# Supplementary material for: Unveiling the molecular landscape of PCOS: identifying hub genes and causal relationships through bioinformatics and Mendelian randomization
Source: Front Endocrinol (Lausanne). 2024 Dec 13;15:1431200. doi: 10.3389/fendo.2024.1431200 (PMC11671271; doi:10.3389/fendo.2024.1431200)
Supplement: Supplementary file 1 [file Table1.xlsx]

## Sheet: Sheet1
Table S1. ExposureID
ID	Trait	Population	Sample_size	Nsnp
eqtl-a-ENSG00000000003	ENSG00000000003	European	9188	10125
eqtl-a-ENSG00000000419	ENSG00000000419	European	30895	19350
eqtl-a-ENSG00000000457	ENSG00000000457	European	31684	19394
eqtl-a-ENSG00000000460	ENSG00000000460	European	31684	19363
eqtl-a-ENSG00000000938	ENSG00000000938	European	31684	16013
eqtl-a-ENSG00000000971	ENSG00000000971	European	31644	17371
eqtl-a-ENSG00000001036	ENSG00000001036	European	31644	18671
eqtl-a-ENSG00000001084	ENSG00000001084	European	31644	19125
eqtl-a-ENSG00000001167	ENSG00000001167	European	31684	19539
eqtl-a-ENSG00000001460	ENSG00000001460	European	25476	17627
eqtl-a-ENSG00000001461	ENSG00000001461	European	31684	17767
eqtl-a-ENSG00000001497	ENSG00000001497	European	9188	10125
eqtl-a-ENSG00000001561	ENSG00000001561	European	31470	18233
eqtl-a-ENSG00000001629	ENSG00000001629	European	21121	15703
eqtl-a-ENSG00000001630	ENSG00000001630	European	14263	15709
eqtl-a-ENSG00000001631	ENSG00000001631	European	31644	16044
eqtl-a-ENSG00000002016	ENSG00000002016	European	26395	19103
eqtl-a-ENSG00000002330	ENSG00000002330	European	31684	16464
eqtl-a-ENSG00000002549	ENSG00000002549	European	28917	19391
eqtl-a-ENSG00000002586	ENSG00000002586	European	5502	10097
eqtl-a-ENSG00000002587	ENSG00000002587	European	31086	20603
eqtl-a-ENSG00000002726	ENSG00000002726	European	26609	19868
eqtl-a-ENSG00000002745	ENSG00000002745	European	30935	17064
eqtl-a-ENSG00000002822	ENSG00000002822	European	31684	22283
eqtl-a-ENSG00000002834	ENSG00000002834	European	30935	17027
eqtl-a-ENSG00000002919	ENSG00000002919	European	31684	17175
eqtl-a-ENSG00000002933	ENSG00000002933	European	31684	19955
eqtl-a-ENSG00000003056	ENSG00000003056	European	31470	20188
eqtl-a-ENSG00000003096	ENSG00000003096	European	9188	10125
eqtl-a-ENSG00000003137	ENSG00000003137	European	31300	16899
eqtl-a-ENSG00000003147	ENSG00000003147	European	31644	22485
eqtl-a-ENSG00000003249	ENSG00000003249	European	31684	16824
eqtl-a-ENSG00000003393	ENSG00000003393	European	31684	16493
eqtl-a-ENSG00000003400	ENSG00000003400	European	31470	16931
eqtl-a-ENSG00000003402	ENSG00000003402	European	26609	16761
eqtl-a-ENSG00000003436	ENSG00000003436	European	31684	18041
eqtl-a-ENSG00000003509	ENSG00000003509	European	25650	20001
eqtl-a-ENSG00000003756	ENSG00000003756	European	31684	15225
eqtl-a-ENSG00000003987	ENSG00000003987	European	26101	23848
eqtl-a-ENSG00000004059	ENSG00000004059	European	31684	17703
eqtl-a-ENSG00000004139	ENSG00000004139	European	31684	15626
eqtl-a-ENSG00000004142	ENSG00000004142	European	31684	15659
eqtl-a-ENSG00000004399	ENSG00000004399	European	31684	18684
eqtl-a-ENSG00000004455	ENSG00000004455	European	31684	16500
eqtl-a-ENSG00000004468	ENSG00000004468	European	31470	19087
eqtl-a-ENSG00000004478	ENSG00000004478	European	31684	19495
eqtl-a-ENSG00000004487	ENSG00000004487	European	9188	16378
eqtl-a-ENSG00000004534	ENSG00000004534	European	31300	15027
eqtl-a-ENSG00000004660	ENSG00000004660	European	30935	20675
eqtl-a-ENSG00000004700	ENSG00000004700	European	31470	19434
eqtl-a-ENSG00000004766	ENSG00000004766	European	31684	16533
eqtl-a-ENSG00000004777	ENSG00000004777	European	31684	18444
eqtl-a-ENSG00000004779	ENSG00000004779	European	31470	18523
eqtl-a-ENSG00000004799	ENSG00000004799	European	31684	17161
eqtl-a-ENSG00000004809	ENSG00000004809	European	31684	18104
eqtl-a-ENSG00000004838	ENSG00000004838	European	31470	15348
eqtl-a-ENSG00000004864	ENSG00000004864	European	31300	17473
eqtl-a-ENSG00000004866	ENSG00000004866	European	31684	16301
eqtl-a-ENSG00000004897	ENSG00000004897	European	31684	16388
eqtl-a-ENSG00000004939	ENSG00000004939	European	26022	16711
eqtl-a-ENSG00000004961	ENSG00000004961	European	9188	10125
eqtl-a-ENSG00000004975	ENSG00000004975	European	31684	19255
eqtl-a-ENSG00000005001	ENSG00000005001	European	31684	18483
eqtl-a-ENSG00000005007	ENSG00000005007	European	31684	18062
eqtl-a-ENSG00000005020	ENSG00000005020	European	31086	18167
eqtl-a-ENSG00000005022	ENSG00000005022	European	6421	10124
eqtl-a-ENSG00000005059	ENSG00000005059	European	9188	17707
eqtl-a-ENSG00000005075	ENSG00000005075	European	31684	16967
eqtl-a-ENSG00000005100	ENSG00000005100	European	31470	20856
eqtl-a-ENSG00000005102	ENSG00000005102	European	31684	16655
eqtl-a-ENSG00000005156	ENSG00000005156	European	31684	18370
eqtl-a-ENSG00000005175	ENSG00000005175	European	31644	19784
eqtl-a-ENSG00000005187	ENSG00000005187	European	31684	17094
eqtl-a-ENSG00000005189	ENSG00000005189	European	30765	16904
eqtl-a-ENSG00000005194	ENSG00000005194	European	14263	18515
eqtl-a-ENSG00000005206	ENSG00000005206	European	31684	20772
eqtl-a-ENSG00000005238	ENSG00000005238	European	30765	16971
eqtl-a-ENSG00000005243	ENSG00000005243	European	31684	17236
eqtl-a-ENSG00000005249	ENSG00000005249	European	31684	17928
eqtl-a-ENSG00000005302	ENSG00000005302	European	9188	10125
eqtl-a-ENSG00000005339	ENSG00000005339	European	31684	19692
eqtl-a-ENSG00000005379	ENSG00000005379	European	31470	16488
eqtl-a-ENSG00000005381	ENSG00000005381	European	31684	16496
eqtl-a-ENSG00000005436	ENSG00000005436	European	8269	18416
eqtl-a-ENSG00000005448	ENSG00000005448	European	31684	17130
eqtl-a-ENSG00000005469	ENSG00000005469	European	31684	16649
eqtl-a-ENSG00000005471	ENSG00000005471	European	31684	16565
eqtl-a-ENSG00000005483	ENSG00000005483	European	26609	19035
eqtl-a-ENSG00000005486	ENSG00000005486	European	14263	15464
eqtl-a-ENSG00000005513	ENSG00000005513	European	31684	21939
eqtl-a-ENSG00000005700	ENSG00000005700	European	31684	18367
eqtl-a-ENSG00000005801	ENSG00000005801	European	31684	20153
eqtl-a-ENSG00000005810	ENSG00000005810	European	31684	18367
eqtl-a-ENSG00000005812	ENSG00000005812	European	31470	18378
eqtl-a-ENSG00000005844	ENSG00000005844	European	31684	14287
eqtl-a-ENSG00000005882	ENSG00000005882	European	26609	17443
eqtl-a-ENSG00000005884	ENSG00000005884	European	31684	17570
eqtl-a-ENSG00000005889	ENSG00000005889	European	9188	10125
eqtl-a-ENSG00000005893	ENSG00000005893	European	9188	10125
eqtl-a-ENSG00000005955	ENSG00000005955	European	14263	15823
eqtl-a-ENSG00000005961	ENSG00000005961	European	31470	16985
eqtl-a-ENSG00000006007	ENSG00000006007	European	31684	18561
eqtl-a-ENSG00000006015	ENSG00000006015	European	26196	18226
eqtl-a-ENSG00000006016	ENSG00000006016	European	30043	18367
eqtl-a-ENSG00000006025	ENSG00000006025	European	31684	17274
eqtl-a-ENSG00000006042	ENSG00000006042	European	30859	18064
eqtl-a-ENSG00000006047	ENSG00000006047	European	29432	19089
eqtl-a-ENSG00000006062	ENSG00000006062	European	31684	19048
eqtl-a-ENSG00000006075	ENSG00000006075	European	9188	16322
eqtl-a-ENSG00000006114	ENSG00000006114	European	26395	16527
eqtl-a-ENSG00000006118	ENSG00000006118	European	30645	17827
eqtl-a-ENSG00000006125	ENSG00000006125	European	31470	16763
eqtl-a-ENSG00000006194	ENSG00000006194	European	31684	18747
eqtl-a-ENSG00000006282	ENSG00000006282	European	31684	17633
eqtl-a-ENSG00000006327	ENSG00000006327	European	31684	18203
eqtl-a-ENSG00000006432	ENSG00000006432	European	31470	18972
eqtl-a-ENSG00000006451	ENSG00000006451	European	14263	16833
eqtl-a-ENSG00000006453	ENSG00000006453	European	31684	18629
eqtl-a-ENSG00000006459	ENSG00000006459	European	20372	17001
eqtl-a-ENSG00000006468	ENSG00000006468	European	30765	21523
eqtl-a-ENSG00000006530	ENSG00000006530	European	31684	17332
eqtl-a-ENSG00000006534	ENSG00000006534	European	31684	18323
eqtl-a-ENSG00000006555	ENSG00000006555	European	19497	18874
eqtl-a-ENSG00000006576	ENSG00000006576	European	31470	19285
eqtl-a-ENSG00000006607	ENSG00000006607	European	30721	19325
eqtl-a-ENSG00000006625	ENSG00000006625	European	31470	18664
eqtl-a-ENSG00000006634	ENSG00000006634	European	31684	16980
eqtl-a-ENSG00000006638	ENSG00000006638	European	31684	20395
eqtl-a-ENSG00000006652	ENSG00000006652	European	31684	17458
eqtl-a-ENSG00000006695	ENSG00000006695	European	31470	21974
eqtl-a-ENSG00000006704	ENSG00000006704	European	14263	13792
eqtl-a-ENSG00000006712	ENSG00000006712	European	31470	18859
eqtl-a-ENSG00000006715	ENSG00000006715	European	31470	19955
eqtl-a-ENSG00000006740	ENSG00000006740	European	26395	20560
eqtl-a-ENSG00000006744	ENSG00000006744	European	31684	20977
eqtl-a-ENSG00000006747	ENSG00000006747	European	30131	23652
eqtl-a-ENSG00000006756	ENSG00000006756	European	9188	10125
eqtl-a-ENSG00000006757	ENSG00000006757	European	9188	10125
eqtl-a-ENSG00000006831	ENSG00000006831	European	31470	18936
eqtl-a-ENSG00000006837	ENSG00000006837	European	30836	17561
eqtl-a-ENSG00000007038	ENSG00000007038	European	31684	18736
eqtl-a-ENSG00000007047	ENSG00000007047	European	28917	18565
eqtl-a-ENSG00000007062	ENSG00000007062	European	8269	17708
eqtl-a-ENSG00000007080	ENSG00000007080	European	31684	19047
eqtl-a-ENSG00000007129	ENSG00000007129	European	26609	17228
eqtl-a-ENSG00000007168	ENSG00000007168	European	26609	19354
eqtl-a-ENSG00000007171	ENSG00000007171	European	29285	15161
eqtl-a-ENSG00000007202	ENSG00000007202	European	31470	15459
eqtl-a-ENSG00000007237	ENSG00000007237	European	31684	19901
eqtl-a-ENSG00000007255	ENSG00000007255	European	31684	18626
eqtl-a-ENSG00000007264	ENSG00000007264	European	31470	20290
eqtl-a-ENSG00000007312	ENSG00000007312	European	31470	15767
eqtl-a-ENSG00000007314	ENSG00000007314	European	31684	15725
eqtl-a-ENSG00000007341	ENSG00000007341	European	31684	17816
eqtl-a-ENSG00000007350	ENSG00000007350	European	9188	10125
eqtl-a-ENSG00000007372	ENSG00000007372	European	30962	16734
eqtl-a-ENSG00000007376	ENSG00000007376	European	31684	20240
eqtl-a-ENSG00000007384	ENSG00000007384	European	29432	16315
eqtl-a-ENSG00000007392	ENSG00000007392	European	31684	17246
eqtl-a-ENSG00000007402	ENSG00000007402	European	31684	15273
eqtl-a-ENSG00000007516	ENSG00000007516	European	31684	21669
eqtl-a-ENSG00000007520	ENSG00000007520	European	25690	21394
eqtl-a-ENSG00000007541	ENSG00000007541	European	31684	19430
eqtl-a-ENSG00000007545	ENSG00000007545	European	28917	20782
eqtl-a-ENSG00000007866	ENSG00000007866	European	31684	17139
eqtl-a-ENSG00000007923	ENSG00000007923	European	31684	19000
eqtl-a-ENSG00000007944	ENSG00000007944	European	31684	18732
eqtl-a-ENSG00000007952	ENSG00000007952	European	7423	10044
eqtl-a-ENSG00000007968	ENSG00000007968	European	31684	17194
eqtl-a-ENSG00000008018	ENSG00000008018	European	31684	15589
eqtl-a-ENSG00000008056	ENSG00000008056	European	9188	10125
eqtl-a-ENSG00000008083	ENSG00000008083	European	31684	18648
eqtl-a-ENSG00000008086	ENSG00000008086	European	9188	10125
eqtl-a-ENSG00000008128	ENSG00000008128	European	11496	17974
eqtl-a-ENSG00000008130	ENSG00000008130	European	14263	18002
eqtl-a-ENSG00000008226	ENSG00000008226	European	31470	17822
eqtl-a-ENSG00000008256	ENSG00000008256	European	31470	22221
eqtl-a-ENSG00000008277	ENSG00000008277	European	31684	379
eqtl-a-ENSG00000008282	ENSG00000008282	European	31470	18887
eqtl-a-ENSG00000008283	ENSG00000008283	European	31470	16124
eqtl-a-ENSG00000008294	ENSG00000008294	European	31470	17965
eqtl-a-ENSG00000008300	ENSG00000008300	European	30935	14462
eqtl-a-ENSG00000008311	ENSG00000008311	European	31470	17578
eqtl-a-ENSG00000008323	ENSG00000008323	European	31176	18426
eqtl-a-ENSG00000008324	ENSG00000008324	European	31684	18443
eqtl-a-ENSG00000008382	ENSG00000008382	European	14263	19005
eqtl-a-ENSG00000008394	ENSG00000008394	European	31684	16694
eqtl-a-ENSG00000008405	ENSG00000008405	European	31470	18331
eqtl-a-ENSG00000008438	ENSG00000008438	European	31684	18437
eqtl-a-ENSG00000008441	ENSG00000008441	European	30935	17626
eqtl-a-ENSG00000008513	ENSG00000008513	European	31684	20383
eqtl-a-ENSG00000008516	ENSG00000008516	European	30935	18299
eqtl-a-ENSG00000008517	ENSG00000008517	European	28917	18332
eqtl-a-ENSG00000008710	ENSG00000008710	European	26395	19401
eqtl-a-ENSG00000008735	ENSG00000008735	European	31470	16392
eqtl-a-ENSG00000008838	ENSG00000008838	European	31684	17464
eqtl-a-ENSG00000008853	ENSG00000008853	European	31470	19344
eqtl-a-ENSG00000008869	ENSG00000008869	European	26395	20005
eqtl-a-ENSG00000008952	ENSG00000008952	European	31684	18096
eqtl-a-ENSG00000008988	ENSG00000008988	European	31430	19064
eqtl-a-ENSG00000009307	ENSG00000009307	European	31684	18392
eqtl-a-ENSG00000009335	ENSG00000009335	European	31470	21983
eqtl-a-ENSG00000009413	ENSG00000009413	European	31470	17985
eqtl-a-ENSG00000009694	ENSG00000009694	European	8269	10110
eqtl-a-ENSG00000009724	ENSG00000009724	European	25887	18861
eqtl-a-ENSG00000009780	ENSG00000009780	European	31470	16052
eqtl-a-ENSG00000009790	ENSG00000009790	European	31684	18969
eqtl-a-ENSG00000009830	ENSG00000009830	European	31684	20057
eqtl-a-ENSG00000009844	ENSG00000009844	European	31470	17730
eqtl-a-ENSG00000009954	ENSG00000009954	European	14263	14798
eqtl-a-ENSG00000010017	ENSG00000010017	European	31086	17939
eqtl-a-ENSG00000010030	ENSG00000010030	European	31430	18036
eqtl-a-ENSG00000010072	ENSG00000010072	European	30765	19348
eqtl-a-ENSG00000010165	ENSG00000010165	European	31470	18318
eqtl-a-ENSG00000010219	ENSG00000010219	European	30721	18739
eqtl-a-ENSG00000010244	ENSG00000010244	European	14263	17235
eqtl-a-ENSG00000010256	ENSG00000010256	European	14263	13816
eqtl-a-ENSG00000010270	ENSG00000010270	European	31470	20004
eqtl-a-ENSG00000010278	ENSG00000010278	European	31470	18381
eqtl-a-ENSG00000010282	ENSG00000010282	European	29048	18343
eqtl-a-ENSG00000010292	ENSG00000010292	European	31684	18335
eqtl-a-ENSG00000010295	ENSG00000010295	European	30721	18277
eqtl-a-ENSG00000010310	ENSG00000010310	European	31470	18903
eqtl-a-ENSG00000010318	ENSG00000010318	European	31470	16507
eqtl-a-ENSG00000010319	ENSG00000010319	European	31684	16546
eqtl-a-ENSG00000010322	ENSG00000010322	European	31684	16600
eqtl-a-ENSG00000010327	ENSG00000010327	European	31470	16599
eqtl-a-ENSG00000010361	ENSG00000010361	European	31684	18993
eqtl-a-ENSG00000010379	ENSG00000010379	European	30859	15841
eqtl-a-ENSG00000010404	ENSG00000010404	European	9188	10125
eqtl-a-ENSG00000010438	ENSG00000010438	European	13438	17379
eqtl-a-ENSG00000010539	ENSG00000010539	European	31470	18732
eqtl-a-ENSG00000010610	ENSG00000010610	European	31684	18632
eqtl-a-ENSG00000010626	ENSG00000010626	European	31470	18815
eqtl-a-ENSG00000010671	ENSG00000010671	European	9188	10125
eqtl-a-ENSG00000010704	ENSG00000010704	European	31684	19276
eqtl-a-ENSG00000010803	ENSG00000010803	European	31684	18106
eqtl-a-ENSG00000010810	ENSG00000010810	European	31684	17512
eqtl-a-ENSG00000010818	ENSG00000010818	European	31684	18078
eqtl-a-ENSG00000011007	ENSG00000011007	European	31470	17274
eqtl-a-ENSG00000011009	ENSG00000011009	European	30935	17189
eqtl-a-ENSG00000011021	ENSG00000011021	European	31684	19291
eqtl-a-ENSG00000011028	ENSG00000011028	European	31684	16017
eqtl-a-ENSG00000011105	ENSG00000011105	European	31684	19410
eqtl-a-ENSG00000011114	ENSG00000011114	European	31684	19604
eqtl-a-ENSG00000011132	ENSG00000011132	European	31684	20307
eqtl-a-ENSG00000011143	ENSG00000011143	European	31470	16555
eqtl-a-ENSG00000011198	ENSG00000011198	European	31684	16621
eqtl-a-ENSG00000011201	ENSG00000011201	European	9188	10125
eqtl-a-ENSG00000011243	ENSG00000011243	European	14263	19721
eqtl-a-ENSG00000011258	ENSG00000011258	European	31256	17875
eqtl-a-ENSG00000011260	ENSG00000011260	European	14263	17174
eqtl-a-ENSG00000011275	ENSG00000011275	European	31684	21721
eqtl-a-ENSG00000011295	ENSG00000011295	European	31470	18368
eqtl-a-ENSG00000011304	ENSG00000011304	European	26225	19211
eqtl-a-ENSG00000011376	ENSG00000011376	European	31300	18483
eqtl-a-ENSG00000011405	ENSG00000011405	European	26196	17232
eqtl-a-ENSG00000011422	ENSG00000011422	European	31470	20535
eqtl-a-ENSG00000011426	ENSG00000011426	European	31684	18894
eqtl-a-ENSG00000011451	ENSG00000011451	European	14422	19885
eqtl-a-ENSG00000011454	ENSG00000011454	European	31470	17542
eqtl-a-ENSG00000011478	ENSG00000011478	European	30935	18871
eqtl-a-ENSG00000011485	ENSG00000011485	European	31684	18107
eqtl-a-ENSG00000011523	ENSG00000011523	European	26609	18313
eqtl-a-ENSG00000011566	ENSG00000011566	European	14263	17989
eqtl-a-ENSG00000011590	ENSG00000011590	European	31684	18466
eqtl-a-ENSG00000011600	ENSG00000011600	European	31684	18332
eqtl-a-ENSG00000011638	ENSG00000011638	European	31470	15988
eqtl-a-ENSG00000012048	ENSG00000012048	European	31684	16420
eqtl-a-ENSG00000012061	ENSG00000012061	European	31470	18906
eqtl-a-ENSG00000012124	ENSG00000012124	European	31684	18608
eqtl-a-ENSG00000012171	ENSG00000012171	European	31470	15343
eqtl-a-ENSG00000012174	ENSG00000012174	European	9188	10125
eqtl-a-ENSG00000012211	ENSG00000012211	European	9188	10125
eqtl-a-ENSG00000012223	ENSG00000012223	European	31684	17702
eqtl-a-ENSG00000012232	ENSG00000012232	European	31684	18110
eqtl-a-ENSG00000012660	ENSG00000012660	European	31684	19103
eqtl-a-ENSG00000012779	ENSG00000012779	European	31684	17036
eqtl-a-ENSG00000012817	ENSG00000012817	European	9188	10125
eqtl-a-ENSG00000012822	ENSG00000012822	European	31684	17304
eqtl-a-ENSG00000012963	ENSG00000012963	European	31684	19857
eqtl-a-ENSG00000012983	ENSG00000012983	European	31684	18269
eqtl-a-ENSG00000013016	ENSG00000013016	European	31684	18853
eqtl-a-ENSG00000013275	ENSG00000013275	European	31644	18667
eqtl-a-ENSG00000013288	ENSG00000013288	European	31684	22277
eqtl-a-ENSG00000013306	ENSG00000013306	European	31470	17101
eqtl-a-ENSG00000013364	ENSG00000013364	European	31684	14814
eqtl-a-ENSG00000013374	ENSG00000013374	European	31256	19253
eqtl-a-ENSG00000013375	ENSG00000013375	European	31470	17565
eqtl-a-ENSG00000013392	ENSG00000013392	European	31684	17598
eqtl-a-ENSG00000013441	ENSG00000013441	European	31684	16659
eqtl-a-ENSG00000013503	ENSG00000013503	European	31684	18195
eqtl-a-ENSG00000013523	ENSG00000013523	European	26609	19322
eqtl-a-ENSG00000013561	ENSG00000013561	European	30721	18602
eqtl-a-ENSG00000013563	ENSG00000013563	European	9188	10125
eqtl-a-ENSG00000013573	ENSG00000013573	European	26395	21433
eqtl-a-ENSG00000013583	ENSG00000013583	European	26609	18864
eqtl-a-ENSG00000013619	ENSG00000013619	European	9188	10125
eqtl-a-ENSG00000013725	ENSG00000013725	European	31684	17935
eqtl-a-ENSG00000013810	ENSG00000013810	European	14263	18669
eqtl-a-ENSG00000014123	ENSG00000014123	European	25476	18328
eqtl-a-ENSG00000014138	ENSG00000014138	European	31684	16414
eqtl-a-ENSG00000014164	ENSG00000014164	European	31470	19120
eqtl-a-ENSG00000014216	ENSG00000014216	European	31684	16427
eqtl-a-ENSG00000014257	ENSG00000014257	European	31684	19716
eqtl-a-ENSG00000014641	ENSG00000014641	European	14263	15429
eqtl-a-ENSG00000014824	ENSG00000014824	European	30935	19314
eqtl-a-ENSG00000014914	ENSG00000014914	European	31684	14658
eqtl-a-ENSG00000014919	ENSG00000014919	European	31684	17442
eqtl-a-ENSG00000015133	ENSG00000015133	European	26196	19047
eqtl-a-ENSG00000015153	ENSG00000015153	European	31470	20437
eqtl-a-ENSG00000015171	ENSG00000015171	European	31256	15128
eqtl-a-ENSG00000015285	ENSG00000015285	European	9188	10125
eqtl-a-ENSG00000015475	ENSG00000015475	European	31470	19737
eqtl-a-ENSG00000015479	ENSG00000015479	European	31470	15227
eqtl-a-ENSG00000015520	ENSG00000015520	European	29432	17872
eqtl-a-ENSG00000015532	ENSG00000015532	European	31684	17478
eqtl-a-ENSG00000015676	ENSG00000015676	European	31684	17833
eqtl-a-ENSG00000016391	ENSG00000016391	European	26196	18519
eqtl-a-ENSG00000016864	ENSG00000016864	European	26609	16910
eqtl-a-ENSG00000017260	ENSG00000017260	European	31684	19319
eqtl-a-ENSG00000017373	ENSG00000017373	European	12011	15837
eqtl-a-ENSG00000017427	ENSG00000017427	European	31470	18317
eqtl-a-ENSG00000017483	ENSG00000017483	European	9188	10125
eqtl-a-ENSG00000017621	ENSG00000017621	European	9188	10125
eqtl-a-ENSG00000017797	ENSG00000017797	European	31684	20296
eqtl-a-ENSG00000018189	ENSG00000018189	European	31684	19048
eqtl-a-ENSG00000018280	ENSG00000018280	European	31684	17576
eqtl-a-ENSG00000018408	ENSG00000018408	European	30765	19049
eqtl-a-ENSG00000018510	ENSG00000018510	European	31470	18765
eqtl-a-ENSG00000018610	ENSG00000018610	European	9188	10125
eqtl-a-ENSG00000018699	ENSG00000018699	European	31300	18827
eqtl-a-ENSG00000018869	ENSG00000018869	European	31684	21063
eqtl-a-ENSG00000019102	ENSG00000019102	European	31684	19585
eqtl-a-ENSG00000019144	ENSG00000019144	European	31684	18410
eqtl-a-ENSG00000019169	ENSG00000019169	European	31684	18881
eqtl-a-ENSG00000019186	ENSG00000019186	European	30427	18697
eqtl-a-ENSG00000019485	ENSG00000019485	European	31256	18295
eqtl-a-ENSG00000019582	ENSG00000019582	European	31470	19014
eqtl-a-ENSG00000019991	ENSG00000019991	European	31256	19083
eqtl-a-ENSG00000019995	ENSG00000019995	European	31684	19223
eqtl-a-ENSG00000020129	ENSG00000020129	European	31470	16852
eqtl-a-ENSG00000020181	ENSG00000020181	European	31684	16410
eqtl-a-ENSG00000020256	ENSG00000020256	European	31470	19301
eqtl-a-ENSG00000020426	ENSG00000020426	European	25646	16781
eqtl-a-ENSG00000020577	ENSG00000020577	European	14263	17383
eqtl-a-ENSG00000020633	ENSG00000020633	European	31684	17706
eqtl-a-ENSG00000020922	ENSG00000020922	European	26609	18698
eqtl-a-ENSG00000021300	ENSG00000021300	European	31684	17384
eqtl-a-ENSG00000021355	ENSG00000021355	European	31684	20106
eqtl-a-ENSG00000021488	ENSG00000021488	European	30859	19282
eqtl-a-ENSG00000021574	ENSG00000021574	European	31644	18144
eqtl-a-ENSG00000021762	ENSG00000021762	European	31470	20184
eqtl-a-ENSG00000021776	ENSG00000021776	European	31470	18790
eqtl-a-ENSG00000021826	ENSG00000021826	European	30131	17604
eqtl-a-ENSG00000022267	ENSG00000022267	European	14263	10131
eqtl-a-ENSG00000022277	ENSG00000022277	European	25690	20263
eqtl-a-ENSG00000022556	ENSG00000022556	European	31470	22290
eqtl-a-ENSG00000022567	ENSG00000022567	European	31256	19074
eqtl-a-ENSG00000022840	ENSG00000022840	European	31684	18134
eqtl-a-ENSG00000022976	ENSG00000022976	European	31644	18640
eqtl-a-ENSG00000023041	ENSG00000023041	European	30721	18125
eqtl-a-ENSG00000023171	ENSG00000023171	European	26196	20159
eqtl-a-ENSG00000023191	ENSG00000023191	European	31684	17129
eqtl-a-ENSG00000023228	ENSG00000023228	European	26609	18067
eqtl-a-ENSG00000023287	ENSG00000023287	European	26609	19340
eqtl-a-ENSG00000023318	ENSG00000023318	European	31644	16434
eqtl-a-ENSG00000023330	ENSG00000023330	European	31470	16147
eqtl-a-ENSG00000023445	ENSG00000023445	European	31684	19261
eqtl-a-ENSG00000023516	ENSG00000023516	European	31644	18555
eqtl-a-ENSG00000023572	ENSG00000023572	European	31470	18194
eqtl-a-ENSG00000023608	ENSG00000023608	European	31644	19154
eqtl-a-ENSG00000023697	ENSG00000023697	European	31684	17014
eqtl-a-ENSG00000023734	ENSG00000023734	European	31684	17260
eqtl-a-ENSG00000023839	ENSG00000023839	European	31470	17316
eqtl-a-ENSG00000023892	ENSG00000023892	European	30721	17075
eqtl-a-ENSG00000023902	ENSG00000023902	European	26609	15063
eqtl-a-ENSG00000023909	ENSG00000023909	European	31644	17575
eqtl-a-ENSG00000024048	ENSG00000024048	European	14263	16808
eqtl-a-ENSG00000024422	ENSG00000024422	European	31684	18622
eqtl-a-ENSG00000024526	ENSG00000024526	European	30167	17845
eqtl-a-ENSG00000024862	ENSG00000024862	European	31684	18887
eqtl-a-ENSG00000025039	ENSG00000025039	European	31684	17954
eqtl-a-ENSG00000025156	ENSG00000025156	European	31470	18835
eqtl-a-ENSG00000025293	ENSG00000025293	European	31684	16045
eqtl-a-ENSG00000025423	ENSG00000025423	European	28069	15704
eqtl-a-ENSG00000025434	ENSG00000025434	European	31684	15906
eqtl-a-ENSG00000025708	ENSG00000025708	European	26395	16646
eqtl-a-ENSG00000025770	ENSG00000025770	European	31684	16846
eqtl-a-ENSG00000025772	ENSG00000025772	European	31684	18402
eqtl-a-ENSG00000025796	ENSG00000025796	European	31470	17795
eqtl-a-ENSG00000025800	ENSG00000025800	European	31470	16913
eqtl-a-ENSG00000026025	ENSG00000026025	European	14263	18315
eqtl-a-ENSG00000026036	ENSG00000026036	European	30213	18373
eqtl-a-ENSG00000026103	ENSG00000026103	European	30935	18793
eqtl-a-ENSG00000026297	ENSG00000026297	European	26609	20700
eqtl-a-ENSG00000026508	ENSG00000026508	European	31684	19522
eqtl-a-ENSG00000026559	ENSG00000026559	European	31470	19337
eqtl-a-ENSG00000026652	ENSG00000026652	European	31684	20248
eqtl-a-ENSG00000026751	ENSG00000026751	European	31684	18571
eqtl-a-ENSG00000026950	ENSG00000026950	European	31684	18690
eqtl-a-ENSG00000027001	ENSG00000027001	European	31684	22260
eqtl-a-ENSG00000027075	ENSG00000027075	European	31684	17917
eqtl-a-ENSG00000027697	ENSG00000027697	European	31684	18416
eqtl-a-ENSG00000027847	ENSG00000027847	European	31684	18322
eqtl-a-ENSG00000027869	ENSG00000027869	European	31470	17977
eqtl-a-ENSG00000028116	ENSG00000028116	European	26609	18075
eqtl-a-ENSG00000028137	ENSG00000028137	European	31684	18443
eqtl-a-ENSG00000028203	ENSG00000028203	European	31470	19971
eqtl-a-ENSG00000028277	ENSG00000028277	European	31470	17853
eqtl-a-ENSG00000028310	ENSG00000028310	European	31684	21098
eqtl-a-ENSG00000028528	ENSG00000028528	European	31684	17369
eqtl-a-ENSG00000028839	ENSG00000028839	European	14263	17914
eqtl-a-ENSG00000029153	ENSG00000029153	European	30765	18607
eqtl-a-ENSG00000029363	ENSG00000029363	European	31470	17128
eqtl-a-ENSG00000029364	ENSG00000029364	European	31684	18566
eqtl-a-ENSG00000029534	ENSG00000029534	European	31684	18677
eqtl-a-ENSG00000029639	ENSG00000029639	European	31470	19597
eqtl-a-ENSG00000029725	ENSG00000029725	European	31684	20819
eqtl-a-ENSG00000029993	ENSG00000029993	European	9188	10125
eqtl-a-ENSG00000030066	ENSG00000030066	European	31684	17503
eqtl-a-ENSG00000030110	ENSG00000030110	European	14263	29146
eqtl-a-ENSG00000030419	ENSG00000030419	European	31684	19554
eqtl-a-ENSG00000030582	ENSG00000030582	European	31684	17060
eqtl-a-ENSG00000031003	ENSG00000031003	European	31684	16546
eqtl-a-ENSG00000031081	ENSG00000031081	European	26225	18505
eqtl-a-ENSG00000031691	ENSG00000031691	European	31684	18679
eqtl-a-ENSG00000031698	ENSG00000031698	European	31470	17286
eqtl-a-ENSG00000031823	ENSG00000031823	European	31470	20600
eqtl-a-ENSG00000032219	ENSG00000032219	European	31684	18768
eqtl-a-ENSG00000032389	ENSG00000032389	European	31470	20643
eqtl-a-ENSG00000032444	ENSG00000032444	European	31684	21028
eqtl-a-ENSG00000032742	ENSG00000032742	European	31684	19280
eqtl-a-ENSG00000033011	ENSG00000033011	European	28917	22486
eqtl-a-ENSG00000033030	ENSG00000033030	European	31470	17202
eqtl-a-ENSG00000033050	ENSG00000033050	European	31684	19805
eqtl-a-ENSG00000033100	ENSG00000033100	European	31684	19742
eqtl-a-ENSG00000033122	ENSG00000033122	European	18578	16740
eqtl-a-ENSG00000033170	ENSG00000033170	European	31684	18505
eqtl-a-ENSG00000033178	ENSG00000033178	European	31684	18301
eqtl-a-ENSG00000033327	ENSG00000033327	European	31684	17906
eqtl-a-ENSG00000033627	ENSG00000033627	European	31684	16454
eqtl-a-ENSG00000033800	ENSG00000033800	European	31684	17216
eqtl-a-ENSG00000033867	ENSG00000033867	European	31470	19523
eqtl-a-ENSG00000034053	ENSG00000034053	European	31684	16727
eqtl-a-ENSG00000034063	ENSG00000034063	European	11496	19116
eqtl-a-ENSG00000034152	ENSG00000034152	European	31470	15901
eqtl-a-ENSG00000034239	ENSG00000034239	European	31346	16032
eqtl-a-ENSG00000034510	ENSG00000034510	European	14263	17447
eqtl-a-ENSG00000034533	ENSG00000034533	European	31684	19424
eqtl-a-ENSG00000034677	ENSG00000034677	European	31086	17318
eqtl-a-ENSG00000034693	ENSG00000034693	European	31470	18719
eqtl-a-ENSG00000034713	ENSG00000034713	European	31644	20391
eqtl-a-ENSG00000035115	ENSG00000035115	European	31684	16769
eqtl-a-ENSG00000035141	ENSG00000035141	European	31684	18726
eqtl-a-ENSG00000035403	ENSG00000035403	European	31684	15906
eqtl-a-ENSG00000035499	ENSG00000035499	European	31470	16911
eqtl-a-ENSG00000035664	ENSG00000035664	European	31470	17581
eqtl-a-ENSG00000035681	ENSG00000035681	European	31684	18378
eqtl-a-ENSG00000035687	ENSG00000035687	European	30721	18266
eqtl-a-ENSG00000035720	ENSG00000035720	European	26410	18110
eqtl-a-ENSG00000035862	ENSG00000035862	European	26395	20169
eqtl-a-ENSG00000035928	ENSG00000035928	European	31470	18809
eqtl-a-ENSG00000036054	ENSG00000036054	European	14263	17487
eqtl-a-ENSG00000036257	ENSG00000036257	European	30935	18398
eqtl-a-ENSG00000036448	ENSG00000036448	European	31684	26653
eqtl-a-ENSG00000036530	ENSG00000036530	European	14263	18057
eqtl-a-ENSG00000036549	ENSG00000036549	European	31644	17663
eqtl-a-ENSG00000036565	ENSG00000036565	European	31644	21407
eqtl-a-ENSG00000037042	ENSG00000037042	European	26609	16462
eqtl-a-ENSG00000037241	ENSG00000037241	European	6421	18331
eqtl-a-ENSG00000037280	ENSG00000037280	European	26395	18868
eqtl-a-ENSG00000037474	ENSG00000037474	European	31684	20421
eqtl-a-ENSG00000037637	ENSG00000037637	European	31684	18249
eqtl-a-ENSG00000037749	ENSG00000037749	European	31684	18741
eqtl-a-ENSG00000037757	ENSG00000037757	European	31470	18009
eqtl-a-ENSG00000037897	ENSG00000037897	European	23429	17174
eqtl-a-ENSG00000038002	ENSG00000038002	European	31684	7326
eqtl-a-ENSG00000038210	ENSG00000038210	European	31260	18989
eqtl-a-ENSG00000038219	ENSG00000038219	European	25476	19997
eqtl-a-ENSG00000038274	ENSG00000038274	European	31470	18734
eqtl-a-ENSG00000038358	ENSG00000038358	European	31684	15915
eqtl-a-ENSG00000038382	ENSG00000038382	European	31470	18610
eqtl-a-ENSG00000038427	ENSG00000038427	European	31684	17479
eqtl-a-ENSG00000038532	ENSG00000038532	European	26395	21213
eqtl-a-ENSG00000038945	ENSG00000038945	European	31470	23322
eqtl-a-ENSG00000039068	ENSG00000039068	European	31470	16749
eqtl-a-ENSG00000039123	ENSG00000039123	European	14263	18296
eqtl-a-ENSG00000039319	ENSG00000039319	European	31644	18552
eqtl-a-ENSG00000039523	ENSG00000039523	European	31684	15309
eqtl-a-ENSG00000039560	ENSG00000039560	European	31684	19270
eqtl-a-ENSG00000039600	ENSG00000039600	European	29919	18376
eqtl-a-ENSG00000039650	ENSG00000039650	European	30935	19064
eqtl-a-ENSG00000039987	ENSG00000039987	European	29602	16948
eqtl-a-ENSG00000040199	ENSG00000040199	European	31470	16979
eqtl-a-ENSG00000040275	ENSG00000040275	European	25690	19538
eqtl-a-ENSG00000040341	ENSG00000040341	European	31684	18601
eqtl-a-ENSG00000040487	ENSG00000040487	European	31470	20065
eqtl-a-ENSG00000040531	ENSG00000040531	European	31684	20522
eqtl-a-ENSG00000040608	ENSG00000040608	European	31684	17733
eqtl-a-ENSG00000040633	ENSG00000040633	European	31684	19235
eqtl-a-ENSG00000040933	ENSG00000040933	European	31684	16598
eqtl-a-ENSG00000041353	ENSG00000041353	European	31256	16859
eqtl-a-ENSG00000041357	ENSG00000041357	European	31644	19808
eqtl-a-ENSG00000041515	ENSG00000041515	European	26609	20247
eqtl-a-ENSG00000041802	ENSG00000041802	European	26609	21134
eqtl-a-ENSG00000041880	ENSG00000041880	European	26395	15746
eqtl-a-ENSG00000041982	ENSG00000041982	European	29392	19453
eqtl-a-ENSG00000041988	ENSG00000041988	European	14263	18244
eqtl-a-ENSG00000042062	ENSG00000042062	European	30872	18777
eqtl-a-ENSG00000042088	ENSG00000042088	European	31684	18979
eqtl-a-ENSG00000042286	ENSG00000042286	European	31684	21219
eqtl-a-ENSG00000042317	ENSG00000042317	European	31146	19120
eqtl-a-ENSG00000042429	ENSG00000042429	European	26196	18670
eqtl-a-ENSG00000042445	ENSG00000042445	European	14263	17705
eqtl-a-ENSG00000042493	ENSG00000042493	European	14263	17767
eqtl-a-ENSG00000042753	ENSG00000042753	European	31684	18357
eqtl-a-ENSG00000042832	ENSG00000042832	European	31470	19939
eqtl-a-ENSG00000042980	ENSG00000042980	European	31684	19511
eqtl-a-ENSG00000043093	ENSG00000043093	European	14263	16966
eqtl-a-ENSG00000043143	ENSG00000043143	European	26609	17436
eqtl-a-ENSG00000043462	ENSG00000043462	European	31470	18938
eqtl-a-ENSG00000043514	ENSG00000043514	European	31684	18142
eqtl-a-ENSG00000043591	ENSG00000043591	European	26609	18061
eqtl-a-ENSG00000044090	ENSG00000044090	European	31684	17787
eqtl-a-ENSG00000044115	ENSG00000044115	European	31644	15257
eqtl-a-ENSG00000044446	ENSG00000044446	European	9188	10125
eqtl-a-ENSG00000044459	ENSG00000044459	European	31684	21325
eqtl-a-ENSG00000044574	ENSG00000044574	European	31684	17591
eqtl-a-ENSG00000046604	ENSG00000046604	European	25277	17881
eqtl-a-ENSG00000046647	ENSG00000046647	European	14263	10131
eqtl-a-ENSG00000046651	ENSG00000046651	European	9188	10125
eqtl-a-ENSG00000046653	ENSG00000046653	European	9188	10125
eqtl-a-ENSG00000047056	ENSG00000047056	European	31470	20640
eqtl-a-ENSG00000047188	ENSG00000047188	European	31684	21043
eqtl-a-ENSG00000047230	ENSG00000047230	European	9188	10125
eqtl-a-ENSG00000047249	ENSG00000047249	European	31684	19039
eqtl-a-ENSG00000047315	ENSG00000047315	European	14263	19864
eqtl-a-ENSG00000047346	ENSG00000047346	European	25650	19096
eqtl-a-ENSG00000047365	ENSG00000047365	European	26410	20709
eqtl-a-ENSG00000047410	ENSG00000047410	European	31684	18077
eqtl-a-ENSG00000047457	ENSG00000047457	European	29218	19069
eqtl-a-ENSG00000047578	ENSG00000047578	European	26609	17607
eqtl-a-ENSG00000047579	ENSG00000047579	European	31470	18636
eqtl-a-ENSG00000047597	ENSG00000047597	European	9188	10125
eqtl-a-ENSG00000047617	ENSG00000047617	European	23703	18735
eqtl-a-ENSG00000047621	ENSG00000047621	European	31470	18722
eqtl-a-ENSG00000047634	ENSG00000047634	European	9188	10125
eqtl-a-ENSG00000047644	ENSG00000047644	European	9188	10125
eqtl-a-ENSG00000047648	ENSG00000047648	European	9188	10125
eqtl-a-ENSG00000047662	ENSG00000047662	European	20275	18067
eqtl-a-ENSG00000047849	ENSG00000047849	European	30935	14450
eqtl-a-ENSG00000047932	ENSG00000047932	European	31684	18514
eqtl-a-ENSG00000048028	ENSG00000048028	European	31684	18068
eqtl-a-ENSG00000048052	ENSG00000048052	European	31684	19263
eqtl-a-ENSG00000048140	ENSG00000048140	European	31470	16925
eqtl-a-ENSG00000048162	ENSG00000048162	European	26609	17205
eqtl-a-ENSG00000048342	ENSG00000048342	European	26395	19239
eqtl-a-ENSG00000048392	ENSG00000048392	European	31430	18922
eqtl-a-ENSG00000048405	ENSG00000048405	European	31684	17639
eqtl-a-ENSG00000048462	ENSG00000048462	European	31684	22585
eqtl-a-ENSG00000048471	ENSG00000048471	European	26181	22348
eqtl-a-ENSG00000048544	ENSG00000048544	European	14263	17679
eqtl-a-ENSG00000048649	ENSG00000048649	European	31256	17784
eqtl-a-ENSG00000048707	ENSG00000048707	European	31256	17756
eqtl-a-ENSG00000048740	ENSG00000048740	European	31684	19949
eqtl-a-ENSG00000048828	ENSG00000048828	European	30721	18919
eqtl-a-ENSG00000048991	ENSG00000048991	European	31644	17067
eqtl-a-ENSG00000049089	ENSG00000049089	European	31684	18033
eqtl-a-ENSG00000049167	ENSG00000049167	European	31684	17336
eqtl-a-ENSG00000049192	ENSG00000049192	European	31684	17460
eqtl-a-ENSG00000049239	ENSG00000049239	European	31644	17958
eqtl-a-ENSG00000049245	ENSG00000049245	European	31684	18207
eqtl-a-ENSG00000049246	ENSG00000049246	European	31430	18131
eqtl-a-ENSG00000049247	ENSG00000049247	European	26569	18020
eqtl-a-ENSG00000049249	ENSG00000049249	European	31684	18333
eqtl-a-ENSG00000049323	ENSG00000049323	European	31684	20700
eqtl-a-ENSG00000049449	ENSG00000049449	European	28489	16701
eqtl-a-ENSG00000049541	ENSG00000049541	European	31684	14966
eqtl-a-ENSG00000049618	ENSG00000049618	European	31470	17817
eqtl-a-ENSG00000049656	ENSG00000049656	European	31684	22236
eqtl-a-ENSG00000049759	ENSG00000049759	European	31684	19377
eqtl-a-ENSG00000049768	ENSG00000049768	European	9188	10125
eqtl-a-ENSG00000049769	ENSG00000049769	European	9188	10125
eqtl-a-ENSG00000049860	ENSG00000049860	European	9188	17415
eqtl-a-ENSG00000049883	ENSG00000049883	European	30721	16913
eqtl-a-ENSG00000050030	ENSG00000050030	European	9188	10125
eqtl-a-ENSG00000050130	ENSG00000050130	European	31684	18054
eqtl-a-ENSG00000050165	ENSG00000050165	European	31684	20335
eqtl-a-ENSG00000050327	ENSG00000050327	European	31684	16464
eqtl-a-ENSG00000050344	ENSG00000050344	European	14263	17829
eqtl-a-ENSG00000050393	ENSG00000050393	European	26181	17807
eqtl-a-ENSG00000050405	ENSG00000050405	European	31684	16544
eqtl-a-ENSG00000050426	ENSG00000050426	European	31470	16553
eqtl-a-ENSG00000050438	ENSG00000050438	European	31684	17673
eqtl-a-ENSG00000050555	ENSG00000050555	European	31300	17966
eqtl-a-ENSG00000050628	ENSG00000050628	European	31470	16889
eqtl-a-ENSG00000050730	ENSG00000050730	European	31684	20021
eqtl-a-ENSG00000050748	ENSG00000050748	European	31430	20864
eqtl-a-ENSG00000050767	ENSG00000050767	European	14263	19052
eqtl-a-ENSG00000050820	ENSG00000050820	European	30859	19752
eqtl-a-ENSG00000051009	ENSG00000051009	European	31684	21141
eqtl-a-ENSG00000051108	ENSG00000051108	European	31684	19614
eqtl-a-ENSG00000051128	ENSG00000051128	European	31684	18069
eqtl-a-ENSG00000051180	ENSG00000051180	European	31470	17098
eqtl-a-ENSG00000051341	ENSG00000051341	European	25860	17580
eqtl-a-ENSG00000051382	ENSG00000051382	European	31684	16632
eqtl-a-ENSG00000051523	ENSG00000051523	European	14263	21538
eqtl-a-ENSG00000051596	ENSG00000051596	European	6421	16716
eqtl-a-ENSG00000051620	ENSG00000051620	European	31684	19265
eqtl-a-ENSG00000051825	ENSG00000051825	European	14263	17172
eqtl-a-ENSG00000052126	ENSG00000052126	European	31470	19723
eqtl-a-ENSG00000052344	ENSG00000052344	European	29432	14643
eqtl-a-ENSG00000052723	ENSG00000052723	European	31684	18615
eqtl-a-ENSG00000052749	ENSG00000052749	European	31684	17731
eqtl-a-ENSG00000052795	ENSG00000052795	European	31256	17344
eqtl-a-ENSG00000052802	ENSG00000052802	European	25690	20807
eqtl-a-ENSG00000052841	ENSG00000052841	European	14263	18460
eqtl-a-ENSG00000053108	ENSG00000053108	European	31470	17941
eqtl-a-ENSG00000053254	ENSG00000053254	European	31644	18448
eqtl-a-ENSG00000053371	ENSG00000053371	European	31684	20062
eqtl-a-ENSG00000053372	ENSG00000053372	European	31684	19995
eqtl-a-ENSG00000053438	ENSG00000053438	European	31176	16944
eqtl-a-ENSG00000053501	ENSG00000053501	European	14263	18170
eqtl-a-ENSG00000053524	ENSG00000053524	European	26395	17877
eqtl-a-ENSG00000053702	ENSG00000053702	European	26101	19250
eqtl-a-ENSG00000053770	ENSG00000053770	European	25476	19090
eqtl-a-ENSG00000053900	ENSG00000053900	European	31684	18765
eqtl-a-ENSG00000053918	ENSG00000053918	European	31470	20704
eqtl-a-ENSG00000054116	ENSG00000054116	European	31684	16796
eqtl-a-ENSG00000054118	ENSG00000054118	European	28917	16840
eqtl-a-ENSG00000054148	ENSG00000054148	European	31684	18594
eqtl-a-ENSG00000054179	ENSG00000054179	European	31684	18464
eqtl-a-ENSG00000054219	ENSG00000054219	European	26609	18930
eqtl-a-ENSG00000054267	ENSG00000054267	European	31684	18400
eqtl-a-ENSG00000054277	ENSG00000054277	European	23842	20113
eqtl-a-ENSG00000054282	ENSG00000054282	European	14263	17524
eqtl-a-ENSG00000054356	ENSG00000054356	European	31684	17650
eqtl-a-ENSG00000054392	ENSG00000054392	European	31684	18830
eqtl-a-ENSG00000054523	ENSG00000054523	European	31684	18165
eqtl-a-ENSG00000054611	ENSG00000054611	European	26196	20741
eqtl-a-ENSG00000054654	ENSG00000054654	European	31470	18036
eqtl-a-ENSG00000054690	ENSG00000054690	European	25591	17738
eqtl-a-ENSG00000054793	ENSG00000054793	European	26395	19109
eqtl-a-ENSG00000054965	ENSG00000054965	European	31256	17280
eqtl-a-ENSG00000054967	ENSG00000054967	European	31684	17369
eqtl-a-ENSG00000054983	ENSG00000054983	European	31684	19241
eqtl-a-ENSG00000055044	ENSG00000055044	European	31684	16293
eqtl-a-ENSG00000055070	ENSG00000055070	European	30765	18507
eqtl-a-ENSG00000055118	ENSG00000055118	European	31684	20126
eqtl-a-ENSG00000055130	ENSG00000055130	European	31684	19747
eqtl-a-ENSG00000055147	ENSG00000055147	European	31684	18579
eqtl-a-ENSG00000055163	ENSG00000055163	European	31684	19096
eqtl-a-ENSG00000055208	ENSG00000055208	European	31684	19663
eqtl-a-ENSG00000055211	ENSG00000055211	European	25476	19823
eqtl-a-ENSG00000055332	ENSG00000055332	European	31684	20199
eqtl-a-ENSG00000055483	ENSG00000055483	European	31470	20306
eqtl-a-ENSG00000055609	ENSG00000055609	European	31684	19412
eqtl-a-ENSG00000055732	ENSG00000055732	European	31470	18384
eqtl-a-ENSG00000055813	ENSG00000055813	European	24651	20367
eqtl-a-ENSG00000055917	ENSG00000055917	European	31470	19004
eqtl-a-ENSG00000055950	ENSG00000055950	European	31470	16605
eqtl-a-ENSG00000055955	ENSG00000055955	European	26609	17092
eqtl-a-ENSG00000055957	ENSG00000055957	European	31684	17149
eqtl-a-ENSG00000056050	ENSG00000056050	European	6421	17919
eqtl-a-ENSG00000056097	ENSG00000056097	European	30551	19401
eqtl-a-ENSG00000056277	ENSG00000056277	European	9188	10125
eqtl-a-ENSG00000056558	ENSG00000056558	European	31644	16860
eqtl-a-ENSG00000056586	ENSG00000056586	European	31684	17665
eqtl-a-ENSG00000056661	ENSG00000056661	European	30551	16859
eqtl-a-ENSG00000056736	ENSG00000056736	European	31684	18659
eqtl-a-ENSG00000056972	ENSG00000056972	European	31684	17592
eqtl-a-ENSG00000057019	ENSG00000057019	European	30721	20607
eqtl-a-ENSG00000057252	ENSG00000057252	European	31684	18897
eqtl-a-ENSG00000057294	ENSG00000057294	European	31684	21257
eqtl-a-ENSG00000057468	ENSG00000057468	European	30131	18554
eqtl-a-ENSG00000057593	ENSG00000057593	European	29218	19451
eqtl-a-ENSG00000057608	ENSG00000057608	European	14263	21370
eqtl-a-ENSG00000057657	ENSG00000057657	European	31684	19025
eqtl-a-ENSG00000057663	ENSG00000057663	European	31470	18753
eqtl-a-ENSG00000057704	ENSG00000057704	European	31684	19755
eqtl-a-ENSG00000057757	ENSG00000057757	European	25690	17077
eqtl-a-ENSG00000057935	ENSG00000057935	European	31684	19103
eqtl-a-ENSG00000058056	ENSG00000058056	European	26196	17679
eqtl-a-ENSG00000058063	ENSG00000058063	European	31470	17583
eqtl-a-ENSG00000058091	ENSG00000058091	European	31470	18414
eqtl-a-ENSG00000058262	ENSG00000058262	European	31470	18188
eqtl-a-ENSG00000058272	ENSG00000058272	European	30935	16471
eqtl-a-ENSG00000058335	ENSG00000058335	European	31684	19510
eqtl-a-ENSG00000058453	ENSG00000058453	European	31684	18313
eqtl-a-ENSG00000058600	ENSG00000058600	European	26196	14908
eqtl-a-ENSG00000058668	ENSG00000058668	European	31470	18006
eqtl-a-ENSG00000058673	ENSG00000058673	European	11496	17275
eqtl-a-ENSG00000058729	ENSG00000058729	European	31684	20029
eqtl-a-ENSG00000058799	ENSG00000058799	European	31644	19004
eqtl-a-ENSG00000058804	ENSG00000058804	European	26609	18845
eqtl-a-ENSG00000058866	ENSG00000058866	European	31684	17922
eqtl-a-ENSG00000059122	ENSG00000059122	European	31684	18207
eqtl-a-ENSG00000059145	ENSG00000059145	European	31684	21195
eqtl-a-ENSG00000059377	ENSG00000059377	European	31470	17728
eqtl-a-ENSG00000059378	ENSG00000059378	European	31684	17475
eqtl-a-ENSG00000059573	ENSG00000059573	European	30721	18937
eqtl-a-ENSG00000059588	ENSG00000059588	European	31684	19374
eqtl-a-ENSG00000059691	ENSG00000059691	European	24941	17024
eqtl-a-ENSG00000059728	ENSG00000059728	European	31470	18673
eqtl-a-ENSG00000059758	ENSG00000059758	European	31300	19763
eqtl-a-ENSG00000059769	ENSG00000059769	European	31684	19221
eqtl-a-ENSG00000059804	ENSG00000059804	European	28917	19485
eqtl-a-ENSG00000059915	ENSG00000059915	European	31470	15733
eqtl-a-ENSG00000060069	ENSG00000060069	European	31684	18174
eqtl-a-ENSG00000060138	ENSG00000060138	European	26609	20659
eqtl-a-ENSG00000060140	ENSG00000060140	European	31644	20865
eqtl-a-ENSG00000060237	ENSG00000060237	European	31684	18628
eqtl-a-ENSG00000060339	ENSG00000060339	European	31430	19696
eqtl-a-ENSG00000060491	ENSG00000060491	European	31684	21253
eqtl-a-ENSG00000060558	ENSG00000060558	European	31684	20838
eqtl-a-ENSG00000060566	ENSG00000060566	European	31300	19912
eqtl-a-ENSG00000060642	ENSG00000060642	European	31684	16354
eqtl-a-ENSG00000060656	ENSG00000060656	European	31086	17403
eqtl-a-ENSG00000060688	ENSG00000060688	European	26196	18529
eqtl-a-ENSG00000060709	ENSG00000060709	European	31470	21857
eqtl-a-ENSG00000060749	ENSG00000060749	European	31470	18215
eqtl-a-ENSG00000060762	ENSG00000060762	European	25476	21109
eqtl-a-ENSG00000060971	ENSG00000060971	European	14263	17010
eqtl-a-ENSG00000060982	ENSG00000060982	European	31684	19768
eqtl-a-ENSG00000061273	ENSG00000061273	European	31684	19650
eqtl-a-ENSG00000061337	ENSG00000061337	European	31684	21453
eqtl-a-ENSG00000061656	ENSG00000061656	European	31050	16098
eqtl-a-ENSG00000061676	ENSG00000061676	European	31470	19197
eqtl-a-ENSG00000061794	ENSG00000061794	European	31470	18305
eqtl-a-ENSG00000061918	ENSG00000061918	European	31684	19997
eqtl-a-ENSG00000061936	ENSG00000061936	European	26609	21104
eqtl-a-ENSG00000061938	ENSG00000061938	European	26609	20908
eqtl-a-ENSG00000061987	ENSG00000061987	European	31086	18785
eqtl-a-ENSG00000062194	ENSG00000062194	European	31644	19273
eqtl-a-ENSG00000062282	ENSG00000062282	European	31684	17481
eqtl-a-ENSG00000062370	ENSG00000062370	European	30765	18902
eqtl-a-ENSG00000062485	ENSG00000062485	European	31684	16798
eqtl-a-ENSG00000062524	ENSG00000062524	European	31684	17505
eqtl-a-ENSG00000062582	ENSG00000062582	European	31684	17687
eqtl-a-ENSG00000062598	ENSG00000062598	European	31470	19040
eqtl-a-ENSG00000062650	ENSG00000062650	European	31470	18099
eqtl-a-ENSG00000062716	ENSG00000062716	European	25476	15358
eqtl-a-ENSG00000062725	ENSG00000062725	European	31470	15605
eqtl-a-ENSG00000062822	ENSG00000062822	European	14263	18323
eqtl-a-ENSG00000063015	ENSG00000063015	European	30351	14862
eqtl-a-ENSG00000063046	ENSG00000063046	European	11496	18325
eqtl-a-ENSG00000063127	ENSG00000063127	European	31684	18826
eqtl-a-ENSG00000063169	ENSG00000063169	European	31684	18545
eqtl-a-ENSG00000063176	ENSG00000063176	European	31684	19972
eqtl-a-ENSG00000063177	ENSG00000063177	European	14263	19067
eqtl-a-ENSG00000063180	ENSG00000063180	European	14263	19068
eqtl-a-ENSG00000063241	ENSG00000063241	European	31684	21928
eqtl-a-ENSG00000063244	ENSG00000063244	European	31470	21472
eqtl-a-ENSG00000063245	ENSG00000063245	European	31684	21487
eqtl-a-ENSG00000063322	ENSG00000063322	European	31684	18868
eqtl-a-ENSG00000063438	ENSG00000063438	European	30935	18047
eqtl-a-ENSG00000063587	ENSG00000063587	European	9188	10125
eqtl-a-ENSG00000063601	ENSG00000063601	European	9188	10125
eqtl-a-ENSG00000063660	ENSG00000063660	European	31684	21613
eqtl-a-ENSG00000063761	ENSG00000063761	European	31684	19785
eqtl-a-ENSG00000063854	ENSG00000063854	European	31470	20344
eqtl-a-ENSG00000063978	ENSG00000063978	European	28703	19049
eqtl-a-ENSG00000064012	ENSG00000064012	European	31470	16877
eqtl-a-ENSG00000064042	ENSG00000064042	European	30551	18881
eqtl-a-ENSG00000064102	ENSG00000064102	European	25262	18677
eqtl-a-ENSG00000064115	ENSG00000064115	European	31684	18895
eqtl-a-ENSG00000064199	ENSG00000064199	European	31684	19527
eqtl-a-ENSG00000064201	ENSG00000064201	European	30721	20675
eqtl-a-ENSG00000064225	ENSG00000064225	European	31684	20640
eqtl-a-ENSG00000064270	ENSG00000064270	European	26609	24323
eqtl-a-ENSG00000064300	ENSG00000064300	European	31684	17630
eqtl-a-ENSG00000064309	ENSG00000064309	European	31684	19233
eqtl-a-ENSG00000064313	ENSG00000064313	European	31684	18368
eqtl-a-ENSG00000064393	ENSG00000064393	European	31256	18181
eqtl-a-ENSG00000064419	ENSG00000064419	European	31470	18110
eqtl-a-ENSG00000064489	ENSG00000064489	European	6598	15735
eqtl-a-ENSG00000064490	ENSG00000064490	European	31684	18325
eqtl-a-ENSG00000064545	ENSG00000064545	European	31684	6880
eqtl-a-ENSG00000064547	ENSG00000064547	European	31684	18685
eqtl-a-ENSG00000064601	ENSG00000064601	European	31684	18731
eqtl-a-ENSG00000064607	ENSG00000064607	European	26609	18084
eqtl-a-ENSG00000064651	ENSG00000064651	European	31644	18324
eqtl-a-ENSG00000064652	ENSG00000064652	European	31644	17957
eqtl-a-ENSG00000064655	ENSG00000064655	European	30645	18953
eqtl-a-ENSG00000064666	ENSG00000064666	European	31684	20590
eqtl-a-ENSG00000064687	ENSG00000064687	European	31470	20670
eqtl-a-ENSG00000064703	ENSG00000064703	European	31684	18887
eqtl-a-ENSG00000064726	ENSG00000064726	European	31684	15003
eqtl-a-ENSG00000064763	ENSG00000064763	European	25646	19906
eqtl-a-ENSG00000064787	ENSG00000064787	European	19497	19131
eqtl-a-ENSG00000064886	ENSG00000064886	European	30935	19069
eqtl-a-ENSG00000064932	ENSG00000064932	European	31684	21064
eqtl-a-ENSG00000064933	ENSG00000064933	European	14263	16892
eqtl-a-ENSG00000064961	ENSG00000064961	European	31470	20413
eqtl-a-ENSG00000064989	ENSG00000064989	European	31684	18020
eqtl-a-ENSG00000064995	ENSG00000064995	European	30935	18109
eqtl-a-ENSG00000064999	ENSG00000064999	European	31684	17814
eqtl-a-ENSG00000065000	ENSG00000065000	European	31470	20386
eqtl-a-ENSG00000065029	ENSG00000065029	European	31684	17039
eqtl-a-ENSG00000065054	ENSG00000065054	European	31684	19753
eqtl-a-ENSG00000065057	ENSG00000065057	European	31470	19713
eqtl-a-ENSG00000065060	ENSG00000065060	European	26196	17820
eqtl-a-ENSG00000065135	ENSG00000065135	European	31684	17908
eqtl-a-ENSG00000065150	ENSG00000065150	European	31684	18994
eqtl-a-ENSG00000065154	ENSG00000065154	European	31644	20109
eqtl-a-ENSG00000065183	ENSG00000065183	European	31684	18066
eqtl-a-ENSG00000065243	ENSG00000065243	European	31684	17497
eqtl-a-ENSG00000065268	ENSG00000065268	European	31684	20352
eqtl-a-ENSG00000065308	ENSG00000065308	European	31684	19188
eqtl-a-ENSG00000065320	ENSG00000065320	European	30114	19153
eqtl-a-ENSG00000065328	ENSG00000065328	European	31470	21862
eqtl-a-ENSG00000065357	ENSG00000065357	European	30935	17580
eqtl-a-ENSG00000065361	ENSG00000065361	European	31684	17194
eqtl-a-ENSG00000065413	ENSG00000065413	European	31644	16797
eqtl-a-ENSG00000065427	ENSG00000065427	European	26609	20127
eqtl-a-ENSG00000065457	ENSG00000065457	European	31684	20409
eqtl-a-ENSG00000065485	ENSG00000065485	European	14263	17255
eqtl-a-ENSG00000065491	ENSG00000065491	European	31470	19152
eqtl-a-ENSG00000065518	ENSG00000065518	European	26181	17638
eqtl-a-ENSG00000065526	ENSG00000065526	European	31684	18743
eqtl-a-ENSG00000065534	ENSG00000065534	European	31684	18251
eqtl-a-ENSG00000065548	ENSG00000065548	European	30721	17407
eqtl-a-ENSG00000065559	ENSG00000065559	European	14263	18227
eqtl-a-ENSG00000065600	ENSG00000065600	European	26196	18641
eqtl-a-ENSG00000065613	ENSG00000065613	European	31644	17135
eqtl-a-ENSG00000065615	ENSG00000065615	European	31684	17751
eqtl-a-ENSG00000065618	ENSG00000065618	European	31684	17392
eqtl-a-ENSG00000065621	ENSG00000065621	European	31300	17647
eqtl-a-ENSG00000065665	ENSG00000065665	European	31684	21035
eqtl-a-ENSG00000065675	ENSG00000065675	European	31684	21899
eqtl-a-ENSG00000065717	ENSG00000065717	European	31470	20855
eqtl-a-ENSG00000065802	ENSG00000065802	European	31470	20516
eqtl-a-ENSG00000065809	ENSG00000065809	European	30935	21621
eqtl-a-ENSG00000065833	ENSG00000065833	European	31684	17466
eqtl-a-ENSG00000065882	ENSG00000065882	European	31300	20853
eqtl-a-ENSG00000065883	ENSG00000065883	European	31470	17463
eqtl-a-ENSG00000065911	ENSG00000065911	European	31470	16564
eqtl-a-ENSG00000065923	ENSG00000065923	European	9188	10125
eqtl-a-ENSG00000065970	ENSG00000065970	European	31684	19620
eqtl-a-ENSG00000065978	ENSG00000065978	European	6421	16438
eqtl-a-ENSG00000065989	ENSG00000065989	European	31684	18609
eqtl-a-ENSG00000066027	ENSG00000066027	European	31684	18799
eqtl-a-ENSG00000066032	ENSG00000066032	European	25570	19269
eqtl-a-ENSG00000066044	ENSG00000066044	European	30721	19859
eqtl-a-ENSG00000066056	ENSG00000066056	European	31684	17356
eqtl-a-ENSG00000066084	ENSG00000066084	European	31470	16712
eqtl-a-ENSG00000066117	ENSG00000066117	European	31470	16408
eqtl-a-ENSG00000066135	ENSG00000066135	European	31470	17391
eqtl-a-ENSG00000066136	ENSG00000066136	European	31684	18298
eqtl-a-ENSG00000066185	ENSG00000066185	European	31684	17730
eqtl-a-ENSG00000066230	ENSG00000066230	European	8680	17594
eqtl-a-ENSG00000066279	ENSG00000066279	European	31684	16900
eqtl-a-ENSG00000066294	ENSG00000066294	European	31644	18433
eqtl-a-ENSG00000066322	ENSG00000066322	European	31684	17349
eqtl-a-ENSG00000066336	ENSG00000066336	European	31470	16025
eqtl-a-ENSG00000066379	ENSG00000066379	European	14263	27482
eqtl-a-ENSG00000066382	ENSG00000066382	European	31470	16865
eqtl-a-ENSG00000066422	ENSG00000066422	European	26609	17877
eqtl-a-ENSG00000066427	ENSG00000066427	European	31684	19830
eqtl-a-ENSG00000066455	ENSG00000066455	European	31644	19723
eqtl-a-ENSG00000066468	ENSG00000066468	European	31684	20254
eqtl-a-ENSG00000066557	ENSG00000066557	European	31644	17293
eqtl-a-ENSG00000066583	ENSG00000066583	European	31470	19143
eqtl-a-ENSG00000066651	ENSG00000066651	European	31684	16370
eqtl-a-ENSG00000066654	ENSG00000066654	European	31470	17082
eqtl-a-ENSG00000066697	ENSG00000066697	European	8269	15997
eqtl-a-ENSG00000066735	ENSG00000066735	European	26196	20281
eqtl-a-ENSG00000066739	ENSG00000066739	European	26609	20174
eqtl-a-ENSG00000066777	ENSG00000066777	European	31644	16995
eqtl-a-ENSG00000066827	ENSG00000066827	European	31684	19900
eqtl-a-ENSG00000066855	ENSG00000066855	European	31684	17774
eqtl-a-ENSG00000066923	ENSG00000066923	European	31470	16063
eqtl-a-ENSG00000066926	ENSG00000066926	European	31684	19389
eqtl-a-ENSG00000066933	ENSG00000066933	European	31256	16658
eqtl-a-ENSG00000067048	ENSG00000067048	European	9188	10125
eqtl-a-ENSG00000067057	ENSG00000067057	European	31684	22224
eqtl-a-ENSG00000067064	ENSG00000067064	European	31684	20483
eqtl-a-ENSG00000067066	ENSG00000067066	European	31684	18861
eqtl-a-ENSG00000067082	ENSG00000067082	European	31684	21291
eqtl-a-ENSG00000067113	ENSG00000067113	European	31684	18937
eqtl-a-ENSG00000067141	ENSG00000067141	European	31684	16363
eqtl-a-ENSG00000067167	ENSG00000067167	European	31684	17509
eqtl-a-ENSG00000067177	ENSG00000067177	European	7635	10103
eqtl-a-ENSG00000067182	ENSG00000067182	European	31684	18460
eqtl-a-ENSG00000067191	ENSG00000067191	European	31470	17257
eqtl-a-ENSG00000067208	ENSG00000067208	European	31470	16514
eqtl-a-ENSG00000067221	ENSG00000067221	European	31684	16556
eqtl-a-ENSG00000067225	ENSG00000067225	European	25476	16901
eqtl-a-ENSG00000067248	ENSG00000067248	European	31644	18965
eqtl-a-ENSG00000067334	ENSG00000067334	European	31684	17568
eqtl-a-ENSG00000067365	ENSG00000067365	European	25690	23980
eqtl-a-ENSG00000067369	ENSG00000067369	European	31470	14816
eqtl-a-ENSG00000067445	ENSG00000067445	European	9188	10125
eqtl-a-ENSG00000067533	ENSG00000067533	European	31684	19038
eqtl-a-ENSG00000067560	ENSG00000067560	European	31684	14552
eqtl-a-ENSG00000067596	ENSG00000067596	European	31684	16482
eqtl-a-ENSG00000067601	ENSG00000067601	European	6421	19963
eqtl-a-ENSG00000067606	ENSG00000067606	European	31470	19324
eqtl-a-ENSG00000067646	ENSG00000067646	European	9188	10125
eqtl-a-ENSG00000067704	ENSG00000067704	European	31684	18510
eqtl-a-ENSG00000067715	ENSG00000067715	European	30765	16323
eqtl-a-ENSG00000067798	ENSG00000067798	European	26022	18252
eqtl-a-ENSG00000067829	ENSG00000067829	European	9188	10125
eqtl-a-ENSG00000067836	ENSG00000067836	European	31684	22065
eqtl-a-ENSG00000067840	ENSG00000067840	European	9188	10125
eqtl-a-ENSG00000067900	ENSG00000067900	European	30935	12472
eqtl-a-ENSG00000067955	ENSG00000067955	European	31470	15735
eqtl-a-ENSG00000067992	ENSG00000067992	European	9188	10125
eqtl-a-ENSG00000068001	ENSG00000068001	European	31684	15332
eqtl-a-ENSG00000068024	ENSG00000068024	European	31684	20599
eqtl-a-ENSG00000068028	ENSG00000068028	European	31684	15342
eqtl-a-ENSG00000068079	ENSG00000068079	European	31684	16444
eqtl-a-ENSG00000068097	ENSG00000068097	European	31684	15618
eqtl-a-ENSG00000068120	ENSG00000068120	European	31470	16512
eqtl-a-ENSG00000068137	ENSG00000068137	European	31684	16546
eqtl-a-ENSG00000068305	ENSG00000068305	European	31684	21150
eqtl-a-ENSG00000068308	ENSG00000068308	European	9188	10125
eqtl-a-ENSG00000068323	ENSG00000068323	European	9188	10125
eqtl-a-ENSG00000068354	ENSG00000068354	European	9188	10125
eqtl-a-ENSG00000068366	ENSG00000068366	European	9188	10125
eqtl-a-ENSG00000068383	ENSG00000068383	European	31470	21270
eqtl-a-ENSG00000068394	ENSG00000068394	European	9188	10125
eqtl-a-ENSG00000068400	ENSG00000068400	European	9188	10125
eqtl-a-ENSG00000068438	ENSG00000068438	European	9188	10125
eqtl-a-ENSG00000068489	ENSG00000068489	European	14263	14665
eqtl-a-ENSG00000068615	ENSG00000068615	European	31684	17301
eqtl-a-ENSG00000068650	ENSG00000068650	European	26609	19323
eqtl-a-ENSG00000068654	ENSG00000068654	European	31684	17958
eqtl-a-ENSG00000068697	ENSG00000068697	European	30935	18982
eqtl-a-ENSG00000068724	ENSG00000068724	European	26395	19749
eqtl-a-ENSG00000068745	ENSG00000068745	European	31684	14494
eqtl-a-ENSG00000068784	ENSG00000068784	European	31684	19777
eqtl-a-ENSG00000068793	ENSG00000068793	European	31430	15244
eqtl-a-ENSG00000068796	ENSG00000068796	European	31684	17879
eqtl-a-ENSG00000068831	ENSG00000068831	European	31684	16259
eqtl-a-ENSG00000068878	ENSG00000068878	European	31684	19941
eqtl-a-ENSG00000068885	ENSG00000068885	European	26395	17410
eqtl-a-ENSG00000068903	ENSG00000068903	European	31684	18967
eqtl-a-ENSG00000068912	ENSG00000068912	European	31684	19910
eqtl-a-ENSG00000068971	ENSG00000068971	European	31470	16396
eqtl-a-ENSG00000068976	ENSG00000068976	European	31684	16282
eqtl-a-ENSG00000069020	ENSG00000069020	European	14263	18116
eqtl-a-ENSG00000069188	ENSG00000069188	European	31684	20122
eqtl-a-ENSG00000069248	ENSG00000069248	European	31684	18782
eqtl-a-ENSG00000069275	ENSG00000069275	European	31684	16385
eqtl-a-ENSG00000069329	ENSG00000069329	European	31684	12288
eqtl-a-ENSG00000069345	ENSG00000069345	European	31684	13116
eqtl-a-ENSG00000069399	ENSG00000069399	European	31470	18755
eqtl-a-ENSG00000069424	ENSG00000069424	European	31470	19599
eqtl-a-ENSG00000069493	ENSG00000069493	European	31470	20395
eqtl-a-ENSG00000069509	ENSG00000069509	European	9188	10125
eqtl-a-ENSG00000069535	ENSG00000069535	European	9188	10125
eqtl-a-ENSG00000069667	ENSG00000069667	European	31256	18728
eqtl-a-ENSG00000069696	ENSG00000069696	European	31470	17768
eqtl-a-ENSG00000069702	ENSG00000069702	European	31684	17583
eqtl-a-ENSG00000069712	ENSG00000069712	European	26181	17002
eqtl-a-ENSG00000069764	ENSG00000069764	European	29094	15396
eqtl-a-ENSG00000069849	ENSG00000069849	European	31256	17783
eqtl-a-ENSG00000069869	ENSG00000069869	European	31684	19353
eqtl-a-ENSG00000069943	ENSG00000069943	European	31684	20923
eqtl-a-ENSG00000069956	ENSG00000069956	European	11496	17490
eqtl-a-ENSG00000069966	ENSG00000069966	European	31684	18715
eqtl-a-ENSG00000069974	ENSG00000069974	European	31644	20936
eqtl-a-ENSG00000069998	ENSG00000069998	European	31684	18787
eqtl-a-ENSG00000070010	ENSG00000070010	European	31684	18784
eqtl-a-ENSG00000070018	ENSG00000070018	European	31684	18663
eqtl-a-ENSG00000070019	ENSG00000070019	European	31470	18772
eqtl-a-ENSG00000070031	ENSG00000070031	European	30848	17208
eqtl-a-ENSG00000070047	ENSG00000070047	European	21335	17233
eqtl-a-ENSG00000070061	ENSG00000070061	European	31470	19922
eqtl-a-ENSG00000070081	ENSG00000070081	European	14263	17073
eqtl-a-ENSG00000070087	ENSG00000070087	European	31470	18768
eqtl-a-ENSG00000070159	ENSG00000070159	European	30765	19809
eqtl-a-ENSG00000070182	ENSG00000070182	European	26395	18127
eqtl-a-ENSG00000070190	ENSG00000070190	European	26569	19035
eqtl-a-ENSG00000070214	ENSG00000070214	European	31684	19209
eqtl-a-ENSG00000070269	ENSG00000070269	European	26609	19038
eqtl-a-ENSG00000070366	ENSG00000070366	European	31470	19769
eqtl-a-ENSG00000070367	ENSG00000070367	European	31684	19325
eqtl-a-ENSG00000070371	ENSG00000070371	European	31684	19494
eqtl-a-ENSG00000070388	ENSG00000070388	European	28880	18140
eqtl-a-ENSG00000070404	ENSG00000070404	European	31684	18894
eqtl-a-ENSG00000070413	ENSG00000070413	European	31684	19472
eqtl-a-ENSG00000070423	ENSG00000070423	European	30935	18794
eqtl-a-ENSG00000070444	ENSG00000070444	European	31684	19480
eqtl-a-ENSG00000070476	ENSG00000070476	European	31470	20771
eqtl-a-ENSG00000070495	ENSG00000070495	European	31470	20055
eqtl-a-ENSG00000070501	ENSG00000070501	European	31684	17571
eqtl-a-ENSG00000070526	ENSG00000070526	European	31470	19771
eqtl-a-ENSG00000070540	ENSG00000070540	European	26609	17914
eqtl-a-ENSG00000070610	ENSG00000070610	European	31684	17277
eqtl-a-ENSG00000070614	ENSG00000070614	European	31684	19078
eqtl-a-ENSG00000070669	ENSG00000070669	European	31684	18898
eqtl-a-ENSG00000070718	ENSG00000070718	European	31684	17668
eqtl-a-ENSG00000070729	ENSG00000070729	European	23944	19959
eqtl-a-ENSG00000070731	ENSG00000070731	European	31684	19837
eqtl-a-ENSG00000070756	ENSG00000070756	European	11496	16908
eqtl-a-ENSG00000070759	ENSG00000070759	European	31684	17285
eqtl-a-ENSG00000070761	ENSG00000070761	European	31470	20187
eqtl-a-ENSG00000070770	ENSG00000070770	European	31684	20274
eqtl-a-ENSG00000070785	ENSG00000070785	European	26410	16923
eqtl-a-ENSG00000070814	ENSG00000070814	European	31470	18954
eqtl-a-ENSG00000070831	ENSG00000070831	European	31684	19059
eqtl-a-ENSG00000070882	ENSG00000070882	European	31470	20301
eqtl-a-ENSG00000070915	ENSG00000070915	European	14263	18339
eqtl-a-ENSG00000070950	ENSG00000070950	European	30721	19977
eqtl-a-ENSG00000070961	ENSG00000070961	European	31644	16306
eqtl-a-ENSG00000070985	ENSG00000070985	European	30859	20459
eqtl-a-ENSG00000071051	ENSG00000071051	European	31470	19256
eqtl-a-ENSG00000071054	ENSG00000071054	European	26395	18215
eqtl-a-ENSG00000071073	ENSG00000071073	European	31684	16642
eqtl-a-ENSG00000071082	ENSG00000071082	European	14263	17708
eqtl-a-ENSG00000071127	ENSG00000071127	European	31684	23156
eqtl-a-ENSG00000071189	ENSG00000071189	European	31684	18829
eqtl-a-ENSG00000071205	ENSG00000071205	European	31684	17608
eqtl-a-ENSG00000071242	ENSG00000071242	European	31684	21010
eqtl-a-ENSG00000071243	ENSG00000071243	European	31470	17276
eqtl-a-ENSG00000071246	ENSG00000071246	European	31684	19395
eqtl-a-ENSG00000071282	ENSG00000071282	European	31684	20629
eqtl-a-ENSG00000071462	ENSG00000071462	European	26609	15389
eqtl-a-ENSG00000071537	ENSG00000071537	European	31684	19179
eqtl-a-ENSG00000071539	ENSG00000071539	European	31684	21293
eqtl-a-ENSG00000071553	ENSG00000071553	European	9188	10125
eqtl-a-ENSG00000071564	ENSG00000071564	European	31684	21087
eqtl-a-ENSG00000071575	ENSG00000071575	European	26609	19256
eqtl-a-ENSG00000071626	ENSG00000071626	European	31684	21545
eqtl-a-ENSG00000071655	ENSG00000071655	European	14263	20337
eqtl-a-ENSG00000071794	ENSG00000071794	European	31684	19025
eqtl-a-ENSG00000071859	ENSG00000071859	European	9188	10125
eqtl-a-ENSG00000071889	ENSG00000071889	European	9188	10125
eqtl-a-ENSG00000071894	ENSG00000071894	European	14263	15224
eqtl-a-ENSG00000071909	ENSG00000071909	European	31644	19088
eqtl-a-ENSG00000071967	ENSG00000071967	European	31470	18392
eqtl-a-ENSG00000071994	ENSG00000071994	European	31684	15445
eqtl-a-ENSG00000072042	ENSG00000072042	European	31644	17798
eqtl-a-ENSG00000072062	ENSG00000072062	European	31684	19240
eqtl-a-ENSG00000072071	ENSG00000072071	European	14263	18639
eqtl-a-ENSG00000072110	ENSG00000072110	European	31470	17597
eqtl-a-ENSG00000072121	ENSG00000072121	European	31684	17937
eqtl-a-ENSG00000072134	ENSG00000072134	European	31684	16119
eqtl-a-ENSG00000072135	ENSG00000072135	European	31684	17126
eqtl-a-ENSG00000072163	ENSG00000072163	European	14263	18875
eqtl-a-ENSG00000072195	ENSG00000072195	European	31256	17854
eqtl-a-ENSG00000072201	ENSG00000072201	European	31684	17721
eqtl-a-ENSG00000072210	ENSG00000072210	European	31684	15729
eqtl-a-ENSG00000072274	ENSG00000072274	European	26609	20304
eqtl-a-ENSG00000072310	ENSG00000072310	European	31684	17687
eqtl-a-ENSG00000072364	ENSG00000072364	European	31684	18126
eqtl-a-ENSG00000072401	ENSG00000072401	European	14263	18123
eqtl-a-ENSG00000072415	ENSG00000072415	European	31684	17882
eqtl-a-ENSG00000072422	ENSG00000072422	European	30932	18861
eqtl-a-ENSG00000072501	ENSG00000072501	European	9188	2976
eqtl-a-ENSG00000072506	ENSG00000072506	European	9188	10125
eqtl-a-ENSG00000072518	ENSG00000072518	European	31470	16986
eqtl-a-ENSG00000072571	ENSG00000072571	European	31684	18740
eqtl-a-ENSG00000072609	ENSG00000072609	European	31684	16523
eqtl-a-ENSG00000072682	ENSG00000072682	European	31470	16565
eqtl-a-ENSG00000072694	ENSG00000072694	European	26395	18461
eqtl-a-ENSG00000072736	ENSG00000072736	European	31684	16060
eqtl-a-ENSG00000072756	ENSG00000072756	European	31684	22554
eqtl-a-ENSG00000072778	ENSG00000072778	European	31684	19259
eqtl-a-ENSG00000072786	ENSG00000072786	European	31684	18480
eqtl-a-ENSG00000072803	ENSG00000072803	European	31684	18380
eqtl-a-ENSG00000072818	ENSG00000072818	European	14263	18256
eqtl-a-ENSG00000072832	ENSG00000072832	European	31684	22084
eqtl-a-ENSG00000072840	ENSG00000072840	European	31684	22208
eqtl-a-ENSG00000072849	ENSG00000072849	European	31684	20823
eqtl-a-ENSG00000072858	ENSG00000072858	European	26609	18243
eqtl-a-ENSG00000072864	ENSG00000072864	European	26609	15322
eqtl-a-ENSG00000072952	ENSG00000072952	European	31684	20174
eqtl-a-ENSG00000072954	ENSG00000072954	European	31684	19701
eqtl-a-ENSG00000072958	ENSG00000072958	European	31684	19405
eqtl-a-ENSG00000073008	ENSG00000073008	European	31684	18841
eqtl-a-ENSG00000073009	ENSG00000073009	European	9188	10125
eqtl-a-ENSG00000073050	ENSG00000073050	European	14263	19640
eqtl-a-ENSG00000073060	ENSG00000073060	European	31470	20112
eqtl-a-ENSG00000073111	ENSG00000073111	European	31684	18154
eqtl-a-ENSG00000073146	ENSG00000073146	European	29432	19776
eqtl-a-ENSG00000073150	ENSG00000073150	European	31684	19303
eqtl-a-ENSG00000073169	ENSG00000073169	European	25690	18828
eqtl-a-ENSG00000073282	ENSG00000073282	European	21121	19613
eqtl-a-ENSG00000073331	ENSG00000073331	European	31470	17643
eqtl-a-ENSG00000073350	ENSG00000073350	European	31256	18403
eqtl-a-ENSG00000073417	ENSG00000073417	European	31684	18318
eqtl-a-ENSG00000073464	ENSG00000073464	European	9188	10125
eqtl-a-ENSG00000073536	ENSG00000073536	European	31684	18512
eqtl-a-ENSG00000073578	ENSG00000073578	European	31470	17402
eqtl-a-ENSG00000073584	ENSG00000073584	European	31684	18133
eqtl-a-ENSG00000073598	ENSG00000073598	European	30013	17904
eqtl-a-ENSG00000073605	ENSG00000073605	European	31684	17142
eqtl-a-ENSG00000073614	ENSG00000073614	European	31644	16291
eqtl-a-ENSG00000073670	ENSG00000073670	European	31684	17237
eqtl-a-ENSG00000073711	ENSG00000073711	European	31470	16383
eqtl-a-ENSG00000073712	ENSG00000073712	European	30765	18709
eqtl-a-ENSG00000073737	ENSG00000073737	European	31684	19406
eqtl-a-ENSG00000073756	ENSG00000073756	European	31470	18166
eqtl-a-ENSG00000073792	ENSG00000073792	European	14263	16652
eqtl-a-ENSG00000073803	ENSG00000073803	European	26609	17398
eqtl-a-ENSG00000073849	ENSG00000073849	European	31684	19168
eqtl-a-ENSG00000073861	ENSG00000073861	European	31684	17184
eqtl-a-ENSG00000073910	ENSG00000073910	European	31684	18035
eqtl-a-ENSG00000073921	ENSG00000073921	European	31470	18771
eqtl-a-ENSG00000073969	ENSG00000073969	European	31684	17749
eqtl-a-ENSG00000074054	ENSG00000074054	European	26609	18103
eqtl-a-ENSG00000074071	ENSG00000074071	European	31470	20574
eqtl-a-ENSG00000074181	ENSG00000074181	European	31470	20577
eqtl-a-ENSG00000074201	ENSG00000074201	European	31684	18203
eqtl-a-ENSG00000074219	ENSG00000074219	European	31684	18800
eqtl-a-ENSG00000074266	ENSG00000074266	European	31684	19521
eqtl-a-ENSG00000074276	ENSG00000074276	European	14263	16040
eqtl-a-ENSG00000074319	ENSG00000074319	European	31684	18753
eqtl-a-ENSG00000074356	ENSG00000074356	European	31470	20721
eqtl-a-ENSG00000074370	ENSG00000074370	European	31470	20596
eqtl-a-ENSG00000074410	ENSG00000074410	European	30137	18293
eqtl-a-ENSG00000074416	ENSG00000074416	European	31684	18177
eqtl-a-ENSG00000074527	ENSG00000074527	European	31470	19834
eqtl-a-ENSG00000074582	ENSG00000074582	European	26609	17087
eqtl-a-ENSG00000074590	ENSG00000074590	European	31644	18194
eqtl-a-ENSG00000074603	ENSG00000074603	European	31684	17543
eqtl-a-ENSG00000074621	ENSG00000074621	European	31684	17868
eqtl-a-ENSG00000074657	ENSG00000074657	European	11496	19185
eqtl-a-ENSG00000074660	ENSG00000074660	European	31684	20653
eqtl-a-ENSG00000074695	ENSG00000074695	European	19497	19367
eqtl-a-ENSG00000074696	ENSG00000074696	European	31256	17368
eqtl-a-ENSG00000074706	ENSG00000074706	European	30935	19689
eqtl-a-ENSG00000074755	ENSG00000074755	European	31684	20505
eqtl-a-ENSG00000074800	ENSG00000074800	European	14263	17171
eqtl-a-ENSG00000074803	ENSG00000074803	European	13755	16080
eqtl-a-ENSG00000074842	ENSG00000074842	European	26609	19743
eqtl-a-ENSG00000074855	ENSG00000074855	European	26609	18648
eqtl-a-ENSG00000074935	ENSG00000074935	European	31644	17012
eqtl-a-ENSG00000074964	ENSG00000074964	European	30721	19179
eqtl-a-ENSG00000074966	ENSG00000074966	European	31684	17242
eqtl-a-ENSG00000075035	ENSG00000075035	European	25103	18643
eqtl-a-ENSG00000075073	ENSG00000075073	European	30765	20380
eqtl-a-ENSG00000075089	ENSG00000075089	European	31684	18147
eqtl-a-ENSG00000075131	ENSG00000075131	European	31684	18452
eqtl-a-ENSG00000075142	ENSG00000075142	European	31684	17235
eqtl-a-ENSG00000075151	ENSG00000075151	European	31684	18659
eqtl-a-ENSG00000075188	ENSG00000075188	European	31684	18518
eqtl-a-ENSG00000075213	ENSG00000075213	European	30765	18959
eqtl-a-ENSG00000075218	ENSG00000075218	European	9188	19719
eqtl-a-ENSG00000075223	ENSG00000075223	European	31684	18877
eqtl-a-ENSG00000075234	ENSG00000075234	European	31644	20631
eqtl-a-ENSG00000075239	ENSG00000075239	European	14263	17725
eqtl-a-ENSG00000075240	ENSG00000075240	European	31684	20759
eqtl-a-ENSG00000075275	ENSG00000075275	European	31684	20804
eqtl-a-ENSG00000075290	ENSG00000075290	European	29285	16743
eqtl-a-ENSG00000075292	ENSG00000075292	European	26410	18737
eqtl-a-ENSG00000075303	ENSG00000075303	European	14263	16296
eqtl-a-ENSG00000075336	ENSG00000075336	European	25476	19625
eqtl-a-ENSG00000075340	ENSG00000075340	European	31470	18878
eqtl-a-ENSG00000075391	ENSG00000075391	European	31684	17724
eqtl-a-ENSG00000075399	ENSG00000075399	European	25690	18941
eqtl-a-ENSG00000075407	ENSG00000075407	European	14263	16543
eqtl-a-ENSG00000075413	ENSG00000075413	European	31684	19756
eqtl-a-ENSG00000075415	ENSG00000075415	European	31644	18073
eqtl-a-ENSG00000075420	ENSG00000075420	European	26410	18351
eqtl-a-ENSG00000075426	ENSG00000075426	European	31684	17669
eqtl-a-ENSG00000075539	ENSG00000075539	European	31470	15561
eqtl-a-ENSG00000075568	ENSG00000075568	European	26181	15632
eqtl-a-ENSG00000075618	ENSG00000075618	European	30935	21765
eqtl-a-ENSG00000075624	ENSG00000075624	European	14263	20326
eqtl-a-ENSG00000075643	ENSG00000075643	European	12710	16738
eqtl-a-ENSG00000075651	ENSG00000075651	European	31684	18520
eqtl-a-ENSG00000075702	ENSG00000075702	European	14263	17395
eqtl-a-ENSG00000075711	ENSG00000075711	European	9188	17945
eqtl-a-ENSG00000075785	ENSG00000075785	European	31684	17645
eqtl-a-ENSG00000075790	ENSG00000075790	European	31470	17652
eqtl-a-ENSG00000075826	ENSG00000075826	European	31684	17266
eqtl-a-ENSG00000075856	ENSG00000075856	European	30935	19037
eqtl-a-ENSG00000075884	ENSG00000075884	European	31470	16702
eqtl-a-ENSG00000075886	ENSG00000075886	European	30624	16155
eqtl-a-ENSG00000075914	ENSG00000075914	European	14263	16659
eqtl-a-ENSG00000075945	ENSG00000075945	European	31470	19363
eqtl-a-ENSG00000075975	ENSG00000075975	European	31470	19394
eqtl-a-ENSG00000076003	ENSG00000076003	European	31470	17234
eqtl-a-ENSG00000076043	ENSG00000076043	European	31684	17857
eqtl-a-ENSG00000076053	ENSG00000076053	European	14263	17099
eqtl-a-ENSG00000076067	ENSG00000076067	European	26609	15855
eqtl-a-ENSG00000076108	ENSG00000076108	European	30935	15742
eqtl-a-ENSG00000076201	ENSG00000076201	European	31470	15751
eqtl-a-ENSG00000076242	ENSG00000076242	European	14263	17555
eqtl-a-ENSG00000076248	ENSG00000076248	European	30935	18337
eqtl-a-ENSG00000076258	ENSG00000076258	European	30721	18533
eqtl-a-ENSG00000076321	ENSG00000076321	European	31684	16749
eqtl-a-ENSG00000076351	ENSG00000076351	European	26609	15507
eqtl-a-ENSG00000076356	ENSG00000076356	European	31256	18084
eqtl-a-ENSG00000076382	ENSG00000076382	European	26395	15392
eqtl-a-ENSG00000076513	ENSG00000076513	European	31684	17447
eqtl-a-ENSG00000076554	ENSG00000076554	European	31430	17710
eqtl-a-ENSG00000076555	ENSG00000076555	European	31684	18231
eqtl-a-ENSG00000076604	ENSG00000076604	European	31684	15139
eqtl-a-ENSG00000076641	ENSG00000076641	European	31470	18226
eqtl-a-ENSG00000076650	ENSG00000076650	European	14263	18549
eqtl-a-ENSG00000076662	ENSG00000076662	European	31470	18724
eqtl-a-ENSG00000076685	ENSG00000076685	European	31684	16609
eqtl-a-ENSG00000076706	ENSG00000076706	European	31684	18336
eqtl-a-ENSG00000076716	ENSG00000076716	European	9188	10125
eqtl-a-ENSG00000076770	ENSG00000076770	European	9188	10125
eqtl-a-ENSG00000076826	ENSG00000076826	European	25476	20529
eqtl-a-ENSG00000076864	ENSG00000076864	European	31684	19031
eqtl-a-ENSG00000076924	ENSG00000076924	European	31684	20749
eqtl-a-ENSG00000076928	ENSG00000076928	European	31470	17519
eqtl-a-ENSG00000076944	ENSG00000076944	European	31470	20600
eqtl-a-ENSG00000076984	ENSG00000076984	European	26609	19650
eqtl-a-ENSG00000077044	ENSG00000077044	European	31684	19506
eqtl-a-ENSG00000077063	ENSG00000077063	European	30765	16780
eqtl-a-ENSG00000077092	ENSG00000077092	European	30578	19566
eqtl-a-ENSG00000077097	ENSG00000077097	European	31684	19945
eqtl-a-ENSG00000077147	ENSG00000077147	European	31684	18067
eqtl-a-ENSG00000077150	ENSG00000077150	European	31470	15735
eqtl-a-ENSG00000077152	ENSG00000077152	European	31684	17571
eqtl-a-ENSG00000077157	ENSG00000077157	European	31470	17466
eqtl-a-ENSG00000077232	ENSG00000077232	European	31470	18829
eqtl-a-ENSG00000077235	ENSG00000077235	European	31684	18211
eqtl-a-ENSG00000077238	ENSG00000077238	European	31470	18984
eqtl-a-ENSG00000077254	ENSG00000077254	European	31684	17568
eqtl-a-ENSG00000077312	ENSG00000077312	European	31684	18492
eqtl-a-ENSG00000077327	ENSG00000077327	European	31470	16647
eqtl-a-ENSG00000077348	ENSG00000077348	European	31684	17512
eqtl-a-ENSG00000077380	ENSG00000077380	European	11496	17431
eqtl-a-ENSG00000077420	ENSG00000077420	European	31684	21651
eqtl-a-ENSG00000077454	ENSG00000077454	European	31470	17298
eqtl-a-ENSG00000077458	ENSG00000077458	European	31684	17809
eqtl-a-ENSG00000077463	ENSG00000077463	European	31684	19864
eqtl-a-ENSG00000077514	ENSG00000077514	European	31644	17560
eqtl-a-ENSG00000077549	ENSG00000077549	European	31644	19885
eqtl-a-ENSG00000077585	ENSG00000077585	European	31470	19696
eqtl-a-ENSG00000077616	ENSG00000077616	European	31684	17843
eqtl-a-ENSG00000077684	ENSG00000077684	European	31684	18127
eqtl-a-ENSG00000077713	ENSG00000077713	European	9188	10125
eqtl-a-ENSG00000077721	ENSG00000077721	European	9188	10125
eqtl-a-ENSG00000077782	ENSG00000077782	European	31470	16329
eqtl-a-ENSG00000077809	ENSG00000077809	European	14263	13413
eqtl-a-ENSG00000077935	ENSG00000077935	European	30013	19895
eqtl-a-ENSG00000077942	ENSG00000077942	European	29940	21254
eqtl-a-ENSG00000077984	ENSG00000077984	European	31684	19579
eqtl-a-ENSG00000078018	ENSG00000078018	European	31470	17723
eqtl-a-ENSG00000078043	ENSG00000078043	European	26181	18190
eqtl-a-ENSG00000078053	ENSG00000078053	European	30972	19955
eqtl-a-ENSG00000078061	ENSG00000078061	European	9188	10125
eqtl-a-ENSG00000078070	ENSG00000078070	European	31684	17834
eqtl-a-ENSG00000078081	ENSG00000078081	European	31470	17982
eqtl-a-ENSG00000078114	ENSG00000078114	European	31684	18840
eqtl-a-ENSG00000078124	ENSG00000078124	European	31684	17795
eqtl-a-ENSG00000078140	ENSG00000078140	European	31644	18900
eqtl-a-ENSG00000078142	ENSG00000078142	European	14263	17521
eqtl-a-ENSG00000078177	ENSG00000078177	European	31644	18503
eqtl-a-ENSG00000078237	ENSG00000078237	European	26609	18554
eqtl-a-ENSG00000078246	ENSG00000078246	European	31684	19433
eqtl-a-ENSG00000078269	ENSG00000078269	European	26395	19051
eqtl-a-ENSG00000078304	ENSG00000078304	European	31684	18666
eqtl-a-ENSG00000078319	ENSG00000078319	European	23414	15951
eqtl-a-ENSG00000078369	ENSG00000078369	European	31684	19181
eqtl-a-ENSG00000078399	ENSG00000078399	European	26609	18430
eqtl-a-ENSG00000078401	ENSG00000078401	European	31684	18926
eqtl-a-ENSG00000078403	ENSG00000078403	European	26395	16865
eqtl-a-ENSG00000078487	ENSG00000078487	European	31684	16545
eqtl-a-ENSG00000078589	ENSG00000078589	European	9188	10125
eqtl-a-ENSG00000078596	ENSG00000078596	European	9188	10125
eqtl-a-ENSG00000078618	ENSG00000078618	European	14263	15731
eqtl-a-ENSG00000078668	ENSG00000078668	European	31684	17549
eqtl-a-ENSG00000078674	ENSG00000078674	European	31644	24219
eqtl-a-ENSG00000078687	ENSG00000078687	European	31470	20886
eqtl-a-ENSG00000078699	ENSG00000078699	European	31684	16771
eqtl-a-ENSG00000078747	ENSG00000078747	European	31684	15792
eqtl-a-ENSG00000078795	ENSG00000078795	European	30043	16616
eqtl-a-ENSG00000078804	ENSG00000078804	European	31684	16177
eqtl-a-ENSG00000078808	ENSG00000078808	European	31684	16971
eqtl-a-ENSG00000078814	ENSG00000078814	European	31684	16141
eqtl-a-ENSG00000078900	ENSG00000078900	European	31684	21104
eqtl-a-ENSG00000078902	ENSG00000078902	European	31684	20859
eqtl-a-ENSG00000078967	ENSG00000078967	European	31684	17680
eqtl-a-ENSG00000079134	ENSG00000079134	European	26225	15900
eqtl-a-ENSG00000079150	ENSG00000079150	European	31470	18292
eqtl-a-ENSG00000079156	ENSG00000079156	European	31684	18228
eqtl-a-ENSG00000079215	ENSG00000079215	European	31684	18181
eqtl-a-ENSG00000079246	ENSG00000079246	European	31470	18685
eqtl-a-ENSG00000079257	ENSG00000079257	European	31684	18352
eqtl-a-ENSG00000079263	ENSG00000079263	European	31684	19118
eqtl-a-ENSG00000079277	ENSG00000079277	European	26609	18167
eqtl-a-ENSG00000079308	ENSG00000079308	European	31684	18239
eqtl-a-ENSG00000079313	ENSG00000079313	European	31684	20776
eqtl-a-ENSG00000079332	ENSG00000079332	European	31684	21207
eqtl-a-ENSG00000079335	ENSG00000079335	European	31644	18172
eqtl-a-ENSG00000079337	ENSG00000079337	European	31470	19746
eqtl-a-ENSG00000079385	ENSG00000079385	European	31470	18669
eqtl-a-ENSG00000079387	ENSG00000079387	European	26410	18740
eqtl-a-ENSG00000079393	ENSG00000079393	European	31684	16058
eqtl-a-ENSG00000079432	ENSG00000079432	European	31684	18383
eqtl-a-ENSG00000079435	ENSG00000079435	European	31684	18625
eqtl-a-ENSG00000079459	ENSG00000079459	European	26395	19662
eqtl-a-ENSG00000079462	ENSG00000079462	European	26395	18290
eqtl-a-ENSG00000079482	ENSG00000079482	European	9188	10125
eqtl-a-ENSG00000079616	ENSG00000079616	European	26196	14628
eqtl-a-ENSG00000079691	ENSG00000079691	European	26410	20137
eqtl-a-ENSG00000079739	ENSG00000079739	European	31684	18334
eqtl-a-ENSG00000079785	ENSG00000079785	European	14263	17759
eqtl-a-ENSG00000079805	ENSG00000079805	European	31470	18517
eqtl-a-ENSG00000079819	ENSG00000079819	European	31470	19529
eqtl-a-ENSG00000079931	ENSG00000079931	European	31684	19344
eqtl-a-ENSG00000079950	ENSG00000079950	European	31470	19292
eqtl-a-ENSG00000079974	ENSG00000079974	European	11496	14953
eqtl-a-ENSG00000079999	ENSG00000079999	European	31470	18521
eqtl-a-ENSG00000080007	ENSG00000080007	European	31684	19307
eqtl-a-ENSG00000080031	ENSG00000080031	European	29940	22591
eqtl-a-ENSG00000080166	ENSG00000080166	European	29793	18777
eqtl-a-ENSG00000080189	ENSG00000080189	European	31684	19053
eqtl-a-ENSG00000080200	ENSG00000080200	European	25476	18570
eqtl-a-ENSG00000080298	ENSG00000080298	European	31256	20989
eqtl-a-ENSG00000080345	ENSG00000080345	European	31470	18311
eqtl-a-ENSG00000080371	ENSG00000080371	European	30935	17752
eqtl-a-ENSG00000080493	ENSG00000080493	European	31644	19012
eqtl-a-ENSG00000080503	ENSG00000080503	European	26609	22521
eqtl-a-ENSG00000080546	ENSG00000080546	European	31684	17539
eqtl-a-ENSG00000080561	ENSG00000080561	European	9188	10125
eqtl-a-ENSG00000080573	ENSG00000080573	European	31684	18859
eqtl-a-ENSG00000080603	ENSG00000080603	European	26609	14735
eqtl-a-ENSG00000080608	ENSG00000080608	European	14263	20351
eqtl-a-ENSG00000080802	ENSG00000080802	European	31684	19085
eqtl-a-ENSG00000080815	ENSG00000080815	European	31470	19306
eqtl-a-ENSG00000080819	ENSG00000080819	European	26196	20048
eqtl-a-ENSG00000080822	ENSG00000080822	European	31470	20228
eqtl-a-ENSG00000080823	ENSG00000080823	European	25690	18453
eqtl-a-ENSG00000080824	ENSG00000080824	European	31644	18463
eqtl-a-ENSG00000080839	ENSG00000080839	European	30935	16167
eqtl-a-ENSG00000080845	ENSG00000080845	European	30935	15848
eqtl-a-ENSG00000080854	ENSG00000080854	European	26181	19781
eqtl-a-ENSG00000080947	ENSG00000080947	European	18354	18140
eqtl-a-ENSG00000080986	ENSG00000080986	European	14263	19736
eqtl-a-ENSG00000081014	ENSG00000081014	European	31684	18157
eqtl-a-ENSG00000081019	ENSG00000081019	European	31684	17188
eqtl-a-ENSG00000081026	ENSG00000081026	European	31684	17058
eqtl-a-ENSG00000081041	ENSG00000081041	European	30131	17156
eqtl-a-ENSG00000081052	ENSG00000081052	European	31684	19491
eqtl-a-ENSG00000081059	ENSG00000081059	European	31470	17633
eqtl-a-ENSG00000081087	ENSG00000081087	European	31684	17430
eqtl-a-ENSG00000081148	ENSG00000081148	European	13344	17549
eqtl-a-ENSG00000081154	ENSG00000081154	European	14263	17401
eqtl-a-ENSG00000081177	ENSG00000081177	European	31684	18152
eqtl-a-ENSG00000081181	ENSG00000081181	European	26609	17771
eqtl-a-ENSG00000081189	ENSG00000081189	European	31684	15769
eqtl-a-ENSG00000081237	ENSG00000081237	European	31470	17818
eqtl-a-ENSG00000081307	ENSG00000081307	European	26196	19529
eqtl-a-ENSG00000081320	ENSG00000081320	European	31644	18344
eqtl-a-ENSG00000081377	ENSG00000081377	European	31470	18558
eqtl-a-ENSG00000081386	ENSG00000081386	European	31470	18253
eqtl-a-ENSG00000081665	ENSG00000081665	European	21121	18871
eqtl-a-ENSG00000081692	ENSG00000081692	European	31684	19273
eqtl-a-ENSG00000081721	ENSG00000081721	European	31684	15486
eqtl-a-ENSG00000081760	ENSG00000081760	European	31684	20490
eqtl-a-ENSG00000081791	ENSG00000081791	European	26609	18462
eqtl-a-ENSG00000081870	ENSG00000081870	European	31470	19218
eqtl-a-ENSG00000081913	ENSG00000081913	European	31684	18896
eqtl-a-ENSG00000081923	ENSG00000081923	European	13755	18419
eqtl-a-ENSG00000081985	ENSG00000081985	European	31470	18395
eqtl-a-ENSG00000082014	ENSG00000082014	European	31470	19641
eqtl-a-ENSG00000082068	ENSG00000082068	European	31470	18021
eqtl-a-ENSG00000082074	ENSG00000082074	European	31684	19548
eqtl-a-ENSG00000082146	ENSG00000082146	European	11496	16202
eqtl-a-ENSG00000082153	ENSG00000082153	European	28489	16458
eqtl-a-ENSG00000082196	ENSG00000082196	European	31684	19340
eqtl-a-ENSG00000082212	ENSG00000082212	European	31470	18917
eqtl-a-ENSG00000082213	ENSG00000082213	European	31684	19730
eqtl-a-ENSG00000082258	ENSG00000082258	European	31684	17290
eqtl-a-ENSG00000082269	ENSG00000082269	European	31470	19731
eqtl-a-ENSG00000082293	ENSG00000082293	European	14263	18170
eqtl-a-ENSG00000082397	ENSG00000082397	European	31470	19488
eqtl-a-ENSG00000082438	ENSG00000082438	European	31684	17055
eqtl-a-ENSG00000082458	ENSG00000082458	European	9188	10125
eqtl-a-ENSG00000082512	ENSG00000082512	European	31684	19378
eqtl-a-ENSG00000082515	ENSG00000082515	European	31684	18615
eqtl-a-ENSG00000082516	ENSG00000082516	European	31684	18667
eqtl-a-ENSG00000082641	ENSG00000082641	European	14263	16447
eqtl-a-ENSG00000082701	ENSG00000082701	European	31684	18497
eqtl-a-ENSG00000082781	ENSG00000082781	European	31644	19256
eqtl-a-ENSG00000082805	ENSG00000082805	European	31684	19530
eqtl-a-ENSG00000082898	ENSG00000082898	European	31684	17094
eqtl-a-ENSG00000082996	ENSG00000082996	European	31684	18858
eqtl-a-ENSG00000083093	ENSG00000083093	European	31684	18639
eqtl-a-ENSG00000083097	ENSG00000083097	European	31684	17543
eqtl-a-ENSG00000083099	ENSG00000083099	European	31684	17790
eqtl-a-ENSG00000083123	ENSG00000083123	European	31470	20411
eqtl-a-ENSG00000083168	ENSG00000083168	European	25476	18022
eqtl-a-ENSG00000083223	ENSG00000083223	European	31470	18488
eqtl-a-ENSG00000083290	ENSG00000083290	European	30935	15652
eqtl-a-ENSG00000083312	ENSG00000083312	European	31256	17139
eqtl-a-ENSG00000083444	ENSG00000083444	European	31684	19136
eqtl-a-ENSG00000083454	ENSG00000083454	European	31470	20663
eqtl-a-ENSG00000083457	ENSG00000083457	European	25860	20558
eqtl-a-ENSG00000083520	ENSG00000083520	European	31684	19282
eqtl-a-ENSG00000083535	ENSG00000083535	European	31644	19265
eqtl-a-ENSG00000083544	ENSG00000083544	European	31684	18922
eqtl-a-ENSG00000083635	ENSG00000083635	European	9188	16604
eqtl-a-ENSG00000083642	ENSG00000083642	European	31684	17754
eqtl-a-ENSG00000083720	ENSG00000083720	European	31684	18176
eqtl-a-ENSG00000083750	ENSG00000083750	European	9188	10125
eqtl-a-ENSG00000083799	ENSG00000083799	European	31470	17656
eqtl-a-ENSG00000083807	ENSG00000083807	European	26609	14639
eqtl-a-ENSG00000083812	ENSG00000083812	European	31684	14842
eqtl-a-ENSG00000083814	ENSG00000083814	European	31684	18434
eqtl-a-ENSG00000083817	ENSG00000083817	European	31684	19277
eqtl-a-ENSG00000083828	ENSG00000083828	European	31470	18160
eqtl-a-ENSG00000083838	ENSG00000083838	European	31684	14803
eqtl-a-ENSG00000083842	ENSG00000083842	European	27754	15128
eqtl-a-ENSG00000083844	ENSG00000083844	European	9188	18482
eqtl-a-ENSG00000083845	ENSG00000083845	European	6421	14447
eqtl-a-ENSG00000083896	ENSG00000083896	European	31684	19996
eqtl-a-ENSG00000083937	ENSG00000083937	European	31470	18815
eqtl-a-ENSG00000084070	ENSG00000084070	European	31644	18017
eqtl-a-ENSG00000084072	ENSG00000084072	European	31644	18112
eqtl-a-ENSG00000084073	ENSG00000084073	European	31684	17970
eqtl-a-ENSG00000084090	ENSG00000084090	European	26395	13969
eqtl-a-ENSG00000084092	ENSG00000084092	European	25690	20589
eqtl-a-ENSG00000084093	ENSG00000084093	European	31684	20573
eqtl-a-ENSG00000084110	ENSG00000084110	European	31470	19478
eqtl-a-ENSG00000084112	ENSG00000084112	European	31684	19112
eqtl-a-ENSG00000084207	ENSG00000084207	European	31684	17521
eqtl-a-ENSG00000084234	ENSG00000084234	European	31644	19151
eqtl-a-ENSG00000084444	ENSG00000084444	European	26609	18633
eqtl-a-ENSG00000084463	ENSG00000084463	European	14263	17425
eqtl-a-ENSG00000084623	ENSG00000084623	European	14263	15528
eqtl-a-ENSG00000084652	ENSG00000084652	European	31684	16827
eqtl-a-ENSG00000084676	ENSG00000084676	European	30935	16758
eqtl-a-ENSG00000084693	ENSG00000084693	European	26395	16136
eqtl-a-ENSG00000084710	ENSG00000084710	European	30557	16411
eqtl-a-ENSG00000084731	ENSG00000084731	European	31684	16648
eqtl-a-ENSG00000084733	ENSG00000084733	European	14263	15685
eqtl-a-ENSG00000084754	ENSG00000084754	European	31684	16537
eqtl-a-ENSG00000084764	ENSG00000084764	European	31684	16325
eqtl-a-ENSG00000084774	ENSG00000084774	European	14263	15609
eqtl-a-ENSG00000085063	ENSG00000085063	European	14263	17494
eqtl-a-ENSG00000085117	ENSG00000085117	European	31256	18869
eqtl-a-ENSG00000085185	ENSG00000085185	European	9188	10125
eqtl-a-ENSG00000085224	ENSG00000085224	European	9188	10125
eqtl-a-ENSG00000085231	ENSG00000085231	European	9188	13967
eqtl-a-ENSG00000085265	ENSG00000085265	European	31684	21680
eqtl-a-ENSG00000085274	ENSG00000085274	European	31644	18130
eqtl-a-ENSG00000085276	ENSG00000085276	European	30131	17919
eqtl-a-ENSG00000085365	ENSG00000085365	European	31684	18180
eqtl-a-ENSG00000085377	ENSG00000085377	European	30935	17592
eqtl-a-ENSG00000085382	ENSG00000085382	European	31684	18242
eqtl-a-ENSG00000085415	ENSG00000085415	European	31684	19586
eqtl-a-ENSG00000085433	ENSG00000085433	European	31644	17673
eqtl-a-ENSG00000085449	ENSG00000085449	European	31684	18851
eqtl-a-ENSG00000085465	ENSG00000085465	European	30935	19120
eqtl-a-ENSG00000085491	ENSG00000085491	European	31684	18018
eqtl-a-ENSG00000085511	ENSG00000085511	European	31684	20041
eqtl-a-ENSG00000085514	ENSG00000085514	European	30972	16352
eqtl-a-ENSG00000085552	ENSG00000085552	European	31050	18679
eqtl-a-ENSG00000085563	ENSG00000085563	European	31644	16524
eqtl-a-ENSG00000085644	ENSG00000085644	European	31684	18464
eqtl-a-ENSG00000085662	ENSG00000085662	European	28917	17993
eqtl-a-ENSG00000085719	ENSG00000085719	European	31684	17311
eqtl-a-ENSG00000085721	ENSG00000085721	European	31684	16037
eqtl-a-ENSG00000085733	ENSG00000085733	European	31684	19654
eqtl-a-ENSG00000085741	ENSG00000085741	European	31684	17754
eqtl-a-ENSG00000085760	ENSG00000085760	European	31684	19776
eqtl-a-ENSG00000085788	ENSG00000085788	European	31470	16330
eqtl-a-ENSG00000085831	ENSG00000085831	European	31470	16357
eqtl-a-ENSG00000085832	ENSG00000085832	European	31684	16166
eqtl-a-ENSG00000085840	ENSG00000085840	European	26395	17521
eqtl-a-ENSG00000085871	ENSG00000085871	European	14263	16679
eqtl-a-ENSG00000085872	ENSG00000085872	European	31684	20162
eqtl-a-ENSG00000085978	ENSG00000085978	European	31470	19383
eqtl-a-ENSG00000085982	ENSG00000085982	European	9188	18324
eqtl-a-ENSG00000085998	ENSG00000085998	European	31684	17861
eqtl-a-ENSG00000085999	ENSG00000085999	European	31684	17955
eqtl-a-ENSG00000086015	ENSG00000086015	European	31684	17568
eqtl-a-ENSG00000086061	ENSG00000086061	European	14263	18716
eqtl-a-ENSG00000086062	ENSG00000086062	European	31684	19002
eqtl-a-ENSG00000086065	ENSG00000086065	European	30721	18576
eqtl-a-ENSG00000086102	ENSG00000086102	European	31684	18395
eqtl-a-ENSG00000086189	ENSG00000086189	European	25690	17710
eqtl-a-ENSG00000086200	ENSG00000086200	European	31684	18077
eqtl-a-ENSG00000086232	ENSG00000086232	European	31470	22048
eqtl-a-ENSG00000086288	ENSG00000086288	European	25690	19819
eqtl-a-ENSG00000086289	ENSG00000086289	European	28917	19920
eqtl-a-ENSG00000086300	ENSG00000086300	European	31470	18556
eqtl-a-ENSG00000086475	ENSG00000086475	European	14263	20242
eqtl-a-ENSG00000086504	ENSG00000086504	European	31684	18186
eqtl-a-ENSG00000086506	ENSG00000086506	European	31186	17001
eqtl-a-ENSG00000086544	ENSG00000086544	European	30935	18530
eqtl-a-ENSG00000086548	ENSG00000086548	European	31684	17321
eqtl-a-ENSG00000086570	ENSG00000086570	European	30962	19280
eqtl-a-ENSG00000086589	ENSG00000086589	European	31684	19104
eqtl-a-ENSG00000086598	ENSG00000086598	European	30935	18289
eqtl-a-ENSG00000086619	ENSG00000086619	European	31470	19801
eqtl-a-ENSG00000086666	ENSG00000086666	European	14263	18414
eqtl-a-ENSG00000086712	ENSG00000086712	European	9188	10125
eqtl-a-ENSG00000086717	ENSG00000086717	European	9188	10125
eqtl-a-ENSG00000086730	ENSG00000086730	European	31470	14968
eqtl-a-ENSG00000086758	ENSG00000086758	European	9188	10125
eqtl-a-ENSG00000086827	ENSG00000086827	European	31470	18162
eqtl-a-ENSG00000086848	ENSG00000086848	European	14263	16893
eqtl-a-ENSG00000086967	ENSG00000086967	European	31684	19146
eqtl-a-ENSG00000087008	ENSG00000087008	European	14263	21429
eqtl-a-ENSG00000087053	ENSG00000087053	European	31470	17871
eqtl-a-ENSG00000087074	ENSG00000087074	European	31684	19423
eqtl-a-ENSG00000087076	ENSG00000087076	European	31684	19653
eqtl-a-ENSG00000087077	ENSG00000087077	European	14263	17053
eqtl-a-ENSG00000087085	ENSG00000087085	European	31086	17851
eqtl-a-ENSG00000087086	ENSG00000087086	European	11496	18718
eqtl-a-ENSG00000087087	ENSG00000087087	European	31470	17871
eqtl-a-ENSG00000087088	ENSG00000087088	European	31470	19588
eqtl-a-ENSG00000087095	ENSG00000087095	European	31684	15872
eqtl-a-ENSG00000087111	ENSG00000087111	European	31684	15510
eqtl-a-ENSG00000087116	ENSG00000087116	European	26609	20900
eqtl-a-ENSG00000087128	ENSG00000087128	European	24939	19363
eqtl-a-ENSG00000087152	ENSG00000087152	European	25797	16925
eqtl-a-ENSG00000087157	ENSG00000087157	European	31470	21443
eqtl-a-ENSG00000087191	ENSG00000087191	European	14263	15159
eqtl-a-ENSG00000087206	ENSG00000087206	European	26609	16734
eqtl-a-ENSG00000087237	ENSG00000087237	European	31470	19584
eqtl-a-ENSG00000087250	ENSG00000087250	European	30859	19607
eqtl-a-ENSG00000087253	ENSG00000087253	European	31684	20041
eqtl-a-ENSG00000087258	ENSG00000087258	European	31684	19683
eqtl-a-ENSG00000087263	ENSG00000087263	European	31684	19592
eqtl-a-ENSG00000087266	ENSG00000087266	European	31684	19213
eqtl-a-ENSG00000087269	ENSG00000087269	European	31300	20062
eqtl-a-ENSG00000087274	ENSG00000087274	European	31470	19608
eqtl-a-ENSG00000087299	ENSG00000087299	European	31644	18158
eqtl-a-ENSG00000087301	ENSG00000087301	European	26609	19107
eqtl-a-ENSG00000087302	ENSG00000087302	European	26609	19470
eqtl-a-ENSG00000087303	ENSG00000087303	European	31684	19573
eqtl-a-ENSG00000087338	ENSG00000087338	European	31470	18670
eqtl-a-ENSG00000087365	ENSG00000087365	European	31470	16001
eqtl-a-ENSG00000087448	ENSG00000087448	European	25690	18118
eqtl-a-ENSG00000087460	ENSG00000087460	European	31684	18534
eqtl-a-ENSG00000087470	ENSG00000087470	European	30721	21263
eqtl-a-ENSG00000087495	ENSG00000087495	European	30765	18481
eqtl-a-ENSG00000087502	ENSG00000087502	European	30935	20865
eqtl-a-ENSG00000087586	ENSG00000087586	European	28917	20247
eqtl-a-ENSG00000087589	ENSG00000087589	European	31684	20296
eqtl-a-ENSG00000087884	ENSG00000087884	European	8269	16993
eqtl-a-ENSG00000087903	ENSG00000087903	European	31470	20542
eqtl-a-ENSG00000087995	ENSG00000087995	European	9188	15251
eqtl-a-ENSG00000088002	ENSG00000088002	European	31493	19979
eqtl-a-ENSG00000088035	ENSG00000088035	European	31684	18207
eqtl-a-ENSG00000088038	ENSG00000088038	European	31470	23114
eqtl-a-ENSG00000088053	ENSG00000088053	European	14263	21366
eqtl-a-ENSG00000088179	ENSG00000088179	European	31684	18777
eqtl-a-ENSG00000088205	ENSG00000088205	European	14263	18394
eqtl-a-ENSG00000088247	ENSG00000088247	European	31684	20366
eqtl-a-ENSG00000088256	ENSG00000088256	European	31256	20794
eqtl-a-ENSG00000088280	ENSG00000088280	European	31684	17150
eqtl-a-ENSG00000088298	ENSG00000088298	European	31684	16193
eqtl-a-ENSG00000088305	ENSG00000088305	European	31684	16897
eqtl-a-ENSG00000088325	ENSG00000088325	European	31470	15929
eqtl-a-ENSG00000088340	ENSG00000088340	European	26395	15971
eqtl-a-ENSG00000088356	ENSG00000088356	European	31684	16258
eqtl-a-ENSG00000088367	ENSG00000088367	European	30765	15752
eqtl-a-ENSG00000088387	ENSG00000088387	European	30721	19595
eqtl-a-ENSG00000088448	ENSG00000088448	European	31470	20671
eqtl-a-ENSG00000088451	ENSG00000088451	European	31684	19474
eqtl-a-ENSG00000088538	ENSG00000088538	European	26395	15173
eqtl-a-ENSG00000088543	ENSG00000088543	European	31684	15260
eqtl-a-ENSG00000088682	ENSG00000088682	European	31684	19786
eqtl-a-ENSG00000088726	ENSG00000088726	European	30721	19381
eqtl-a-ENSG00000088727	ENSG00000088727	European	31644	15885
eqtl-a-ENSG00000088766	ENSG00000088766	European	31684	20098
eqtl-a-ENSG00000088808	ENSG00000088808	European	30935	20240
eqtl-a-ENSG00000088812	ENSG00000088812	European	31644	19729
eqtl-a-ENSG00000088826	ENSG00000088826	European	31470	20165
eqtl-a-ENSG00000088827	ENSG00000088827	European	14263	18543
eqtl-a-ENSG00000088832	ENSG00000088832	European	26609	19789
eqtl-a-ENSG00000088833	ENSG00000088833	European	31684	19961
eqtl-a-ENSG00000088836	ENSG00000088836	European	31684	19732
eqtl-a-ENSG00000088854	ENSG00000088854	European	26181	19492
eqtl-a-ENSG00000088876	ENSG00000088876	European	31684	19524
eqtl-a-ENSG00000088881	ENSG00000088881	European	26196	19310
eqtl-a-ENSG00000088882	ENSG00000088882	European	31684	19530
eqtl-a-ENSG00000088888	ENSG00000088888	European	31470	20055
eqtl-a-ENSG00000088899	ENSG00000088899	European	25690	19555
eqtl-a-ENSG00000088930	ENSG00000088930	European	31470	16641
eqtl-a-ENSG00000088970	ENSG00000088970	European	26609	16421
eqtl-a-ENSG00000088986	ENSG00000088986	European	28703	18207
eqtl-a-ENSG00000088992	ENSG00000088992	European	31684	18917
eqtl-a-ENSG00000089006	ENSG00000089006	European	31684	20273
eqtl-a-ENSG00000089009	ENSG00000089009	European	28917	15960
eqtl-a-ENSG00000089012	ENSG00000089012	European	30935	20065
eqtl-a-ENSG00000089022	ENSG00000089022	European	31470	15599
eqtl-a-ENSG00000089041	ENSG00000089041	European	31684	18085
eqtl-a-ENSG00000089048	ENSG00000089048	European	31470	18371
eqtl-a-ENSG00000089050	ENSG00000089050	European	31684	20090
eqtl-a-ENSG00000089053	ENSG00000089053	European	31684	18310
eqtl-a-ENSG00000089057	ENSG00000089057	European	31684	20790
eqtl-a-ENSG00000089060	ENSG00000089060	European	26609	18350
eqtl-a-ENSG00000089063	ENSG00000089063	European	21960	20540
eqtl-a-ENSG00000089091	ENSG00000089091	European	25690	19914
eqtl-a-ENSG00000089094	ENSG00000089094	European	31684	18311
eqtl-a-ENSG00000089123	ENSG00000089123	European	31684	18968
eqtl-a-ENSG00000089127	ENSG00000089127	European	31684	17195
eqtl-a-ENSG00000089154	ENSG00000089154	European	26609	17907
eqtl-a-ENSG00000089157	ENSG00000089157	European	28703	18143
eqtl-a-ENSG00000089159	ENSG00000089159	European	14263	17443
eqtl-a-ENSG00000089163	ENSG00000089163	European	30935	18102
eqtl-a-ENSG00000089169	ENSG00000089169	European	31684	16880
eqtl-a-ENSG00000089177	ENSG00000089177	European	31470	20505
eqtl-a-ENSG00000089195	ENSG00000089195	European	31684	20050
eqtl-a-ENSG00000089199	ENSG00000089199	European	26609	19810
eqtl-a-ENSG00000089220	ENSG00000089220	European	14263	18258
eqtl-a-ENSG00000089234	ENSG00000089234	European	14263	14943
eqtl-a-ENSG00000089248	ENSG00000089248	European	31470	15669
eqtl-a-ENSG00000089280	ENSG00000089280	European	31470	14573
eqtl-a-ENSG00000089289	ENSG00000089289	European	9188	10125
eqtl-a-ENSG00000089327	ENSG00000089327	European	31684	18689
eqtl-a-ENSG00000089335	ENSG00000089335	European	31470	18969
eqtl-a-ENSG00000089351	ENSG00000089351	European	31684	18712
eqtl-a-ENSG00000089472	ENSG00000089472	European	9188	10125
eqtl-a-ENSG00000089486	ENSG00000089486	European	25690	20343
eqtl-a-ENSG00000089505	ENSG00000089505	European	26395	16684
eqtl-a-ENSG00000089558	ENSG00000089558	European	29218	16748
eqtl-a-ENSG00000089597	ENSG00000089597	European	14263	17114
eqtl-a-ENSG00000089639	ENSG00000089639	European	31470	18704
eqtl-a-ENSG00000089682	ENSG00000089682	European	9188	10125
eqtl-a-ENSG00000089685	ENSG00000089685	European	31470	21071
eqtl-a-ENSG00000089692	ENSG00000089692	European	31684	18591
eqtl-a-ENSG00000089693	ENSG00000089693	European	31684	18510
eqtl-a-ENSG00000089723	ENSG00000089723	European	31684	20315
eqtl-a-ENSG00000089737	ENSG00000089737	European	31684	20324
eqtl-a-ENSG00000089775	ENSG00000089775	European	31470	18339
eqtl-a-ENSG00000089818	ENSG00000089818	European	31684	19786
eqtl-a-ENSG00000089820	ENSG00000089820	European	9188	10125
eqtl-a-ENSG00000089847	ENSG00000089847	European	26181	19572
eqtl-a-ENSG00000089876	ENSG00000089876	European	31684	19400
eqtl-a-ENSG00000089902	ENSG00000089902	European	14263	17776
eqtl-a-ENSG00000089916	ENSG00000089916	European	25476	18549
eqtl-a-ENSG00000090006	ENSG00000090006	European	31684	18634
eqtl-a-ENSG00000090013	ENSG00000090013	European	31684	18655
eqtl-a-ENSG00000090020	ENSG00000090020	European	30935	16359
eqtl-a-ENSG00000090054	ENSG00000090054	European	31684	18550
eqtl-a-ENSG00000090060	ENSG00000090060	European	14263	18853
eqtl-a-ENSG00000090061	ENSG00000090061	European	31684	19378
eqtl-a-ENSG00000090097	ENSG00000090097	European	31684	15844
eqtl-a-ENSG00000090104	ENSG00000090104	European	31684	17567
eqtl-a-ENSG00000090238	ENSG00000090238	European	31684	14719
eqtl-a-ENSG00000090263	ENSG00000090263	European	31684	17141
eqtl-a-ENSG00000090266	ENSG00000090266	European	31470	17290
eqtl-a-ENSG00000090273	ENSG00000090273	European	31470	16365
eqtl-a-ENSG00000090316	ENSG00000090316	European	31644	19495
eqtl-a-ENSG00000090339	ENSG00000090339	European	31684	18701
eqtl-a-ENSG00000090372	ENSG00000090372	European	31684	18064
eqtl-a-ENSG00000090376	ENSG00000090376	European	31256	17580
eqtl-a-ENSG00000090382	ENSG00000090382	European	31470	19090
eqtl-a-ENSG00000090432	ENSG00000090432	European	31684	18521
eqtl-a-ENSG00000090447	ENSG00000090447	European	31684	20073
eqtl-a-ENSG00000090470	ENSG00000090470	European	31260	16736
eqtl-a-ENSG00000090487	ENSG00000090487	European	31256	16644
eqtl-a-ENSG00000090520	ENSG00000090520	European	31684	18757
eqtl-a-ENSG00000090530	ENSG00000090530	European	26609	20254
eqtl-a-ENSG00000090554	ENSG00000090554	European	31470	18923
eqtl-a-ENSG00000090565	ENSG00000090565	European	31684	18799
eqtl-a-ENSG00000090581	ENSG00000090581	European	31684	21602
eqtl-a-ENSG00000090612	ENSG00000090612	European	31684	15244
eqtl-a-ENSG00000090615	ENSG00000090615	European	31684	16819
eqtl-a-ENSG00000090621	ENSG00000090621	European	26022	17963
eqtl-a-ENSG00000090659	ENSG00000090659	European	31684	20378
eqtl-a-ENSG00000090661	ENSG00000090661	European	25690	19549
eqtl-a-ENSG00000090674	ENSG00000090674	European	31684	20978
eqtl-a-ENSG00000090686	ENSG00000090686	European	31684	18918
eqtl-a-ENSG00000090776	ENSG00000090776	European	9188	10125
eqtl-a-ENSG00000090857	ENSG00000090857	European	31684	16334
eqtl-a-ENSG00000090861	ENSG00000090861	European	31684	16261
eqtl-a-ENSG00000090863	ENSG00000090863	European	31684	19638
eqtl-a-ENSG00000090889	ENSG00000090889	European	9188	10125
eqtl-a-ENSG00000090905	ENSG00000090905	European	31684	19397
eqtl-a-ENSG00000090920	ENSG00000090920	European	31470	18703
eqtl-a-ENSG00000090924	ENSG00000090924	European	31684	18826
eqtl-a-ENSG00000090971	ENSG00000090971	European	31684	21903
eqtl-a-ENSG00000090975	ENSG00000090975	European	31684	17643
eqtl-a-ENSG00000090989	ENSG00000090989	European	31470	19541
eqtl-a-ENSG00000091009	ENSG00000091009	European	26196	7790
eqtl-a-ENSG00000091039	ENSG00000091039	European	14263	17918
eqtl-a-ENSG00000091073	ENSG00000091073	European	26395	18335
eqtl-a-ENSG00000091106	ENSG00000091106	European	31684	18215
eqtl-a-ENSG00000091127	ENSG00000091127	European	31684	18825
eqtl-a-ENSG00000091129	ENSG00000091129	European	31470	18214
eqtl-a-ENSG00000091136	ENSG00000091136	European	30721	17711
eqtl-a-ENSG00000091140	ENSG00000091140	European	31684	17656
eqtl-a-ENSG00000091157	ENSG00000091157	European	31470	18478
eqtl-a-ENSG00000091164	ENSG00000091164	European	31684	18093
eqtl-a-ENSG00000091181	ENSG00000091181	European	26609	22229
eqtl-a-ENSG00000091262	ENSG00000091262	European	31256	17053
eqtl-a-ENSG00000091317	ENSG00000091317	European	31644	19649
eqtl-a-ENSG00000091409	ENSG00000091409	European	31470	19153
eqtl-a-ENSG00000091436	ENSG00000091436	European	30381	19327
eqtl-a-ENSG00000091483	ENSG00000091483	European	14263	19443
eqtl-a-ENSG00000091490	ENSG00000091490	European	31684	18554
eqtl-a-ENSG00000091513	ENSG00000091513	European	30859	18981
eqtl-a-ENSG00000091527	ENSG00000091527	European	31684	18796
eqtl-a-ENSG00000091536	ENSG00000091536	European	31684	16879
eqtl-a-ENSG00000091542	ENSG00000091542	European	14263	15661
eqtl-a-ENSG00000091592	ENSG00000091592	European	31470	20605
eqtl-a-ENSG00000091622	ENSG00000091622	European	31684	20327
eqtl-a-ENSG00000091640	ENSG00000091640	European	31684	20616
eqtl-a-ENSG00000091651	ENSG00000091651	European	9188	11861
eqtl-a-ENSG00000091732	ENSG00000091732	European	31470	17266
eqtl-a-ENSG00000091831	ENSG00000091831	European	26609	19600
eqtl-a-ENSG00000091844	ENSG00000091844	European	30257	19821
eqtl-a-ENSG00000091879	ENSG00000091879	European	23944	26047
eqtl-a-ENSG00000091947	ENSG00000091947	European	31684	16945
eqtl-a-ENSG00000091972	ENSG00000091972	European	31684	19722
eqtl-a-ENSG00000092010	ENSG00000092010	European	31684	19026
eqtl-a-ENSG00000092020	ENSG00000092020	European	31644	18560
eqtl-a-ENSG00000092036	ENSG00000092036	European	30935	19648
eqtl-a-ENSG00000092051	ENSG00000092051	European	31684	18895
eqtl-a-ENSG00000092067	ENSG00000092067	European	31684	19503
eqtl-a-ENSG00000092068	ENSG00000092068	European	31684	19281
eqtl-a-ENSG00000092094	ENSG00000092094	European	26609	19507
eqtl-a-ENSG00000092096	ENSG00000092096	European	31684	18705
eqtl-a-ENSG00000092098	ENSG00000092098	European	31684	19096
eqtl-a-ENSG00000092108	ENSG00000092108	European	31684	17614
eqtl-a-ENSG00000092140	ENSG00000092140	European	30935	17601
eqtl-a-ENSG00000092148	ENSG00000092148	European	31470	17815
eqtl-a-ENSG00000092199	ENSG00000092199	European	26395	20754
eqtl-a-ENSG00000092200	ENSG00000092200	European	31684	21168
eqtl-a-ENSG00000092201	ENSG00000092201	European	14263	20161
eqtl-a-ENSG00000092203	ENSG00000092203	European	30935	20982
eqtl-a-ENSG00000092208	ENSG00000092208	European	25690	18914
eqtl-a-ENSG00000092295	ENSG00000092295	European	31684	19256
eqtl-a-ENSG00000092330	ENSG00000092330	European	31684	19209
eqtl-a-ENSG00000092421	ENSG00000092421	European	31644	21188
eqtl-a-ENSG00000092439	ENSG00000092439	European	31430	18038
eqtl-a-ENSG00000092445	ENSG00000092445	European	29940	17471
eqtl-a-ENSG00000092470	ENSG00000092470	European	31644	15014
eqtl-a-ENSG00000092529	ENSG00000092529	European	26609	16453
eqtl-a-ENSG00000092531	ENSG00000092531	European	26609	16401
eqtl-a-ENSG00000092621	ENSG00000092621	European	31684	15854
eqtl-a-ENSG00000092758	ENSG00000092758	European	14263	20266
eqtl-a-ENSG00000092820	ENSG00000092820	European	26196	19774
eqtl-a-ENSG00000092841	ENSG00000092841	European	31684	16974
eqtl-a-ENSG00000092847	ENSG00000092847	European	26609	16386
eqtl-a-ENSG00000092850	ENSG00000092850	European	30645	16710
eqtl-a-ENSG00000092853	ENSG00000092853	European	14263	15687
eqtl-a-ENSG00000092871	ENSG00000092871	European	30895	18311
eqtl-a-ENSG00000092929	ENSG00000092929	European	31684	18809
eqtl-a-ENSG00000092931	ENSG00000092931	European	14263	19168
eqtl-a-ENSG00000092964	ENSG00000092964	European	31684	20500
eqtl-a-ENSG00000092969	ENSG00000092969	European	30765	18865
eqtl-a-ENSG00000092978	ENSG00000092978	European	31256	19450
eqtl-a-ENSG00000093000	ENSG00000093000	European	31684	21415
eqtl-a-ENSG00000093009	ENSG00000093009	European	31470	18511
eqtl-a-ENSG00000093010	ENSG00000093010	European	31684	18084
eqtl-a-ENSG00000093072	ENSG00000093072	European	31300	18893
eqtl-a-ENSG00000093134	ENSG00000093134	European	31684	19299
eqtl-a-ENSG00000093144	ENSG00000093144	European	31086	16280
eqtl-a-ENSG00000093167	ENSG00000093167	European	31684	18265
eqtl-a-ENSG00000093183	ENSG00000093183	European	31684	18467
eqtl-a-ENSG00000093217	ENSG00000093217	European	31644	18114
eqtl-a-ENSG00000094631	ENSG00000094631	European	9188	10125
eqtl-a-ENSG00000094804	ENSG00000094804	European	14263	17053
eqtl-a-ENSG00000094841	ENSG00000094841	European	9188	10125
eqtl-a-ENSG00000094880	ENSG00000094880	European	31684	16246
eqtl-a-ENSG00000094914	ENSG00000094914	European	31684	18527
eqtl-a-ENSG00000094916	ENSG00000094916	European	31470	17648
eqtl-a-ENSG00000094975	ENSG00000094975	European	25476	17243
eqtl-a-ENSG00000095002	ENSG00000095002	European	31644	19293
eqtl-a-ENSG00000095015	ENSG00000095015	European	26181	18692
eqtl-a-ENSG00000095059	ENSG00000095059	European	31684	17969
eqtl-a-ENSG00000095066	ENSG00000095066	European	31684	17863
eqtl-a-ENSG00000095139	ENSG00000095139	European	31684	18382
eqtl-a-ENSG00000095209	ENSG00000095209	European	31644	18822
eqtl-a-ENSG00000095261	ENSG00000095261	European	31684	16856
eqtl-a-ENSG00000095303	ENSG00000095303	European	31684	17949
eqtl-a-ENSG00000095319	ENSG00000095319	European	26609	18608
eqtl-a-ENSG00000095321	ENSG00000095321	European	31470	18808
eqtl-a-ENSG00000095370	ENSG00000095370	European	31470	17298
eqtl-a-ENSG00000095380	ENSG00000095380	European	31684	18710
eqtl-a-ENSG00000095383	ENSG00000095383	European	31684	18541
eqtl-a-ENSG00000095397	ENSG00000095397	European	31470	19207
eqtl-a-ENSG00000095464	ENSG00000095464	European	29170	17558
eqtl-a-ENSG00000095485	ENSG00000095485	European	31470	17407
eqtl-a-ENSG00000095539	ENSG00000095539	European	31684	16610
eqtl-a-ENSG00000095564	ENSG00000095564	European	31470	16912
eqtl-a-ENSG00000095574	ENSG00000095574	European	31684	20188
eqtl-a-ENSG00000095585	ENSG00000095585	European	14263	17554
eqtl-a-ENSG00000095627	ENSG00000095627	European	30213	17055
eqtl-a-ENSG00000095637	ENSG00000095637	European	31684	18699
eqtl-a-ENSG00000095739	ENSG00000095739	European	31146	20506
eqtl-a-ENSG00000095787	ENSG00000095787	European	30721	20705
eqtl-a-ENSG00000095794	ENSG00000095794	European	31300	17483
eqtl-a-ENSG00000095906	ENSG00000095906	European	31684	20500
eqtl-a-ENSG00000095917	ENSG00000095917	European	26271	20932
eqtl-a-ENSG00000095932	ENSG00000095932	European	26181	20209
eqtl-a-ENSG00000095951	ENSG00000095951	European	31684	19107
eqtl-a-ENSG00000095970	ENSG00000095970	European	29940	19628
eqtl-a-ENSG00000096006	ENSG00000096006	European	31684	18343
eqtl-a-ENSG00000096060	ENSG00000096060	European	31684	17160
eqtl-a-ENSG00000096063	ENSG00000096063	European	31684	17394
eqtl-a-ENSG00000096070	ENSG00000096070	European	26609	17902
eqtl-a-ENSG00000096080	ENSG00000096080	European	31684	17973
eqtl-a-ENSG00000096092	ENSG00000096092	European	31684	19208
eqtl-a-ENSG00000096093	ENSG00000096093	European	31684	19092
eqtl-a-ENSG00000096384	ENSG00000096384	European	31684	18401
eqtl-a-ENSG00000096401	ENSG00000096401	European	31684	18597
eqtl-a-ENSG00000096433	ENSG00000096433	European	31684	26381
eqtl-a-ENSG00000096654	ENSG00000096654	European	31684	17662
eqtl-a-ENSG00000096696	ENSG00000096696	European	31644	20492
eqtl-a-ENSG00000096717	ENSG00000096717	European	14263	17847
eqtl-a-ENSG00000096746	ENSG00000096746	European	26196	18766
eqtl-a-ENSG00000096872	ENSG00000096872	European	31684	20347
eqtl-a-ENSG00000096968	ENSG00000096968	European	31684	20075
eqtl-a-ENSG00000096996	ENSG00000096996	European	31684	18877
eqtl-a-ENSG00000097007	ENSG00000097007	European	31684	18349
eqtl-a-ENSG00000097021	ENSG00000097021	European	31684	19088
eqtl-a-ENSG00000097033	ENSG00000097033	European	31470	18840
eqtl-a-ENSG00000097046	ENSG00000097046	European	31684	17745
eqtl-a-ENSG00000097096	ENSG00000097096	European	26181	18728
eqtl-a-ENSG00000099139	ENSG00000099139	European	31644	20238
eqtl-a-ENSG00000099194	ENSG00000099194	European	31684	17350
eqtl-a-ENSG00000099203	ENSG00000099203	European	30935	18615
eqtl-a-ENSG00000099204	ENSG00000099204	European	31684	18064
eqtl-a-ENSG00000099219	ENSG00000099219	European	26609	18896
eqtl-a-ENSG00000099246	ENSG00000099246	European	31684	20948
eqtl-a-ENSG00000099250	ENSG00000099250	European	30935	19994
eqtl-a-ENSG00000099251	ENSG00000099251	European	6421	15578
eqtl-a-ENSG00000099256	ENSG00000099256	European	31684	19734
eqtl-a-ENSG00000099282	ENSG00000099282	European	31684	20225
eqtl-a-ENSG00000099284	ENSG00000099284	European	31684	21121
eqtl-a-ENSG00000099290	ENSG00000099290	European	6421	14693
eqtl-a-ENSG00000099308	ENSG00000099308	European	25432	18565
eqtl-a-ENSG00000099326	ENSG00000099326	European	31684	14391
eqtl-a-ENSG00000099330	ENSG00000099330	European	31684	18834
eqtl-a-ENSG00000099331	ENSG00000099331	European	31684	18835
eqtl-a-ENSG00000099337	ENSG00000099337	European	31644	18145
eqtl-a-ENSG00000099338	ENSG00000099338	European	31684	18208
eqtl-a-ENSG00000099341	ENSG00000099341	European	31684	18238
eqtl-a-ENSG00000099364	ENSG00000099364	European	31644	14849
eqtl-a-ENSG00000099365	ENSG00000099365	European	26022	14513
eqtl-a-ENSG00000099377	ENSG00000099377	European	31684	14852
eqtl-a-ENSG00000099381	ENSG00000099381	European	26609	14764
eqtl-a-ENSG00000099385	ENSG00000099385	European	31470	14889
eqtl-a-ENSG00000099622	ENSG00000099622	European	31684	21577
eqtl-a-ENSG00000099624	ENSG00000099624	European	31684	21553
eqtl-a-ENSG00000099725	ENSG00000099725	European	9188	10125
eqtl-a-ENSG00000099769	ENSG00000099769	European	29388	20393
eqtl-a-ENSG00000099783	ENSG00000099783	European	26196	19603
eqtl-a-ENSG00000099785	ENSG00000099785	European	31684	19934
eqtl-a-ENSG00000099795	ENSG00000099795	European	14263	17870
eqtl-a-ENSG00000099797	ENSG00000099797	European	26181	18260
eqtl-a-ENSG00000099800	ENSG00000099800	European	31684	20863
eqtl-a-ENSG00000099804	ENSG00000099804	European	31684	18422
eqtl-a-ENSG00000099810	ENSG00000099810	European	31684	19592
eqtl-a-ENSG00000099814	ENSG00000099814	European	25690	20264
eqtl-a-ENSG00000099817	ENSG00000099817	European	26196	20568
eqtl-a-ENSG00000099821	ENSG00000099821	European	14263	17962
eqtl-a-ENSG00000099822	ENSG00000099822	European	14263	17905
eqtl-a-ENSG00000099834	ENSG00000099834	European	25860	17524
eqtl-a-ENSG00000099840	ENSG00000099840	European	26609	20080
eqtl-a-ENSG00000099849	ENSG00000099849	European	31684	17420
eqtl-a-ENSG00000099860	ENSG00000099860	European	31684	20918
eqtl-a-ENSG00000099864	ENSG00000099864	European	31684	19149
eqtl-a-ENSG00000099866	ENSG00000099866	European	31684	18153
eqtl-a-ENSG00000099875	ENSG00000099875	European	31684	20468
eqtl-a-ENSG00000099889	ENSG00000099889	European	31684	18013
eqtl-a-ENSG00000099899	ENSG00000099899	European	31684	17878
eqtl-a-ENSG00000099901	ENSG00000099901	European	9188	16566
eqtl-a-ENSG00000099904	ENSG00000099904	European	31684	17881
eqtl-a-ENSG00000099910	ENSG00000099910	European	31684	16498
eqtl-a-ENSG00000099917	ENSG00000099917	European	31684	16119
eqtl-a-ENSG00000099937	ENSG00000099937	European	29432	15777
eqtl-a-ENSG00000099940	ENSG00000099940	European	31684	15582
eqtl-a-ENSG00000099942	ENSG00000099942	European	31684	15572
eqtl-a-ENSG00000099949	ENSG00000099949	European	31684	15696
eqtl-a-ENSG00000099953	ENSG00000099953	European	31470	19526
eqtl-a-ENSG00000099954	ENSG00000099954	European	30337	18804
eqtl-a-ENSG00000099956	ENSG00000099956	European	31684	19489
eqtl-a-ENSG00000099957	ENSG00000099957	European	26196	15644
eqtl-a-ENSG00000099958	ENSG00000099958	European	31470	19594
eqtl-a-ENSG00000099960	ENSG00000099960	European	29285	15391
eqtl-a-ENSG00000099968	ENSG00000099968	European	31470	19580
eqtl-a-ENSG00000099974	ENSG00000099974	European	9188	18360
eqtl-a-ENSG00000099977	ENSG00000099977	European	31684	19855
eqtl-a-ENSG00000099985	ENSG00000099985	European	31684	17992
eqtl-a-ENSG00000099991	ENSG00000099991	European	31684	19748
eqtl-a-ENSG00000099992	ENSG00000099992	European	31684	18045
eqtl-a-ENSG00000099994	ENSG00000099994	European	31470	19809
eqtl-a-ENSG00000099995	ENSG00000099995	European	31684	18042
eqtl-a-ENSG00000099998	ENSG00000099998	European	31684	19877
eqtl-a-ENSG00000099999	ENSG00000099999	European	26395	17937
eqtl-a-ENSG00000100003	ENSG00000100003	European	31684	18038
eqtl-a-ENSG00000100012	ENSG00000100012	European	30962	17927
eqtl-a-ENSG00000100014	ENSG00000100014	European	21121	19530
eqtl-a-ENSG00000100023	ENSG00000100023	European	31684	18509
eqtl-a-ENSG00000100024	ENSG00000100024	European	31684	19715
eqtl-a-ENSG00000100027	ENSG00000100027	European	31684	18635
eqtl-a-ENSG00000100028	ENSG00000100028	European	31684	19723
eqtl-a-ENSG00000100029	ENSG00000100029	European	31684	17853
eqtl-a-ENSG00000100030	ENSG00000100030	European	30721	18800
eqtl-a-ENSG00000100031	ENSG00000100031	European	28703	19623
eqtl-a-ENSG00000100034	ENSG00000100034	European	31470	18831
eqtl-a-ENSG00000100036	ENSG00000100036	European	31684	17967
eqtl-a-ENSG00000100038	ENSG00000100038	European	14263	17950
eqtl-a-ENSG00000100053	ENSG00000100053	European	29094	18854
eqtl-a-ENSG00000100055	ENSG00000100055	European	26196	19004
eqtl-a-ENSG00000100056	ENSG00000100056	European	31470	19226
eqtl-a-ENSG00000100058	ENSG00000100058	European	6421	18668
eqtl-a-ENSG00000100060	ENSG00000100060	European	31684	18928
eqtl-a-ENSG00000100065	ENSG00000100065	European	29940	18860
eqtl-a-ENSG00000100068	ENSG00000100068	European	31684	19910
eqtl-a-ENSG00000100075	ENSG00000100075	European	31684	19430
eqtl-a-ENSG00000100077	ENSG00000100077	European	14263	19185
eqtl-a-ENSG00000100079	ENSG00000100079	European	31684	18625
eqtl-a-ENSG00000100083	ENSG00000100083	European	31684	18538
eqtl-a-ENSG00000100084	ENSG00000100084	European	31684	19155
eqtl-a-ENSG00000100092	ENSG00000100092	European	31684	18522
eqtl-a-ENSG00000100095	ENSG00000100095	European	14263	19529
eqtl-a-ENSG00000100097	ENSG00000100097	European	31684	18503
eqtl-a-ENSG00000100099	ENSG00000100099	European	31684	20460
eqtl-a-ENSG00000100100	ENSG00000100100	European	31684	18597
eqtl-a-ENSG00000100104	ENSG00000100104	European	31684	20537
eqtl-a-ENSG00000100105	ENSG00000100105	European	31470	18905
eqtl-a-ENSG00000100106	ENSG00000100106	European	31684	18424
eqtl-a-ENSG00000100109	ENSG00000100109	European	31684	20580
eqtl-a-ENSG00000100116	ENSG00000100116	European	31684	18358
eqtl-a-ENSG00000100121	ENSG00000100121	European	3831	17826
eqtl-a-ENSG00000100122	ENSG00000100122	European	31050	20635
eqtl-a-ENSG00000100124	ENSG00000100124	European	31684	18356
eqtl-a-ENSG00000100129	ENSG00000100129	European	26609	18179
eqtl-a-ENSG00000100138	ENSG00000100138	European	31684	18127
eqtl-a-ENSG00000100139	ENSG00000100139	European	31470	18280
eqtl-a-ENSG00000100142	ENSG00000100142	European	14263	17398
eqtl-a-ENSG00000100146	ENSG00000100146	European	29432	18127
eqtl-a-ENSG00000100147	ENSG00000100147	European	31684	18422
eqtl-a-ENSG00000100150	ENSG00000100150	European	31684	19209
eqtl-a-ENSG00000100151	ENSG00000100151	European	31470	18133
eqtl-a-ENSG00000100154	ENSG00000100154	European	31256	17463
eqtl-a-ENSG00000100156	ENSG00000100156	European	29432	18095
eqtl-a-ENSG00000100162	ENSG00000100162	European	31470	18711
eqtl-a-ENSG00000100167	ENSG00000100167	European	31684	18796
eqtl-a-ENSG00000100181	ENSG00000100181	European	22495	16178
eqtl-a-ENSG00000100196	ENSG00000100196	European	24357	17986
eqtl-a-ENSG00000100197	ENSG00000100197	European	26395	18691
eqtl-a-ENSG00000100201	ENSG00000100201	European	31470	18143
eqtl-a-ENSG00000100206	ENSG00000100206	European	29583	17967
eqtl-a-ENSG00000100207	ENSG00000100207	European	31684	19328
eqtl-a-ENSG00000100209	ENSG00000100209	European	26569	16702
eqtl-a-ENSG00000100211	ENSG00000100211	European	31684	17913
eqtl-a-ENSG00000100216	ENSG00000100216	European	31684	17914
eqtl-a-ENSG00000100218	ENSG00000100218	European	26609	21199
eqtl-a-ENSG00000100219	ENSG00000100219	European	31470	16915
eqtl-a-ENSG00000100220	ENSG00000100220	European	26609	19887
eqtl-a-ENSG00000100221	ENSG00000100221	European	31470	17895
eqtl-a-ENSG00000100225	ENSG00000100225	European	31684	20143
eqtl-a-ENSG00000100226	ENSG00000100226	European	31684	17833
eqtl-a-ENSG00000100227	ENSG00000100227	European	31684	19972
eqtl-a-ENSG00000100228	ENSG00000100228	European	31684	21100
eqtl-a-ENSG00000100234	ENSG00000100234	European	31470	20552
eqtl-a-ENSG00000100239	ENSG00000100239	European	31256	17440
eqtl-a-ENSG00000100241	ENSG00000100241	European	9188	16371
eqtl-a-ENSG00000100242	ENSG00000100242	European	31086	17789
eqtl-a-ENSG00000100243	ENSG00000100243	European	31684	19993
eqtl-a-ENSG00000100246	ENSG00000100246	European	31684	17800
eqtl-a-ENSG00000100253	ENSG00000100253	European	29094	16430
eqtl-a-ENSG00000100258	ENSG00000100258	European	31684	16913
eqtl-a-ENSG00000100263	ENSG00000100263	European	31684	17337
eqtl-a-ENSG00000100266	ENSG00000100266	European	31684	20123
eqtl-a-ENSG00000100271	ENSG00000100271	European	31470	20216
eqtl-a-ENSG00000100276	ENSG00000100276	European	31470	17375
eqtl-a-ENSG00000100280	ENSG00000100280	European	31470	17422
eqtl-a-ENSG00000100281	ENSG00000100281	European	26196	20002
eqtl-a-ENSG00000100284	ENSG00000100284	European	31470	20282
eqtl-a-ENSG00000100285	ENSG00000100285	European	26609	17562
eqtl-a-ENSG00000100288	ENSG00000100288	European	31684	16494
eqtl-a-ENSG00000100290	ENSG00000100290	European	31684	20290
eqtl-a-ENSG00000100292	ENSG00000100292	European	31684	20094
eqtl-a-ENSG00000100294	ENSG00000100294	European	31684	20295
eqtl-a-ENSG00000100296	ENSG00000100296	European	31470	17762
eqtl-a-ENSG00000100297	ENSG00000100297	European	14263	19143
eqtl-a-ENSG00000100298	ENSG00000100298	European	31684	17626
eqtl-a-ENSG00000100299	ENSG00000100299	European	31470	16278
eqtl-a-ENSG00000100300	ENSG00000100300	European	31470	20240
eqtl-a-ENSG00000100304	ENSG00000100304	European	31684	20286
eqtl-a-ENSG00000100307	ENSG00000100307	European	31684	17568
eqtl-a-ENSG00000100311	ENSG00000100311	European	31684	17364
eqtl-a-ENSG00000100314	ENSG00000100314	European	30427	18242
eqtl-a-ENSG00000100316	ENSG00000100316	European	21121	16885
eqtl-a-ENSG00000100319	ENSG00000100319	European	26395	18152
eqtl-a-ENSG00000100320	ENSG00000100320	European	31684	19511
eqtl-a-ENSG00000100321	ENSG00000100321	European	31684	17222
eqtl-a-ENSG00000100324	ENSG00000100324	European	30935	17202
eqtl-a-ENSG00000100325	ENSG00000100325	European	31684	18272
eqtl-a-ENSG00000100330	ENSG00000100330	European	31684	18186
eqtl-a-ENSG00000100335	ENSG00000100335	European	26609	17099
eqtl-a-ENSG00000100336	ENSG00000100336	European	31684	19467
eqtl-a-ENSG00000100342	ENSG00000100342	European	31684	19586
eqtl-a-ENSG00000100345	ENSG00000100345	European	31644	19614
eqtl-a-ENSG00000100346	ENSG00000100346	European	31086	17194
eqtl-a-ENSG00000100347	ENSG00000100347	European	31684	21712
eqtl-a-ENSG00000100348	ENSG00000100348	European	31684	19689
eqtl-a-ENSG00000100350	ENSG00000100350	European	31470	19633
eqtl-a-ENSG00000100351	ENSG00000100351	European	31684	17099
eqtl-a-ENSG00000100353	ENSG00000100353	European	31684	19627
eqtl-a-ENSG00000100354	ENSG00000100354	European	31684	16749
eqtl-a-ENSG00000100359	ENSG00000100359	European	31684	16506
[truncated: 17,944 more rows]
