# Supplementary material for: Unveiling the molecular landscape of PCOS: identifying hub genes and causal relationships through bioinformatics and Mendelian randomization
Source: Front Endocrinol (Lausanne). 2024 Dec 13;15:1431200. doi: 10.3389/fendo.2024.1431200 (PMC11671271; doi:10.3389/fendo.2024.1431200)
Supplement: Supplementary file 2 [file Table2.xlsx]

## Sheet: Sheet1
Table S2. Primer design
Gene name	Primer name	Primer sequence(5' to 3')
Gapdh	Forward Primer	CTCTCTGCTCCTCCCTGTTC
	Reverse Primer	CGATACGGCCAAATCCGTTC
Cd93	Forward Primer	CCAGAGAATCAGTACAGCCCA
	Reverse Primer	TTAAAGGGGAAGGTGCCCAA
Dock8	Forward Primer	GCGCTCAAGATCAACAGGTATT
	Reverse Primer	AGCTCTGCATCCAAGCTGTT
Irf1	Forward Primer	GGTAGGACGAGCTCTCACTGT
	Reverse Primer	TGATAGGCATGGTGGCTTTGC
Mboat1	Forward Primer	ACAGACTTTTCTGGGCCTCTG
	Reverse Primer	AAGCGAGGGCTTCACTTTCA
Myo1f	Forward Primer	CTGACACCACCCATCACCAT
	Reverse Primer	AGCACTGAACCAATATATGTGAAGA
Nlrp1	Forward Primer	GGGTGCAGCTCCAATCACTT
	Reverse Primer	TTCTGGAATGGTCCCTTGGC
Nod2	Forward Primer	TTCCTATCTCTGAGGGTGGGG
	Reverse Primer	GAGCTCACCTGCTCCTAACAT
Pik3r1	Forward Primer	CAAGGAACCGGGACAGCTAA
	Reverse Primer	GGCTTCATTCACCTCCGGG
Pter	Forward Primer	GACCCGGTAGGAAAGAGCAAAT
	Reverse Primer	TGTCAAAGGCCATCGTCAGA
GAPDH	Forward Primer	GGAGCGAGATCCCTCCAAAAT
	Reverse Primer	GGCTGTTGTCATACTTCTCATGG
CYBB	Forward Primer	AACTGGGCTGTGAATGAGGG
	Reverse Primer	GCCAGTGCTGACCCAAGAA
MBOAT1	Forward Primer	CTCCCGAAGATGCAGGATGG
	Reverse Primer	ACCACAAAATTCACCTGGTCC
NOD2	Forward Primer	TGCAGTTCCTGGGATTCTGG
	Reverse Primer	ACTGCCAATGTTGTTCCCCA
DOCK8	Forward Primer	GCCATTTTGTCTCCTGTAACAAT
	Reverse Primer	AGGGTCATAAAACTGAGGCTTTG
CD93	Forward Primer	TGGAGAACCAGTACAGTCCGA
	Reverse Primer	GGGGCCTTTAAGGAGGAGAC
PIK3R1	Forward Primer	ACCACTACCGGAATGAATCTCT
	Reverse Primer	GGGATGTGCGGGTATATTCTTC
NLRP1	Forward Primer	GCAGTGCTAATGCCCTGGAT
	Reverse Primer	GAGCTTGGTAGAGGAGTGAGG
IRF1	Forward Primer	ATGCCCATCACTCGGATGC
	Reverse Primer	CCCTGCTTTGTATCGGCCTG
MYO1F	Forward Primer	CAAGCAGATGCCCTACTTCAC
	Reverse Primer	TCGATAAGCATGTTCCGGTACA
PTER	Forward Primer	GTAGAGCCAAGCAAACTGGG
	Reverse Primer	TGGACAGTAACAGCAGTCAAAG
