# Supplementary material for: Unveiling the molecular landscape of PCOS: identifying hub genes and causal relationships through bioinformatics and Mendelian randomization
Source: Front Endocrinol (Lausanne). 2024 Dec 13;15:1431200. doi: 10.3389/fendo.2024.1431200 (PMC11671271; doi:10.3389/fendo.2024.1431200)
Supplement: Supplementary file 3 [file Table3.xlsx]

## Sheet: Before batch correction
geneNames	GSE102293_GSM2733413_Control	GSE102293_GSM2733414_Control	GSE102293_GSM2733415_Control	GSE102293_GSM2733416_Control	GSE102293_GSM2733417_Treat	GSE102293_GSM2733418_Treat	GSE137684_GSM4084712_Control	GSE137684_GSM4084716_Control	GSE137684_GSM4084718_Control	GSE137684_GSM4084719_Control	GSE137684_GSM4084713_Treat	GSE137684_GSM4084714_Treat	GSE137684_GSM4084715_Treat	GSE137684_GSM4084717_Treat	GSE137684_GSM4084711_Treat	GSE137684_GSM4084720_Treat	GSE137684_GSM4084721_Treat	GSE137684_GSM4084722_Treat	GSE34526_GSM850527_Control	GSE34526_GSM850528_Control	GSE34526_GSM850529_Control	GSE34526_GSM850530_Treat	GSE34526_GSM850531_Treat	GSE34526_GSM850532_Treat	GSE34526_GSM850533_Treat	GSE34526_GSM850534_Treat	GSE34526_GSM850535_Treat	GSE34526_GSM850536_Treat	GSE5850_GSM136511_Control	GSE5850_GSM136512_Control	GSE5850_GSM136513_Control	GSE5850_GSM136519_Control	GSE5850_GSM136525_Control	GSE5850_GSM136526_Control	GSE5850_GSM136527_Treat	GSE5850_GSM136533_Treat	GSE5850_GSM136554_Treat	GSE5850_GSM136560_Treat	GSE5850_GSM136561_Treat	GSE5850_GSM136562_Treat
A1BG	6.60815	6.43114	6.62529	6.56946	6.51496	6.55334	8.14512	7.43714	7.69572	7.80577	7.53001	8.23586	7.96379	7.60756	8.49332	7.39179	6.639	7.42728	6.56104	7.37938	7.43347	7.05389	7.20638	5.53861	6.82354	7.86681	7.52271	6.66236	5.68881	6.80112	6.38574	4.29901	5.9658	4.48008	3.32325	3.12638	2.73017	2.25117	4.5038	3.4137
A1BG-AS1	6.33365	6.19062	6.21242	6.18136	6.0604	5.89617	9.19844	8.5845	8.84929	8.82901	8.59143	8.91748	9.03006	8.39176	8.6995	8.5177	7.34246	8.71346	4.44752	3.70993	4.94452	3.67693	6.02845	3.51908	3.50615	6.0161	6.62833	4.32028	5.76323	3.0866	3.43342	4.62813	3.66426	4.16861	3.88338	4.783	4.37536	6.49508	3.41236	4.51407
A1CF	4.525	4.27704	4.61908	4.69836	4.68288	4.38004	3.23705	3.5968	3.33252	2.98922	4.01308	3.72408	3.6024	3.78943	5.51252	3.2105	4.14994	2.65355	7.25971	6.18871	6.27183	6.24112	6.22388	6.59647	5.07288	6.81983	5.75114	7.09106	4.62846	5.52271	6.54712	6.30674	5.82056	4.87449	4.83351	4.95248	6.84981	3.91702	5.89788	6.90078
A2M	7.19168	7.22733	7.43416	7.2645	7.19985	7.11014	9.87066	10.3545	11.1005	9.07642	10.4148	10.4963	9.6013	10.6009	10.1	9.59862	8.01737	10.181	8.15076	8.62694	8.65632	9.31706	9.60193	9.67081	9.53938	10.2882	10.0295	10.1243	4.82894	5.49847	6.65334	5.40129	6.61925	5.96239	6.08866	5.38293	5.78553	4.89317	5.25168	6.08169
A2ML1	3.68158	3.8296	3.63327	3.535	3.49104	3.64309	1.76279	1.65863	1.65659	1.72138	1.82934	1.66366	1.65531	1.74939	6.16081	2.52108	5.18442	1.53185	6.47284	5.52093	5.57237	5.68973	4.39951	5.86682	6.45312	4.98583	4.74481	6.04283	6.11845	3.22306	5.48679	6.14988	3.84168	6.66664	5.08746	5.596	5.72981	5.68904	3.70525	5.71197
A2MP1	4.61908	4.19393	4.38004	4.38799	4.31942	4.44775	1.34867	1.34047	1.34187	1.34286	1.3623	1.35669	1.35345	1.34222	3.40658	1.34305	2.11834	1.53335	8.89491	3.47197	2.94668	7.36244	3.76492	6.39819	5.97153	5.8864	5.43038	5.1586	3.26403	2.24595	2.17594	2.51909	3.17991	6.03894	3.16393	4.30804	5.84242	2.49114	4.82751	3.70255
A4GALT	6.3806	6.1494	6.39897	6.12302	6.00355	6.50152	8.93229	11.5144	11.6135	11.1316	9.7393	9.67293	9.83327	11.5954	9.45626	10.9523	11.7348	11.2728	5.67179	5.64046	6.4434	5.68663	5.37914	4.8792	5.89818	5.52209	5.96217	4.11457	7.06275	6.1098	6.69747	7.94824	6.10356	3.19219	7.92684	7.28275	6.53494	7.46508	7.29453	6.56556
A4GNT	4.99338	4.55639	4.69983	4.74548	4.81124	4.626	1.64852	1.84322	1.39729	1.96117	2.17546	2.9533	1.40443	1.39904	1.42546	1.4034	1.44966	1.61014	7.0221	6.17289	3.79382	5.42226	6.32275	6.27731	6.37162	5.94631	5.65483	6.78098	3.42489	3.34495	2.42578	4.17985	3.14848	2.02251	3.95044	3.46153	3.11889	3.22306	2.62257	4.05326
AA06	4.01458	4.27704	4.17956	4.17843	4.17615	4.57431	1.39621	1.38056	1.365	1.37842	1.38703	1.36508	1.38089	1.37474	1.384	1.37638	1.35563	1.60118	5.93551	6.62695	7.0923	7.21864	6.58697	6.00219	6.36968	6.21911	6.19191	6.50825	5.45614	5.1789	6.44116	2.70868	5.28012	5.30577	6.50184	6.57314	2.90121	3.12601	4.71307	5.61668
AAAS	6.63568	6.37334	6.43435	6.67874	6.83053	6.81581	9.4174	8.99215	9.0088	9.23049	9.40571	9.37433	9.54624	8.67757	8.86012	9.4894	8.42915	9.01577	4.92413	7.10887	7.98278	6.87585	5.97844	7.93775	7.81216	7.88873	8.68853	8.62223	5.94585	6.46772	6.40668	3.88295	5.82373	6.36622	2.72849	6.49633	3.87273	4.38852	2.55327	6.5084
AACS	9.8098	9.52478	9.73023	9.8646	9.65039	8.41878	9.24401	7.7272	8.34064	8.54937	8.69739	7.85845	8.18868	7.64419	8.41372	8.02548	5.31226	7.98067	10.9531	11.5022	11.4804	9.95971	11.2098	10.5162	11.1669	11.5006	9.95098	10.0506	6.18084	3.65733	10.3883	8.79677	7.81219	8.59544	7.53353	4.0002	8.44272	8.99249	5.10488	6.62778
AACSP1	3.45943	3.47358	3.70951	3.45943	3.58496	3.54703	2.87682	2.17117	2.63025	2.42275	3.00649	2.68073	2.43243	2.16303	3.09289	2.26237	1.37243	2.33177	6.20887	4.05192	5.73574	5.4207	4.72965	5.69125	3.87775	3.69629	6.64474	6.88014	5.90512	8.57606	7.10044	7.04477	3.87112	5.82029	3.03139	3.57332	5.19196	7.49965	4.08232	7.13768
AADAC	11.9721	12.4849	11.9666	12.3505	11.5922	10.8598	12.1794	11.8787	12.5152	11.8962	12.2988	12.523	11.8473	11.4487	11.875	11.1355	7.51185	11.9189	12.3915	12.2097	11.9413	11.9841	11.8215	11.8004	12.1849	12.2865	11.9565	11.5773	2.99637	3.44414	3.79419	6.53396	4.1315	2.205	6.77302	5.33737	4.59006	5.35081	4.21077	5.01928
AADACL2	3	3	3	3	3	3	1.56022	1.50102	1.51267	1.50475	1.58754	1.54349	1.51574	1.56492	4.96739	1.52189	1.71038	1.46351	5.11709	5.06259	3.04415	5.33646	1.61393	2.59251	1.47221	3.29534	3.10848	2.38763	3.81076	3.64745	4.92941	5.56496	4.82021	3.07971	2.31542	3.12638	3.03679	5.23597	5.50128	2.23709
AADAT	5.52843	5.60123	5.86384	5.26965	5.43897	5.10259	6.11779	5.51639	5.80697	5.96765	5.97465	6.71821	5.76037	4.97195	5.47677	6.82482	2.23493	6.053	4.16276	5.65135	4.70544	4.07962	6.17589	7.42916	5.38408	5.81664	7.13454	5.69256	5.56608	2.03873	2.94347	6.04335	5.75349	3.17007	2.46771	5.20569	2.09121	1.86345	2.79638	2.86479
AAGAB	7.79592	7.76892	7.85156	7.84512	7.68001	7.19576	10.8407	10.9261	11.0958	11.08	11.0298	10.981	11.1605	10.8246	10.4963	11.0771	9.90379	10.914	7.62357	8.83877	8.68715	7.65672	9.17491	8.25958	8.82762	8.58917	8.54743	8.58331	8.73746	9.02909	7.21812	7.05111	6.77962	8.33988	5.75129	7.98092	7.21368	7.72492	7.73086	8.58349
AAK1	8.67801	8.86013	8.68519	8.5726	8.69687	9.08407	8.25892	8.46367	8.21332	8.24261	8.35849	8.30388	8.23078	8.40622	8.28666	7.71028	8.41591	8.1075	9.86619	9.07092	9.19608	9.12806	9.14739	8.94013	9.09341	8.85137	9.29018	9.20541	4.21535	4.30847	3.75033	5.08973	5.13206	6.18376	4.37568	4.66709	4.78285	5.32222	5.36425	6.33204
AAMP	9.86641	9.78787	9.71778	9.88924	9.62781	9.36365	10.2585	9.78689	10.3813	10.4309	10.5023	10.4488	10.649	9.76772	9.44933	10.2095	8.91636	10.3662	7.50793	9.46487	9.66423	9.03381	9.19142	9.49218	9.57696	10.1533	10.4539	10.0549	6.1893	5.46019	3.58272	6.02386	4.17589	6.63276	4.04758	5.5383	3.56417	5.01839	4.24999	6.72533
AANAT	3.71826	3.93184	4.01458	3.82394	3.80427	3.84256	3.57563	6.38402	8.68175	7.3646	2.77205	3.93498	3.46044	7.40431	3.65716	4.38328	1.43104	4.45615	4.29821	2.94759	3.91633	2.70142	3.47316	3.01195	2.7149	4.25062	2.55504	2.59112	2.5781	6.29983	2.46937	4.66941	2.50137	3.26604	1.35952	3.80114	1.81457	2.81889	1.96568	3.0697
AARS	9.33479	9.26715	9.45431	9.30081	9.2755	8.86974	8.28724	7.78667	7.8503	8.04049	8.33766	8.39381	8.237	7.75357	7.68975	8.1241	6.44376	8.23045	10.2508	10.6197	10.7102	10.2795	10.079	10.6835	10.3865	10.4525	10.8172	10.9244	2.82342	3.01023	4.81104	4.40897	3.63453	4.20259	3.07753	2.60628	4.75162	5.95031	3.79205	4.43674
AARS2	7.00792	6.87437	6.97111	6.81465	6.60883	7.18929	9.66117	9.22367	9.23645	9.50686	9.60088	9.39791	9.58302	9.14914	9.50638	9.58131	8.76206	9.33568	7.12492	7.89092	7.4468	7.63737	8.19266	8.09263	8.17542	8.41959	8.38903	8.33822	5.58822	2.78117	5.23036	3.42706	5.32787	3.54781	6.17375	5.3051	3.7782	5.78566	5.59435	4.95139
AASDH	8.20073	7.94775	8.183	7.92984	8.33835	7.40173	7.44942	7.32543	7.44278	7.55943	7.04929	7.26146	7.04892	7.07688	7.17271	7.34676	5.92127	6.93165	7.87267	8.41141	8.13607	8.10745	8.4993	8.26844	8.47672	8.74472	8.41254	8.73448	6.31141	4.18178	7.25715	6.87659	4.17017	8.51154	3.93807	4.14857	4.14574	5.6285	5.98553	7.62439
AASDHPPT	9.63301	9.41173	9.74742	9.55818	9.63301	8.75313	10.2106	9.79842	10.1032	9.57697	9.73345	9.95587	9.79949	9.69168	9.58652	9.90819	8.79076	9.60685	10.7077	10.604	10.6592	10.2786	10.615	10.1771	10.5969	10.286	9.12521	8.68288	7.52341	7.62226	9.34735	10.3418	8.98644	7.95733	9.30029	8.31662	10.1912	8.65255	8.35245	10.4634
AASS	9.06192	8.84336	8.7141	8.60693	8.88967	7.65958	10.1904	10.4488	10.3625	10.2585	10.0397	10.7884	10.5354	10.5603	9.90751	9.82576	5.86797	10.9744	9.9621	9.4652	9.33938	8.85137	9.31222	8.56196	9.14889	8.95664	7.02969	7.84393	6.45642	6.43141	4.06096	4.43435	6.15978	2.95313	5.36902	5.39501	4.58095	3.54851	6.44687	4.43674
AATF	10.2046	10.3564	10.2078	10.3814	10.3078	10.1222	11.5934	11.1912	11.4568	11.4002	11.6558	11.9846	11.7448	11.5014	11.3094	11.3478	11.0665	11.6636	9.84347	10.5316	10.5282	9.93473	10.1086	11.0684	10.5802	10.5418	11.2224	11.3184	6.97292	7.04175	10.5889	7.10492	6.45276	3.98757	6.49732	4.36213	5.82657	6.21335	3.1665	5.8024
AATK	7.283	7.8522	7.68424	7.63464	7.78054	8.56212	5.13978	4.95378	4.29215	4.19988	5.53103	5.66585	5.25551	5.14003	6.4016	4.33331	8.86916	4.81869	9.11811	8.72588	9.24735	8.96858	8.69565	9.56502	9.02895	8.28532	8.22305	7.8671	6.43917	3.43819	3.77784	3.80385	6.79534	3.5928	6.67528	3.73621	5.59031	5.92556	6.49247	6.03679
ABAT	10.586	10.796	10.7084	10.5291	10.8289	10.0493	7.40803	6.86906	7.09276	6.92523	6.75055	7.51128	7.4988	7.8947	7.10556	6.35862	6.14806	6.86531	12.0421	11.8627	11.7283	11.811	11.5995	11.1141	11.1719	11.4476	10.0109	10.1588	8.6255	7.32543	7.11339	10.3883	9.35864	5.75443	8.99418	2.71099	8.58428	9.29246	9.66213	8.54389
ABCA1	10.2741	9.75401	10.048	9.60779	10.2799	8.8197	9.67956	9.43315	9.74207	10.4763	10.2905	8.70668	10.3766	9.54067	9.79171	8.6731	8.24969	9.01389	11.3395	11.9225	11.8696	9.83414	11.9206	9.70644	11.6806	11.0992	9.97213	9.78144	5.40509	6.81185	4.93445	4.71548	5.33222	5.59639	5.50229	5.48744	5.04754	5.48435	5.64438	6.26208
ABCA11P	6.44907	5.89967	6.33508	5.91127	5.86384	4.97101	6.12782	5.92163	5.45725	5.63605	6.46052	5.67856	6.10125	5.43467	5.65329	5.98435	4.79382	5.79306	6.83714	8.04386	8.06426	7.05514	7.94872	7.45108	7.19738	7.85319	7.35041	6.55543	6.25919	6.57293	6.98636	6.18987	6.7769	6.71922	6.84041	6.33391	6.68079	6.15939	3.10918	7.72047
ABCA12	3	3	3.16993	3.16993	3.16993	3	4.23123	4.52963	3.89041	3.74035	5.59011	5.60532	4.64531	3.59996	6.22538	4.12521	1.43969	5.06228	5.05424	4.41669	4.46651	4.98268	1.24023	5.33003	4.13707	5.93431	6.21482	1.82362	6.33168	3.73036	6.13068	3.51157	3.07753	6.02155	6.15585	6.27059	2.17396	2.33295	3.34638	5.95144
ABCA13	2.80735	2.80735	2.63917	2.80735	2.76547	2.80735	2.41862	3.27551	4.10606	4.00095	2.95376	3.15457	4.22842	3.52853	4.84969	2.70389	6.22642	3.63764	4.86986	1.87472	4.34474	5.71463	4.33969	5.71531	4.658	3.79813	2.61981	5.67408	3.52427	5.40047	4.09026	4.54357	3.83873	2.92035	5.50151	3.56735	3.58337	4.81755	2.59702	4.1687
ABCA17P	6.00167	6.11057	6.29967	6.1048	6.0604	5.36496	1.6091	1.43445	1.42795	1.49641	1.46721	1.44605	1.43358	1.45905	1.48181	1.44139	1.44675	1.39131	5.60891	7.70478	7.33688	7.0388	7.30718	7.03386	6.7647	7.15343	7.64833	6.89059	4.00272	6.7583	8.39572	8.65087	9.28078	7.64007	7.6873	4.95556	8.49905	7.12384	7.45892	6.20645
ABCA2	5.69384	5.61987	5.54443	5.54319	5.46487	5.75974	5.53685	5.06462	5.1824	5.60826	5.57655	5.16914	5.46857	4.65567	5.12097	5.26765	6.80687	5.19121	6.03069	6.78514	6.9048	6.10796	6.64227	6.88114	7.39971	6.58957	7.8622	7.6866	6.30026	6.46924	6.59676	3.66426	5.28624	6.03639	7.6322	6.70009	5.95311	6.70786	6.30006	5.07366
ABCA3	7.40194	7.49595	7.56351	7.56529	7.75804	6.9133	9.59022	9.45574	9.71838	9.90589	9.8008	9.16838	9.85174	8.81309	8.64499	9.13484	6.83485	9.67683	4.08275	8.34185	8.52091	6.29518	7.75214	6.5039	7.69678	8.38347	7.89675	7.97624	6.02018	6.34033	6.47089	6.95117	5.54034	6.41378	7.86001	5.59	6.14399	3.66685	2.84636	4.66495
ABCA4	4.10121	4.02812	4.09704	4.29297	3.93029	3.93414	1.5218	1.49263	1.51062	2.40053	2.33681	1.51527	1.50981	1.53039	1.51703	1.68325	1.55181	2.63025	3.1382	5.36521	4.23959	6.3912	4.26928	5.13829	4.99766	3.16396	3.76907	5.15393	3.45649	3.54902	4.74323	3.51157	3.99775	6.21555	4.95556	4.98098	3.04249	5.42169	4.94942	2.71518
ABCA5	7.75192	8.11333	8.03286	7.52872	7.69402	7.73738	9.74362	9.43498	8.81868	8.96782	9.1955	9.1968	9.17719	8.77852	9.05994	9.10353	8.35096	9.31045	8.80355	8.91508	8.64896	8.87111	9.51035	8.46277	8.92012	8.79246	7.66519	7.26712	7.11637	5.86596	7.85046	7.37721	7.73086	7.33968	6.66062	6.56793	7.20543	7.39094	6.69374	8.36789
ABCA6	10.4352	10.0917	10.3011	10.1288	10.6402	8.54025	11.1292	11.5573	11.7115	12.0189	11.017	10.1252	11.3828	11.4438	11.346	10.2844	6.09462	11.7889	10.0265	10.5636	10.5379	9.20702	10.7914	9.34727	10.5943	9.77483	9.00198	8.79246	5.52608	5.82538	5.60178	2.70868	2.70868	2.96033	2.90197	5.94991	6.51744	3.91702	2.23709	3.56831
ABCA7	6.49296	7.00402	6.57285	6.90028	6.43731	8.18577	8.57043	9.05159	8.24192	8.61171	8.77939	8.42435	8.57001	9.25184	9.43957	7.66191	12.1152	9.02667	7.68557	7.79073	6.8682	7.74139	7.83549	8.34282	8.05249	8.38455	8.76225	8.35684	7.38105	7.21325	6.60708	7.05997	5.12201	7.03855	4.36012	4.741	5.32184	6.11969	3.29978	4.41841
ABCA8	8.83315	8.66678	8.38935	8.2149	8.57071	8.73544	7.38365	7.50466	7.75964	8.05338	8.2027	8.85604	8.49912	7.59882	6.64391	8.33666	3.23787	8.93775	10.8877	11.0979	11.0178	12.5288	9.79858	11.7785	9.29954	9.86642	8.94778	8.68684	4.82652	5.24855	5.78961	5.74346	4.87599	5.37753	4.68596	4.5403	4.95949	4.86867	4.75589	4.59422
ABCA9	5.37761	4.67031	4.93295	4.43855	5.11857	4.07737	15.0894	15.364	15.0717	15.7099	15.307	15.3777	15.3584	15.5651	15.1993	15.7265	15.0894	15.637	6.33218	5.98948	6.10198	6.45764	6.81199	6.40838	6.63365	7.12097	5.00023	6.6673	4.31816	5.11954	4.05509	5.09803	6.05145	5.03222	3.91897	5.74742	6.17168	5.6595	5.57345	4.66011
ABCB1	4.56082	5.52843	5.04736	4.8282	4.35707	6.03635	4.19954	6.04368	5.0028	3.96609	5.75038	3.63918	5.57342	4.70315	3.68745	5.33605	6.30232	5.05737	8.32932	6.58831	6.84572	7.50302	6.74063	7.53826	6.88327	6.53243	6.27373	6.87166	6.26072	6.24857	5.19457	6.34842	5.8624	6.15545	6.86041	6.20991	7.09746	6.51296	6.92334	6.44536
ABCB10	8.27854	8.22722	8.40038	8.54034	8.39106	8.12346	6.82824	6.95758	7.25289	7.10377	6.36274	6.24043	6.52567	6.75297	6.02137	7.31133	6.43958	7.07605	10.5244	10.4853	10.4605	10.2372	10.5951	9.87533	10.2006	10.0104	9.07167	8.63579	1.81457	4.1518	5.84572	1.59191	5.04828	3.75753	2.65793	6.66425	3.75027	3.12601	4.34287	1.96131
ABCB11	4.07268	3.8296	4.04395	4.12041	4.25066	4.18293	1.58297	2.57606	2.55885	1.63315	1.56062	1.50865	2.90375	2.3877	1.58143	2.84247	1.50894	2.38011	3.62845	4.07798	3.69115	3.97511	3.38482	4.12829	3.32306	4.59903	5.44	5.41249	5.7325	5.80148	4.0701	4.6325	6.32066	4.76377	5.95588	6.04038	6.2243	4.06777	3.12372	3.74657
ABCB4	3.77646	3.90402	3.81579	3.9537	3.70044	4.41741	3.56526	3.00682	3.44544	3.13402	4.20811	3.92046	5.19875	3.98467	4.0053	3.2484	5.34775	3.38947	7.48779	4.41898	4.63047	6.91581	6.04406	6.01914	5.95429	6.21589	6.06601	7.33721	8.65937	6.71338	8.78263	9.25349	7.95991	7.01871	8.72477	9.35179	8.60596	8.78133	9.0948	9.21699
ABCB5	3.77646	3.79282	3.9419	3.87533	4.0183	3.84256	1.54665	1.45452	1.4481	1.44891	1.5055	1.5364	1.43214	1.45938	1.44041	1.43663	1.48607	1.41475	6.45676	3.75335	3.63052	5.39651	4.98981	5.43038	4.43227	3.80922	5.71258	5.9808	4.2194	5.28363	3.96167	3.7436	3.64675	5.8076	5.56899	4.56161	4.62149	4.31456	3.34638	5.12564
ABCB6	7.7014	7.01663	7.30497	7.26893	7.08007	5.95781	11.7433	11.7297	11.216	11.9871	11.5954	10.7943	11.3247	10.9169	11.4927	11.9523	8.79979	10.9697	5.87932	8.13362	8.09116	6.9716	7.78207	7.03299	7.44806	8.18365	7.75784	7.50159	5.6634	5.38654	5.85201	5.91233	4.32235	6.87392	5.37485	4.9505	6.01005	6.4068	6.33782	5.85033
ABCB7	9.3292	9.30059	9.38672	9.23597	9.40348	9.25019	9.54219	9.73297	9.69907	9.66714	9.58131	9.35746	9.75971	9.40802	9.363	9.4026	8.41979	9.21486	8.86154	9.63722	9.36568	9.5067	9.6878	9.56388	9.06791	9.32139	10.101	10.1172	2.73106	3.67722	4.22991	3.63594	3.03963	3.56446	2.70868	4.0133	5.43909	6.46932	6.91916	3.9963
ABCB8	6.60815	6.34648	6.51232	6.41645	6.58963	5.96609	8.24635	8.10261	8.19337	9.18229	8.40502	7.67672	8.5638	8.0363	7.7683	8.67596	5.99703	8.08943	6.62924	8.0862	7.90802	6.73814	7.67839	6.73	8.00219	6.73754	7.13052	7.58624	5.99878	5.12213	6.24548	5.25261	6.03917	6.02845	5.69351	6.14718	6.06309	5.59448	4.39202	5.83036
ABCB9	5.60123	5.49726	5.46817	5.54319	5.55676	5.62662	4.39879	3.53334	3.83543	4.14994	3.47822	4.05171	3.87975	3.32764	3.258	4.77836	4.64293	3.94466	6.22061	5.92579	6.1409	6.4339	5.10723	7.44542	6.63107	6.36281	4.91368	5.79993	5.28914	5.37146	6.65564	6.09226	6.64602	5.47852	5.67756	4.07969	6.59835	6.60044	4.309	5.79324
ABCC1	9.18364	9.37421	9.13869	9.1959	9.14048	9.27278	8.93942	8.52108	8.49936	8.63801	9.08179	8.94971	8.87049	8.49182	8.27322	8.62535	7.13547	8.54546	9.85478	10.0188	10.0956	9.9981	10.1075	9.99456	9.81889	9.94577	9.9364	10.0406	8.54992	7.25513	9.52542	2.76722	3.36843	7.6722	5.74294	7.79382	6.50112	4.36207	6.30527	7.9449
ABCC10	8.26631	8.14134	8.26591	8.39138	8.14118	8.14598	6.76483	6.7357	6.93552	7.16873	7.40182	7.099	7.25851	6.86393	6.62045	7.0994	7.6133	7.00843	9.32584	9.72737	9.67501	9.21668	9.94699	9.20578	9.56681	10.0307	9.68085	9.54837	5.28466	6.01957	6.04597	5.36644	5.27583	5.0371	5.4994	5.57163	5.17256	6.30714	5.85579	5.65092
ABCC11	4.36093	4.3704	4.25708	4.32353	4.42082	4.35359	1.51129	1.49591	1.50369	1.50563	1.54962	3.30826	1.97947	1.50181	1.49655	1.52016	1.8762	1.50535	6.63195	5.28157	5.14033	5.55159	3.55556	6.07706	3.59595	3.42145	5.39146	4.03671	2.65996	2.7073	3.40691	3.65608	5.18137	2.40667	3.74161	3.13474	3.26534	5.84289	4.87006	3.19281
ABCC12	3.40862	3.44825	3.37619	3.535	3.38352	3.32193	1.38414	1.73511	1.84119	1.39301	1.39353	1.37583	1.40245	1.39733	1.39019	1.98885	1.44797	1.40032	3.33828	4.68446	2.91145	4.31682	2.95035	2.85478	3.63606	4.21609	2.00868	5.07764	4.66709	3.06577	5.53195	5.76349	3.62288	3.02237	2.20367	2.62257	3.35873	4.10599	3.32951	4.83504
ABCC13	3.53152	3.57473	3.35672	3.94719	3.58496	4.47784	1.49475	3.28869	1.80441	3.25733	2.38907	1.50957	2.10161	1.49534	3.64444	1.47745	4.86867	1.79669	7.95394	7.86872	8.06328	10.0206	7.80456	10.4248	8.23981	5.95285	5.5263	5.97281	5.15999	5.18324	4.36382	3.15706	5.3703	5.75069	5.54857	5.68065	5.44511	4.37812	3.96524	5.21202
ABCC2	3.82394	3.8296	3.58496	3.82394	3.70044	4.10121	2.99754	2.7523	2.55586	2.89629	2.9212	3.04062	2.90106	3.01673	3.16033	2.49937	4.46475	2.99672	2.64845	3.35395	3.30808	5.28717	3.35643	5.38201	4.97118	3.74862	4.17178	8.00368	5.95274	2.12506	6.16316	2.09973	5.98711	7.14107	6.88918	2.84259	5.39024	4.05609	5.49369	6.8872
ABCC3	7.83989	8.77449	8.71989	8.38114	8.43774	8.13149	10.6858	10.5785	10.6498	9.66895	10.7718	11.1741	10.4788	10.862	10.5142	9.74439	7.95888	10.7111	8.64319	8.85286	8.85391	8.11505	8.94114	8.71864	8.72111	8.85741	9.36657	9.52743	5.909	4.58877	5.55499	3.96616	5.30667	5.09957	5.7135	6.03246	5.58045	4.8543	5.38283	4.17852
ABCC4	9.5648	9.32902	9.23036	9.55508	9.75854	7.93708	8.15822	7.97642	8.79314	9.12946	8.67927	7.40308	8.74016	8.22118	7.85521	7.85059	6.92332	7.68819	10.789	11.4115	11.4563	9.12487	11.0985	8.83732	10.8902	10.6261	9.29862	9.07272	10.4096	9.21223	10.7523	9.74062	10.1275	9.94719	9.61187	10.0053	8.70186	10.3492	8.17277	8.59364
ABCC5	7.97613	8.12157	8.18742	7.89659	7.951	7.78691	9.23	9.10778	8.72418	9.01414	9.56606	9.39561	9.24263	9.04877	9.4543	8.88652	9.22902	9.05062	8.3975	9.06839	9.06769	8.89201	9.44086	9.38092	9.36657	9.52004	9.27387	9.34578	7.82417	10.2227	9.62294	6.30471	7.83692	10.0419	7.56191	8.19058	8.5986	7.73785	8.05237	8.54489
ABCC6P1	3	3.16993	3	3.32193	3.16993	3.16993	1.4047	1.38579	1.39534	1.40521	1.46705	1.37819	1.72493	2.7372	1.39053	1.40175	1.44312	1.38494	6.56858	4.59311	5.01293	5.8979	5.50556	3.81513	2.8753	3.43037	6.30717	4.08492	11.7042	11.9705	9.84147	10.2816	10.7065	9.35962	4.59219	12.7751	7.74506	7.94959	11.1344	12.1381
ABCC8	5.257	5.17861	5.13415	5.30351	5.09036	5.16104	3.65177	3.95669	4.13654	3.82883	2.79347	2.943	3.87696	3.61894	2.72123	2.71129	3.97927	3.67789	3.30882	3.10011	4.00619	3.8109	4.38523	3.70187	4.41178	3.1557	4.3877	5.19274	5.07037	4.88112	5.79397	3.532	5.18137	5.32144	2.76611	4.68996	4.22576	4.2406	4.53333	3.9036
ABCC9	3.45943	3.57681	3.70951	3.50952	3.61209	3.59669	2.2831	2.27908	2.52219	1.45032	1.46042	2.01006	1.44273	2.20455	1.45705	1.71069	1.96076	2.56458	6.96866	5.82899	5.79993	6.10341	5.33093	5.0839	5.10892	5.10723	4.35081	5.54949	5.3532	4.84877	4.64129	5.67565	5.46292	4.42281	5.71511	5.95346	5.0618	5.47128	5.32673	3.76131
ABCD1	7.19168	6.75009	6.67952	6.80035	6.91297	6.48669	6.84922	6.38368	6.27253	7.13786	6.80829	6.43416	7.10788	5.71126	5.93263	7.01187	5.89792	6.54129	7.84485	7.95282	8.16618	7.96713	7.71107	7.44394	8.12115	8.33822	8.11903	9.79255	7.45164	6.54842	7.99906	7.10281	6.76988	5.67404	6.42618	6.73602	6.84692	6.7167	7.11466	7.2767
ABCD2	2.80735	2.80735	2.58496	2.80735	2.80735	2.58496	1.50689	1.4246	1.41685	1.44248	1.49717	1.46354	1.43726	1.46015	2.46232	1.39047	2.68499	1.61172	5.54982	4.98705	5.75497	5.26174	6.11588	4.95406	4.53868	5.29851	5.40674	3.43569	2.63388	2.63534	2.2356	5.79934	6.06315	2.87663	6.28292	3.00377	3.05387	2.05957	2.46549	2.90012
ABCD3	10.782	10.8591	11.054	10.7126	10.7835	9.93625	7.31945	7.59548	7.57731	7.94812	7.04248	7.29224	7.3599	7.89598	7.60716	7.43738	6.22339	7.14517	11.8477	11.7469	11.5964	10.3402	12.0934	9.85794	11.7539	11.2503	10.3931	9.91477	9.35757	10.2441	8.74889	8.47887	9.44404	9.39453	8.41283	7.92099	9.29142	8.01292	7.94077	9.37255
ABCD4	7.42565	7.39305	7.63491	7.27429	7.52872	7.13166	6.7047	6.48568	6.74909	6.98079	6.93608	6.98932	6.82886	6.20494	6.60788	7.14892	7.77087	6.77448	7.31588	8.78953	8.40758	7.85665	8.55591	8.57445	8.22989	8.34305	8.25263	8.22581	8.30853	6.16756	8.04603	7.6474	6.51846	6.89819	9.67572	7.72981	7.21765	7.18755	7.5995	7.30509
ABCE1	9.59291	9.36686	9.63721	9.56411	9.3643	8.76605	9.15208	9.00986	9.22319	9.08915	9.0983	9.25354	9.28299	9.12824	8.73826	9.09227	6.89773	9.02489	11.9461	10.8028	10.5933	11.5437	10.911	10.0592	10.7323	10.9058	10.0384	9.62702	9.55618	8.23979	8.83837	10.3763	10.0371	7.92846	6.52161	9.05734	10.5325	10.5905	10.5148	11.1344
ABCF1	9.34645	9.25766	9.22073	9.3366	9.06139	9.64396	10.2579	10.1306	10.1658	10.2008	10.4057	10.5869	10.3668	10.187	10.2131	10.2832	9.74756	10.1174	9.50739	10.3442	10.4786	9.97584	10.0534	10.3414	10.2987	10.4073	11.0134	11.079	5.0353	6.34773	4.40272	2.55475	2.3202	4.72597	4.25315	2.63437	5.49705	4.68912	6.39299	3.61402
ABCF2	7.1088	7.0459	7.15615	7.22599	7.04278	6.77872	9.28248	8.9244	9.55493	9.29651	9.68194	9.85337	9.3842	9.35883	8.77174	8.87153	7.8963	9.34299	7.32645	8.92379	8.72784	8.07932	8.77778	8.27382	8.63685	8.90628	8.81762	8.97445	7.3073	7.32493	7.81771	8.88184	9.73565	7.39147	9.90686	9.29513	9.36553	8.78012	9.52157	8.55437
ABCF3	7.69748	7.32963	7.38384	7.53444	7.59451	7.53092	10.9433	10.8164	10.6917	11.2007	11.1748	11.0827	11.2266	10.7304	10.9751	11.0279	10.5932	10.7713	6.96529	8.61577	8.14592	7.89675	8.13277	8.21173	8.49324	8.08218	9.39408	9.15352	5.51431	4.05179	2.32586	5.0293	2.74422	6.79186	4.61081	3.92991	3.97312	2.84547	5.88801	4.69603
ABCG1	4.31942	4.76685	4.60919	4.55912	4.74325	5.93281	5.57017	6.10853	5.42805	5.45105	6.11491	5.61691	5.86833	5.86405	6.69793	6.00058	7.58695	5.75425	7.69678	6.81983	7.35439	7.63174	7.63637	7.34221	7.69857	7.02467	7.55987	6.77178	5.35976	6.22306	5.39974	5.72654	4.91975	5.56697	5.27058	5.10732	5.21731	5.70248	5.82107	5.39013
ABCG2	4.01458	4.02812	3.91735	4.09403	3.80427	3.84256	2.31744	3.38028	3.43648	3.67038	2.40603	3.01405	3.71875	4.20515	3.59476	3.43423	3.72854	3.15705	8.71783	7.64885	7.63789	7.8648	6.96295	8.07896	7.38048	6.22724	2.66251	6.34915	2.94098	2.29199	3.77784	2.24595	2.95507	2.87663	6.83851	3.93881	2.45451	4.87427	3.32379	6.08122
ABCG4	6.07953	6.11057	6.04477	5.91127	6.0604	6.18732	6.31465	5.73512	4.91176	4.69361	5.68642	6.84757	5.57905	6.17449	5.66845	5.08303	1.49171	5.77061	6.99215	5.51358	6.91986	5.40537	6.74029	6.43932	6.98798	6.07138	6.75181	5.16112	5.52347	8.33907	7.55443	5.32572	4.97879	7.64507	6.77582	6.3049	6.18925	6.69392	6.78914	5.79324
ABCG5	4.49656	4.3704	4.01458	4.01458	4.17615	4.18293	3.97393	3.96952	4.04977	3.84895	4.18065	4.50862	4.65531	3.60695	3.9346	3.58629	3.59171	3.50251	2.51779	4.05102	2.67644	3.05668	2.3591	6.04786	3.69553	2.61981	4.85767	5.40303	2.40667	6.12073	2.62305	3.72553	3.2839	2.65713	3.53218	2.32321	2.66959	2.81889	3.90493	3.39438
ABCG8	4.68755	4.89847	4.64963	4.64255	4.90232	4.89039	1.45923	1.45832	1.467	2.04442	2.26979	1.66015	1.60375	3.03521	1.45382	1.91836	1.55569	1.54908	3.06931	4.10739	2.713	4.197	3.44573	3.72766	4.04497	4.31375	3.7106	3.86093	5.49017	3.51822	6.66241	5.82317	5.42159	1.66553	2.02166	6.10582	4.85421	6.22896	2.28782	4.23672
ABHD1	4.76685	4.49656	4.42214	4.56507	4.52376	4.35957	5.71737	4.83069	5.03471	5.79036	5.66931	5.39354	5.58034	4.56531	5.43153	5.14731	6.07784	4.59905	6.87632	6.1805	5.63892	4.62851	5.76975	5.26065	5.2368	6.11707	4.66129	6.70976	5.23184	5.28672	6.29357	6.08276	4.70247	6.1558	3.9882	3.16009	5.87924	4.39248	6.36499	5.58288
ABHD10	8.75493	8.39742	8.41583	8.90214	8.7064	7.67694	1.41937	1.41306	1.41735	1.4309	1.40374	1.40159	1.41059	1.40127	1.42893	1.43766	1.42434	1.41643	9.48258	9.98778	10.0099	9.88597	10.4148	9.52389	10.1768	9.49399	9.4099	9.66138	6.5561	6.69081	4.60056	6.95979	7.01639	4.76963	4.428	8.17455	7.08405	6.98599	8.10389	7.47531
ABHD11	8.6275	8.40538	8.6377	8.51061	8.70981	7.75137	11.0259	9.99564	10.7264	10.8019	10.4685	9.88978	11.2574	9.88507	10.0204	10.3323	8.33808	10.3487	7.96858	8.98707	9.07586	7.88036	8.80287	7.98821	8.40528	8.55608	9.29249	9.31976	4.84567	4.85289	4.36946	5.05951	5.7361	4.58814	4.37636	5.38522	5.10424	5.60501	4.62976	2.92545
ABHD12	9.00014	9.23183	8.91534	8.87545	9.39073	8.01715	10.3066	9.54115	10.1805	10.2918	10.3435	10.4004	10.4176	9.63645	10.0404	9.06099	6.53117	10.2817	9.75694	11.3376	11.225	8.88972	9.59462	9.51275	9.36079	10.064	10.9531	11.1028	3.68131	6.16043	6.12428	7.59203	6.57888	5.43334	6.52467	6.48283	5.63951	6.58005	6.53756	5.78553
ABHD13	6.03252	6.78177	6.21242	6.62995	6.23378	7.42885	2.1659	5.00655	2.44399	1.57135	1.71832	1.65058	2.58	3.85161	1.61374	2.08204	4.24967	3.40172	8.68805	7.70856	7.90399	7.99427	8.22967	7.54047	8.0906	7.53911	8.04959	8.19302	2.40667	1.57912	5.58583	4.28373	2.03181	2.26854	6.06406	2.7268	3.13445	2.27566	3.9804	4.78772
ABHD14B	6.98908	7.22733	7.05982	7.02461	7.03535	7.6716	8.20731	7.72572	7.87768	7.65966	7.96077	7.98501	7.79551	7.40678	7.75964	7.26058	7.91661	7.72049	7.06294	7.61694	7.82396	8.83265	8.14751	8.78027	7.79681	7.83606	10.4778	10.6285	6.87547	4.63274	1.85012	6.49955	7.95776	6.56716	7.10771	9.59293	6.48831	5.75863	2.782	4.83775
ABHD15	5.68073	6.00825	5.91176	6.31966	5.6284	6.99659	6.46462	6.49525	6.63078	6.42425	6.5295	6.09599	6.20666	6.2269	6.3335	6.77715	7.12154	6.24528	7.97952	8.25182	8.42117	7.38783	7.82776	8.32594	8.00817	8.07991	8.70898	8.93561	2.07307	1.86069	2.26311	2.17594	5.45776	2.12283	3.62726	2.84259	2.09121	3.71168	1.75414	2.32457
ABHD16A	7.67983	7.97063	7.77441	7.88434	7.84223	8.05651	8.26539	7.44606	7.67751	7.47576	8.131	8.773	8.10567	7.55916	7.57761	7.57559	7.4702	7.88408	6.88252	9.16363	9.01672	8.33685	8.9803	9.09195	9.23123	8.79047	10.3331	9.99273	6.90578	7.21066	7.28621	7.07915	8.55631	8.57606	4.33674	6.92841	8.71086	7.34411	8.00464	7.10951
ABHD16B	4.73951	4.84202	4.90232	4.74548	4.7589	4.89039	4.55818	4.9112	5.19529	4.81275	4.40929	4.28397	4.16177	4.98318	4.15202	5.00547	5.4127	4.79287	2.42038	3.05077	3.43569	2.96258	2.8746	3.31144	3.31144	3.17473	2.86958	2.92904	2.80733	2.24595	2.84259	4.19488	2.88114	2.70868	2.62053	6.4984	2.87777	3.29222	2.35553	2.70159
ABHD2	7.89353	8.03092	7.7017	7.94111	7.89749	8.33676	7.0186	6.35383	6.51046	6.99276	7.36311	6.81587	7.13388	6.61221	6.83641	7.26917	9.24401	7.29798	8.15278	7.98145	7.84627	8.43927	8.86865	8.95986	9.28502	9.16513	9.55112	9.4617	7.49444	7.55712	6.15978	7.35705	7.61887	7.86621	7.02536	6.58009	6.89779	7.66367	8.56686	7.98951
ABHD3	7.81987	8.11696	7.94612	8.11651	7.99158	9.13528	7.17181	7.4909	7.20688	6.60875	7.20549	7.4742	7.5557	7.47538	8.16001	7.17799	10.0977	7.79021	11.0427	11.2389	11.0085	11.7593	12.2363	11.355	12.1813	10.9273	9.5876	9.02387	11.4198	12.2747	10.6376	11.3435	11.0093	12.4287	10.9897	12.0385	9.40897	11.2047	10.1347	11.503
ABHD4	7.60374	7.5841	7.70549	7.62533	7.75804	7.0664	9.94333	9.88403	9.63798	10.3138	9.82516	9.82703	9.70703	9.48368	10.0463	9.0801	10.0745	9.52876	9.00965	8.95451	9.50156	9.27585	8.98707	9.0821	9.08509	8.44535	9.07621	9.08561	5.9282	5.6285	5.39974	4.15794	4.88839	4.87449	4.82873	5.94537	5.6497	4.78555	5.61668	5.89688
ABHD5	8.8362	9.1381	8.86926	8.93462	9.19977	8.31272	12.2173	11.3967	11.7534	11.8232	11.2756	10.8474	11.5725	11.6812	11.7858	10.2335	12.2648	10.7609	9.93562	10.2383	10.2068	9.23326	10.7397	9.45343	10.7173	10.3311	9.24459	9.44304	5.1987	5.77738	5.01428	5.5334	7.6474	5.41669	4.39969	5.8913	5.46157	5.74393	2.77149	5.80148
ABHD6	8.3725	8.29729	7.87906	7.88516	8.53536	6.41307	12.1963	11.6388	11.5094	12.0401	11.3911	10.5505	11.7096	10.8462	11.3135	11.697	8.68104	11.0665	9.28709	8.55055	8.61889	8.24867	8.47869	7.87195	8.20097	9.14803	8.5806	8.84567	5.53202	5.36018	5.49751	3.54637	5.56006	5.57726	3.21147	6.31957	4.94409	5.21722	5.596	5.88786
ABHD8	5.78971	5.34969	5.65554	5.23329	5.26173	4.73649	11.806	11.8221	11.6598	11.7007	11.3513	11.2797	11.6292	11.7907	11.6034	12.0476	10.6448	11.2561	4.02465	7.27868	7.08023	5.86487	5.77563	7.25206	7.47774	7.48071	7.53288	8.07341	2.252	3.76264	2.77208	3.62134	5.94226	4.00099	4.94353	2.65809	2.62053	3.90242	2.02983	5.49162
ABI1	8.46875	8.87117	8.82212	8.8362	8.67478	9.44791	8.23078	7.98668	8.34301	7.65926	8.00669	8.10628	8.30722	8.00964	8.17794	8.05745	9.67644	8.3322	10.5471	10.4473	10.4162	10.7099	10.6067	10.3151	10.5627	10.3821	9.79696	9.58322	8.26042	5.96479	8.37537	7.69798	9.78248	8.2351	9.97077	8.05469	7.67398	7.99085	9.30689	9.32328
ABI2	8.88457	8.7717	8.67947	8.71127	8.96065	8.42904	10.0663	9.50966	9.89512	10.1136	9.67956	10.1042	9.87574	8.76048	9.03506	10.4015	6.79186	9.85053	9.96715	10.4656	10.4456	9.94012	9.82173	10.0237	9.69674	9.56238	8.92379	9.06168	8.22382	6.74653	9.38708	9.04918	6.7769	8.67235	9.46308	8.15599	7.33894	8.44861	8.77649	8.83115
ABI3	5.68073	5.74333	5.71848	5.63709	5.6284	6.13816	7.14171	7.74641	6.5086	6.50921	6.77651	7.0861	6.68583	7.85427	8.29751	6.09567	10.1904	7.72824	7.41139	7.70129	7.77505	8.72668	7.57477	9.30309	7.95865	8.7843	10.4012	10.5015	6.28424	6.21395	3.83246	6.63021	6.6773	6.11339	3.0394	5.79056	5.84889	4.62676	5.96607	4.98098
ABI3BP	3.87937	3.80722	3.74217	3.54703	3.36446	3.44825	1.41006	1.68807	1.79638	1.75125	2.0659	1.63493	1.56661	1.78552	3.26071	1.69283	1.45276	1.83081	6.7715	4.92142	5.53637	6.49308	5.08631	5.14146	5.12756	6.53067	5.89258	5.78602	7.55236	7.15321	8.47012	6.07872	6.12669	7.74012	9.29021	7.25865	6.10582	8.58781	6.34623	7.6192
ABL1	9.44275	9.41072	9.30695	9.30372	9.19421	9.28814	7.64218	7.51729	7.59367	7.81126	7.39756	8.00706	7.80381	7.59077	7.38621	7.42422	6.25801	7.54803	7.21114	10.005	9.90066	8.62345	9.44227	10.5829	9.93035	10.2345	9.96317	9.67807	8.14778	8.27942	6.79878	9.83293	7.62302	6.62989	3.26604	8.13697	6.99529	7.82505	7.42425	7.87335
ABL2	7.66237	9.30431	7.92607	8.25805	8.2723	9.10169	6.81277	7.18668	6.9847	6.19716	6.71587	7.33357	6.55603	7.4239	6.68052	6.28958	5.71906	6.54323	8.93986	8.20616	8.45879	8.1165	8.65475	8.64035	8.44482	7.91829	9.66658	9.26121	8.31587	6.59335	6.54601	6.78442	6.64349	7.70347	5.97746	6.21375	8.10861	6.82564	8.11459	7.58985
ABLIM1	7.22256	7.66923	7.24715	7.67565	7.66201	10.2641	7.44745	8.15744	7.64843	8.2931	9.10629	9.68679	8.58227	8.23347	8.3495	8.48199	8.25736	8.84195	9.63266	9.82623	9.70899	11.2687	9.04364	11.7389	9.28902	8.5094	9.74008	9.82344	7.20596	6.14036	2.48597	8.47489	8.8112	5.84686	5.53716	4.99641	6.5434	7.88692	8.46654	6.32033
ABLIM2	5.32952	5.17405	5.27511	5.18234	5.39361	5.17884	4.79774	5.23825	4.15634	5.12664	5.8163	5.46575	5.43992	5.35511	4.95901	6.04238	3.79049	4.6791	8.01441	6.2315	6.48464	5.86785	6.39097	5.93431	5.52174	6.6492	5.70871	5.36679	6.6267	5.91233	4.83504	6.6376	6.42558	9.72762	6.87483	6.53659	7.57978	5.64154	6.1043	9.09663
ABLIM3	4.94606	5.38702	4.7589	5.37652	5.09036	5.06205	4.72568	4.85157	3.75133	3.95256	4.58153	5.84807	4.19547	4.43175	5.63686	3.14741	4.75375	4.51902	6.30848	5.45249	6.17035	4.64289	2.92097	3.33574	6.01388	5.82344	5.26252	5.55924	3.05048	2.74591	4.18784	4.58121	2.64354	2.42578	4.44901	4.50748	4.84429	5.20225	6.10073	4.61871
ABO	5.93698	5.97318	5.91176	5.49231	5.97829	5.77038	9.62227	10.3222	10.0146	10.2131	9.61863	9.70266	9.72221	10.1614	8.94694	10.0555	7.92248	9.81231	5.85527	5.89426	5.90805	5.97128	5.86839	6.75125	6.51982	6.0433	6.06426	6.39686	5.33728	5.24714	6.64956	6.53956	4.94215	6.27676	6.81484	6.43859	6.98431	6.09429	6.74258	6.04531
ABR	7.78435	7.97854	7.80909	8.03211	8.11489	8.33676	9.12946	8.8925	8.75088	8.84064	9.28655	9.40703	9.29248	9.207	9.80791	8.83042	10.2549	8.95916	8.36577	9.41144	9.53938	9.46401	9.49032	10.1969	9.70899	9.70528	10.7159	10.7951	5.93858	6.99913	6.53303	6.38428	6.93892	5.59895	6.33002	4.57571	6.1943	5.81888	5.54082	6.71589
ABRA	3.16993	3	3.06967	3	3.24726	3	1.42844	1.39419	2.14767	1.41173	1.44717	3.25733	1.39884	1.4274	1.41876	1.38461	3.28136	1.33682	4.23152	3.32883	5.20939	3.1438	3.37938	3.12033	3.75905	3.96394	4.19571	2.11723	5.35181	5.00963	2.81036	5.53484	5.04828	3.24847	3.2069	4.62909	4.1186	4.99635	4.17249	4.99877
ABT1	7.94593	7.94539	8.05249	7.93676	8.12056	8.8137	7.06659	6.37237	6.88316	6.74864	6.59903	7.48289	6.98866	7.23359	7.00652	7.12438	6.78357	6.72873	5.78602	7.41075	6.43806	7.06554	7.44485	8.43959	7.9353	8.63357	9.22782	9.62425	2.9804	3.72274	3.46898	2.32496	2.10136	3.50076	4.98678	6.04504	2.52924	3.51805	3.65633	3.4137
ABTB1	5.41086	5.50004	5.4489	5.49231	5.39361	6.01725	10.3105	11.3692	10.5098	10.5983	11.2905	11.4086	10.9369	11.9855	12.3804	9.73345	15.0847	11.5823	5.23007	8.4279	8.14329	7.27542	8.67267	8.78312	9.17121	8.45396	9.31657	9.24735	5.02564	5.06156	4.90318	4.96074	3.5538	4.46918	5.16158	5.1325	4.97591	3.77894	5.03129	4.15167
ABTB2	7.51615	8.12143	7.85759	7.98668	7.75804	6.97374	11.0625	10.9655	11.1643	10.7211	10.8662	11.2824	10.8786	11.0368	10.7901	9.7954	8.58553	10.4291	5.80714	8.35866	8.42642	6.82187	8.5094	7.62311	8.69081	8.03408	7.75588	8.61073	9.4653	8.54116	8.6172	8.40338	8.45764	10.7218	9.39815	9.48857	9.07112	10.0683	9.11149	9.00763
ACAA1	10.2821	10.4005	10.4495	10.3397	10.3765	10.0182	12.5291	12.3648	12.4388	12.3619	12.4587	12.412	12.465	12.2772	12.409	11.8592	12.9061	12.2574	9.91058	10.6747	10.4424	10.1583	10.9432	10.4539	10.6969	11.1823	11.4533	11.6859	8.32476	7.73834	9.26675	7.37721	8.84513	8.39388	7.45011	7.60309	7.61348	8.69341	9.5113	7.30944
ACAA2	9.40527	9.63301	9.76355	9.53199	9.52144	9.27158	11.2306	11.6115	11.9081	11.3291	10.9117	10.6557	11.1081	11.5538	10.492	11.6945	9.70125	11.7919	9.52229	9.40141	9.14889	9.76659	8.43005	8.95612	8.46673	9.43247	10.1275	10.2073	6.11465	4.67248	6.73757	6.81862	5.40991	4.55591	5.74144	5.37897	8.36387	7.75151	6.11573	5.2672
ACACA	9.4022	9.17137	9.03643	8.92458	9.11137	8.33835	10.2589	9.85337	9.69399	10.1069	10.0001	9.56799	9.83844	9.72616	9.88159	10.0076	7.25244	9.39142	10.2865	9.89192	10.3675	10.148	9.81109	9.70528	9.70616	9.78661	9.32163	9.04364	8.29959	9.58	5.82631	8.65446	7.232	7.84469	7.70487	8.48816	9.6677	7.40669	7.50783	7.54665
ACACB	6.8836	6.4685	6.47232	6.22533	6.68442	6.43552	5.22006	5.00634	5.11466	6.34908	5.60765	5.84063	5.639	5.05991	4.91271	6.82784	5.35436	5.98274	7.72141	7.85698	7.77741	7.73879	7.81614	7.90565	7.74406	7.82776	7.63275	7.49532	5.87991	5.44466	6.22423	5.21504	6.07589	5.40091	5.66284	5.00607	5.9237	4.85684	5.76522	6.50493
ACAD10	5.85867	5.68842	5.8392	5.70739	5.93438	5.68729	7.73456	7.58393	7.86175	7.82916	7.97545	7.74244	7.85751	7.54238	7.22889	7.30048	7.87735	7.70422	5.77801	6.90435	6.83864	7.03145	6.92758	6.35797	6.89894	6.71726	6.94334	7.09671	6.15585	4.95106	6.34033	5.06522	6.11316	5.28595	6.34871	5.2343	6.48588	5.70808	6.11962	5.43073
ACAD8	8.55161	8.2888	8.73747	8.40078	8.35522	7.8216	7.03012	6.32009	6.8121	6.92992	7.05755	6.80787	7.14718	5.96765	6.07979	6.6792	6.06527	6.66862	8.78575	8.84451	9.15325	9.28902	8.82429	8.90928	9.27007	8.73021	8.70412	8.48328	5.8014	6.57872	6.5481	5.61602	7.45945	4.73977	5.35285	5.05877	1.62071	6.45533	4.41298	6.29641
ACAD9	8.62599	8.55953	8.49589	8.57366	8.55109	7.98693	10.4617	10.6507	10.3506	11.0132	10.5556	10.3597	10.9219	10.0988	9.98766	10.2693	9.61152	10.4701	9.27997	9.67761	9.76568	9.53371	9.39196	9.80797	9.71875	9.83522	10.3545	10.3052	3.71741	5.26286	5.64416	6.19475	2.77797	3.29849	6.60187	4.07533	2.75727	2.66175	4.22478	2.32457
ACADL	3.14244	3.44825	3.06967	3.16993	3.38352	3.01458	1.38294	5.62929	1.36915	1.36713	1.39291	1.38661	1.37788	1.36698	3.46486	1.36294	1.37039	1.35054	4.94633	5.50088	5.74716	4.56339	4.62756	5.06298	5.13656	3.02218	3.63781	2.83111	3.70264	5.19072	5.31863	5.52337	5.92335	5.7192	4.14894	5.12609	4.82137	5.24988	4.27224	4.0701
ACADM	10.3026	10.1981	10.3617	10.0783	10.2124	9.41424	9.36542	9.53409	9.65234	9.11663	8.95341	9.0705	8.88979	9.3135	8.77014	9.73004	6.83845	9.26075	12.2019	12.3395	12.299	12.3578	12.207	11.7739	11.8566	11.7065	9.32972	9.38611	2.43657	4.05825	5.3013	6.33828	2.68849	5.87108	3.32325	7.92181	6.49859	5.13444	6.63043	7.98578
ACADS	7.05582	6.78734	6.98039	6.96655	6.83053	6.43114	6.38337	5.68888	6.76862	6.35274	6.70178	6.35815	6.39264	5.37796	5.62681	6.31541	5.87744	6.24716	5.68266	7.87405	6.44973	7.63208	7.43561	7.65279	7.68487	7.42321	8.7563	8.92135	4.22351	4.17024	6.67611	4.31359	6.50485	7.71008	6.93815	8.08483	5.84566	6.36702	6.14593	4.68063
ACADSB	7.5198	7.20419	7.24715	7.28178	7.06731	6.9133	8.14058	7.63303	7.89419	8.13144	8.13203	7.89981	8.01173	7.41477	7.90118	9.13382	6.74112	7.81613	9.04682	8.86104	8.8924	8.5948	8.68367	8.72704	8.44337	8.71314	7.36536	7.0649	5.27175	6.67484	5.66907	6.2172	5.32283	5.21548	8.88321	5.4494	5.76712	7.19598	7.13886	7.15608
ACADVL	11.658	11.4403	11.4802	11.6591	11.6537	10.7938	15.0324	15.1674	14.9665	15.307	15.5796	15.3524	15.4447	15.0894	15.371	14.661	13.4006	14.9336	9.82859	10.9085	11.1421	11.1504	10.7548	11.6789	11.5957	11.9623	13.0003	12.7836	6.58417	3.27832	8.22708	7.72612	5.80639	6.89548	4.62529	6.66847	4.3221	6.93376	5.73245	2.49446
ACAN	6.55831	6.84799	7.10688	6.77102	7.28407	7.66878	6.83552	8.17126	8.47342	8.95783	8.67842	8.99858	8.06082	8.65282	7.90538	9.20414	6.36727	8.89683	8.36893	8.4917	8.54856	8.62993	7.93116	9.27492	7.79803	7.51188	8.62254	8.86906	5.80765	5.33799	5.08804	5.32365	5.04828	4.67967	5.2583	4.03789	5.69461	5.33012	3.52175	5.6548
ACAP1	5.63229	5.67605	5.62423	5.76046	5.48923	7.2716	4.47842	5.37579	3.67101	3.92804	4.4577	5.67552	3.29721	5.72654	6.19908	3.62542	10.4209	5.74616	5.17655	6.72837	6.41956	6.42563	6.77448	8.16943	7.77167	6.89059	8.45127	8.12607	6.2934	5.66287	6.29625	6.04695	6.09568	6.13537	5.64509	5.89325	6.43743	4.82162	5.37928	6.05847
ACAP2	7.10031	7.53369	7.33308	7.6834	7.36888	8.46679	7.77531	7.44278	7.381	7.14434	7.41044	7.52289	7.30957	7.70131	8.06546	7.24801	10.0733	7.742	11.036	9.83966	9.7785	11.2551	10.8001	10.208	10.6917	10.1261	9.38486	9.12806	8.30562	6.06883	9.52824	8.83993	7.74871	5.8456	8.1199	9.60925	7.65507	9.41077	7.96572	8.58781
ACAP3	6.25535	6.35583	6.29967	6.19395	6.15555	6.56946	10.7934	11.2824	11.0279	11.0321	11.4247	11.3967	11.2042	11.2657	11.4096	10.7825	11.9434	11.1507	4.51956	6.72353	6.77476	4.34677	6.56409	8.00167	7.38323	6.48299	7.95865	8.30531	4.89787	5.40821	4.94847	4.63563	3.97862	6.02946	3.33231	2.76021	3.17007	4.93735	4.57386	3.89674
ACAT1	9.54125	9.67589	9.70995	9.74842	9.60779	9.0331	10.1403	9.61634	10.187	9.9068	9.77623	9.85174	9.86351	9.47615	9.16749	10.1587	7.17505	10.0155	10.0742	10.8014	10.8325	9.95055	10.3005	10.7659	10.1469	10.3118	9.88597	9.38326	6.27699	7.11842	8.238	7.52003	7.42867	7.0016	6.20982	7.3534	7.87489	7.75415	7.25173	8.32632
ACAT2	10.9864	10.5983	11.1218	10.9376	10.5016	9.8255	14.2428	12.9403	13.3426	13.3918	13.0353	12.2843	12.4185	12.9364	13.6911	13.5608	10.7588	12.2292	11.951	12.7274	12.5791	10.9303	13.2742	11.3006	13.0889	12.8523	10.8313	10.8937	8.3863	8.40967	8.13553	9.14829	10.2118	10.6008	8.33931	9.68577	8.75334	9.16099	8.74968	9.15137
ACBD3	9.49622	9.59495	9.64414	9.5807	9.67533	9.59006	8.10523	7.60525	7.82386	7.64731	7.27214	7.54082	7.50673	6.88767	7.06459	7.91556	6.58769	7.59397	10.9406	10.2461	10.3668	10.5019	10.5485	10.0805	10.4722	10.2336	9.99456	9.90851	12.79	12.6	13.1137	13.556	13.3534	13.3045	13.1042	12.9928	13.389	13.2855	13.4127	13.5881
ACBD4	6.78682	6.61371	6.92321	6.63864	7.02477	6.62287	6.51608	7.38769	7.12743	7.06543	6.27227	6.19625	6.48568	6.85751	6.28958	6.93476	8.67569	6.92332	7.58973	7.82396	8.19736	8.37342	7.06334	8.5094	6.58342	8.19776	8.62026	6.97998	3.06331	2.61705	6.58186	3.5695	6.50112	2.49667	2.67386	3.05963	3.88917	2.98436	3.97503	3.51715
ACBD5	9.63135	9.16676	9.4992	9.31437	9.28506	8.51021	5.58973	6.72705	6.86906	6.99784	5.31047	5.1583	5.37542	6.29334	5.41115	6.77109	5.93133	6.00768	11.1104	10.8653	10.7638	11.0473	10.9289	9.8401	10.5819	10.7589	9.38326	8.65319	3.7633	4.3236	5.39974	3.44057	3.21822	5.70921	5.2004	5.48648	2.53137	4.6639	4.81332	5.5548
ACBD6	9.24211	9.17075	9.23427	9.32521	9.23374	8.84931	11.8041	11.7618	11.9523	11.793	11.7007	11.7234	11.8232	11.8292	11.3794	12.0189	10.4116	11.8145	10.1648	10.6672	10.5316	9.97335	10.3505	9.37841	9.83455	9.93372	9.82279	10.1264	3.79089	2.19257	5.90856	2.51909	5.78228	2.67906	5.96125	3.41564	2.73017	3.53588	3.81954	2.63297
ACCS	7.37613	7.5305	7.11801	7.39977	7.33967	7.13485	10.3472	9.4174	9.68413	10.3454	10.8421	10.3612	9.76164	9.20052	10.6737	8.4832	8.18314	10.1963	4.89954	9.28623	9.01059	8.03032	8.93695	8.79494	8.88691	8.77778	8.43959	8.10842	7.28828	4.6948	6.09125	7.24756	5.90937	5.69586	4.14582	6.93255	6.49396	7.84501	6.58023	6.91916
ACD	7.25307	7.18737	7.13887	7.16929	7.25465	6.88773	10.6387	10.9425	10.7084	10.817	10.7843	11.0889	10.9062	10.9314	10.8763	11.0084	11.9756	10.8164	5.20627	8.34937	8.32784	8.2614	8.64425	8.88596	8.37559	8.42749	9.43077	9.53007	5.5491	7.84732	6.94165	5.73245	9.02142	8.67165	6.45856	5.98543	6.62352	6.53129	6.90613	9.35383
ACE	4.71359	4.73529	4.69983	4.72342	5.02943	4.90232	4.10029	4.51918	4.43376	4.48607	4.7915	5.19162	4.92904	4.69275	4.17937	4.74522	5.02376	4.84519	5.1293	5.62655	5.31385	4.33633	4.76667	6.74866	4.23798	5.71745	5.72097	5.18018	5.8402	5.36555	4.14263	5.90643	6.04517	6.21555	6.134	2.37926	4.98923	5.7172	4.92797	5.26524
ACE2	7.73025	7.77365	8.78702	8.18465	7.24926	7.11853	10.1664	9.70312	9.25704	9.28707	8.94727	10.3282	9.15309	9.58452	10.515	10.2898	5.42058	9.07899	7.93653	9.74224	9.94312	7.96205	8.97727	7.74826	8.81244	8.52396	7.723	7.03671	4.77598	10.3014	2.69704	7.26452	4.70833	9.1853	7.18416	4.27093	8.72224	7.03295	7.14793	7.27725
ACER1	4.43669	4.79109	4.38004	4.69836	4.81124	4.51242	4.86645	5.29354	5.46606	5.49885	5.29204	4.89148	5.3184	6.87373	5.34441	4.42761	7.02595	4.69057	3.82078	3.46292	5.15612	3.87566	2.44113	4.9077	3.80667	3.95675	6.44433	3.89685	5.95412	5.70045	5.79259	6.61752	6.61276	3.78292	7.57838	2.90197	3.01833	4.02987	4.99083	4.23672
ACER3	7.11444	7.41538	7.25667	7.31971	7.33713	7.37786	5.56119	4.98602	5.18609	5.6473	5.80434	6.28708	6.21243	5.47499	5.29401	6.28307	5.3143	5.33698	9.52115	9.0966	9.15397	9.78322	9.0552	9.45278	8.85649	9.06839	8.37967	8.29475	6.19851	5.32079	4.71974	5.74845	5.26048	8.2351	3.98409	4.47635	4.83888	8.07376	7.11711	5.12564
ACHE	5.13797	5.14243	5.19505	5.00694	5.33557	5.17884	7.37808	7.32239	7.47096	7.60448	7.19277	7.16873	7.42373	7.80617	7.17883	6.93414	6.9633	7.05231	5.23095	5.30455	5.63032	3.77722	5.73365	5.28516	5.37419	5.59691	4.48807	5.48739	4.71957	6.30471	3.70525	5.01262	5.88345	5.4245	6.10948	6.29549	4.9251	5.56865	4.33251	3.23965
ACIN1	7.22808	6.91122	6.96008	6.7884	7.11795	6.94641	9.61429	10.154	10.1373	10.7119	11.0775	10.3625	10.475	10.1199	9.70312	10.4154	9.55867	10.1204	4.95745	8.31241	8.58112	8.09321	8.68249	9.81174	9.32297	8.99033	9.82451	9.83495	6.91634	6.71809	8.32814	6.37136	6.59874	5.81543	7.11306	6.14565	6.87063	5.20874	6.97848	6.60172
ACLY	10.7694	10.4312	10.6907	10.6849	10.1806	9.87594	11.2779	10.1037	10.3261	10.6028	10.6674	10.2597	10.2784	10.0322	10.2621	10.5794	9.61973	10.0817	11.2671	11.3199	11.3664	11.127	12.0676	10.5758	11.8672	11.5908	10.4477	10.2277	10.705	11.1766	10.731	10.0564	10.5837	9.26078	10.8271	11.2299	10.91	11.1853	11.0476	10.587
ACMSD	3.32193	3.32787	3.32193	3.32193	3.58496	3.54703	1.36007	1.3506	1.35762	1.35661	1.37757	5.75084	3.08658	1.36232	1.35782	1.35147	1.38701	1.3548	3.42903	2.59431	3.21805	2.85907	6.45312	3.37761	5.45799	5.91341	2.83236	3.23863	6.69525	1.0464	5.33746	2.88309	5.85442	4.79214	6.04748	2.10369	4.29268	4.75678	2.02983	6.13116
ACN9	7.69748	7.32963	7.54153	7.84512	7.39668	7.00899	9.42528	9.19229	9.48013	9.22408	8.8197	8.67757	8.86698	9.10205	9.17069	9.81602	9.20021	8.92955	9.4729	8.90456	9.14293	9.16872	9.20797	7.78053	8.30531	9.15267	7.21056	6.96866	6.69755	6.71641	2.55664	7.52145	7.45499	2.82601	1.66027	7.2427	3.31322	8.44321	8.0868	8.54992
ACO1	8.92736	8.65116	8.66276	8.65638	8.5248	7.34909	10.428	9.79217	10.0256	10.0892	10.0067	9.33883	9.97399	9.43447	9.77211	9.56326	6.89633	9.55412	10.3005	9.60947	9.7629	9.08655	9.58716	8.6371	9.74224	9.66569	8.05556	8.76588	5.20746	4.44869	5.12325	4.06995	4.49706	2.81036	5.56036	5.55326	5.37897	2.75783	2.52419	4.19421
ACO2	8.07795	8.04147	8.04206	8.09919	7.97024	7.59879	12.766	12.5121	12.4805	12.5767	12.6803	12.9323	12.9431	12.5621	12.5486	12.7056	11.3749	12.7338	9.26095	10.6708	9.93099	9.1356	10.1595	9.24258	9.90185	10.1704	10.8248	11.5187	3.96152	3.49388	3.67081	2.81496	3.0346	2.35978	4.55206	2.4634	5.52918	4.77979	4.94128	4.74434
ACOT11	5.01362	5.05961	5.07115	4.99213	5.02943	4.97101	6.68749	6.01271	6.34261	6.254	6.82365	6.40898	6.93936	6.53148	7.07256	6.19964	6.90535	6.02732	5.89126	4.62756	5.0399	5.2604	4.92375	5.41573	4.86181	5.62522	6.28308	6.03087	6.7631	6.10879	6.19873	6.38996	5.54034	6.00603	6.04026	5.47509	5.57463	5.77548	6.55059	4.8566
ACOT12	3.16993	3	3.45943	3.16993	3.32193	3.16993	4.86458	4.88913	3.21109	4.4624	3.82466	4.64139	4.17211	3.27251	3.65254	2.71212	7.60847	3.4737	2.2891	5.3305	6.19191	6.54081	5.23359	3.45717	6.78911	6.01145	6.60756	2.65577	2.30541	2.14426	3.73222	5.38435	3.22306	1.87872	3.67063	1.92952	1.99973	1.73503	2.82777	5.13134
ACOT13	8.05391	8.15177	8.01678	7.88938	8.02183	7.34909	10.9475	10.6293	10.7037	10.2926	10.4701	10.4641	10.6579	10.4068	10.6448	11.3366	10.3247	10.4611	9.89927	7.34441	7.14175	9.83236	7.81094	7.92961	8.06771	8.13277	10.1369	10.3668	7.23861	2.32321	3.19169	7.12702	7.20622	8.40542	7.41054	7.24524	7.89303	7.59782	7.05189	10.4825
ACOT4	7.802	7.77851	8.07062	7.85156	7.27508	6.29662	9.63377	9.19938	8.87511	9.65004	8.57451	8.88073	8.75574	8.3612	9.15824	9.53099	6.84819	8.96097	8.50193	9.03327	9.21281	7.56192	8.47765	8.0529	8.27382	7.01525	7.82034	7.73698	6.36544	6.42668	6.43836	7.25653	5.82576	1.96954	6.9557	5.40818	6.40721	5.67995	4.56687	6.29892
ACOT6	4.73951	5.24123	5.13415	4.69836	4.52376	3.84256	5.73942	5.91967	5.71906	5.62852	4.62521	4.88365	5.36987	5.36056	4.98559	5.29727	2.36759	4.89614	3.70374	6.469	3.88353	3.01016	6.16224	3.28796	5.02097	4.7347	4.45601	4.63781	2.19806	2.81521	5.65674	2.55475	5.36566	2.205	2.9927	6.40194	3.60293	3.33173	5.96908	2.42149
ACOT7	9.03748	8.42687	8.69922	8.74188	8.64502	7.84264	9.72741	9.53235	10.0455	10.2151	10.1546	9.67394	9.69579	9.41961	8.92205	9.80044	6.99317	9.59261	9.18082	10.11	9.85478	8.53199	9.50644	8.37093	9.20663	9.75502	9.64836	9.79017	3.14253	5.43464	6.13522	5.74417	6.01906	6.86659	6.17221	5.63008	6.24866	5.57444	4.37625	6.45456
ACOT8	6.81536	6.79206	6.79223	6.72713	6.63374	6.84626	7.67585	7.32894	8.06295	7.41274	7.51361	7.7525	7.50269	7.49764	6.96362	8.05903	7.93701	7.68058	6.89709	7.84674	8.2334	7.14749	7.67249	9.10391	7.65774	7.96406	8.91969	8.49759	9.80074	8.22078	7.04547	9.30637	8.72844	8.01865	9.57666	9.24807	9.85613	7.71837	7.60605	8.46253
ACOT9	9.90848	10.3949	10.2438	10.2253	10.2881	10.3242	11.0958	11.1375	11.2967	10.938	11.1686	10.9509	10.9794	11.1643	10.8822	10.5696	10.8693	11.2337	10.033	11.4939	11.4533	9.85433	11.5187	10.7046	11.2315	11.9385	12.0091	12.0276	8.57741	9.32006	8.74722	8.63552	10.3433	8.56023	7.74762	9.90033	8.33931	8.35787	7.89706	7.79494
ACOX1	9.43601	9.16219	9.16781	9.10839	9.41072	7.79101	12.2182	11.9179	12.1402	12.3016	12.2596	10.2543	12.3016	11.7234	12.4412	11.8079	11.8484	11.4713	9.42729	9.86956	9.75358	8.71434	10.2481	9.04894	10.1872	10.3598	9.46401	9.07962	5.74551	4.8035	5.66623	5.33707	4.71457	5.06276	4.18595	4.917	5.1325	4.52583	4.93748	5.16937
ACOX2	6.23763	6.13442	6.25003	6.12302	6.24765	5.81557	8.75497	8.20032	8.36716	8.29378	7.93577	8.46962	8.3892	7.92572	7.9752	9.48221	6.15524	8.66079	9.04197	8.4764	7.91593	8.59621	7.29715	8.56932	7.53071	8.43467	8.23093	7.57797	6.3109	3.0866	2.77208	3.83263	3.129	2.82601	2.65793	3.19281	6.43596	3.33173	2.20631	3.23965
ACOX3	7.90915	7.63464	7.62441	7.62257	7.68688	7.07634	8.59562	8.26744	8.68206	9.23863	9.08098	8.19676	9.02667	8.322	8.79605	8.67455	6.8723	8.38678	8.19231	8.77697	8.69329	8.0747	8.76892	8.11044	8.87209	8.73573	8.12052	8.54226	4.35532	5.12213	5.92785	3.99661	3.7801	5.89125	6.52532	5.34748	5.63319	2.57873	4.48744	5.40037
ACOXL	5.07999	4.8624	4.84037	4.58465	4.49656	4.90232	5.11256	3.95791	3.22446	5.82587	3.70558	5.87719	4.68663	4.49331	6.98642	4.44095	4.56144	5.50961	4.98834	5.85157	5.2705	6.72809	5.16345	6.27284	5.4578	6.12247	7.18267	5.01407	6.20484	4.8446	4.58949	4.54718	2.74939	5.87108	5.92765	5.97736	6.30831	4.99457	5.76946	5.83036
ACP1	9.43252	9.50321	9.54824	9.44791	9.40761	9.29412	8.06712	8.07514	7.80104	8.25704	8.38541	7.99425	8.09752	8.01034	7.4137	8.63758	7.62979	8.25736	10.3044	10.6144	10.3665	10.2006	10.3783	10.5165	10.1613	10.5195	10.3311	10.6724	6.84713	7.36682	6.55515	6.5486	5.95084	5.47664	8.15516	7.95334	6.28765	6.84648	6.96994	7.51205
ACP2	9.17137	8.82516	9.11787	9.01436	9.02689	8.11559	5.84579	5.87327	5.85034	6.22668	6.36937	6.06441	6.40659	5.50868	5.53818	5.75631	7.72478	6.29628	8.41805	10.148	9.71964	9.0552	10.173	10.2087	9.93832	10.8204	11.5177	11.5973	5.21418	8.01789	2.8772	2.90197	6.59739	6.48051	4.28297	2.88191	3.54428	4.26032	2.56938	5.94688
ACP5	4.68755	5.12203	4.58465	5.49231	4.95346	6.85955	9.82479	10.0222	7.53496	7.55831	9.68609	10.0561	9.39949	10.9044	10.9319	7.60643	11.541	9.86199	7.34935	8.69849	9.04937	9.11857	8.31986	10.1704	8.89839	8.89548	9.34342	8.87952	6.01205	4.21077	4.08546	2.63068	7.07318	6.49459	3.39618	6.51517	3.96599	6.01529	4.43257	3.2638
ACP6	7.12747	7.06731	7.49902	7.16656	7.12454	6.75316	6.042	5.26611	5.94501	6.22448	6.4758	6.57599	6.0396	5.01829	5.71817	6.1705	4.77411	6.4063	6.83798	8.68249	8.89515	8.78372	8.09509	8.57854	8.20366	8.15907	7.95834	8.25079	5.4994	6.8144	5.06192	4.67709	3.70525	6.61224	5.0324	5.40037	4.80724	6.25755	5.75481	6.01867
ACPP	11.9198	11.0486	11.3468	11.5128	10.7736	9.67702	12.2533	11.0035	11.4874	11.9924	12.0145	10.543	11.761	11.0006	11.2604	10.074	8.35666	10.7775	12.6127	13.1354	13.2345	11.6421	13.0188	11.3242	12.983	12.9303	11.2874	11.3012	3.73789	4.76103	3.80918	2.9791	2.89057	4.47098	4.63047	4.97363	3.68524	5.25412	3.3728	3.35204
ACPT	5.93698	6.21079	6.28203	6.08368	6.35877	6.70693	5.21475	5.13114	5.00191	5.2798	5.02335	4.61406	6.03837	5.20702	5.653	5.18609	6.72237	5.52184	8.51544	8.17303	7.74265	7.90276	7.15653	6.91441	7.3479	6.86214	7.81516	8.30373	7.83185	4.47329	7.14427	7.41476	7.88657	8.40226	8.26538	6.67611	7.10056	7.58455	6.99521	4.82751
ACR	4.43669	4.02812	4.17956	4.26026	4.38004	4.31942	3.45364	4.0226	4.0973	5.21084	3.76625	4.11798	4.05055	6.20096	3.64856	3.78423	4.42177	3.83187	1.96516	4.603	4.96468	5.43038	6.19506	4.04415	5.82982	4.98385	5.53026	4.13333	2.38219	6.0866	5.25309	2.72849	3.38154	2.73676	5.20746	2.78227	2.98581	3.82323	2.02983	3.32951
ACRBP	4.76685	4.81269	5.08078	5.3957	5.20366	5.58294	6.92992	8.5177	6.97901	7.04696	7.37808	7.69769	6.64089	8.95653	8.16769	6.24528	11.0613	8.27759	7.0565	8.31764	7.90921	7.72585	7.87136	8.93656	7.6774	7.97568	8.83145	9.19531	6.46622	5.76522	7.3964	6.08905	6.22081	5.63422	3.41644	5.33582	6.41727	6.20064	5.32292	4.88117
ACRC	9.46452	9.23863	9.48001	8.2964	9.53837	8.05883	11.0372	11.3424	11.0179	11.6842	11.8653	10.5676	11.7969	10.8725	11.1806	10.5526	9.4322	10.0514	10.0384	11.6558	11.5326	10.3665	10.4585	9.79575	10.2586	10.295	8.77778	8.46458	5.79894	2.85815	5.95239	2.05674	3.06018	2.85244	6.04748	4.25892	3.70241	6.18039	4.89389	4.96734
ACRV1	4.08426	4.02812	4.12659	4.10822	4.10588	4.06561	1.34301	1.35483	1.47507	1.84433	1.33347	1.33467	1.89325	1.34867	1.33293	2.4302	3.40238	1.60807	7.26647	6.04527	5.86	6.23536	6.04492	6.25269	6.1802	5.88906	6.96458	6.61047	4.70307	4.74757	3.04478	3.44672	5.09772	4.35006	5.06865	5.44883	5.13769	4.49449	3.37828	4.18777
ACSBG1	3.77646	3.79282	3.51661	3.71393	3.58496	3.84256	2.52008	2.94013	2.91684	3.07094	2.36457	1.82052	2.30035	2.92318	2.44565	3.21954	3.57112	3.2325	6.49551	6.47838	5.42638	6.80407	5.71531	6.05928	6.25134	5.05147	3.98974	5.71808	4.64328	5.54904	3.76103	3.86028	3.51559	5.79843	2.2914	5.0505	2.70967	2.37178	3.28149	6.33084
ACSBG2	4.36093	4.44041	4.38004	4.38799	4.64963	4.18293	4.4924	3.3196	3.86362	4.53868	4.56905	4.18065	4.84166	3.09065	2.312	3.47539	3.02136	3.29473	4.99733	6.74666	6.24811	4.28396	6.13162	6.13361	3.80633	4.74711	6.21362	5.32302	2.40667	5.34398	4.79852	5.56821	2.97511	5.44309	2.81036	4.75514	5.674	6.1644	3.93172	6.08839
ACSF2	7.94593	7.77851	7.73434	7.68813	7.86437	7.36465	9.38937	9.0173	9.30803	9.30378	9.27006	9.22734	9.60542	8.64249	9.13266	9.69537	7.28562	8.97829	9.07518	9.31848	8.39622	9.03327	8.34493	8.41073	8.6602	8.95183	8.78346	9.16254	2.48833	5.35292	2.68849	6.65902	5.95469	5.51955	6.67938	5.68868	6.51744	3.61569	5.4689	6.43302
ACSF3	6.05345	6.00104	6.10189	5.84232	6.11466	5.88288	8.43689	8.14556	9.12706	9.31747	9.31082	8.23282	9.29951	7.85277	8.42585	6.40383	8.65206	8.17165	7.11919	7.55541	7.28013	6.46711	7.26547	7.1094	7.19973	7.20616	7.34387	7.23397	3.74813	4.09998	6.04346	3.53354	5.98567	3.31466	5.12609	5.93988	5.98586	4.92463	5.50558	3.5868
ACSL1	10.76	11.3002	11.6329	11.2316	10.9219	11.5256	11.246	10.9462	10.0792	10.1325	10.8314	10.9682	10.3412	11.5191	12.1381	9.36351	13.8357	10.929	13.1406	13.0132	12.9887	13.3344	14.1076	13.117	14.1763	13.5279	12.8541	12.6662	4.36343	3.65241	2.14718	4.47832	7.28244	7.54446	6.84041	5.3067	6.31109	4.84877	6.36866	5.67937
ACSL3	10.0408	10.0855	10.0896	9.91342	9.73543	9.36809	9.65708	9.62888	9.50134	9.25274	9.36609	9.337	9.14675	9.37764	9.37891	9.76667	8.46049	9.15273	11.6994	11.0728	10.9123	11.2972	11.4073	10.3077	11.2242	11.1563	10.482	10.1498	10.4683	9.79524	9.7651	9.72762	7.86309	9.64588	8.2708	8.71553	10.2144	10.0291	8.60827	9.39815
ACSL4	9.69779	9.5807	9.98553	9.37364	9.70531	8.73027	11.5488	11.1355	11.4257	11.4155	11.2657	11.1316	11.5332	11.0329	10.8078	10.7676	9.2349	11.442	11.8696	10.4184	11.0613	11.4122	11.1222	10.5231	10.7659	9.7637	9.46487	9.33938	5.49925	6.01488	5.67948	3.89059	6.53714	4.4395	5.3936	6.0664	5.43909	6.06224	5.67312	3.22587
ACSL5	5.51477	6.63374	5.17405	6.56066	5.93438	8.7717	7.97104	9.16357	8.19292	7.7938	8.2621	7.76334	7.62357	9.26944	11.1577	8.18615	11.4608	8.65437	8.88887	8.20472	8.17005	9.22016	8.91157	8.96289	8.77971	9.03658	10.63	10.5519	6.19377	6.69525	4.96268	6.12614	6.43148	4.22914	2.49114	4.99121	5.80711	7.12494	4.7175	5.05432
ACSL6	4.23692	4.11515	4.21726	4.44188	4.48976	4.84089	2.47688	3.21184	3.0181	1.4122	2.98018	3.85469	3.86303	3.0333	4.42508	1.41162	6.88674	2.85221	7.07131	6.61307	6.75737	7.20918	6.42282	7.09851	6.78699	5.09886	6.53205	6.37246	5.43531	4.04349	4.97922	5.71593	5.41255	4.93277	4.85617	5.77547	5.90486	5.49298	5.46801	5.55603
ACSM1	4.31942	4.09403	4.04395	3.86556	4.02198	3.93414	7.0545	7.20023	5.63867	5.66814	6.26902	6.33088	7.01121	5.83727	6.16437	5.86442	3.89774	6.71957	5.05492	5.45618	5.58823	4.92972	3.4298	7.2263	3.59888	3.08327	4.20646	2.84659	4.84414	6.44555	5.29243	5.22235	5.87612	6.36414	5.84783	6.02235	3.933	6.14399	5.06603	4.66945
ACSM2A	3	3	2.80735	2.62345	2.78954	2.85172	1.39841	1.41931	1.41587	1.41646	1.41054	1.40443	1.41725	1.4176	1.38944	1.43069	1.48237	1.43429	8.31069	4.70764	5.04018	7.95939	4.2614	4.7408	2.95417	5.56332	2.78593	4.35847	2.12715	1.99113	5.05086	3.6891	2.252	2.9327	5.76033	4.40707	5.23929	3.57612	3.6749	2.61605
ACSM2B	3.32193	3.16993	3.16993	3	3.32193	3.16993	3.52853	4.8997	5.86146	5.07196	4.2268	4.15294	5.58579	5.03409	4.99269	4.74294	5.29164	4.62554	5.39119	4.88467	2.44462	3.27573	5.76111	1.74571	5.45284	3.39026	6.34915	5.93332	4.74938	5.49943	3.62907	3.26776	6.46324	1.96954	1.81457	3.82268	3.37077	4.60941	5.13228	2.36641
ACSM3	7.90438	8.10992	8.03077	7.75959	7.90282	8.88599	8.65552	8.10453	7.25598	7.97998	8.51943	10.6797	9.50294	8.20425	8.10702	10.0709	4.65993	10.6935	7.14791	9.59386	9.37925	10.8734	8.29509	11.8162	7.97131	8.04522	8.18572	8.7511	2.92545	5.2545	5.904	5.33522	6.18632	2.28782	5.30847	2.66959	4.68522	3.97312	3.1761	5.57819
ACSM5	3.99071	3.93184	4.12659	4.13117	4.10588	3.91735	4.19434	5.03284	4.32541	3.81454	5.21911	5.27174	4.32624	4.55025	5.37476	4.87726	6.8734	5.48068	6.52686	5.97187	5.86445	6.63088	5.5765	5.69668	5.39277	5.3648	6.06686	6.67178	5.29547	4.41298	5.82418	5.19668	5.44202	4.66202	5.45498	4.6144	4.24184	5.49398	5.26977	5.85156
ACSS1	7.04758	7.23374	7.40902	7.32297	7.19509	7.28289	9.10283	9.41466	8.60123	8.59469	9.08442	9.46595	9.07856	8.5869	8.76952	9.03253	7.86555	8.51055	4.33658	7.51884	7.30064	6.94256	7.4736	7.7508	7.33759	7.0046	7.09398	7.759	3.39792	4.68539	4.73008	4.73036	3.62743	4.41864	4.53338	4.82805	3.50716	3.83365	2.79638	5.1845
ACSS2	8.43774	7.94539	8.53479	8.2888	8.12586	7.35741	11.0878	10.1488	10.2735	10.1028	10.3571	10.2563	9.88689	10.0782	10.6749	10.1899	9.77543	9.89819	9.32139	9.0555	8.71388	9.80108	9.30703	9.03752	9.66258	10.0555	10.7015	10.2622	4.50323	3.62632	3.85311	2.84103	5.13122	2.67906	6.91574	3.60046	5.70664	3.5968	2.51084	2.83096
ACSS3	10.2846	9.74919	10.2464	9.76928	10.1104	7.97201	10.7909	11.0289	11.0972	11.588	11.0863	9.8008	10.7377	10.814	10.8011	9.67956	6.8233	10.4603	11.1491	11.1924	11.068	9.51991	10.699	8.83698	10.5962	10.969	9.45682	9.55721	5.01371	5.841	6.23817	4.39472	3.19281	6.25596	5.61662	5.99642	5.76142	8.50212	3.79205	7.91692
ACTA1	4.79109	4.44041	4.525	4.17843	4.31942	4.626	6.02093	4.41695	5.33698	5.67654	4.08016	7.38572	5.46648	5.20104	7.08763	3.66501	3.28508	4.78194	4.64319	5.93695	6.04545	4.49415	5.52792	3.90136	5.72637	4.69055	3.63464	5.06688	2.43657	4.58145	3.83246	3.37731	6.38121	3.07971	2.20367	3.65933	4.21737	2.75783	3.71544	3.35204
ACTA2	8.6037	8.50721	9.09198	8.81632	9.01761	8.25064	9.7954	9.24166	10.4262	10.4266	10.5569	11.1565	10.4469	10.8067	10.2225	9.71944	8.79136	10.2827	9.84837	9.51686	9.51892	9.64541	9.68085	9.68234	9.28347	10.2455	9.586	9.33035	5.11723	3.75123	6.02149	5.38863	6.08131	5.18931	3.24612	3.98463	5.03115	4.62676	5.64591	6.19582
ACTB	13.3596	13.3323	13.3133	13.3596	13.3052	13.3133	15.6516	15.8424	15.7361	15.7545	15.8697	15.9282	15.7702	15.9576	15.7099	15.5014	15.6212	15.8604	15.1109	14.1763	14.1876	15.1301	14.7323	15.4598	15.2061	15.1702	15.6109	15.5715	14.1964	14.4522	14.1608	14.1505	14.0772	14.2185	13.9849	14.1505	14.1608	13.8833	14.1505	14.2185
ACTC1	5.6232	5.51312	5.593	5.58487	5.75419	5.46725	1.48185	1.43986	1.42041	1.43917	1.44828	1.49028	1.45537	1.42348	1.52374	1.4288	1.38395	1.56753	7.66137	6.51295	5.84523	7.0221	6.45229	7.76606	6.06601	3.11618	5.13094	6.91712	4.48918	4.59032	3.27873	5.64282	4.96755	5.21104	5.75812	4.21184	3.39618	2.45106	4.88839	6.72533
ACTG2	5.68073	5.58964	5.5406	5.74391	5.75419	5.59711	4.47163	4.88983	5.69303	4.89935	5.98855	5.34548	5.10544	6.27657	5.05662	5.12636	3.58413	4.74574	6.19563	6.14299	6.02116	5.55806	6.86443	7.04197	6.43683	6.61655	4.72573	6.24089	5.71952	5.1167	4.21521	6.59994	5.39721	2.73676	7.02123	5.86406	4.98371	5.1614	6.25596	5.94688
ACTL6A	9.46054	9.04673	9.51363	9.35636	9.36744	8.21016	10.8314	10.4576	10.9763	10.6717	10.8031	10.6223	11.0844	10.5192	10.3819	11.0603	9.17992	10.4799	11.6212	11.3842	11.4313	11.1467	11.4053	10.2138	10.9258	10.8289	7.69726	8.42941	10.7342	9.83293	10.9352	9.72626	10.4006	11.0071	10.0933	10.4487	9.72762	9.97351	9.09569	10.3564
ACTL6B	5.23491	5.03912	5.02943	5.13739	5.15947	4.81124	4.93712	6.97292	6.49176	6.30962	5.39153	4.5009	5.30543	6.4	5.28991	6.33192	7.10726	5.95943	3.2576	2.61461	3.02104	2.59532	2.57397	5.5644	2.91145	4.02688	3.2699	5.30638	4.37834	3.18095	4.20276	3.43397	3.03963	4.30595	2.76611	3.52968	3.27954	2.52924	2.17463	5.33204
ACTL7A	5.46431	5.03912	5.50247	5.12127	5.6594	5.22398	4.56832	4.21437	3.43009	4.51414	4.51748	4.16612	5.01591	3.838	3.7822	4.36482	7.08582	3.79005	4.28945	3.15217	3.5649	3.65208	4.71204	5.65069	5.11792	4.24403	3.84899	5.40257	2.27998	2.90197	2.66264	6.11329	3.54781	5.62781	2.51084	3.77265	3.86659	4.05609	4.16062	3.91929
ACTL7B	4.89847	4.79109	4.7589	4.84926	4.99754	4.84089	6.38982	4.01858	5.52963	5.62143	2.49094	5.7362	5.55141	5.87453	4.57431	2.6914	2.64331	3.90432	4.23705	4.66196	3.5203	4.91311	4.43041	5.3583	4.10988	5.91066	6.98515	3.8922	6.78763	5.27345	6.35403	6.13246	4.2302	4.52008	8.36232	4.25892	6.69798	6.60804	4.73642	5.5222
ACTL8	5.76339	5.60123	5.56022	6.02014	5.6594	6.11385	5.18567	4.8926	5.32274	5.09896	5.0084	7.40865	7.57761	6.13066	4.12521	6.80118	5.10071	4.7375	3.36058	6.23376	6.97777	5.00346	3.35193	6.8504	5.8938	7.36218	4.11143	7.73798	15.4108	15.3505	15.1563	15.3505	15.3172	15.3505	15.2231	15.1821	15.1563	15.1821	15.263	15.3172
ACTL9	4.01458	3.93184	3.81579	3.71393	3.45943	3.84256	2.91711	2.83449	3.72772	2.72596	2.98374	1.63185	4.11729	3.72097	2.52646	3.52688	1.58978	3.54369	3.00473	2.43737	1.94948	3.76711	2.1508	3.11365	5.17485	3.97383	3.67693	3.85391	6.50049	5.64303	5.42192	5.77549	6.10541	5.10565	5.93562	3.65933	2.80983	6.82029	5.0519	5.88786
ACTN1	7.81987	8.64748	8.29962	8.84713	8.32565	9.41813	9.89864	10.6055	10.532	9.80133	10.544	10.9083	9.92926	11.382	11.1853	9.29798	12.9529	10.4478	11.5275	10.3249	10.4391	11.434	11.0434	11.0636	11.5688	10.8551	10.7046	10.4916	7.92099	6.29662	8.59141	7.71148	6.33499	5.26682	7.51975	5.32728	6.30935	7.51586	6.488	6.78649
ACTN2	7.98501	8.10589	8.11489	7.68525	8.15322	6.93206	8.07026	8.04289	8.06351	7.65378	8.36182	7.91457	8.36596	8.6067	6.60151	6.73915	4.28729	6.17725	6.74452	8.52442	8.04632	5.64725	8.86835	6.32584	8.68715	8.09933	8.16359	8.51544	4.59583	4.78386	2.85062	3.83022	5.26784	5.76188	5.27749	5.92815	2.9594	5.0441	4.72623	6.08754
ACTN3	4.79109	4.73529	4.69983	4.7983	4.90232	5.06205	4.57572	6.23867	6.22099	5.88867	4.78641	4.84552	4.74045	6.83081	4.18065	5.25659	8.00363	5.51862	5.22054	3.7201	4.06168	5.10422	3.13455	6.02972	3.85185	5.96744	6.42848	6.28894	5.24151	4.58145	3.16501	4.01628	6.61276	4.11567	2.31542	6.7505	5.97486	5.86784	5.73245	5.60735
ACTN4	7.99501	8.19006	7.6414	7.84007	8.21053	8.2333	10.0204	9.6724	9.61817	9.70184	10.1417	10.3212	10.3649	9.54577	10.0307	9.94063	10.7078	9.78886	9.35729	9.83743	10.1217	10.0356	9.8524	9.89317	10.8431	9.6688	10.599	10.1884	8.59364	8.47113	7.9024	7.9871	9.75484	7.8812	9.08745	8.86292	8.79123	8.31587	8.70906	7.14529
ACTR10	11.1178	11.2491	11.3915	11.2895	11.1345	10.69	6.97497	7.31945	7.05924	5.94501	6.82446	7.55102	6.87024	7.07374	6.83485	6.7039	7.76412	7.21431	12.3114	12.9271	12.7601	12.2314	12.637	12.8193	12.4125	12.5752	11.6925	11.3571	9.1771	10.264	8.96905	9.38114	10.7177	8.93798	8.12938	10.3088	9.29021	9.61292	10.1972	8.65649
ACTR1A	8.69278	8.58148	8.9063	8.82516	8.59722	8.50436	10.4104	10.0982	10.7331	10.4814	10.492	10.8274	10.6828	10.3795	10.0478	10.4338	10.4346	10.7572	10.005	10.1237	10.2574	10.2215	9.53415	10.7281	9.72583	9.94911	10.9373	11.0864	8.25366	6.29836	6.20188	6.14988	7.18558	5.49219	6.03444	6.25476	5.69461	6.78855	6.41246	7.37082
ACTR1B	9.23044	9.1381	9.14084	9.09658	9.14334	9.16457	10.4361	9.92748	10.5418	10.5886	10.5865	10.6182	10.6737	10.0166	9.39234	10.2976	9.2851	10.7588	8.90526	10.2546	10.4096	9.74119	9.7076	10.444	10.0644	9.92442	10.5385	10.5855	7.3312	2.87358	4.37062	3.76375	2.62599	4.27246	3.70228	6.65481	7.07164	5.95031	3.64623	6.29156
ACTR2	9.74643	10.2422	10.2155	10.2859	10.0994	10.708	10.5386	11.5454	11.0898	10.9253	10.5971	10.4691	10.4561	11.742	11.4386	10.6611	12.2205	10.5075	10.2985	10.4648	10.4235	10.5837	11.1569	11.5797	11.4769	11.2078	11.4424	11.3678	9.20577	8.89437	9.60091	8.91766	8.9337	9.4653	8.06819	9.29605	7.404	7.61711	8.29597	8.30626
ACTR3	11.5417	11.8677	11.8028	11.6754	11.5798	11.9383	12.8523	12.6283	12.5835	12.2244	12.424	12.9045	12.4198	12.601	12.7016	12.9275	13.4173	12.7474	13.2345	13.2633	13.2036	13.3976	13.3366	13.3631	13.3846	13.188	12.6998	12.5036	9.04335	5.43704	9.518	10.1756	10.289	9.03607	8.42968	9.99029	9.2429	9.326	10.2026	9.88439
ACTR3B	7.37179	7.07379	7.3914	7.07873	7.08007	6.20147	8.35989	7.83736	8.08534	8.32933	8.2838	8.00629	8.09016	8.12173	7.91274	7.8889	7.05412	7.76412	8.64861	8.70985	8.82619	8.4861	8.69258	8.1323	8.50342	8.73596	7.06704	6.97349	9.94306	10.86	10.5567	10.6859	9.82135	10.9313	9.4853	9.50426	11.4285	9.66657	10.0535	9.87919
ACTR3BP2	4.01458	3.8296	3.45943	3.71393	3.80427	3.64309	4.73524	3.89738	4.08908	4.49367	4.21812	4.40154	6.67758	4.44433	4.33403	4.01504	3.91868	4.07443	8.05896	5.50556	5.46848	7.21224	6.49044	4.65471	6.59066	6.68033	6.8711	6.65781	5.84219	6.37555	7.6367	3.207	5.5333	6.99494	6.2665	6.23761	6.52829	6.70463	6.14155	2.42149
ACTR3C	5.07999	4.89847	4.80754	5.19929	4.64963	4.57431	4.85931	3.9954	4.16319	4.29215	4.89487	4.69216	3.97454	4.03109	5.14754	4.29638	4.52785	4.58209	3.83076	6.76126	6.13082	3.27335	6.30999	2.99437	4.74395	6.58909	5.84106	7.01803	3.44011	6.3392	2.72849	4.22991	4.18119	2.59718	5.76684	4.25292	6.61438	4.47242	5.7452	5.30887
ACTR5	7.22256	7.08197	7.21899	7.07873	6.87774	7.76529	6.5852	6.56728	6.21367	6.41894	6.58624	6.73365	6.51285	5.95764	7.07445	6.19496	8.78092	6.06313	6.75033	8.17426	7.83275	8.08585	8.01251	8.25236	8.21865	7.76658	9.14739	8.33766	6.5552	5.71334	4.96158	5.22651	5.37262	4.57969	6.30065	5.71245	4.36369	5.34805	5.82107	5.46594
ACTR6	7.72206	7.58898	7.70392	7.66768	7.51604	7.16074	9.11363	8.89517	9.11197	8.81684	8.57611	8.52423	8.72462	8.55174	8.54805	9.17496	8.35453	8.7577	10.0562	9.81256	9.52856	9.24011	9.93868	8.76453	9.25069	9.93955	8.26045	7.823	5.91233	1.89751	5.42493	6.31706	5.61282	2.3418	5.7405	4.55307	5.7494	4.10599	3.30574	3.52547
ACTR8	7.60132	7.36167	7.67033	7.51615	7.60073	7.48643	6.93414	6.85058	7.03411	6.9847	6.85577	7.01999	7.14595	7.1993	6.51567	7.50031	6.90574	6.83641	9.09098	8.47903	8.46071	8.7511	8.26185	8.35465	8.27781	8.91315	8.50679	8.64896	3.87831	7.1944	5.61089	5.70391	6.52302	6.72548	6.52571	7.03465	6.02238	5.90467	5.69461	5.49847
ACTRT2	5.31252	5.30853	5.39903	5.23329	5.09036	5.26173	3.55031	3.95612	4.24967	4.66254	3.74326	2.76523	3.65479	4.19916	3.30033	4.18245	5.56569	4.31155	3.30598	3.72283	3.62752	2.32555	3.02074	2.74883	2.88226	2.80967	3.4326	5.02685	5.43981	4.42934	4.67738	5.84136	2.68849	3.60427	5.05915	6.30158	6.12237	2.90121	6.58507	3.64479
ACVR1	8.92736	9.00405	8.87889	9.14597	8.8389	8.80532	7.6049	7.17585	7.47842	7.13661	7.40275	7.74641	7.51268	7.11811	7.13716	7.14843	6.94944	7.40933	10.376	10.1486	9.95403	10.1816	10.1833	9.86686	10.0007	9.93868	9.67163	9.03789	8.10611	9.81978	11.8697	8.41638	8.7456	8.89503	8.31408	9.93625	9.58719	9.57415	8.63453	7.51586
ACVR1B	8.61582	8.21681	8.71989	8.55339	8.55719	7.69958	6.94573	6.60049	6.75942	6.72734	7.0994	6.36865	7.01516	6.76304	6.36416	5.94196	4.86059	6.54227	8.77456	8.45127	8.21173	7.9693	9.00651	8.11505	9.11811	9.03627	9.06639	9.11454	10.6029	10.7265	9.9584	9.35864	9.95422	11.2047	10.6843	11.3435	10.324	10.8911	10.0627	9.1771
ACVR1C	3.77646	3.79282	3.70951	3.75718	3.72733	4.93295	1.74766	1.50296	1.61262	1.61251	2.06724	2.28216	2.23928	2.02437	2.31269	1.68505	2.79548	2.30735	8.58917	6.23891	6.34068	6.7681	6.61236	5.46726	5.83276	6.35769	7.27124	5.56061	6.88205	5.16292	6.23489	4.69211	5.41181	5.394	3.12282	4.17721	4.64935	4.55648	4.66291	5.78703
ACVR2A	6.21079	6.21079	6.01645	6.12302	6.08308	7.15175	5.09147	5.18755	4.92904	5.07368	5.29951	5.04404	4.98559	4.81117	5.80927	5.37044	4.22513	4.88983	8.25202	8.04042	8.08585	8.42512	7.99722	7.3885	7.81342	8.43083	9.13153	8.71411	11.1223	11.4913	10.8247	11.5477	11.2311	10.6173	9.86937	11.348	12.5872	11.8174	11.9558	11.3862
ACVR2B	6.94641	6.47912	6.58375	6.49865	6.66407	6.04446	7.08502	6.63187	6.1705	6.80553	7.20405	7.07092	7.52125	6.1016	6.27614	7.48687	4.24449	7.24203	8.2933	7.96125	7.32331	7.69312	7.20048	8.00219	7.64941	7.42741	6.45559	6.02078	7.55093	7.62562	8.48585	8.16616	8.14905	7.82593	7.9502	6.80433	9.07668	8.7007	8.37738	8.39522
ACVRL1	5.88875	5.56022	6.40915	6.39872	5.83884	5.17884	9.96532	10.5696	10.1465	9.89819	10.187	9.78261	9.10353	10.3461	10.9239	9.65406	7.36544	9.88978	5.54031	7.68231	7.65741	4.69475	7.72711	6.24194	7.83606	7.48153	8.07932	7.63174	3.67449	3.40432	6.87547	3.97728	3.95658	6.39246	4.59219	6.16514	3.7962	3.79926	5.49551	5.95144
ACY1	5.07999	5.03912	4.95346	4.89847	5.17838	5.33355	10.2769	9.94333	10.3059	10.5207	10.5274	9.88096	10.3992	10.1325	10.1257	9.54835	7.97146	9.83013	4.12257	3.84746	4.30244	3.75113	3.94079	4.12448	2.78941	3.64495	3.34585	3.5473	3.54428	3.41129	3.87007	4.86277	3.63453	4.52743	3.4906	3.63453	2.82777	3.74189	3.43226	3.89674
ACY3	4.73951	4.67031	4.90232	4.64255	4.7589	4.79087	4.53838	4.90124	3.34572	3.37065	3.81531	3.40741	4.25793	3.2156	5.96765	2.14153	7.6546	2.77711	6.62704	6.0481	5.53266	5.6441	4.68288	5.19181	5.03581	5.35595	5.6563	6.73318	4.5594	4.28834	4.285	3.59467	5.43108	3.31466	6.37793	4.0002	5.0877	4.63469	4.74273	2.80061
ACYP1	9.70453	10.1325	10.6496	9.91135	10.21	9.27825	11.783	11.9818	11.6054	11.2888	11.5163	12.1539	11.9345	11.5478	11.1448	12.4425	9.22734	12.797	8.99294	10.9743	10.2146	10.6582	10.5732	10.8059	10.3645	8.93253	9.10851	8.51742	9.7299	7.28885	9.84496	8.26764	9.12745	8.2806	5.90508	10.3288	9.13003	8.56023	9.80805	10.6082
ADA	9.09868	9.19724	9.80837	9.26978	9.49339	9.5444	12.4288	12.3482	12.4966	12.2896	13.1967	13.6673	12.9385	13.0457	12.1925	11.945	11.7712	13.1613	10.1342	10.7919	10.68	10.6431	10.3423	10.6582	10.3627	10.1884	10.4968	10.7601	7.44712	4.36222	3.53997	8.26346	4.54154	7.31473	6.53745	6.53831	7.5461	6.48958	7.78463	7.26378
ADAD1	4.18293	4.27704	4.32353	4.21325	4.38004	4.31942	1.59921	1.51731	1.77625	2.56777	1.66152	1.60234	3.52218	1.58238	1.60057	2.80964	6.02462	1.68591	7.74318	6.15511	5.87905	5.84794	5.9497	5.97338	6.09221	6.54949	5.97398	6.26114	8.1199	8.19532	9.57589	8.31372	7.78534	7.65106	8.09403	7.53377	8.71175	8.67789	9.35505	9.19569
ADAD2	6.07953	5.76672	5.56022	5.55849	5.57166	6.04446	5.66724	5.83911	6.46096	6.58397	5.88069	6.14461	6.49778	6.01861	5.75746	6.92565	6.57561	6.40995	6.14263	4.77625	4.46693	6.20792	5.32589	5.76592	6.00563	5.01275	5.72428	4.95467	7.06168	8.05738	4.77926	6.43722	8.05469	4.69211	7.00392	5.75565	7.45918	6.24548	7.77047	7.43592
ADAL	6.25535	6.19561	6.29967	5.98398	6.20949	5.34448	6.13519	5.47807	5.32339	6.27088	5.74538	5.08923	5.78384	5.01491	4.8787	5.33948	3.32179	5.2288	5.11246	6.9118	6.58148	6.94302	6.98798	6.84472	6.90279	7.03518	6.0882	6.08076	6.5623	5.94321	5.30582	6.35307	4.34277	5.60959	6.3646	4.9755	6.49182	3.89513	4.24211	5.33534
ADAM10	10.2192	10.4873	10.8097	10.4363	10.5501	10.4112	8.8917	9.20552	9.01637	8.51465	8.86076	8.93731	8.70827	8.90062	9.14763	8.20338	9.80322	8.6019	11.9197	12.0015	11.9206	11.6994	12.5752	11.5514	12.3395	11.5537	11.3727	11.2273	12.0635	12.0146	12.568	12.3798	12.0898	12.1381	11.839	11.9985	12.4676	12.3408	12.5906	12.2022
ADAM11	4.99338	4.84202	4.93824	4.58465	4.95346	4.81124	4.31858	4.06572	3.6091	4.44464	4.57182	4.51748	4.81321	3.23327	3.44274	4.32927	3.57563	4.14424	5.36094	5.89089	5.25393	5.36767	3.94671	5.00988	4.6491	5.07712	3.08156	4.95675	5.30606	4.88899	5.30887	4.71705	3.64518	4.73564	5.91123	6.20751	4.6536	5.35081	3.5561	4.38369
ADAM12	4.79109	4.74733	4.72468	5.0543	4.6757	4.99789	4.43342	4.19139	4.20741	4.13439	4.4244	4.67829	4.27061	4.13593	4.39944	4.27982	4.76481	4.53703	7.02146	6.54823	6.5989	7.89023	6.43932	7.13602	6.09199	6.73206	6.39782	6.18815	5.45476	5.44878	4.904	6.05865	5.43406	5.61101	5.55316	4.56013	4.81512	5.70888	4.9809	5.37903
ADAM15	6.72413	6.561	6.68623	6.92017	6.91297	6.84626	9.06498	9.57926	9.62791	9.807	9.66573	9.07004	9.55088	9.69082	9.77269	9.27006	9.30644	9.19348	5.91913	7.38502	7.83819	6.06181	7.43489	7.26501	7.55608	7.11509	9.86521	9.82623	3.80047	6.0363	6.64111	5.67866	5.18858	5.89916	6.08291	3.20759	3.61014	5.7358	4.12998	3.85766
ADAM17	8.59759	9.36809	8.50457	8.82782	9.07168	9.32245	9.50926	9.78219	9.54321	9.30096	9.50966	10.1763	9.6962	9.56938	9.6005	9.98915	9.88298	9.8976	10.1379	10.0254	9.84945	10.7682	9.97602	10.1042	10.1538	9.47666	10.3295	9.87235	10.6135	10.1029	11.2828	10.367	10.6401	10.8042	9.91196	11.2479	10.993	9.67068	10.2982	10.7245
ADAM18	3	3.30959	3.37619	3.16993	3.16993	3.16993	1.37142	1.37888	1.37666	1.38402	1.36926	1.39318	1.37475	1.36894	1.38104	1.39139	1.39559	1.39532	6.65697	5.42045	5.5644	5.47685	5.3453	3.16396	5.47893	5.4014	5.87673	6.72157	5.52178	4.63728	5.92703	4.10176	3.6689	5.34145	4.83567	4.94284	5.29054	3.80479	4.03514	4.74434
ADAM19	4.79109	5.24123	5.04736	5.19929	5.09036	7.13166	5.19274	5.35192	4.37827	4.52751	4.96926	6.25662	4.89487	6.26121	6.42808	5.60332	9.78642	5.15696	7.41768	7.08939	7.07379	7.86824	8.20166	7.51351	8.16987	6.98376	8.67287	8.28364	9.74062	8.80238	10.0564	8.92223	8.95883	8.97708	9.03607	10.3156	10.192	10.7065	10.8141	9.99886
ADAM2	3	3	2.80735	3.16993	3	3	1.45132	1.48339	1.47982	1.50832	1.45528	1.42895	1.46818	1.48887	1.45567	1.49418	1.56089	1.45374	3.32605	2.13546	5.64869	2.43337	3.74923	2.07271	5.1648	5.9808	4.76039	5.34167	6.39294	2.27101	1.45744	4.97397	3.62288	6.21137	3.09025	5.1131	3.5532	4.75678	5.21294	5.97978
ADAM20	4.525	4.51782	4.61908	4.77648	4.93824	4.57431	4.07322	3.09802	3.2934	4.31155	5.56836	4.48748	4.30689	2.87147	4.62469	3.23132	5.17753	4.17153	5.65069	6.04971	4.9106	5.51813	6.14371	6.08245	4.84634	5.38455	3.85345	5.08946	4.82894	6.48323	5.69156	4.7079	5.14728	6.36879	5.94602	4.6254	6.13188	5.82353	5.35842	5.87716
ADAM21	5.09994	5.29731	5.30658	5.288	4.89039	4.73649	4.69549	4.7705	4.81004	4.80483	4.04876	3.20826	3.79132	3.03295	4.13654	3.77068	4.73782	3.55708	7.95672	7.01858	6.78098	7.3079	6.90596	6.46062	6.2196	5.7422	6.25057	7.40888	7.41596	6.75711	5.43027	6.51256	6.6882	3.61258	7.30985	5.60289	6.69081	5.18264	6.44411	5.41281
ADAM22	3.97294	3.89125	3.83939	3.86556	4.02015	3.93414	2.39637	2.42363	3.13982	1.93826	3.5752	3.89112	2.80823	2.52379	3.36054	3.3488	5.49554	3.38446	5.19519	4.28892	5.34759	5.46726	5.57482	5.34152	5.19647	4.78425	5.11335	6.33239	4.73726	5.8499	5.58466	4.35075	4.84532	5.7534	4.90587	4.93433	4.15782	4.10088	3.25626	5.47043
ADAM23	6.05126	5.83778	6.18781	6.04687	6.01965	5.48923	6.89734	6.86606	7.07861	7.34567	7.43058	7.18592	7.47611	6.83318	6.57854	7.38543	4.71399	6.3476	7.80886	7.96387	7.96988	7.54718	7.38981	7.0059	6.9443	7.32309	7.00567	6.75575	4.73292	5.02925	5.20701	5.20897	4.85404	4.62893	5.70069	4.66138	6.66131	4.88564	4.01506	5.25339
ADAM28	3.89845	4.70681	4.13566	4.54881	4.11856	6.08368	5.55699	5.75038	4.90876	4.70827	5.80365	5.60696	5.53163	5.63173	6.26902	4.11993	6.80553	4.87351	5.51813	6.35007	5.97215	6.03591	7.24625	6.88777	7.23516	7.37278	8.6843	8.35068	5.07578	4.75234	4.88437	4.82304	5.03589	6.22285	4.83173	4.62655	4.95683	5.17305	4.64361	6.31502
ADAM30	3.45943	3.47358	3.24726	3.535	3.61402	3.59478	1.44652	1.43002	1.76672	2.47345	1.47886	1.47228	1.44239	1.46331	2.13156	1.43741	1.46533	1.41656	3.29008	5.00023	4.25516	5.41764	5.04308	4.18037	4.63201	3.2871	5.20662	5.86468	2.55599	5.41181	4.62813	4.86712	5.52578	2.205	5.7547	3.27802	5.75873	4.33629	5.14895	4.22665
ADAM32	3.16993	3.16993	3	3.32193	3.16993	2.80735	4.11405	4.66109	3.91676	4.36759	4.60462	4.42406	4.28578	4.20844	3.16339	4.57216	2.30601	4.17659	8.43879	7.04137	6.8091	6.5285	6.32974	5.45414	6.68558	7.60591	7.07206	5.79681	3.70823	4.1391	4.51949	4.01628	3.17991	5.94382	3.1494	4.11126	6.2809	2.21652	2.60113	3.61402
ADAM33	6.64876	6.90294	6.43435	6.42839	6.87117	7.25497	5.54675	5.51942	5.63355	5.65114	5.29662	5.32813	5.53968	5.28179	4.66015	5.37394	7.07016	5.41802	10.3105	8.17104	8.99369	7.84393	8.66814	8.34013	8.12941	7.14729	8.6952	8.61889	6.98202	5.48378	6.85073	6.88699	7.71148	8.48159	6.41171	8.08042	6.6452	7.62739	6.72533	7.11058
ADAM3A	3.60421	3.32787	3.16993	3.32193	3.16993	3.16993	1.53612	1.49602	1.50752	1.50505	2.54108	1.52487	1.50612	1.55124	1.49886	1.51958	1.69007	1.46216	3.44573	4.97786	3.60387	6.1558	4.15675	6.13132	2.57397	5.42226	5.75789	5.81037	6.7631	6.79283	4.67738	6.36199	6.59874	5.09219	5.66091	5.64278	6.65243	5.4635	6.26854	6.00483
ADAM6	4.56082	4.49656	4.80754	4.32353	4.45438	4.25601	1.43002	1.43362	1.43643	1.44906	1.40787	1.41098	1.42536	1.41845	1.44971	1.46193	1.44923	1.43652	5.77422	5.66624	4.45768	6.17492	5.59953	5.04252	4.59506	6.23766	5.75291	5.49397	5.67202	3.26496	3.73222	5.71189	3.99775	6.32571	4.1609	5.95599	3.17588	4.1542	3.91907	3.01359
ADAM7	3.87937	3.88781	3.91735	3.9485	3.92769	3.90402	4.5113	4.56832	4.14016	5.61016	4.68346	3.87696	4.10071	4.69416	2.78609	4.28729	3.62639	4.32841	4.64023	4.13378	4.52306	4.63698	5.43378	3.47197	4.75129	5.65573	6.65469	4.24137	5.24225	5.3703	2.91762	5.07379	4.77579	3.58285	5.12704	5.89969	4.59006	4.43511	4.18652	2.86479
ADAM8	6.11407	7.6865	6.70884	7.22256	6.91063	8.87216	11.5871	13.1967	11.3993	11.2824	12.4872	13.0666	11.6906	14.0988	14.7543	10.5926	16.8239	13.2584	8.07679	7.57034	7.80019	8.22744	9.28623	8.85649	9.35729	9.34755	10.2033	9.85285	7.18838	8.3153	9.49527	5.37085	9.08179	6.85576	9.52824	10.3135	7.40669	8.33542	8.58066	7.0977
ADAM9	9.9666	10.1928	10.329	10.2501	10.0559	9.89152	4.80117	5.41226	5.38263	5.00738	4.27061	5.11231	4.89023	5.40943	2.84538	4.95176	1.40827	5.08572	10.7489	11.5259	11.3496	11.1335	11.5506	11.1774	11.4947	11.3286	10.1384	9.75118	5.98225	5.84357	7.73947	6.14401	6.92922	7.21325	6.34276	4.28552	5.47107	6.38619	6.15869	6.29824
ADAMDEC1	3.32193	3.71826	3.32193	3.92241	3.16993	4.68056	1.351	1.33659	1.33669	1.33847	1.36072	2.11309	1.34313	1.33398	3.44133	1.33827	1.36577	1.8275	6.97712	5.65382	4.78684	6.59877	7.03787	4.38872	6.5039	6.57992	7.39846	4.837	4.53315	4.04349	6.12857	2.68571	5.82923	5.63121	4.99894	5.69989	4.62436	1.44544	6.2471	2.76674
ADAMTS1	11.8078	12.3758	12.4271	12.4223	12.1395	11.0928	10.9261	12.2358	12.0032	10.9083	12.5945	11.8165	11.5544	12.6803	11.1675	10.1503	7.21701	11.8072	13.2944	13.4732	13.1817	11.0524	13.7766	11.0728	13.4672	12.4248	11.586	11.5652	5.95993	4.71769	5.60329	5.20353	6.0564	6.35247	6.73235	6.76786	6.31109	2.7404	5.66723	5.87068
ADAMTS10	5.92457	5.68842	5.70237	5.62662	5.67752	6.08368	5.92892	7.0634	6.29438	5.50454	6.88049	6.97953	6.3669	6.6022	7.44683	5.70789	9.30751	7.42175	5.22403	6.87087	6.56409	7.15793	7.30125	7.24625	7.12346	6.71312	5.69164	6.71238	5.44889	4.64516	6.34619	3.83263	6.00447	5.84357	4.6818	5.4494	6.03886	6.02941	4.42934	5.32907
ADAMTS12	5.88875	5.62741	5.8992	5.88505	5.88436	6.11385	1.45425	2.5125	3.40371	1.42864	3.33042	3.42893	2.33361	1.92748	1.43337	2.22736	1.56254	2.642	7.48709	7.24804	6.51309	9.21318	6.3752	9.26621	6.63623	6.49535	6.90279	5.96386	5.00849	3.96721	5.04263	2.66959	2.74939	3.65659	6.17477	4.61507	5.01949	5.46133	4.88516	5.47366
ADAMTS13	5.80315	5.88784	5.96035	5.76565	5.69077	5.90927	6.59616	6.32283	6.13936	6.63267	6.88994	6.25011	5.80744	5.37656	5.66334	5.56379	5.73766	6.23926	6.95201	6.94739	7.40332	7.38339	6.53228	7.05514	6.42848	6.60408	6.35546	5.71345	5.88487	4.40305	5.80559	6.10604	5.84428	5.73912	4.58986	5.4557	4.67161	5.47366	6.08062	4.27994
ADAMTS14	6.07953	5.87293	5.96035	5.52144	5.7864	5.67605	8.0801	9.16557	8.57539	7.31677	7.65033	9.07425	7.87951	7.66535	8.2823	6.75698	4.7071	8.2444	6.62311	3.77722	3.79065	3.73187	6.17566	4.20437	4.28781	4.09294	3.70319	7.08601	7.15846	6.89192	7.68325	6.83503	6.37903	5.66623	3.83246	6.52635	6.46427	5.91813	6.75458	4.3326
ADAMTS15	5.0543	4.67031	4.95346	4.64255	4.7589	5.99977	1.37997	1.62937	1.79027	1.48685	3.63642	2.70545	2.40572	3.73118	3.96326	1.95531	4.08423	2.25114	5.42672	6.36636	6.07749	5.77732	6.0864	5.85678	5.93519	6.08948	6.14469	5.8547	5.91311	3.76264	5.99753	6.78529	5.93094	6.19095	5.29022	5.80574	3.92824	5.19945	5.35113	3.53471
ADAMTS16	4.18293	4.11515	4.09704	4.38799	4.52376	4.51242	2.64902	1.74184	1.86016	3.14199	2.84468	3.94393	2.88423	1.80013	1.52852	2.46616	3.10411	2.56777	2.69617	3.57908	4.02408	3.32883	2.85907	3.87218	2.82069	3.32158	3.10998	3.6222	5.34668	6.67372	7.00699	5.9955	6.00652	3.93692	7.00392	6.72672	3.63453	7.02587	5.46209	6.60567
ADAMTS17	5.41009	5.16059	5.40818	5.12127	5.22096	5.12165	5.11139	4.97157	4.26423	3.96539	3.30694	4.42326	4.5836	5.1869	4.7097	4.57067	3.22775	4.81225	5.82818	6.72864	6.91082	6.22821	6.68715	6.29888	6.89844	5.85064	5.55527	6.13051	5.83253	6.17082	5.916	5.79208	6.49451	5.76601	6.12451	6.58561	6.6139	6.15583	5.66497	5.6409
ADAMTS18	4.89847	5.19929	4.55912	5.5406	5.24123	6.53835	6.93749	7.02708	5.7311	5.92251	7.69323	8.37968	8.29516	6.92159	6.03565	8.811	2.04816	9.38769	8.91472	7.95672	8.01892	10.3238	6.66972	9.0347	6.80278	6.53387	5.4992	7.0095	7.58127	6.60657	8.08289	9.21753	7.19283	6.70009	6.22779	6.55468	5.92892	8.7433	6.39212	7.2604
ADAMTS19	3.32193	3.30959	3.58496	3.40494	3.45943	3.47012	5.97588	5.80078	5.79939	5.94289	5.5179	5.49115	5.82554	5.78084	5.88293	5.53456	6.42322	5.60266	4.02035	2.51045	2.96979	3.7526	3.05393	5.13424	4.08275	3.0688	3.8803	2.06259	3.45649	5.29476	5.77309	3.52364	2.51595	5.35372	3.89215	3.35668	4.06963	5.02973	3.17272	3.47113
ADAMTS2	5.46431	5.33456	5.31051	5.22096	5.47407	5.43707	3.18945	2.65932	2.6569	4.18944	3.88574	4.05089	3.89699	2.35804	3.18278	2.62881	2.95011	2.96544	6.5937	6.22567	6.29505	6.25297	6.26219	5.83117	6.449	5.29474	6.21411	7.05787	2.68134	4.968	2.58615	5.09319	3.75109	4.97883	3.34551	5.24759	3.94757	4.7514	3.78122	4.97614
ADAMTS20	3.14244	3.16993	3.24726	3.24726	3.08412	3.32193	1.59935	1.48834	1.48701	1.52078	1.52505	1.47171	1.48119	1.52384	3.37985	1.50898	1.60715	1.42905	5.56886	5.87055	4.84998	4.75971	5.25797	4.64143	4.95154	4.94546	3.29672	5.63032	5.36703	5.16542	5.52059	4.41411	5.81543	5.10565	5.94226	6.15965	4.38247	5.65812	4.9433	5.35081
ADAMTS3	6.78682	6.88533	6.98039	6.73429	6.47692	5.70237	6.0835	5.44205	6.13519	5.07569	5.83344	5.64937	5.84921	5.29727	5.03702	6.67467	2.31524	5.54452	7.61062	7.47697	7.38323	6.75125	7.56905	7.13089	7.05633	7.32717	7.63094	2.73122	3.15167	3.65733	3.59444	5.81467	7.02645	6.33655	3.95981	6.96268	5.3455	2.25117	7.43163	7.99258
ADAMTS4	5.5909	5.68842	5.68767	5.43707	5.7864	5.53368	5.32173	5.4437	5.6354	4.54044	4.52203	4.74	4.79573	6.07306	4.75978	5.59155	4.56905	4.80455	6.24441	6.78644	7.4394	6.70512	7.20303	6.82014	7.42886	3.47776	3.22256	4.11042	5.37821	2.40243	3.13531	4.85527	5.03879	5.62781	2.77544	5.71245	5.0145	5.85211	5.65398	3.58297
ADAMTS5	4.38388	4.19393	4.41741	4.42101	4.288	3.90937	4.05016	4.29885	6.72705	3.36169	5.99486	6.45056	4.80613	4.50783	3.91356	5.67684	4.43376	6.39017	8.03634	5.93985	5.35879	6.78718	5.70871	6.11476	6.35007	6.98968	5.38905	4.93452	5.37597	4.20276	5.78176	4.9604	5.53521	5.11144	5.28728	5.20054	5.07697	6.93596	4.83785	4.56801
ADAMTS6	3.87937	4.17385	4.09704	4.11285	3.84079	4.35957	2.26939	2.04652	1.39106	1.43114	2.00523	2.4831	1.39743	1.78723	1.42294	2.11794	2.02266	1.9365	6.96161	5.59595	5.54767	6.46666	5.51567	5.2604	5.57072	5.56566	6.35568	5.4992	5.36136	4.12566	6.40348	5.07013	4.70878	4.81353	5.42313	4.63421	3.56417	4.58877	4.05459	5.79612
ADAMTS7	5.80156	5.67605	5.66546	5.73741	5.7649	5.71424	7.70688	8.0189	8.18233	8.50408	7.7017	7.95147	7.53878	8.17011	7.71649	7.47842	8.20238	8.10478	4.68911	5.89328	3.86585	5.47232	5.2705	5.79512	6.35225	6.59309	6.55608	6.02516	5.54258	5.90668	5.78577	5.61602	5.89128	6.08014	5.81001	6.43472	5.46905	4.30358	6.04049	5.08869
ADAMTS8	4.49656	4.525	4.79109	4.4912	4.81124	4.68056	2.06382	1.38621	1.3919	1.39752	1.38688	3.62639	1.39041	1.38056	1.40233	4.43693	1.38064	1.41845	5.26698	4.21113	4.0309	5.1293	4.27935	6.13674	4.3052	5.34394	5.89089	5.09886	5.79376	5.53366	5.89883	5.62108	6.02152	5.86096	5.7452	6.40768	6.47422	5.78461	4.54009	5.74551
ADAMTS9	10.5165	10.4196	10.7786	10.5591	10.4681	9.17198	14.1632	13.8225	13.8467	13.1039	13.9349	13.928	13.658	13.7156	13.6473	12.4587	9.76523	13.5702	11.2726	10.8517	10.7209	9.57941	11.1234	9.14213	10.997	10.8877	10.079	10.4075	4.64985	4.20732	3.78797	4.64496	7.35004	4.83794	5.09447	5.58409	4.29589	4.44386	3.92509	5.32557
ADAMTS9-AS2	5.96067	5.86342	5.64575	5.17299	5.89289	4.43092	6.19249	6.0313	5.89098	5.60897	6.03443	5.51862	6.16763	5.88293	5.24497	6.02387	5.40382	6.18744	7.92797	7.7801	7.66228	6.78911	7.71825	7.04688	7.2918	7.31345	6.25331	6.57577	5.18771	5.27573	5.49676	4.62394	4.49374	5.29778	5.60329	5.26438	4.94045	5.43646	4.08991	5.46223
ADAMTSL1	3.99071	3.97951	4.12158	4.05021	4.03791	3.82126	4.06273	3.4897	4.19033	4.85334	3.4601	3.78755	3.67963	3.68514	3.31184	4.01539	4.16339	3.88256	3.65269	5.79872	5.67059	3.91903	5.48278	4.84094	4.61308	4.59506	5.20282	4.80715	5.47302	6.46577	5.84201	6.91726	4.92222	6.15785	5.79067	5.07615	6.21137	5.49005	6.67659	6.46463
ADAMTSL2	4.94606	5.16059	5.21823	5.16283	5.13248	5.02055	5.13534	4.65676	5.30169	5.1469	5.38032	4.35896	5.02121	4.5126	4.97426	5.92593	3.94717	4.46369	2.8243	3.00857	2.69745	2.8794	5.61635	4.26654	2.82832	4.50125	5.62122	4.57158	2.9804	2.74591	2.95835	3.62134	4.33194	3.48189	2.72849	2.78227	3.65487	3.57612	2.63534	3.73042
ADAMTSL3	4.79109	4.67031	4.73649	4.74548	4.93824	4.93295	1.48488	1.67542	1.55929	1.77838	1.47609	1.45553	2.12478	1.95204	2.05279	1.46315	3.86403	1.4183	5.97856	5.59236	5.57377	5.34759	5.19057	4.92142	5.46887	4.12829	5.49441	5.82951	6.35848	5.4528	5.2034	5.59476	6.10923	6.83298	4.38618	5.89379	4.3689	5.35882	3.91147	6.08122
ADAMTSL4	4.81124	4.89847	5.1152	4.84926	4.85494	5.04028	7.52733	7.1526	6.95983	6.7622	7.30957	7.27637	7.4779	6.97326	7.07404	5.54741	8.13918	6.65538	7.54592	7.17641	6.99288	7.99304	7.2587	8.02414	8.16268	7.5996	9.3661	8.83226	6.62057	5.92039	6.81198	5.54697	6.73139	5.68581	6.44712	7.13097	6.27665	6.20474	6.98097	5.8374
ADAMTSL5	5.6553	5.44048	5.43707	5.16283	5.26173	5.75974	9.44507	10.8135	10.6215	10.655	9.46235	9.65945	9.68276	10.6969	9.61773	10.5446	11.3588	10.93	6.04728	6.35734	6.57169	5.51894	6.03876	4.00916	6.87297	2.93609	3.43763	3.28242	8.71912	8.38924	7.80348	7.31249	8.07347	7.1546	7.62131	7.26535	6.92537	7.3457	7.15266	6.87049
ADAP1	7.39412	7.79371	7.59389	7.7833	7.65898	8.92486	7.6965	8.1363	7.44717	7.70388	8.17577	8.18128	7.93292	8.24897	9.32959	7.41082	10.6352	8.17668	8.63781	9.02565	9.31559	9.46022	9.46401	9.79615	9.83827	9.58149	10.418	10.3948	4.89912	4.54088	4.54996	4.73977	5.08084	4.07651	5.3066	4.73539	5.61804	3.41564	4.76924	5.67207
ADAP2	5.88086	6.65121	5.94776	7.16929	6.39731	7.38455	9.88347	11.2852	8.15015	8.91444	10.043	9.58359	10.3276	11.0536	11.3911	8.43122	10.9611	10.1801	6.85187	8.16067	8.34447	10.3713	9.7366	10.9601	9.75539	10.7002	11.7942	11.8521	3.35312	5.28878	5.44315	5.20587	6.19932	5.31644	3.32795	3.43819	5.12865	6.10136	4.59746	4.1044
ADAR	11.2299	11.1729	11.1683	11.1946	11.2198	11.7693	12.5918	12.5272	12.1996	12.4412	12.5341	12.844	12.4791	12.9841	12.9158	12.5844	14.219	13.0331	12.2268	12.372	12.0925	12.6842	12.527	12.7352	12.8378	12.8087	13.6733	13.559	10.1051	9.81047	10.3619	11.5367	10.1511	9.28005	10.7681	9.27577	9.71465	10.9144	10.4683	10.9313
ADARB1	5.85665	5.91399	5.68767	5.78556	5.92072	6.44431	7.12704	6.90714	6.98932	7.18499	7.38912	6.85788	7.14061	7.20739	7.22847	6.23698	7.72787	6.78069	5.84291	6.9391	6.7998	5.83458	7.42074	6.31152	6.96529	6.89313	7.60121	6.71074	7.28621	5.87592	5.27538	7.7825	5.76679	5.71235	6.19884	6.02596	5.27856	6.11371	5.02893	5.17807
ADARB2	4.7589	4.79109	4.7589	4.69836	4.81124	4.84089	3.13359	3.72926	3.49995	3.13161	5.04693	5.46778	4.15782	4.78837	3.34007	5.74362	3.56262	4.93524	5.86	6.21874	5.5074	6.54188	5.0817	7.23397	3.68437	4.25428	4.12685	5.20773	3.92914	4.66536	5.2592	6.18739	4.4627	5.26602	4.64156	5.79312	3.64933	5.46839	5.97797	5.57135
ADARB2-AS1	4.99338	5.24123	5.21823	5.07414	5.22096	5.26173	1.44396	3.727	2.96883	2.60036	1.43318	3.27013	3.26425	2.70158	3.65673	4.28326	6.79906	2.44225	8.06771	6.36653	7.52712	7.83213	7.07673	7.58284	6.99588	6.93984	7.81319	5.37375	4.11876	4.75876	4.22991	5.85494	5.52672	6.20291	4.64567	3.75027	3.52257	4.80124	3.73222	3.87316
ADAT1	7.98668	8.03092	8.25575	8.00116	7.9966	7.9277	8.38875	7.4548	7.84341	7.61768	8.04559	8.03953	8.25068	7.44832	7.37025	8.18734	7.94021	8.03081	8.11903	8.54415	9.35901	7.92082	8.54668	8.99053	8.91273	8.19908	8.63781	8.08218	9.02835	7.76474	9.69312	8.04925	9.13003	10.3014	7.99666	9.05957	8.66219	8.51302	6.45031	9.80074
ADAT2	5.63549	5.66159	5.30658	5.68842	5.62053	6.01039	9.86471	10.0942	9.71891	10.1763	10.1509	9.66517	10.2891	9.77751	9.66517	9.605	8.98894	9.53273	6.4775	7.09314	6.80491	6.7647	8.02672	6.92852	7.66519	7.42074	7.2128	6.004	2.98937	5.90084	5.29509	5.99399	4.91323	2.39761	4.09303	5.18441	4.43748	3.37386	5.13514	2.81889
ADAT3	7.04271	6.75009	6.8219	6.83053	6.81818	6.71836	10.6328	10.9029	10.7371	10.7304	10.4483	10.5127	10.8421	10.7588	10.2837	10.8615	10.1702	10.3583	7.64235	7.61852	7.65905	7.60718	7.34493	8.12548	7.84674	7.60425	8.43348	8.52312	6.13537	6.85243	6.82309	3.97728	6.49451	6.41904	6.0062	6.4655	5.97125	6.29452	6.88001	5.97723
ADCK1	6.71836	6.49552	6.54584	6.51143	6.59622	6.33736	6.00897	5.71621	5.91766	6.09211	6.0392	6.22956	6.03245	5.48398	5.2166	6.15113	5.02335	6.03628	7.35321	8.60931	8.49209	8.14121	8.90405	8.6918	8.49655	7.69229	8.15885	8.22083	4.17852	4.60927	4.34598	2.45743	5.62334	5.14291	6.60736	4.18544	3.32529	2.52924	3.48242	5.83275
ADCK2	7.13166	7.22337	6.99242	7.24341	7.20916	7.52914	6.053	4.34795	5.66123	5.94955	6.70709	7.03789	6.42086	4.77571	4.96003	7.36584	3.92343	6.30865	6.07024	8.90895	8.88841	8.4683	7.90629	9.67588	7.74645	8.56727	8.72826	8.51848	5.28025	4.19895	5.05507	5.74055	5.1681	5.24752	5.49528	5.32458	4.38694	4.73453	5.01498	4.87942
ADCK3	8.06948	7.86352	7.88384	7.90699	8.00983	8.34655	6.90195	6.5029	6.63242	6.93717	6.92442	6.80069	6.97372	6.48307	6.36654	6.70916	6.59718	7.07345	8.10354	9.32381	9.47341	9.09628	8.92874	9.13927	8.75156	9.02685	8.77799	8.92165	8.20784	7.57908	7.59413	8.19457	7.81164	9.21497	9.3612	7.19847	7.13279	7.34295	7.50427	7.61612
ADCK4	6.2196	6.04229	6.318	6.02766	6.28815	5.98084	6.58703	6.22538	6.92066	6.84517	7.39651	7.00472	7.23177	6.4544	6.31749	6.88165	6.84165	6.87089	6.29058	6.94068	7.47652	7.96965	7.53659	7.40717	7.72837	7.41904	7.37514	8.08692	5.70465	2.95835	5.95346	3.40069	2.98359	4.35567	3.97331	4.63912	6.09125	3.65733	4.27224	6.28274
ADCK5	5.76339	5.89967	5.68767	5.76565	5.6594	5.30041	8.56155	8.57611	8.50204	8.74058	8.83095	8.76566	8.93593	8.24635	8.52966	9.47355	8.38049	8.6959	3.28796	6.48656	4.82215	3.85977	4.45227	6.78478	4.60669	6.81457	6.72774	4.41411	6.9357	7.25744	3.03376	3.96345	6.19016	4.98544	6.24966	5.27729	6.45797	4.10599	6.76605	3.82904
ADCY1	4.64853	4.58568	4.74146	4.68102	4.6087	4.59292	1.36802	3.43824	3.17725	1.35246	2.73874	2.03726	1.36374	2.92396	1.36431	2.35845	1.36855	2.0436	6.56625	5.2845	5.76148	4.29622	4.71391	5.45284	5.34921	5.17143	5.43288	5.60852	5.15604	4.93697	5.73361	5.59041	4.57462	4.2595	4.04328	5.87996	4.78367	5.2704	4.76204	4.6009
ADCY10	3.32193	3.30959	3.32193	3.45943	3.24726	3.33366	3.86105	1.9396	1.42618	2.02743	1.42287	2.65395	1.62578	1.41311	1.44777	2.34844	3.03444	1.41983	5.35226	2.55504	4.26801	4.53461	4.66196	4.71391	4.14078	4.77824	6.5813	5.86727	5.77747	4.72935	6.03397	3.43397	3.30867	4.41959	6.41462	6.08886	5.65215	5.15567	4.24999	2.63297
ADCY2	4.79109	5.00694	4.68195	4.89847	4.98328	4.68056	2.53025	2.69787	2.27244	2.12169	2.60746	3.08813	2.40428	2.47664	1.43148	2.64852	3.75742	2.31297	7.30865	6.6556	6.85269	5.79967	6.31619	6.20815	6.08136	5.60248	4.77913	6.39845	5.52969	5.32798	5.76679	5.9275	6.52417	5.38611	6.01773	6.09717	6.1368	5.73361	5.93841	5.96849
ADCY3	5.86692	5.79193	5.97318	6.0066	5.86384	6.18732	9.0637	9.62382	9.62265	9.30644	10.5386	9.35219	9.79356	9.8436	9.37947	9.76101	9.70759	9.40852	8.09183	7.51105	7.54456	7.01628	7.54286	7.86148	7.43856	7.78235	8.86366	7.85207	8.30245	5.74839	5.22473	5.96285	6.10765	6.49593	5.84333	7.20492	6.88668	6.69202	7.06991	8.47303
ADCY4	5.68073	5.7177	5.68767	5.74391	6.08308	6.02587	6.37739	7.40893	7.32591	7.1041	7.07404	6.40659	6.58624	7.70552	7.65378	6.17539	9.85104	7.17181	4.4627	4.06328	4.39136	7.05217	7.72471	5.44222	5.04607	7.13715	8.0723	8.26007	5.57909	2.63534	7.41804	3.207	3.67478	2.42578	2.95835	6.52098	2.78994	4.92463	2.06456	5.71197
ADCY5	4.73951	4.7589	4.73649	4.49656	4.84089	4.84089	1.34095	2.74504	1.33036	1.33111	1.74005	1.35964	1.84006	2.03627	3.27394	1.96076	1.37428	2.74961	5.06464	5.56547	6.42725	5.68173	5.00932	6.43065	5.26065	4.68579	6.97898	6.31152	6.33792	4.26922	3.22607	3.71544	3.81068	6.08454	4.97531	3.57332	4.12349	2.94536	5.22335	6.55069
ADCY6	7.80778	7.67215	7.69833	7.50336	7.62791	7.15668	8.38492	7.43251	8.12115	8.41591	8.34392	8.45226	8.55806	7.47096	7.15537	8.66907	3.15414	8.5369	7.6465	8.34864	8.43729	8.1246	7.32821	8.9782	8.17607	8.7217	8.21951	8.18646	2.80733	5.02362	2.35511	3.22189	5.90303	4.11567	5.16441	3.05963	3.8414	5.394	2.94235	2.52924
ADCY7	5.6232	7.01663	6.1048	7.24676	6.04599	8.95014	7.24371	8.10478	6.20052	5.66507	7.03789	7.12743	6.35903	8.33261	8.10155	5.96058	10.8145	8.06632	9.53854	9.29562	8.86906	10.7847	10.1369	10.1201	10.1639	9.14488	9.85189	9.86085	10.1347	10.0733	6.42355	8.65827	9.96769	10.2489	9.98277	8.05719	9.74466	9.16353	8.29721	8.78643
ADCY8	4.36093	4.27704	4.25708	4.09403	4.38004	4.44775	2.73292	1.36993	1.38159	1.38175	1.37916	1.38742	1.36423	1.39061	1.36944	1.3733	1.37301	1.34435	6.48588	4.73419	4.81019	2.71997	4.02078	4.29368	4.46744	4.28029	6.45626	3.95675	2.65405	2.29199	1.99113	3.674	2.37926	3.5928	5.23997	4.71407	2.69056	2.75783	2.26854	2.36641
ADCY9	7.72916	7.70792	7.72501	7.71167	7.87889	6.77719	10.4866	10.422	10.471	10.7979	10.7268	10.3705	10.2898	10.0012	10.1763	10.9988	8.25865	10.4098	9.48472	9.45724	9.542	8.72454	9.24428	8.63189	9.06297	9.13029	8.28619	8.39644	7.75771	7.43185	6.37155	6.67714	6.90447	8.33707	6.85576	7.17912	8.06819	6.86749	7.50902	8.32814
ADCYAP1	3.92769	3.8296	3.75423	4.04395	3.80427	3.84256	1.44711	1.39151	1.39559	1.41331	1.45929	1.44396	1.40024	1.42706	1.43756	1.36559	1.33064	1.33058	5.84594	4.88745	3.84267	5.21447	3.7045	4.97061	3.37064	3.75199	4.42478	4.32428	3.65265	5.38204	5.50816	4.79214	5.18338	5.89125	4.17126	2.96259	3.8441	3.19753	3.88012	4.35576
ADCYAP1R1	4.10121	4.17615	4.49656	4.32353	4.31942	4.02198	5.08367	4.79216	5.60661	5.53388	5.31727	5.11686	5.17118	5.11047	5.3968	5.81319	6.70948	5.55982	7.12944	5.77219	6.53606	6.30686	5.52209	6.09023	6.44495	5.91307	5.03292	4.45516	6.22367	5.58702	6.58852	5.54148	2.83375	6.08896	6.00343	6.25771	6.34418	5.87955	5.94817	3.23965
ADD1	10.4968	10.381	10.4142	10.3221	10.4272	9.91184	8.25157	7.97922	8.44881	8.47653	8.2646	7.80721	8.58192	7.7304	8.08763	7.7304	8.16828	7.98977	10.6246	11.4483	11.4053	10.4151	11.5957	10.7792	11.3593	11.3712	11.2328	11.2749	9.21583	7.81607	9.15544	7.01536	7.51368	8.55947	8.67037	9.28695	8.88184	9.73796	8.5282	7.3312
ADD2	4.75444	4.70367	4.88561	4.73379	4.56082	4.75258	1.47439	1.87455	1.42141	1.45332	1.48021	1.46863	1.92028	1.7683	3.19993	1.44041	2.75282	1.70443	4.90277	6.2456	6.78381	6.05583	6.03167	6.15238	6.50439	6.32878	6.09256	6.10018	6.18613	5.21574	6.30252	6.6041	5.67527	6.13842	6.06813	6.51262	6.66047	5.6382	5.79679	6.29037
ADD3	10.9943	10.4452	10.6924	10.7899	11.0561	11.3194	11.3553	10.7958	11.2292	11.5627	10.6881	9.93854	10.6273	10.5772	11.5144	10.0626	12.0762	10.5745	11.896	13.1606	13.0365	11.5722	12.986	11.9243	13.0925	12.9631	12.5867	12.5791	12.8231	13.1722	13.2855	12.1677	13.3799	12.9658	13.0325	13.3974	13.2333	12.6942	12.5148	12.6309
ADH1A	3.71826	3.60421	3.70951	3.71393	3.70044	3.64309	2.856	2.69062	3.0333	1.40609	4.55661	1.99439	2.57116	4.98642	2.33716	3.00766	1.45974	4.11798	6.11431	1.71121	4.89873	4.00346	6.84339	5.84523	4.50273	5.45017	6.81226	6.7024	6.2995	6.83521	4.24676	4.49423	1.9282	2.5592	7.22171	5.00435	5.5434	5.50816	5.88477	2.73399
ADH1B	3.25144	3.30959	3.24726	3.24726	3.20844	3.16993	1.3669	1.3719	1.37986	1.39017	1.34877	1.35648	1.36638	1.38603	1.37444	1.38221	1.40093	1.34672	5.3628	4.86855	4.8787	6.02972	4.77316	5.11335	4.63825	5.3088	4.23232	3.66059	5.33064	5.35622	4.97471	4.52045	4.2939	3.86182	5.78436	6.19216	5.52712	4.85976	5.18467	5.2789
ADH1C	3.60421	3.47358	3.58496	3.59478	3.70044	3.64309	5.40533	6.24108	6.68893	5.18853	6.92692	5.67132	5.45616	7.271	6.58353	5.98274	5.69383	6.10465	3.0688	4.88364	5.17517	6.7884	5.54612	5.36679	3.93604	6.58509	5.05104	5.32548	4.22351	6.61962	5.18877	6.23817	6.70009	3.22927	2.84425	5.33737	5.75873	3.67991	6.503	3.2638
ADH4	4.96035	4.8624	4.80754	4.8282	5.16507	5.23491	1.47631	1.44378	3.00682	3.25464	1.46759	2.01492	2.98164	3.13896	1.53893	2.55971	4.02161	3.2944	6.91798	6.9085	5.91341	6.57966	6.39421	6.50076	6.50678	6.52955	5.17369	5.4916	5.50315	5.59958	5.59014	6.00666	5.10138	5.59488	5.58518	5.48695	5.42169	5.10592	6.18987	4.86391
ADH5	10.2927	10.1885	10.4411	10.1233	10.0195	9.63916	9.49294	9.24868	9.27364	9.13809	8.88325	8.96596	8.98992	9.12706	8.81617	9.54993	6.95628	9.31288	11.6925	12.0276	11.7065	11.8616	11.8711	11.5413	11.6119	11.6243	10.5732	10.5422	9.03446	9.44014	9.73936	9.67572	9.47048	8.64226	11.096	10.2856	9.57415	9.71465	10.1631	10.0024
ADH6	3.68158	3.47358	3.63327	3.71393	3.72733	3.59478	1.42088	1.42001	1.41056	1.42991	1.84084	1.38254	1.41583	1.41627	2.40989	1.42385	1.42205	1.50202	6.25441	6.065	6.20409	3.67794	5.96645	3.72566	5.54642	4.49343	4.95528	7.09851	5.57103	3.06196	5.32947	5.82538	4.30847	3.53235	6.93045	6.13055	4.44434	5.0877	5.85828	5.74947
ADH7	3.71826	4.11515	4.01458	3.71393	3.80427	3.84256	2.3949	2.07424	1.4309	1.44765	1.46308	1.44351	1.44473	1.45061	1.76921	1.81388	1.53226	1.42658	3.08026	5.59047	6.26496	5.73103	6.24589	6.99654	4.08356	6.72266	6.53966	5.38859	5.23322	5.38303	6.36995	6.35956	6.09156	6.78957	3.35444	3.70619	5.99558	3.0983	2.88661	5.8024
ADHFE1	8.98606	9.06132	8.77399	8.75135	9.24789	8.59098	8.4387	8.59437	8.61062	8.61103	8.99913	8.33894	9.21804	8.90928	8.04049	7.94354	7.0059	8.58628	8.95347	10.9531	10.9781	8.66129	9.77449	9.82067	9.21318	8.88518	9.36781	9.26937	3.5581	5.32079	5.99548	3.80385	4.15499	6.48051	3.95044	3.52968	3.05387	3.5968	2.95835	5.60735
ADI1	11.1964	11.1946	11.0787	11.0186	11.1844	10.4672	11.1958	10.428	11.1695	11.2337	10.81	10.7671	10.8998	10.4328	10.8376	10.6174	8.56535	10.9194	11.8554	12.5036	12.4852	11.7838	12.2426	11.1297	11.9784	12.3231	10.8262	10.6279	9.87609	8.58601	8.46282	9.34366	8.58781	7.50633	7.12599	9.11481	6.89304	8.0256	8.10894	8.64899
ADIG	5.52843	5.58964	5.8992	5.5406	5.6284	5.38049	1.40932	1.40154	1.40822	1.70979	1.40808	1.41385	1.56515	1.40668	1.41817	1.61128	1.43096	1.39446	6.05631	5.9779	5.94604	6.23164	4.55505	6.39845	5.87781	5.41216	7.05176	6.71312	7.17293	7.10199	7.51778	6.0536	6.93796	6.49721	7.88787	7.72981	7.58843	6.86569	7.41164	7.15475
ADIPOQ	3.32193	2.80735	3	3.16993	3	3	2.15037	1.80903	2.04603	1.9142	2.44332	1.98549	2.03874	2.1227	2.13892	2.17546	2.81724	1.75269	2.86813	3.38108	3.60553	5.45381	5.0725	2.81562	4.17286	5.81732	3.27335	3.58004	2.27998	2.48597	2.45106	6.28343	2.3202	6.56281	4.01261	2.63437	4.5373	1.86345	3.1665	2.80061
ADIPOR1	9.13268	9.08605	9.09198	9.80104	9.15263	10.4134	9.09227	9.64165	8.81745	8.81191	8.94927	9.17496	9.13809	8.85212	10.3806	8.59654	12.1565	9.10566	12.5855	13.8255	13.658	14.4345	13.7626	14.6608	14.1876	11.042	10.9195	10.9944	7.78392	5.26482	2.95835	6.95529	7.61407	5.17274	6.19338	3.98463	6.98991	6.8833	6.80991	7.7187
ADIPOR2	10.6486	10.5945	10.9687	10.7048	10.4961	10.0523	11.7108	11.4337	11.3445	11.1361	11.5871	11.7712	11.5419	11.2925	11.2738	11.5544	10.115	11.5553	10.8942	11.4445	11.1809	10.8441	11.8616	11.3012	11.6641	12.0754	12.0542	12.0571	7.82654	8.31838	6.69118	8.76551	8.38433	8.27518	9.59293	7.91692	8.26089	9.70289	8.80368	9.09083
ADK	8.39575	8.35068	8.38493	8.47133	8.32692	8.28224	9.68378	9.17813	9.75627	9.52917	9.21995	9.3605	9.30188	9.46864	9.41087	9.37048	8.05132	9.40982	9.59773	9.91595	9.831	9.24459	9.56331	9.21955	9.43247	9.25876	9.86593	9.95626	6.29702	7.40363	7.92099	6.51692	7.43408	7.4767	6.76464	8.76192	7.24769	7.24501	6.88039	6.85712
ADM	11.2809	11.4062	11.6438	11.248	11.2636	11.752	13.5841	13.9308	12.7474	11.7511	14.2726	15.0558	13.2444	13.6414	13.7526	12.2914	15.3014	14.667	12.2826	11.2731	11.2021	13.3631	12.5819	13.4672	13.006	12.8956	12.5296	12.5119	3.21967	5.94615	2.79436	5.28466	6.63861	4.6126	5.04315	3.11303	2.40133	2.52924	6.16294	5.1821
ADM2	6.53617	6.51143	6.56023	6.45001	6.47692	6.62287	6.19425	6.42482	6.52643	6.57561	6.40127	6.90341	7.01187	6.83712	7.00306	6.0748	7.73399	6.75671	7.55368	6.4315	7.66188	7.13263	6.84663	7.46273	7.61422	5.74942	7.22877	6.1007	4.14725	2.99178	4.38524	6.33333	5.68748	4.9809	3.92435	4.29589	3.51239	5.59261	3.87266	7.00934
ADNP	10.1834	9.97165	10.1463	10.0037	10.3402	9.59006	10.7232	10.335	10.6239	10.8219	10.5225	10.7	10.9176	10.2442	10.4611	10.949	10.2535	10.6018	11.2988	12.1064	12.0247	10.9104	11.6231	11.0908	11.6408	11.4313	10.1785	9.77133	9.15759	8.12103	8.0798	9.02142	7.08753	9.5915	6.42618	8.52737	7.87664	9.15544	8.35427	8.34456
ADNP2	8.99826	9.07249	8.64326	8.77192	9.09868	9.9331	7.38021	7.16323	6.98174	7.34201	7.44492	7.33471	7.35744	6.90574	7.23851	7.64263	6.49444	6.9542	9.6585	9.56994	9.25479	9.26707	9.67681	9.82532	9.89879	9.36174	9.51325	9.59507	9.32819	10.0492	10.451	8.45361	7.51804	8.37279	9.03766	9.85243	8.95641	9.46655	8.88946	8.86679
ADO	8.69809	8.35786	8.70304	8.64309	8.57934	8.00424	7.71149	8.00498	8.28454	7.78004	7.34382	7.50031	7.70422	7.91457	6.5656	8.33977	6.56785	7.96426	10.9447	10.4292	10.4498	10.6272	10.2354	9.84919	10.1005	10.5308	9.85433	9.82952	12.0934	12.4537	11.8357	11.9289	11.8806	12.8445	9.96769	12.2113	12.0635	11.4603	11.2934	11.3749
ADORA1	6.03252	6.1013	6.03574	6.0066	6.00355	6.17483	1.48257	3.57309	1.49705	1.93471	1.48181	1.44058	1.57545	2.125	2.25517	2.67924	6.93827	4.40036	7.47201	6.31367	6.46486	6.57992	7.09484	7.12963	6.70016	6.87272	7.58284	6.78223	7.33968	8.00179	4.12046	6.54327	7.62439	6.64181	7.44066	7.02403	6.46932	6.30282	6.83165	6.74052
ADORA2B	7.29034	6.81322	7.05982	7.14924	7.14166	6.9133	8.54371	8.22392	8.15326	8.58055	8.57369	8.19337	7.64557	7.77696	8.46523	7.05025	6.8376	7.35744	5.9783	8.62254	8.57399	7.36299	7.93743	7.79285	8.40069	8.70078	9.66781	10.0692	4.11178	6.82154	4.61823	3.29861	6.90846	3.77126	6.56028	6.61287	2.84259	5.60677	5.02893	6.92548
ADORA3	4.45906	4.55639	4.58465	4.89847	4.7589	4.79087	5.23952	5.29542	3.99189	2.67713	5.23566	4.74943	5.46717	5.59041	5.82843	3.93384	5.86337	5.21018	4.94546	7.08023	6.98352	8.47041	7.42141	8.45358	7.45153	7.97336	8.55591	8.43419	5.27873	6.36968	5.09398	5.3393	5.17019	2.86479	5.49135	5.70241	5.05167	3.43947	3.15222	3.1315
ADPGK	8.87065	8.99057	8.89793	8.91218	8.73048	9.47548	9.1401	8.92308	8.97612	9.02344	9.03665	9.01862	9.07642	8.74016	8.7851	8.8286	9.73516	9.23645	9.45169	10.7924	10.8718	10.3633	10.9136	11.0062	11.1187	10.0341	11.5308	11.3815	9.8465	10.2026	9.8313	10.4086	10.4525	9.81978	10.1933	9.33832	10.8845	10.6286	10.47	10.9374
ADPRH	7.52881	7.05462	7.30776	7.29299	7.09734	5.97829	10.2697	10.7166	10.5526	10.7694	10.1257	9.45098	9.98856	10.905	10.0552	9.84961	8.47885	10.0991	8.00836	8.05397	7.84814	7.32717	7.89567	7.97487	7.70277	8.03093	8.67324	8.10251	5.62172	4.03089	3.52889	4.33572	3.22306	5.47664	5.55122	4.64184	5.20922	4.9109	5.08553	5.76288
ADPRHL1	5.6232	5.84928	5.80156	5.81413	5.89583	5.75974	4.64407	4.52751	4.14792	4.71755	4.30494	4.02292	4.32702	4.34439	3.95962	3.9346	3.35248	3.90353	6.13674	5.91253	6.15034	6.54303	5.97187	6.33388	6.31305	6.55827	5.51813	6.20496	6.05218	5.73059	3.69928	5.78042	5.76024	2.86479	5.32348	5.14547	6.19769	4.45823	4.81332	6.18217
ADPRHL2	9.76135	9.09302	9.56117	9.31809	9.48637	8.74079	9.26122	8.68175	8.95832	9.50926	9.26708	9.07524	9.10868	8.31125	8.28902	9.26075	8.96546	9.06774	10.0391	10.7801	10.6969	9.67807	10.3746	9.89636	10.0344	11.0202	11.075	11.1467	5.10522	2.7073	4.73989	7.61116	4.74094	6.62581	6.73426	3.16009	4.69812	2.90121	2.782	7.10298
ADRA1A	4.06204	3.98082	4.01458	3.96012	3.93414	3.91862	4.92631	5.17118	5.98093	5.12704	4.7071	5.33317	5.05278	5.33109	5.04341	5.10019	6.94388	4.89067	7.18372	5.20831	5.54001	5.3869	5.34702	5.31627	5.66764	5.90051	5.56844	5.96261	4.89326	5.81299	5.6052	4.95656	4.93463	5.68392	6.26509	4.31105	5.79619	5.90606	5.08336	5.4765
ADRA1B	5.12543	4.99369	4.95346	4.69836	5.09036	4.93295	2.1112	1.46705	3.62569	1.48789	1.84881	1.47542	1.78519	1.57112	1.46506	1.77025	2.47345	2.56341	3.60848	5.66794	2.15687	2.56107	5.48186	2.42988	5.76407	6.11588	6.63312	3.46214	2.30541	2.19257	1.90453	2.09973	2.72849	2.5592	2.90197	3.40108	1.78574	2.62992	1.51213	2.49446
ADRA1D	3.77646	3.57473	3.58496	3.75718	3.80427	3.64309	4.78867	4.46369	4.16491	3.36675	6.30762	5.69269	5.28071	5.13978	1.85581	4.51081	1.56542	4.76444	3.27193	4.53059	4.34068	4.31107	4.86652	5.04405	3.54246	3.49231	6.12045	3.75652	5.00549	4.18551	5.68748	6.70338	3.78823	6.67641	6.34808	5.54239	5.80055	5.97171	6.02155	3.25052
ADRA2A	5.19929	4.27704	4.69983	4.38799	4.99754	4.25601	5.80019	5.59827	5.9518	7.17991	5.67132	5.87274	6.1075	5.99346	5.67259	6.87967	5.42965	6.32787	5.55642	8.24545	8.07141	7.43047	6.51004	7.81645	6.84686	4.48896	5.63528	4.55654	5.9409	2.63534	2.32586	2.35978	5.74667	4.71941	2.90197	5.98972	2.09121	4.74094	2.16079	3.58297
ADRA2B	5.31252	5.38702	5.32546	5.52144	5.6284	6.23339	1.36378	1.34807	2.70673	2.61918	1.3521	2.79472	1.34893	1.35997	3.99111	2.16437	1.39678	1.55343	5.43722	5.58413	6.3928	6.86249	6.05682	6.3637	4.0862	5.97281	4.59628	7.4337	7.18416	7.56095	6.96724	4.7079	4.61548	4.51392	6.31566	4.77924	6.41011	4.65057	7.05189	5.83605
ADRA2C	5.76339	5.30853	5.56022	5.71848	5.50656	5.67605	5.68752	4.10123	5.04494	4.95258	5.23675	5.44419	5.51495	4.69136	7.17705	6.53952	4.51918	4.83369	4.63986	6.55912	7.08275	6.86523	6.08568	6.23793	6.05796	7.18622	6.86473	4.49542	3.9503	5.23792	3.44369	2.92193	3.5968	4.77971	3.55297	5.5383	4.82909	5.30688	6.73977	4.11126
ADRB1	5.5909	4.00612	5.90227	4.56507	5.31456	4.2036	7.91556	8.33942	7.52632	7.83982	7.83227	6.01822	9.35813	7.20023	8.03923	6.32247	6.53815	7.94558	8.24699	8.48027	8.33016	7.7548	7.11296	6.66253	6.43705	7.63022	6.44142	6.2706	3.77647	4.61408	3.75927	5.55489	5.83107	5.4077	4.99995	4.72975	4.29632	4.55542	2.87105	2.47455
ADRB2	3.60421	3.93184	3.70951	4.74548	3.89867	7.26558	5.62428	8.21172	5.10919	5.44419	5.88519	6.54669	5.70789	7.53827	8.71607	5.19418	11.6204	8.19439	8.65215	8.58331	9.44086	9.50512	8.60729	9.37344	8.95692	9.00382	8.75241	7.92824	2.36097	2.7648	3.20577	2.79351	2.252	1.87872	4.09089	5.99964	3.17588	2.62992	3.25052	2.17889
ADRB3	4.99338	4.94606	4.7589	5.01073	4.95346	4.90232	3.95855	4.87172	4.70183	3.99189	4.62305	3.96137	4.54571	4.65215	5.08367	4.54289	7.79998	4.57976	5.07921	5.4207	4.03671	3.94916	4.43628	5.97052	4.619	6.05104	6.67634	5.90387	3.52976	3.26022	3.93807	3.14848	4.70034	3.68131	3.83487	3.66444	2.82777	3.48821	3.87032	3.76131
ADRBK1	7.16832	7.17025	7.18804	7.17746	7.29299	7.70119	10.7929	11.8962	10.6928	10.9314	11.0417	11.1456	10.6223	12.1454	12.0733	11.246	14.6107	11.7015	8.33612	7.18622	7.57429	7.85524	7.69252	8.25573	7.68721	8.07113	9.73914	9.67885	6.62531	5.51621	4.97656	5.37387	4.06675	3.65453	6.47078	6.11446	5.47037	5.68581	5.98139	6.61752
ADRBK2	6.99484	6.35583	6.20394	6.56543	6.35335	6.98796	9.8562	9.41641	8.75313	9.59766	9.44981	9.22566	9.19501	9.81787	10.0561	9.58096	10.8474	8.71272	7.42188	8.06467	8.03901	8.87566	8.81647	8.74579	8.88998	8.84948	9.53485	9.39293	5.13206	5.98339	4.73036	5.16885	7.16713	6.55893	4.23909	6.73396	4.27357	5.9409	5.4689	4.25315
ADRM1	8.66532	8.45156	8.37062	8.59914	8.52166	8.47239	10.401	10.1204	10.4947	10.5203	10.6339	10.7026	10.4822	10.1397	9.75466	10.2303	9.61773	10.3376	9.9488	9.7249	9.9298	10.1586	9.57073	10.1137	10.3469	9.90095	11.7244	11.9206	9.77264	9.29772	10.1187	9.294	9.63695	9.91394	9.16733	9.36334	9.30123	8.07224	9.69562	7.89706
ADSL	10.3462	10.2987	10.2598	10.3349	10.3296	9.87273	10.3959	9.6079	10.5164	10.128	10.3689	10.3592	10.3112	9.73833	9.51824	10.0755	8.98624	10.4847	11.6943	12.2865	12.1942	11.1676	12.3171	11.6695	11.8313	12.6144	11.8024	11.7951	5.67202	7.83431	9.19256	8.22789	8.37112	8.45936	8.66169	8.06721	9.5196	9.84147	8.67733	8.70868
ADSS	8.07414	8.13936	8.1009	8.17113	7.95259	8.41878	9.29902	9.97824	9.02181	8.7475	9.29533	9.30188	9.17687	8.78325	8.82901	9.60817	9.00679	9.17465	8.47575	8.91659	8.9837	9.45343	9.42231	9.18367	9.30057	9.14778	8.4279	8.66675	8.26655	4.97656	8.89437	8.77485	4.11623	4.93127	7.11723	7.84643	6.32574	6.88811	7.77719	8.21401
ADSSL1	5.57789	5.12203	5.21823	5.37652	5.38721	4.99575	7.3401	6.94052	6.97189	7.13865	7.27731	6.97809	7.42516	6.70098	7.87181	7.85715	6.46859	6.53015	6.32158	7.32601	7.95779	7.81516	6.93067	7.30324	7.38479	7.25298	5.89888	7.07167	5.49017	6.74939	5.66035	5.80621	6.33596	3.31466	4.88498	7.06142	6.08137	5.32499	6.74718	5.96812
AEBP1	7.77211	7.58017	7.68424	8.16837	8.12586	7.73402	10.1483	9.34119	11.0678	9.80006	10.7377	11.4807	10.8831	10.8443	10.0931	9.94819	6.96362	10.9296	7.80403	8.14156	8.83848	6.45207	6.61927	7.92419	6.54823	8.73353	5.88882	7.54674	7.64126	7.37144	6.02253	7.72702	7.18293	6.9916	6.39471	6.20991	7.84371	6.72207	7.19094	7.80527
AEBP2	9.31514	8.9171	9.28198	9.13225	9.31493	8.36493	9.80655	9.58833	9.98969	9.68047	9.66517	9.63452	9.87671	9.57577	9.56667	9.55493	8.54588	9.49146	10.7612	10.0424	10.135	9.55618	10.1864	8.51096	9.93955	9.21318	8.02482	8.24393	4.96291	5.73977	5.9791	3.41947	5.22601	5.23912	5.59219	5.92141	5.82376	5.11298	5.87495	5.03045
AEN	7.91306	7.97634	8.183	8.00415	8.07834	7.8519	7.39651	6.50593	7.32894	7.21581	7.25244	7.99699	7.19236	7.02506	6.2017	7.34539	6.08522	7.31745	6.7988	8.6832	9.32654	8.29135	8.73824	8.34752	8.20542	8.44849	7.31588	8.00667	3.83022	8.42463	8.99014	9.34493	6.56106	8.12375	8.99972	9.19073	9.32328	8.62476	6.91134	8.07505
AES	7.283	7.04966	7.09777	6.99169	6.78665	8.13505	12.433	12.287	11.9358	12.4472	12.263	12.5152	12.3892	12.19	12.5321	13.0666	12.9403	12.5486	3.86453	7.56594	7.53787	7.93116	7.07269	8.09639	7.46918	9.12877	11.3441	11.4439	6.50314	4.17825	2.26311	2.84103	4.4092	2.59718	3.96599	5.07314	6.32691	5.21365	4.44224	3.28704
AFAP1	3.60421	3.60421	3.70951	3.71393	3.45943	3.16993	5.54427	5.93841	6.4802	6.32133	5.99269	5.98219	6.51532	5.81002	6.0058	4.95561	3.12889	5.90203	6.46812	6.83611	6.28551	6.28706	6.34686	5.50851	6.85416	6.83491	7.06761	6.46062	6.53094	8.4691	10.4162	6.54646	5.90062	1.51542	8.12308	7.8594	5.68961	6.46545	5.39882	4.90814
AFAP1-AS1	4.10121	3.8296	4.09704	3.75718	4.2047	4.18293	2.21356	2.10281	2.21385	1.85247	2.12033	1.49613	2.07349	1.58676	1.54886	1.97124	1.56351	2.0286	6.4582	5.82437	6.26757	5.22781	4.60752	5.04093	4.20752	4.8609	5.78347	5.83628	5.88553	7.54665	5.74933	6.53272	5.67236	8.26954	8.06924	3.30535	6.82602	6.30157	5.51133	7.05671
AFAP1L1	4.24744	4.19393	4.288	4.38799	4.38004	4.31942	4.52664	4.32624	6.67641	4.02561	5.21084	1.45712	2.31236	5.34775	3.8953	5.17339	2.60627	4.98347	4.86456	4.8173	6.01544	6.06824	5.88036	5.69283	5.08887	6.07193	3.56248	5.59273	5.62519	5.22837	5.87216	4.65532	5.30852	5.59895	6.31284	3.69231	5.45098	6.25876	4.95857	4.34855
AFAP1L2	3.82394	4.02812	4.01458	3.92241	4.09159	3.84256	4.94414	5.66062	6.57403	5.14776	6.19964	4.91783	5.80697	6.00825	6.32669	5.58717	6.03107	5.50099	2.80424	6.21362	2.59325	3.27639	6.29518	6.29956	4.79256	6.95386	5.24232	3.94207	7.155	7.8013	8.74889	4.951	6.76146	4.93608	7.00699	8.04015	8.16014	8.23086	8.73245	8.27781
AFF1	9.25611	9.29343	9.20028	9.17453	9.40121	9.54725	7.80546	7.67519	7.57805	7.929	8.11171	7.93738	7.86175	7.90027	8.01953	8.20238	8.66079	7.7852	10.6449	10.8325	11.0407	11.4796	11.0597	11.4458	10.9295	10.9638	9.98778	9.85151	10.3101	6.91746	7.72047	11.0209	7.96508	10.0791	8.60675	8.15114	10.7963	10.7813	10.5214	9.40897
AFF2	6.97398	7.24454	7.10612	7.13397	7.20114	6.64131	7.48844	7.51038	7.07838	7.06919	7.04374	8.29082	7.52226	7.82099	6.6792	8.63361	2.47757	7.9854	8.51807	8.20956	7.84363	8.32528	7.4677	8.43005	7.00406	7.13376	6.54363	7.05287	4.88899	5.39882	5.51938	5.30529	5.13836	2.82601	4.82676	5.50596	5.62271	3.65496	5.88072	4.39173
AFF3	4.01458	4.16703	3.91735	4.10822	3.93807	4.90232	3.79929	4.17121	3.79312	3.98247	5.2798	4.81461	3.92122	4.70468	4.53593	5.2982	5.58679	5.24009	5.91449	6.31983	6.08876	6.71219	6.37815	7.52204	6.5498	6.41027	5.68351	6.14136	4.39683	5.01815	3.83669	6.07804	4.49939	4.43768	5.77671	6.53906	5.01319	5.96959	5.36074	4.96866
AFF4	8.53859	9.22144	8.56285	8.50663	8.94141	8.95075	9.81017	9.62324	9.5224	9.74256	9.2724	9.97879	9.71838	9.74647	9.42578	9.94985	8.40728	9.6013	10.4628	9.95971	9.76829	10.2528	9.95895	9.32163	9.59018	9.45498	9.20222	8.86154	10.9007	11.1596	11.6551	9.71204	7.73678	11.3618	9.41589	11.1129	10.7265	11.001	10.6324	6.39261
AFG3L1P	7.09763	7.01663	7.19925	6.87211	7.02477	7.03195	7.35319	7.12043	7.04439	7.28527	7.51107	7.4702	7.22847	6.81243	6.53741	7.24541	6.92223	7.09477	6.88173	9.01731	8.84679	8.26095	9.09539	8.59149	8.95917	8.34719	8.30016	8.35611	4.50781	6.31478	5.74366	5.64824	5.255	5.85398	5.62155	5.90069	5.20692	7.04511	7.08259	6.16937
AFG3L2	11.1417	10.8085	10.9424	10.8878	11.0787	10.057	9.0705	8.78865	9.20765	9.58359	9.07203	8.57961	9.31701	8.70867	8.75155	8.80751	6.30685	9.01149	11.8024	12.5702	12.4716	11.0908	12.2472	10.9787	12.1035	12.089	10.4073	9.93099	6.55016	5.95394	6.46851	6.44284	6.10937	6.18398	6.96529	6.42901	6.08185	5.93494	6.25461	5.7658
AFM	3.32193	3	3.32193	3.45943	3.16993	3.16993	1.65863	1.46579	1.46425	1.45861	1.66672	1.56323	1.51177	1.52451	1.57305	1.43214	1.46094	1.3673	6.59618	5.8835	6.13403	5.14352	4.06551	2.71842	5.3002	3.35799	3.38411	3.96595	1.78574	2.95283	1.99113	6.42074	3.02359	6.28516	3.67739	1.92952	4.17802	2.21652	3.10918	2.42149
AFMID	5.16565	5.19929	5.32546	5.40337	5.36591	5.65554	5.62762	4.92265	6.20008	5.13176	5.52609	5.52463	5.48609	4.50972	4.87234	5.89893	3.92804	5.47846	3.16015	5.87329	3.54566	4.11839	4.15783	3.44272	5.38945	6.33003	7.05032	3.4963	4.13401	6.35667	6.65564	7.24381	6.31636	6.06761	3.86687	4.13701	3.03679	4.5518	6.36668	6.43781
AFP	4.61908	4.55639	5.04736	5.34258	4.45438	4.44775	5.58034	5.45061	6.12507	4.67249	5.59671	6.98079	4.91826	5.50665	4.83413	4.53348	1.4055	6.13669	4.84261	3.4285	3.95757	4.22811	6.06578	5.91532	5.44121	4.4778	3.12033	6.70633	4.4085	6.03738	4.53671	6.41089	4.00499	5.73693	3.4906	4.40341	3.05387	6.41525	5.70028	4.95405
AFTPH	8.94748	8.98806	8.91126	9.0861	9.00656	9.65397	9.66053	9.87297	9.59385	9.39352	9.6013	9.76015	9.52917	9.77388	10.0166	9.3053	11.2925	9.49815	10.7337	10.678	10.8844	10.8543	10.7518	11.3141	10.5234	10.6698	11.5326	11.5499	6.49891	5.87886	2.71814	6.07081	2.47285	6.92414	9.93349	5.54775	5.45565	5.42169	8.24363	6.3727
AGA	8.08322	8.60292	8.51947	8.22358	8.27122	8.09231	9.61315	9.95658	9.47653	9.37314	9.44134	9.01113	9.61348	9.44251	9.4026	9.27696	8.83648	9.36213	10.064	9.59886	9.3413	9.54734	9.68305	8.92197	9.36039	9.16625	9.32139	9.35543	6.22816	7.76131	5.4613	6.16256	4.9755	5.66316	4.62813	5.76142	4.14836	5.55134	2.5781	5.8845
AGAP1	6.82974	6.39934	6.39398	6.34648	6.44907	6.20596	6.77448	6.05505	5.94255	6.53148	6.68114	6.49245	6.59578	5.38878	5.97772	6.18858	5.26259	5.91295	7.76136	7.69285	7.71746	7.32561	7.49701	7.36299	7.4687	7.1779	7.18181	6.3816	4.49389	5.87858	7.44087	6.04049	6.34207	7.20904	6.8905	6.72513	6.05399	5.78217	6.5717	6.70955
AGAP11	4.18293	4.3704	4.25708	4.21325	4.17615	4.02198	6.97854	7.25677	7.23951	7.97146	6.99617	6.36976	6.92066	7.23007	6.51285	7.33818	6.16645	7.53827	3.19063	5.34002	6.11985	4.69296	3.98227	5.84748	3.69199	2.59325	7.02734	3.78993	6.22367	4.77802	5.79397	4.94574	3.99487	3.84168	5.30113	1.94833	4.35599	3.26105	5.36822	5.78234
AGAP2	4.70623	4.81269	4.73876	4.83245	4.68755	5.52197	4.48058	5.724	4.10437	3.81981	4.21901	4.95437	3.70955	5.96712	5.63826	3.78376	8.85245	5.15486	5.77137	5.71808	5.77896	6.20496	5.31348	5.46848	6.40446	5.46697	5.89234	5.56997	6.29283	6.32755	6.82154	5.89677	6.12103	5.67184	5.04348	6.69659	6.24126	6.53372	6.85479	5.62832
AGAP3	6.97398	6.93761	6.8219	6.95587	6.98039	7.2716	10.2371	10.1024	10.123	10.5044	10.3025	10.0733	10.2813	10.3419	10.302	10.515	9.65354	9.86885	6.22242	7.18763	7.24515	7.2784	7.50635	7.33399	7.19596	7.48583	7.98278	8.01573	5.90334	5.05	6.30065	7.4803	6.61579	6.54646	6.11157	4.72323	6.60049	6.1387	6.07791	4.98098
AGBL1	3.16993	3.47358	3.16993	3.71393	3.80427	3.54703	4.01054	4.0383	3.87047	4.01464	3.95612	3.84895	3.84584	4.10836	3.48871	3.78919	6.52926	3.68962	8.54357	4.46744	3.06043	6.4938	5.0539	6.11017	3.79639	2.81976	2.31002	3.38955	5.53366	5.19566	2.17594	4.76058	3.73155	3.84168	1.81457	2.70458	2.35135	4.08057	2.58545	6.63693
AGBL2	4.27048	4.02812	4.01458	3.59478	4.09159	4.31942	5.358	4.9754	4.76699	4.34757	5.3006	5.55531	5.40533	3.96271	5.02876	6.2639	5.1869	5.01102	7.1498	6.67074	6.47343	7.19347	6.40588	7.16511	6.90774	6.22686	6.70528	2.07706	6.7583	4.05825	5.19248	6.19475	5.75349	2.17195	2.37926	3.07753	5.65215	2.98436	6.25461	6.17346
AGBL3	3.16993	3.16993	3.25981	3	3.1286	3.16993	4.00134	4.13408	4.4976	4.15965	3.96952	3.96011	4.1032	4.16525	3.65381	4.0383	4.72938	4.1868	5.2142	6.23873	5.43808	4.41713	5.45743	5.16967	4.86986	4.36562	5.74843	6.37498	4.94353	5.2583	3.67006	3.1056	4.12616	5.06661	5.19637	4.82304	4.7402	4.77924	5.05432	4.05326
AGBL4	4.36093	4.27704	4.45906	4.36341	4.35707	4.21109	3.36852	3.63642	3.43483	3.53461	3.33616	3.77657	3.49499	3.72723	3.5968	4.14071	4.17874	4.90947	8.3351	5.52894	4.34785	6.67022	5.06105	5.50774	3.90569	4.79556	6.89559	5.43917	3.7851	2.77149	2.2356	4.80997	2.98987	2.69147	3.2935	2.55728	3.33313	2.97042	4.09751	6.03821
AGBL5	6.33365	5.95521	5.85644	6.0484	6.1048	5.48835	5.91766	4.9623	5.84526	5.71775	5.80141	6.34633	6.17948	5.03958	4.20992	5.89375	5.82473	6.0975	6.7681	7.41526	7.26687	7.12097	6.95644	7.66483	7.1069	7.5453	7.32331	7.73523	6.3033	5.71104	6.36766	5.07843	6.13522	5.8906	5.35956	5.71417	6.19315	5.65226	5.19859	4.99772
AGER	5.83884	5.4995	5.52843	5.78023	5.64836	5.93281	6.83269	6.57788	5.29686	6.21982	6.48753	6.62841	6.58115	6.32742	5.83149	5.68276	8.97648	6.4421	5.29409	5.57717	3.78748	6.18235	4.87326	6.53913	5.74779	6.11946	7.24445	6.66354	5.1735	4.03121	3.31556	3.8441	3.25084	4.35144	3.64289	3.76308	3.65487	4.32113	3.49241	4.09311
AGFG1	8.8118	9.10134	9.01174	8.9848	8.83464	9.372	8.59634	8.84658	8.71135	8.54847	8.68296	8.73274	8.65985	8.8925	8.94784	8.37694	8.75497	8.20376	10.7148	10.0443	10.0175	10.6491	10.2287	9.69853	10.1409	9.91206	10.1443	9.92841	5.33799	5.07013	7.07421	7.87873	6.2172	6.21382	5.26164	6.93647	5.41059	6.72141	5.72833	7.16985
AGFG2	6.38823	6.32617	6.2641	6.18136	6.3007	5.71922	6.64612	6.2769	6.85614	6.53741	6.69352	6.72157	6.93827	5.92518	5.52122	6.25052	5.6006	6.52285	6.25261	6.99288	7.142	6.6171	7.03937	6.02803	7.0946	5.76805	6.11404	6.16403	6.42476	5.56899	5.86569	6.98255	5.10281	7.28918	4.44808	4.70463	6.79753	6.47948	5.95195	5.13809
AGGF1	8.39806	8.1188	8.46717	8.3093	8.3362	7.55091	9.41122	9.33371	9.28846	9.26669	9.0118	9.25947	9.33487	9.28028	9.21562	9.52633	8.98992	9.23523	9.50098	10.286	10.3081	9.5876	10.0344	9.67163	9.97153	10.0763	8.9172	8.99341	5.88786	6.02638	6.42663	6.75626	5.68581	6.3109	5.18614	5.53189	4.478	5.17807	6.2619	6.43917
AGK	7.65639	7.45583	7.50017	7.4832	7.43416	7.11596	7.94315	7.80966	7.89109	7.95761	8.01811	7.56976	8.00316	7.68127	7.64977	7.742	6.34397	7.43447	8.82249	8.69129	8.60629	8.24055	8.70936	8.41416	8.61172	8.50833	8.36426	8.50459	10.9635	10.4345	11.2359	11.3919	10.9534	11.6046	11.2026	11.5314	10.252	10.8845	10.6772	11.0407
AGL	11.165	10.7869	11.0621	11.1877	11.3032	9.5996	11.7297	10.8267	11.5014	11.8098	11.6348	10.0957	11.8542	10.8219	11.179	10.9055	8.90823	10.7596	12.8087	13.925	13.7726	11.6618	13.006	11.0334	12.5151	12.5836	9.81765	9.44808	5.01029	5.11355	3.07971	4.41923	4.52884	5.56942	2.5726	6.59553	5.62271	5.79324	4.34598	3.32951
AGMAT	6.29122	6.03866	5.81413	6.41904	6.04415	6.06525	8.12542	7.41676	8.74701	7.93607	7.95547	6.71587	7.25217	7.14479	7.38319	6.67604	6.22911	7.05637	7.89063	7.64346	7.35822	6.83457	7.37223	6.55802	7.06163	7.03787	7.39061	6.54081	6.26109	7.33589	5.91318	5.25646	4.28834	10.0867	5.81553	5.93754	4.99782	5.53716	5.46408	4.47455
AGPAT1	8.81621	8.84336	8.8912	8.76845	8.73326	8.38638	11.1853	11.1074	11.1456	11.3859	11.3372	11.5172	11.3345	11.3023	10.914	11.3711	10.7655	11.3366	8.61484	8.94869	9.13443	9.83801	9.33072	10.699	9.8304	9.87092	10.4839	10.7323	7.61268	5.7091	3.76519	7.33359	3.92398	6.52492	6.05753	6.00076	5.53159	5.95031	2.92545	6.48842
AGPAT2	7.283	7.13196	7.26558	7.28542	7.28289	7.43416	12.3253	12.4457	12.4777	12.4928	12.6407	12.5718	12.8975	12.7593	12.6237	12.6268	12.8763	12.5457	6.18638	7.77943	7.39207	7.76699	7.16019	7.70096	7.44117	8.26815	8.28307	9.028	5.83803	5.65215	7.07852	5.87583	6.40266	7.25865	5.83181	7.30884	5.71104	7.00892	6.13298	6.27183
AGPAT3	8.18279	7.97201	7.96726	7.99408	8.07062	7.82956	10.2177	10.0043	9.85894	9.98306	10.1391	9.77963	10.487	9.87297	10.1131	10.0218	9.83898	9.80006	8.38293	9.11367	9.07005	8.65475	8.99797	8.92038	8.98192	8.91093	10.1028	10.2713	6.36593	7.19822	7.81323	6.10937	7.19697	6.83879	7.44501	7.86159	7.73017	6.5325	6.20115	7.38588
AGPAT4	5.71922	6.36361	6.04477	6.14058	6.04599	7.334	6.12952	5.75425	5.71436	5.71436	6.34798	7.02708	6.1055	5.87825	5.73256	6.36191	7.06743	6.70138	4.93085	7.08	6.97951	7.54456	6.67429	6.83714	6.84648	6.16869	8.54639	8.19415	5.00242	6.44338	5.9686	5.00646	6.09928	4.93608	5.80293	4.43607	5.57631	5.4563	4.40113	6.02229
AGPAT4-IT1	5.91368	6.55334	5.52843	5.91127	6.32467	7.05289	7.50996	7.40594	6.69849	7.03411	7.88653	8.30178	7.59236	7.37248	7.7947	7.40308	9.07642	8.05489	8.69129	7.62205	7.67713	8.26595	7.20078	7.43693	7.12667	6.33313	7.60591	8.04416	7.69681	6.21523	5.70006	6.3421	4.31874	6.02493	7.3987	7.17244	5.95986	5.78217	4.9433	4.87427
AGPAT5	10.7149	10.2325	10.8622	10.5786	10.5034	9.22066	10.3071	10.6903	10.0514	10.4527	10.4228	10.0991	10.0481	9.90278	10.1977	9.74256	7.72122	9.26867	11.8215	10.9496	11.159	10.2535	11.3082	9.70719	11.2412	11.1099	9.37602	9.39821	4.31816	2.58291	5.01042	5.22235	5.3989	5.74613	3.65031	4.57904	7.60662	4.53155	6.27858	4.47455
AGPAT6	8.71936	8.56699	8.56749	8.59516	8.40691	8.90499	8.89683	8.59884	8.74207	8.68135	8.99758	8.78468	8.84721	8.02146	7.84407	8.1798	8.38402	8.64683	7.54809	8.67324	8.33822	8.02017	8.38692	8.1446	8.68935	8.62823	10.1538	10.063	3.21147	5.53521	4.54173	6.56028	5.09772	4.75289	5.60893	7.31501	5.47524	3.95658	6.40016	4.93115
AGPAT9	11.2396	11.6155	11.5008	11.6155	11.5094	10.9497	13.5215	13.8202	13.6208	12.8523	13.1654	13.8104	13.7001	13.38	12.7375	12.6787	12.1094	13.9926	12.5347	12.3896	12.2711	11.6231	12.753	11.9637	12.5063	12.1242	11.6688	11.3587	10.4375	10.5042	10.91	10.9825	10.422	11.545	10.7761	8.79601	12.1233	10.877	11.4957	12.2545
AGPS	7.8525	8.01895	8.05249	7.94835	7.86437	7.40173	8.93877	8.87099	8.93593	8.70212	8.89289	9.13851	8.96863	8.9312	9.01113	8.93389	8.01953	8.61519	9.78885	9.57148	9.59196	9.47974	9.77058	8.89633	9.32849	9.15101	8.72454	8.50649	7.83965	7.99085	7.899	9.57666	9.21645	8.70408	6.81484	8.88538	8.30937	8.55101	7.5995	8.97756
AGR2	3.40862	3.79282	3.37619	3.40494	3.38352	5.40049	4.06733	1.53612	3.65103	2.32759	2.45032	2.44191	3.10109	2.96982	10.6387	3.66956	3.00282	1.56311	5.87591	5.15709	4.47443	3.78111	5.27264	4.87559	4.80323	5.92144	6.30411	7.55334	5.21168	2.99178	1.90453	3.17239	2.60113	4.99344	2.85498	4.07181	2.70458	4.17094	5.13939	5.69374
AGR3	3	3.32787	2.80735	2.80735	3	5.43707	1.47093	1.44575	1.46925	2.533	1.50589	1.49103	1.46459	1.48222	6.93476	1.45542	1.49613	1.43294	4.41178	3.43763	3.69199	5.48074	5.58962	4.35121	3.03041	2.73584	8.54912	6.51578	2.63388	2.7073	2.639	5.75841	2.77797	6.80452	6.70877	4.51435	3.11889	5.47981	1.79562	5.43895
AGRN	6.37504	6.18112	6.30509	6.22024	6.23096	6.40773	8.14642	8.10607	7.98067	8.39381	8.34259	8.29582	8.78611	8.10932	8.33306	7.55533	6.55567	8.16001	7.43718	7.26096	7.18094	7.55954	6.99245	7.48453	7.53763	7.38122	7.1436	6.98042	7.43163	4.34471	5.8393	6.43907	6.35758	5.41562	6.93308	5.93774	6.25779	6.75524	5.89987	5.7712
AGRP	6.25535	6.26652	6.21242	6.1048	6.47692	6.70693	7.17585	7.08732	6.72613	6.80118	7.38447	7.21467	7.72977	7.36222	6.96392	6.14806	6.33928	6.84714	3.72417	6.23902	4.50624	5.75609	4.51593	6.6953	4.5849	4.49149	6.01079	3.01947	5.59222	2.46123	3.34551	3.42706	6.28677	2.46123	2.95835	3.00377	2.86097	3.29222	3.56446	2.59764
AGT	3.60421	3.60421	3.70951	3.71393	3.58496	3.72733	2.36694	1.71862	2.65324	1.96392	2.20778	2.97585	2.67267	1.66516	3.06499	1.97802	1.77795	1.92432	7.20383	7.04837	7.416	7.60205	7.29576	6.69618	7.00826	3.39896	7.51105	6.63344	6.15075	4.34873	4.62549	5.95979	6.30659	5.19155	2.51084	2.86071	5.71703	6.13537	5.33213	6.65353
AGTPBP1	8.84393	8.85148	8.90181	8.87401	8.65299	9.2477	8.17126	8.50368	7.99455	8.20454	8.60854	8.18804	7.99455	8.79706	8.96987	7.59344	11.0851	7.97789	10.5069	10.3478	10.2268	11.125	10.9743	10.1884	11.0576	11.0416	9.25359	9.07726	4.95556	3.79107	7.66122	5.1197	3.44125	5.50575	3.55794	4.72632	3.7962	6.56095	5.57444	5.28736
AGTR1	4.45906	3.90402	4.45906	4.32353	4.09159	3.99977	1.46614	2.06418	2.45938	2.50004	1.45542	3.90574	3.40915	3.35864	2.15134	2.33424	2.96982	2.99902	7.3885	7.33945	7.12119	6.54754	5.94328	6.26167	6.18841	6.57021	8.14878	6.11041	4.21138	4.69193	4.69433	2.01124	5.14999	3.35752	6.06309	5.28372	4.64935	4.12349	5.554	7.10113
AGTR2	3.66853	3.56445	3.39859	3.54703	3.50952	3.59796	1.65315	1.40541	1.81271	1.42059	1.43289	1.8982	1.415	2.10281	4.25571	1.41603	1.5063	1.53766	5.6609	5.47155	5.53121	5.17517	5.44222	4.55437	3.967	5.35633	3.85819	4.94546	5.05592	4.27194	4.42845	5.68603	5.28772	5.67976	5.57148	6.05824	5.45215	5.51674	5.70445	4.50768
AGTRAP	7.56485	7.59811	7.37347	7.90233	7.63069	8.46542	8.3716	7.49961	7.87702	8.16717	9.01547	8.3503	8.51899	7.96259	8.28154	7.01164	10.3891	8.10261	7.59523	8.0349	8.22938	8.32865	8.36577	9.47604	8.57252	9.63217	10.5783	10.8132	6.72196	7.31444	6.60158	6.13365	6.16316	6.05101	7.15301	5.87808	6.47234	6.31957	7.00985	6.42927
AGXT	3.92769	4.00612	3.91735	4.01458	3.89867	3.91735	4.91382	5.23175	5.33144	7.29224	4.88673	4.90739	5.16316	5.01292	4.42087	4.66055	5.49955	4.90358	4.04616	4.80231	5.62682	5.06688	4.39313	4.26339	4.45822	5.02218	6.08412	5.79027	4.72584	5.4698	6.39048	2.62017	3.1036	3.47504	5.5008	4.59247	4.15828	5.11616	4.45576	4.99114
AGXT2	4.49656	4.55639	4.64963	4.32353	4.64963	4.626	1.35256	1.36099	1.35773	1.35882	1.35187	1.34807	1.36136	1.36176	1.34255	1.36518	1.39397	1.38927	4.56605	3.86269	4.12487	5.4463	4.84782	4.94596	3.94546	6.14551	6.9214	3.36745	6.75005	5.09767	4.6857	6.18739	3.94535	5.73361	2.93086	5.26261	4.14574	3.78395	5.83004	3.23965
AHCTF1	9.00597	8.91417	9.14652	8.90734	9.13635	8.89314	8.02805	8.24192	8.26261	8.06918	8.03475	7.83937	8.2444	7.99341	7.90451	7.53913	8.94927	8.00163	11.0684	10.2028	10.2913	10.4055	10.6016	9.45914	10.1853	10.0292	8.86467	9.20149	8.95578	9.61738	10.8548	10.3779	9.13426	7.89592	9.08444	10.2876	10.0522	9.56993	9.34366	8.44416
AHCY	9.9285	9.88709	9.70627	9.89185	9.86151	9.37101	9.01681	7.92572	8.91228	8.69496	9.3049	9.37377	9.23701	8.11199	7.92607	8.63903	6.24755	9.221	9.01899	10.5117	10.381	9.85151	10.289	10.2847	10.1646	11.0055	10.4087	10.4615	4.41431	5.56556	7.2665	7.28621	7.96937	5.28319	4.09089	7.17829	7.59025	7.68473	7.32979	8.60068
AHCYL1	10.2867	10.2958	10.2372	10.3402	10.2727	9.81244	11.1741	10.9055	11.0368	10.8376	11.1816	11.5758	11.2583	11.0031	10.8745	10.9336	10.1127	11.1169	10.7638	11.7971	11.7937	10.5471	11.8431	11.4483	11.673	11.3242	10.8188	10.8033	6.62023	9.60794	9.19723	8.9052	7.81607	8.82484	7.09498	8.01938	8.54116	6.96777	5.06276	8.20913
AHCYL2	6.40868	6.67449	6.59203	6.66407	6.50765	6.61146	8.7193	8.06295	8.40096	8.24497	8.40826	8.57422	8.32933	8.40027	8.56949	8.41725	8.13785	8.32165	8.21306	8.11903	8.4011	8.35349	7.94486	8.32622	8.19231	7.96233	8.1446	8.3677	4.11178	6.41429	3.61655	5.0268	4.53315	3.65659	4.72609	5.17126	4.83707	7.27399	4.70463	4.17731
AHDC1	6.21134	6.18224	6.16409	6.09585	6.17769	5.88709	8.58496	8.52379	8.4316	8.39056	8.54647	8.6981	8.62535	8.40157	8.77852	8.15015	9.19348	7.85673	6.00191	3.76907	4.58158	5.29207	5.67613	6.11916	5.69543	6.03806	6.74427	6.3752	5.07615	6.80236	5.33746	5.50928	6.87049	6.94048	5.04263	6.83521	4.21737	6.30488	6.16206	4.22018
AHI1	7.0513	7.26208	7.20779	6.90133	7.18656	6.63568	7.17108	6.67604	6.71633	7.02881	7.23445	6.93516	6.89773	6.60178	6.01107	7.28427	4.41979	6.4935	7.60718	8.45175	8.58917	6.58643	8.85004	7.24047	8.66533	8.43699	7.15125	6.96529	4.97947	4.77389	4.7569	4.52278	4.02481	5.48666	6.22159	4.51979	4.71439	5.56256	4.76771	3.88628
AHNAK	8.22204	9.00771	8.65343	8.66587	8.73162	9.45255	10.4788	10.7804	10.6766	9.91436	10.9211	11.124	10.6285	11.3579	10.9373	9.47448	11.2862	11.0179	8.54743	8.80328	8.68596	8.78484	8.7414	8.86401	9.1019	8.71411	10.7548	10.8325	4.90812	5.57549	5.14028	5.25468	4.96489	5.97774	5.09072	6.25341	5.44039	5.23876	5.7712	5.2962
AHNAK2	3.97685	4.17615	4.09704	3.9537	3.93029	4.10121	2.63105	2.57715	2.25392	2.33293	2.99397	3.14023	3.01177	2.30691	4.28326	2.35427	2.97903	2.4282	5.11287	6.11272	5.8122	4.85125	5.93823	5.75322	4.76465	5.38121	7.02075	3.82648	3.34403	4.62986	4.76549	3.39402	3.7691	4.74882	6.33497	5.25655	3.47387	5.2581	4.48495	4.89424
AHR	8.49599	9.94919	8.83053	9.34092	8.31221	10.1992	9.01862	8.72563	8.46616	7.99744	8.3774	8.39594	8.40654	9.35333	9.81521	7.60105	8.7891	8.47433	10.9897	8.28759	8.49895	9.28209	10.0147	8.695	9.97449	10.1245	9.84919	9.79829	1.92952	5.35292	5.55303	7.04264	3.207	10.1146	4.19822	6.57062	2.30541	4.77455	2.92545	1.81457
AHRR	5.31252	4.67031	4.99728	4.45906	4.64963	5.10259	4.00603	2.2153	2.75757	1.64021	1.61493	4.52963	3.11766	3.11972	3.36422	3.39356	1.59506	3.25219	6.44142	7.09173	6.98316	7.85828	7.57326	6.96046	6.85554	7.33178	6.99288	7.34387	3.44011	3.84214	5.35106	3.83263	3.03963	2.82601	3.16393	2.45106	3.31322	4.08057	4.53333	3.35204
AHSA1	10.7723	11.012	10.7149	10.8883	10.8551	10.1087	11.0844	10.1483	10.8449	10.3047	11.0658	11.0049	10.8988	9.84058	10.0218	11.0111	9.49508	11.0111	9.77584	11.1525	11.1866	11.0322	10.9987	11.4993	11.1288	11.3781	11.1382	11.2476	11.7632	11.141	11.0985	11.2359	11.4198	11.5502	11.6815	11.458	11.431	11.4726	11.545	11.139
AHSA2	8.55745	8.48295	9.03047	8.45524	8.73595	8.74799	7.79679	8.41725	7.76967	7.94971	8.14349	7.7398	7.77658	8.28154	7.58202	7.9706	9.23786	8.02034	7.22526	10.1663	9.48108	8.94516	10.6056	9.64118	10.4003	9.86164	9.06728	9.2147	7.19975	5.60616	5.95401	7.47467	5.05128	7.55982	5.81867	4.41455	5.6616	6.34572	6.29979	4.96355
AHSG	4.45906	4.49656	4.43394	4.55912	4.70584	4.35359	3.72926	3.67101	3.12623	3.35005	3.33554	2.95219	4.45653	3.53944	3.84298	2.02266	5.99721	3.37065	5.07152	4.32284	5.17705	5.21782	3.90264	6.11783	5.05564	4.58189	4.36027	6.203	5.58822	5.52087	6.08509	5.70827	5.24878	3.48189	5.76327	6.56095	5.40091	5.74789	4.759	5.0145
AHSP	5.76339	6.22933	5.81413	8.72652	6.00355	9.87128	5.83299	8.52336	5.77841	4.97967	5.74791	6.50794	6.08914	5.45547	8.96782	4.32056	11.1797	6.0686	11.2356	11.1342	10.9473	11.7001	8.77697	11.5388	9.87002	7.5543	7.47613	6.84648	3.66772	3.03679	2.92926	3.88295	2.47285	3.73222	6.11573	6.8602	2.30541	3.37386	2.58545	5.43395
AICDA	3.40862	3.47358	3.58496	3.45943	3.49104	3.44825	1.36437	1.36323	1.37202	3.69319	1.36195	1.36734	1.37615	1.52352	1.37684	1.36922	1.42772	1.3761	7.98083	4.20998	6.38839	6.39029	4.35121	5.52488	4.42833	4.83571	5.70594	3.6804	5.20561	4.66941	4.67738	4.53383	2.91811	5.87909	5.86368	2.63437	4.41841	4.31456	4.12252	5.67435
AIDA	11.1382	11.0928	11.248	11.0989	11.0989	10.7237	6.70671	6.63242	7.17883	6.91852	6.44238	6.18278	6.47663	6.41475	6.07663	6.72342	6.34443	6.74561	12.6637	12.6919	12.5885	12.3629	12.2848	12.089	12.2268	12.0467	11.2625	11.2582	9.57415	5.53557	6.13193	9.28387	6.16818	5.28595	7.43344	9.05166	8.27781	9.41752	9.99986	9.3737
AIF1	6.48555	9.18698	7.56351	9.15906	8.15021	11.5537	9.07399	9.56984	8.53628	8.19891	9.1424	8.90411	9.03935	9.84408	10.157	7.82351	11.7297	9.21384	11.2934	9.64583	9.88973	13.0857	10.8791	12.6313	11.573	12.1688	14.0522	13.9102	2.49608	2.6922	3.71588	3.87589	2.68849	3.74149	4.32113	4.90136	2.9791	2.70799	2.6922	3.59751
AIF1L	6.32452	6.06476	6.06817	6.08368	6.30352	6.12389	6.12131	5.67132	6.10853	5.51399	5.5279	5.97227	5.82944	5.54832	5.72304	6.56814	5.75084	6.04646	6.37498	7.03615	6.84339	6.1788	6.79471	6.82215	6.57966	6.34511	5.83032	4.43839	5.7795	6.04304	5.57254	5.27148	4.77579	4.01517	6.02381	5.87996	6.17793	2.75783	7.15475	3.9963
AIFM1	9.35636	9.43915	9.55023	9.40089	9.3842	8.3487	12.1402	11.7712	12.017	12.1794	11.7673	11.4068	11.9224	11.8273	11.8041	12.7865	10.2195	11.7849	9.21601	10.2558	10.1521	8.95384	10.0138	10.1157	9.99321	10.5411	9.83638	9.79525	3.88264	4.6948	6.59003	6.62832	5.31383	6.594	3.4134	4.18544	4.82909	6.33489	4.1894	5.19621
AIFM2	7.96046	8.01138	7.98193	7.89128	7.86722	7.30927	6.05625	6.35659	5.83556	5.86337	6.13577	6.35862	5.96518	5.92565	7.09771	6.41633	4.83096	5.98564	7.78494	8.30302	7.82158	8.16618	8.22859	8.68853	8.14552	7.91899	7.62311	8.14423	4.35532	5.1167	5.74144	4.76614	3.61014	5.75899	3.20228	7.25458	4.82137	5.87194	6.7064	6.07942
AIFM3	4.94606	5.48385	5.43707	5.58487	5.22096	5.26173	4.68116	4.27467	3.95444	3.28481	3.63302	4.02985	3.63142	3.46636	4.72757	3.83336	5.49495	4.82091	4.45601	5.72917	6.00545	4.24725	4.86224	5.30561	6.94764	6.40799	8.11684	8.9837	2.13784	2.81521	2.55664	2.60113	2.3202	2.98503	3.61037	3.38602	2.92241	3.55668	3.29978	5.37777
AIG1	7.84876	7.62297	7.8546	7.69925	7.59223	6.85358	9.76365	9.70618	9.73663	9.77438	9.75848	9.70046	9.75513	9.45391	9.54993	9.97974	8.74464	9.47935	9.9981	9.13307	9.2451	9.33743	9.19184	8.75536	8.86277	9.00823	7.70019	7.33799	5.29547	2.90197	5.37876	6.06234	5.15961	5.83094	4.19288	5.03486	4.94969	4.09824	4.61081	5.14679
AIM1	9.81379	10.1658	10.4593	10.5579	10.4933	11.4313	9.7317	10.0288	10.5274	9.76294	10.2609	11.4325	9.96853	10.7268	10.5436	8.97568	10.7466	11.0771	12.2472	12.0421	11.9243	11.6679	11.811	11.2072	11.7389	11.298	12.0292	12.0583	10.3677	11.0857	9.65105	10.8476	9.30123	9.93454	8.3919	11.6273	10.8651	11.2243	11.839	11.3185
AIM1L	5.51477	5.76672	5.5406	5.63709	5.82268	5.93281	3.91398	3.91845	3.53334	3.66717	3.69924	4.01922	4.0226	3.86902	5.66756	3.63377	6.68052	3.47339	5.92514	6.75769	5.57992	7.43662	6.6794	6.13268	6.70214	4.63825	4.33969	5.45057	5.96769	5.63924	5.62971	6.25198	6.11316	5.83977	5.26215	4.59823	5.43003	5.92207	5.45601	5.86005
AIM2	4.27048	5.16059	4.69983	5.43707	4.90232	6.73429	7.0566	7.40637	5.25164	5.10412	7.51072	6.33022	5.68527	9.34617	8.43009	4.94531	11.7686	7.64908	8.89063	8.54805	8.33578	9.09955	9.01999	10.0428	9.20222	9.35507	8.94931	9.0999	2.5781	2.7073	5.30719	4.27543	2.37926	1.96954	5.72103	5.69071	5.25615	4.30918	4.38705	5.61668
AIMP1	9.8298	9.77602	10.077	9.85806	9.77979	9.4298	12.1299	11.9981	12.2046	11.7572	12.1381	11.8292	11.856	11.7458	11.5454	11.8686	10.35	12.009	11.0288	11.0992	11.0097	10.3844	11.2792	10.7099	11.0597	10.9072	10.3524	10.4063	9.05832	4.54996	2.7617	6.36424	5.50971	6.54173	4.47458	6.55113	5.10424	7.60246	2.5592	5.42543
AIMP2	9.97297	9.78363	9.9015	9.96254	9.77979	9.14147	11.3859	11.1169	11.6648	11.5121	11.5181	11.1979	11.3088	11.0417	10.6651	11.3902	8.84658	11.1658	11.3701	10.7414	10.9273	10.6975	10.8954	10.4003	10.7221	11.2125	11.0021	10.6175	11.1183	10.6968	10.3244	9.88011	10.6772	9.74062	9.93222	10.2373	11.0476	10.8884	10.3244	10.427
AIP	8.3725	8.14647	8.01864	8.17867	8.11489	8.40691	10.8193	10.7524	10.9325	10.8966	10.9105	11.382	10.8919	10.7205	10.5932	11.1225	11.3036	10.8421	9.42503	9.11215	9.39821	9.40206	8.90243	9.82859	8.86617	10.0147	10.821	10.8437	5.29324	6.13459	6.15699	7.07213	7.1229	7.00722	5.32596	5.03486	5.87118	6.55419	5.73955	6.70955
AIPL1	5.6553	5.26173	5.37761	5.45088	5.55867	5.351	1.35448	1.64673	1.3548	1.35782	1.36255	1.36852	1.36929	1.35956	1.36698	1.35259	1.41884	1.37167	5.58113	5.79434	6.01145	6.55517	5.1168	4.29416	4.85212	5.88882	5.83628	5.84137	6.06753	3.48149	2.66264	3.15706	2.6676	3.48189	3.13445	3.22927	5.42634	2.81889	3.41551	5.66008
AIRE	5.81557	5.44048	6.0023	5.68842	5.86384	5.62662	5.1274	4.89227	5.45497	5.02538	5.21984	5.0563	5.92082	4.82793	5.39989	5.06944	5.94578	4.94828	7.06224	6.25731	6.32857	4.23508	3.94818	3.9461	4.80669	4.39262	6.81548	6.03552	6.41484	2.65809	7.62055	3.39402	6.67239	7.41011	7.15301	6.52098	6.10517	6.39876	4.14761	6.42419
AJAP1	4.06204	3.93184	3.9537	3.9537	4.11285	3.98843	1.4221	1.40759	1.67542	1.42621	1.40306	1.39764	1.39821	3.27394	1.42391	1.42062	1.81226	1.40362	5.40537	4.43912	4.63825	3.77894	4.52657	4.81663	4.21204	5.24687	5.32884	5.19296	3.77682	5.04504	3.3818	3.49274	4.60227	3.97973	5.24706	5.52178	2.68134	5.33282	4.11743	4.71098
AJUBA	6.33811	6.83123	6.32953	6.56066	6.75603	5.48366	7.91905	7.28353	7.7304	7.4594	7.86104	15.4279	7.94773	7.72395	7.52897	7.76967	2.59803	8.19119	7.59417	7.79422	7.71877	7.16648	7.93356	7.46529	7.61852	6.8171	5.92755	7.03937	5.27058	5.186	5.70215	6.01221	3.82611	6.21382	4.56065	5.41963	5.19356	4.50218	4.36545	5.42682
AK1	6.98908	7.16197	7.11303	7.11785	6.968	7.11853	8.50262	8.50767	8.70212	8.22335	8.84929	8.52966	8.43651	8.41692	8.17328	8.04496	9.99433	8.44446	6.7813	8.5948	8.50174	7.64606	8.12748	8.21475	8.68249	7.65332	8.66281	8.85118	8.04379	4.66536	7.24501	7.37236	6.11316	3.93692	7.24345	7.63415	3.98779	6.48958	6.22976	4.64375
AK2	8.92399	8.57279	8.70461	8.69196	8.71679	8.03882	11.6185	11.3113	11.3684	11.6451	11.4049	11.0771	11.3	11.1267	11.418	11.1132	9.43178	10.9211	9.57635	9.57377	9.63893	9.04143	9.26667	9.42503	9.35137	9.76099	10.2433	10.3844	5.79229	7.72945	5.70092	7.54552	5.9344	5.94211	5.78533	5.60158	5.88445	5.79792	6.50493	6.41993
AK3	11.0186	11.3356	11.3356	11.107	11.2668	10.6457	10.6846	10.8725	10.3852	9.1816	10.2081	10.4967	10.1835	10.3592	10.0555	10.3334	8.41906	10.4302	11.5916	12.6539	12.6214	12.0614	12.0783	12.3599	12.0726	12.2039	10.9613	10.8142	5.49553	5.37269	4.93857	6.19766	5.67236	3.16009	4.34114	6.5756	5.8102	6.48958	5.66286	7.32161
AK5	4.45906	4.84202	4.525	4.67428	4.61908	6.14969	2.33903	2.29253	2.43081	2.25144	2.67687	2.43807	3.06519	2.38322	2.17196	2.22587	2.64578	2.22166	6.48676	5.43808	6.01056	4.87042	5.54809	6.01945	4.30662	5.60205	5.57105	5.34995	7.54155	6.68212	9.36888	6.32045	6.07175	6.14798	5.59219	7.15444	7.86696	5.81405	7.1337	7.65685
AK7	5.46431	5.03912	5.30505	4.96526	5.07145	4.35359	6.03837	5.39565	5.81348	6.33227	5.84579	3.84266	5.80969	4.3694	5.82886	4.76107	2.54954	3.88531	7.14082	6.60212	6.0885	5.71655	6.37738	5.28863	6.69086	6.55743	6.34868	6.08713	5.06381	4.76302	5.37736	5.22819	4.12566	4.33089	2.56165	6.22657	4.02207	4.46507	4.65844	3.94023
AK8	5.85253	5.89967	5.93632	5.93632	6.04599	5.85679	6.1575	6.08943	6.44238	6.12952	6.27992	6.34566	6.32958	5.41595	5.54832	5.57451	5.95282	6.02411	7.66188	6.94996	7.09702	7.40571	6.18826	6.28335	7.09015	7.32451	6.70417	5.42929	6.01861	5.55905	6.02582	4.29632	6.47217	5.30277	6.20315	5.25332	6.10323	7.17395	7.55264	6.39471
AKAP1	7.34064	7.04474	7.09507	7.18238	7.14855	7.44915	7.6314	7.61513	7.37368	8.12065	8.10897	7.78642	7.88653	7.81672	8.92527	8.23282	7.39612	7.63369	8.7843	8.38498	8.59824	8.83226	8.33873	8.37833	8.51544	8.56132	8.64236	8.34547	6.65551	6.76704	6.95751	7.00699	6.93189	8.24108	6.93892	8.02932	5.76886	6.74563	6.62108	7.47174
AKAP10	7.17138	7.23307	7.28956	6.84642	7.16461	7.36888	8.37968	7.75546	7.93653	8.12503	7.96916	8.35626	8.24819	7.90479	8.05657	7.78304	9.48596	7.8954	8.78099	9.62234	9.44345	9.89674	9.60947	9.77665	9.73823	9.55918	9.02508	9.1255	6.7631	4.27172	5.15484	8.07224	5.27815	4.86287	6.36948	5.88072	4.01339	4.93608	4.75162	5.62015
AKAP11	9.63919	9.44177	9.77881	9.55965	9.74171	8.74079	9.69707	9.7875	10.1353	9.62981	9.80361	9.74054	9.75301	9.64593	9.45312	9.30188	8.32874	9.61817	11.1367	10.4959	10.5036	11.0014	10.5019	10.2264	10.6769	9.97685	9.2393	9.05868	9.32447	10.0964	9.57343	10.0183	9.70218	10.2347	9.35962	9.46817	9.45368	9.64211	10.2998	9.14857
AKAP12	6.3026	7.17003	6.43435	6.33082	6.46997	7.43034	6.04922	7.36745	8.01173	7.36135	7.14434	8.30244	6.38954	7.62851	7.13896	6.22997	4.89148	7.89701	8.89802	7.72497	7.39125	9.23801	7.1779	8.39706	7.06069	7.44715	7.23543	6.60805	3.84287	5.18931	5.03483	4.9081	5.07697	3.68875	4.25751	5.09319	4.69375	5.10522	4.84276	4.9523
AKAP13	8.5549	8.31114	7.99016	8.36539	8.67761	9.00756	12.4073	12.0665	12.2074	12.8283	12.5134	11.5488	12.3362	12.1696	12.4155	11.1848	12.811	12.0654	7.63789	10.3113	10.1261	8.55166	9.96764	10.6658	10.5636	10.8844	10.9496	10.9987	5.95116	5.93324	5.08062	6.29824	5.56299	7.07348	6.13921	5.32292	5.85248	5.77464	6.10145	6.14677
AKAP14	2.85172	2.98977	3.04061	2.83513	2.8849	2.89718	2.57715	2.58822	2.62102	5.46011	2.18704	2.78803	2.73041	4.1271	2.4358	2.98164	3.21499	2.84557	4.90201	4.34677	4.59506	4.00845	4.34244	4.36235	3.9777	4.87612	4.53667	5.59984	5.83959	2.01268	4.52743	4.47326	5.19637	4.76533	5.20143	5.41721	5.50518	4.95215	5.29014	5.21927
AKAP17A	8.42255	8.5802	8.36818	8.57823	8.51341	9.47238	12.0155	11.8948	11.6451	12.0098	11.8491	11.9109	12.0269	11.8989	12.1794	12.1431	12.8505	11.873	9.46487	9.69775	9.52321	10.133	10.3844	9.92639	10.2616	10.0223	9.8524	9.90886	6.6033	5.29759	6.79552	6.43119	6.5522	4.32463	6.75972	5.34685	6.05251	6.93093	6.35017	6.09112
AKAP3	4.27048	3.93184	3.70951	4.17843	3.9947	4.18293	1.36403	1.36004	4.68143	1.36785	1.36941	2.34177	1.37782	1.36941	1.37651	1.36406	1.42961	1.37819	3.03897	3.44207	4.09696	3.48076	3.8569	3.57885	3.87146	4.49872	3.09087	3.73187	4.74938	5.26759	6.15609	4.58761	4.66954	2.73676	4.6948	3.16009	3.11889	2.75783	2.51084	2.02166
AKAP4	4.36093	4.27704	4.17956	3.92241	4.09159	4.31942	2.2794	3.27365	3.15597	3.32823	2.19018	2.26979	3.56293	3.07094	3.35749	3.23004	3.39318	2.90961	5.72262	2.25372	6.38487	5.3305	4.06466	4.32902	3.63688	6.52616	4.83528	4.49798	8.61358	8.43295	7.82593	7.45829	8.09103	7.99308	8.52234	8.00649	8.24108	8.00581	8.29959	7.28852
AKAP5	6.78159	5.33355	6.02766	5.93632	5.81341	4.65301	5.39989	4.16612	5.08082	6.10197	3.88647	2.85123	3.0589	3.45259	5.37146	3.81761	4.14174	2.98018	6.31667	6.79616	6.74357	2.80593	8.08851	3.71344	7.66691	7.42886	5.68521	5.08284	4.43557	3.17504	4.29793	3.00757	3.64049	4.7136	5.98314	5.41085	4.33269	3.06437	3.80966	3.61402
AKAP6	3.71826	3.68158	3.63327	3.75718	3.93029	3.70951	1.36552	1.34954	1.351	1.35453	1.3599	1.3513	1.35512	1.34668	1.96416	1.35414	1.3588	1.35705	6.10683	5.75064	4.9437	5.94475	4.62449	6.04179	5.16345	5.21271	6.52993	6.20773	2.9804	2.53607	4.61548	4.24693	6.20028	6.37685	6.6452	3.62087	4.74919	6.04975	4.62112	4.75252
AKAP7	9.81639	9.69567	10.07	9.94477	9.89948	8.9203	11.9071	11.1159	11.307	11.3768	11.1761	11.6318	11.4874	10.8763	11.2189	11.6834	8.79494	11.2604	11.369	11.2412	10.9897	11.1194	11.0651	10.8305	10.8259	10.1409	9.42158	9.07586	6.44827	3.93844	5.15803	5.48883	4.4627	5.00999	5.81591	3.84009	5.13328	5.14686	5.01091	5.08869
AKAP8	8.39575	8.28013	8.21755	8.31221	8.25865	9.1333	10.1731	10.4503	10.3518	10.5801	9.97974	10.025	10.0826	10.4561	10.223	10.4417	10.6717	10.287	8.66355	9.08325	9.7366	8.9176	9.31559	9.02924	9.22708	9.2328	10.1342	10.245	7.51523	7.01947	7.17428	6.82232	8.27019	6.52067	6.20824	7.2094	6.8619	6.71179	6.28249	4.92274
AKAP8L	7.1352	7.02486	6.90625	6.91369	7.03034	7.29541	10.6055	10.1788	10.3466	10.7482	10.829	10.9566	10.6781	9.75174	10.0667	10.3222	10.7625	10.4183	7.38783	6.98584	6.87585	6.91629	7.27518	7.78494	7.73698	7.69562	7.30324	7.8177	5.56429	5.45398	5.3337	6.45148	5.72691	4.96207	6.32386	6.3302	5.70317	6.2873	5.39336	5.6368
AKAP9	8.34395	8.46875	8.28102	7.93989	8.48064	8.54934	7.96872	7.92049	7.90613	8.20913	8.41084	8.38362	8.31568	7.92322	8.00498	8.09498	7.58096	8.16288	10.0401	10.7253	10.8389	10.6336	10.3198	10.9258	10.0925	9.61084	9.2952	9.47455	2.30541	4.89912	3.1953	6.70194	4.85161	4.8485	5.9786	4.39978	4.99782	4.16594	4.83785	4.61081
AKIP1	8.1607	8.28569	8.42127	8.28085	8.03074	7.77293	8.73919	8.76139	8.8197	8.40699	8.47186	8.6324	8.51365	8.3416	8.3503	9.35072	6.9068	8.60451	8.79576	8.50526	8.45381	8.5041	8.48881	8.98472	8.18148	8.5617	9.08865	8.54204	12.6641	12.8689	13.4901	13.6249	12.4444	12.7282	12.8954	12.6214	12.2323	12.9516	12.8769	11.9955
AKIRIN1	9.23427	9.76355	9.2531	9.41613	9.46753	9.70135	10.3592	10.6219	10.1225	10.3079	10.0912	10.5988	10.4262	10.6117	10.7304	10.3919	11.0529	10.0071	9.52959	10.0273	10.0054	9.78798	10.5333	10.5904	10.5422	10.0157	9.93035	9.89998	7.74012	10.3477	8.48912	8.00729	7.32198	10.0173	4.96448	7.28275	7.70887	8.2184	8.38841	8.43041
AKIRIN2	8.74079	9.08447	8.65299	9.11493	8.90999	9.90958	8.82481	8.85604	8.84064	8.78753	9.36247	9.51608	9.03417	8.85245	8.86842	8.72926	10.1708	8.85852	10.7548	9.02655	8.76184	10.903	9.6162	9.81293	9.80413	9.22331	9.99987	10.4003	10.8691	11.6077	11.457	11.3222	11.4515	11.6706	12.1358	11.0305	11.9532	11.9239	10.8307	11.9532
AKNA	6.43114	7.22733	6.53835	7.30722	7.09734	9.27201	3.59444	3.53228	3.26689	3.8697	3.94557	3.63377	4.03607	4.16758	4.02804	3.71875	6.31879	4.55178	7.02467	8.48967	8.65796	8.63189	8.91687	9.51947	10.0584	8.68249	10.2897	10.5288	3.94561	5.79127	4.15138	5.58974	4.31555	3.87589	5.97595	4.88253	5.87924	5.96071	5.28891	6.42793
AKNAD1	3.14711	3.16085	3.36061	3.22575	3.16993	3.01925	3.59936	4.25319	4.94489	4.28239	3.38622	4.36848	4.19398	3.90353	3.44463	3.94393	3.90317	3.90168	4.77555	2.73122	4.46595	4.36734	4.50845	5.02769	4.46347	3.18445	5.64671	4.65042	4.82294	2.93012	5.84977	4.79302	3.43226	5.39884	6.58823	5.04466	4.9771	4.99233	5.76382	5.55189
AKR1A1	9.09164	9.07249	9.08782	9.31437	9.02483	9.2087	9.07143	8.26951	9.11735	8.67099	9.02419	9.12028	8.75088	8.25605	8.40826	9.0997	8.17946	9.02266	10.1717	11.3808	11.2575	11.1304	11.2125	11.5139	11.2466	11.6806	12.0771	12.3231	6.12803	2.32321	3.40691	7.96718	2.88114	8.03774	3.32325	1.58715	2.12432	6.61429	4.80518	7.52501
AKR1B1	10.6837	10.5809	10.3462	10.4509	10.4795	10.308	10.6516	10.3916	10.3403	11.1367	10.747	10.5341	10.7194	10.0199	10.6299	11.6853	9.44329	10.4243	10.6672	12.0435	11.7552	10.3556	11.5759	11.3651	11.6225	10.996	11.1245	11.1104	7.83755	7.26776	9.20199	7.65193	8.29354	7.81065	8.86679	8.01736	8.76067	7.90602	8.96586	7.90171
AKR1B10	3.82394	3.71826	3.70951	3.71393	3.58496	3.64309	2.22667	2.47881	2.2191	1.73076	1.89899	1.80649	1.60169	1.85545	10.2349	4.35813	2.18375	1.87066	4.61241	3.41638	6.13674	5.52238	4.82021	4.03268	5.96781	2.74583	4.01333	6.33888	5.82911	5.79127	6.5788	3.674	6.00076	6.62491	3.86687	6.34556	6.77758	6.29976	4.74737	3.97576
AKR1C1	7.15996	7.05414	7.48124	7.01633	6.88253	7.72206	5.94737	5.41909	5.88185	5.52487	5.43153	5.81319	5.12636	6.72828	7.26476	5.19367	3.77519	5.25502	7.82081	8.15756	8.21908	6.76737	8.39644	7.00289	8.39143	8.32353	7.91339	7.67447	4.86521	5.59871	6.46577	6.26476	5.7405	5.74092	7.09758	6.19076	5.5069	6.5194	6.19993	5.70862
AKR1C3	3.92769	5.03912	4.58465	5.74391	4.17615	7.73402	6.31224	7.42273	8.30178	6.74757	7.22256	5.86337	5.03431	7.8358	10.8595	6.88804	9.11011	7.6825	6.44927	7.50128	7.15315	6.09023	7.41045	7.0065	7.06268	8.53058	8.76631	8.82762	8.83837	8.78589	10.9144	8.07806	8.07347	9.97351	10.3789	10.988	7.76339	9.18929	9.35757	8.41173
AKR1C4	2.80735	3	3.16993	3	3.16993	3	1.35722	1.95377	2.50687	1.34978	1.37437	1.36922	1.36527	2.01741	2.99946	1.34814	1.89094	2.00001	6.72013	2.49176	5.26091	4.78169	4.1214	1.64688	4.18532	1.94064	5.78533	3.20186	2.19806	6.0964	6.37916	5.91554	3.26604	3.19219	2.1285	6.7344	3.5532	4.34296	2.68705	3.28704
AKR1D1	2.80735	3	2.80735	3	3	2.58496	2.02648	1.50315	1.48054	1.59367	1.60245	1.51644	1.51567	1.55432	1.59186	4.06413	1.57922	1.58196	9.63143	5.84424	5.90641	7.13305	5.71399	5.81108	5.69306	1.52303	6.83056	5.38546	1.69542	5.30857	5.12325	3.95187	5.88688	4.8266	5.1026	3.00377	5.67164	1.86345	1.7154	2.23709
AKR1E2	4.27048	4.27704	4.32353	4.43855	4.26444	4.25601	3.87088	2.2594	2.09165	1.97351	3.40261	3.87665	3.89814	2.85313	3.17517	3.4625	5.23031	3.69848	6.22339	5.04405	5.18401	5.30455	3.82648	6.30256	4.7959	4.50273	5.93075	6.28037	5.42689	6.79186	3.11149	5.40815	5.63596	4.13455	3.9882	4.53155	5.51131	5.94398	4.83578	5.37518
AKR7A2	9.52929	9.39936	9.27182	9.43075	9.13354	9.12457	11.6177	11.4675	11.6865	11.4938	11.6568	11.4042	11.5829	11.1863	11.486	11.774	10.6742	11.346	9.87032	10.2391	10.6876	9.93588	10.0456	10.2873	10.109	10.6752	10.1632	10.0644	5.26311	8.13829	5.96243	8.94886	6.64526	7.67325	7.28599	3.62087	6.41246	7.38611	6.13537	7.70574
AKR7A3	6.92748	6.75597	6.77102	6.67874	6.63374	6.53835	9.37433	9.29861	9.62324	9.49815	9.43415	9.21995	9.29369	8.91807	9.04925	9.69967	8.41113	9.50165	8.48881	8.52907	8.66784	8.49863	8.31418	8.66908	8.28501	8.2614	8.12417	8.00219	5.52969	5.90815	6.67744	6.69343	7.14926	6.72754	5.5396	6.42579	5.25615	6.39775	6.29178	5.05432
AKT1	7.61556	7.56409	7.40724	7.52872	7.39668	7.38455	10.743	10.7843	10.7424	10.6332	11.0771	11.0403	10.8327	10.8891	10.9109	10.6898	12.1073	10.7833	4.85066	9.11778	9.6252	8.68022	8.7527	9.90615	9.10391	9.89703	10.7743	10.8418	9.23872	8.85238	9.3021	8.97546	7.22077	8.84513	7.80485	8.87978	8.55631	8.12994	8.71912	8.68217
AKT1S1	6.36064	5.84928	5.97318	5.78023	5.72165	4.89039	6.42628	6.28155	6.4461	6.68499	6.49627	6.41597	5.94611	5.97408	5.97504	5.67361	4.98007	5.90429	4.67424	7.97851	8.14423	5.24912	7.12198	8.86865	8.18993	8.12337	8.65475	8.65148	3.24889	3.67467	4.98616	4.35902	6.43645	4.6126	3.30835	4.72404	4.24941	2.3557	2.98187	3.21822
AKT2	6.87968	6.91264	6.74033	6.81069	6.75297	7.42729	8.31329	7.78261	7.69136	8.05239	8.47342	8.15326	8.43737	7.54161	7.86075	8.13396	8.62489	7.90357	6.0777	7.73658	7.97535	7.51981	7.83129	8.42512	7.95939	7.86785	8.27724	8.3044	8.27019	8.45273	8.19532	7.45427	7.78678	8.16236	8.22789	6.63857	8.11019	7.81732	7.22768	7.42867
AKT3	7.09096	7.324	7.39305	7.18804	7.41234	7.3042	8.47342	8.51078	8.61805	8.44881	8.85496	9.19399	9.08068	8.79156	8.40096	8.4572	8.0972	9.20765	9.19299	8.7239	8.52066	8.70594	8.20366	8.71923	7.98333	8.04755	7.37688	7.85698	10.616	11.0805	11.3683	10.6567	10.6463	10.86	11.0769	10.6698	10.6418	10.2441	11.0158	10.2144
AKTIP	7.92607	7.5841	7.6874	7.54986	7.64745	7.66754	7.85521	7.7343	7.72631	7.82135	7.70651	7.50713	7.83362	7.53592	7.87432	7.9823	8.55626	7.6372	8.08851	7.69857	7.47732	8.32655	7.34627	8.30614	7.71825	8.84754	8.58026	9.01541	11.9647	11.8758	10.9754	12.1771	10.8167	12.3281	11.3709	11.191	11.717	11.6593	11.5952	12.3566
ALAD	12.0047	11.4531	11.6417	11.5356	11.8427	10.1488	12.526	11.8663	12.5505	13.2888	12.5321	11.0547	12.6144	11.5901	11.6348	11.3595	8.51316	11.8835	11.8313	12.7625	12.2678	10.2345	11.9875	10.7178	12.3896	13.043	11.2833	11.2802	5.91011	5.88979	6.26695	5.40589	5.72377	5.54068	6.26337	5.67945	6.97557	5.81735	5.36822	6.2268
ALAS1	9.86735	9.78175	10.018	9.7176	9.78091	9.04874	10.3425	10.1471	10.0212	9.67862	10.2327	10.3795	9.89109	9.92592	10.2821	11.5823	9.52917	9.99344	10.8839	10.4674	10.4469	10.8726	10.4424	10.6906	10.5457	10.6289	10.5943	10.8164	9.87287	9.42391	10.5777	9.91394	10.6418	9.49527	9.53789	9.69257	10.2922	10.1756	9.62597	9.35757
ALAS2	4.61908	6.04229	4.89039	8.60118	4.58465	9.47888	11.1132	13.6342	10.6304	9.41466	10.7804	12.5174	10.9875	11.3588	15.4447	9.22148	16.3369	11.5989	12.9016	10.9005	11.2306	13.1787	8.98408	13.6911	9.87864	7.81319	8.17692	7.8083	3.87831	5.82773	2.00098	6.00765	5.81405	3.77126	5.29955	2.45106	2.48423	5.21939	2.1285	3.34035
ALB	3.45943	3.44825	3.32193	3.51059	3.40862	3.44825	4.5289	3.58489	2.3949	3.51322	4.28812	5.54675	4.22372	4.05743	3.74698	3.24323	5.35883	4.69713	5.72311	4.82879	5.65069	4.15998	4.58751	4.84745	4.38672	5.29779	6.07384	4.80059	6.64938	6.18716	4.46428	4.50243	5.22289	5.4245	6.36104	4.84865	5.44634	4.22165	4.23275	5.74229
ALCAM	8.4409	9.42225	9.25766	9.1238	9.08631	9.16164	9.13963	10.226	10.2616	9.07577	9.61152	10.2213	9.49815	10.2069	9.80006	10.0472	8.36596	9.91483	10.9712	10.1394	10.2834	11.2389	10.2535	10.7161	10.1231	9.79575	10.4176	10.6455	4.85139	4.79347	5.19699	4.30541	4.83116	5.56942	5.4455	6.00266	4.49706	5.66774	4.56271	3.74657
ALDH16A1	7.36578	7.19903	7.24198	7.23609	6.92656	7.53779	8.8286	8.717	9.16611	9.31475	9.08382	8.73785	9.15967	8.84603	8.67842	9.11663	8.96683	8.63126	4.06014	7.8024	7.58106	7.62894	7.75845	7.97456	8.27417	8.33873	8.61691	9.16159	5.63278	4.67709	2.72849	6.20751	3.65265	7.08312	3.23965	3.05963	3.35873	6.04373	5.06603	2.76674
ALDH18A1	7.73025	7.42377	7.54697	7.49616	7.54923	7.86722	9.0547	8.10628	8.69206	8.74427	8.86916	8.9574	9.24627	8.36716	8.28815	10.2662	7.27183	8.84554	9.35313	9.60801	9.52082	9.39293	9.16625	9.48952	8.63836	9.30221	8.53904	8.31241	10.489	10.5183	11.2311	9.94208	10.3854	10.6478	9.92834	9.90033	10.2441	10.0837	9.86937	10.7963
ALDH1A1	4.94606	4.73529	5.17405	5.16283	4.25066	5.26173	6.37197	5.54529	7.0904	5.06944	6.66111	7.11771	6.0686	6.24254	6.62233	5.99563	6.86714	6.62953	4.26387	6.72388	6.34055	8.66355	6.54892	7.03038	7.51515	7.63916	7.7156	8.18532	1.81457	3.92777	4.16218	3.19161	5.81405	2.52924	4.27257	6.96994	3.69088	2.2914	3.41236	3.64479
ALDH1A2	5.6232	5.19929	5.50247	5.37652	5.57166	5.33355	5.98501	5.67992	5.87527	5.48317	5.5197	7.4779	7.21115	6.12952	4.83262	5.93445	1.53612	6.27227	5.44222	5.47763	4.95045	4.93226	3.97217	5.92614	5.8496	4.42478	5.62414	5.35506	7.46946	4.55652	7.65858	6.71237	7.05874	6.91487	8.00464	7.13403	6.60129	4.78555	6.64198	6.4418
ALDH1A3	7.75487	8.04423	8.66532	8.04944	8.24035	6.70693	9.67722	8.48154	9.69792	9.35746	10.4933	7.48687	10.1983	9.94063	8.78243	7.68632	3.20799	8.75992	8.64609	8.18008	7.9328	6.44158	9.07726	6.12924	8.23473	9.61456	7.93868	7.38016	4.33913	3.25284	6.13673	2.85485	2.10136	4.92463	4.86391	4.44923	1.69732	3.05733	3.93172	2.06711
ALDH1B1	6.49296	6.33585	6.55291	6.67025	6.45958	5.85679	8.69543	8.24388	8.49822	8.51659	8.66227	8.62651	8.29181	9.18906	7.99582	8.74963	6.82482	8.01663	6.86662	6.88402	6.93482	6.66492	6.96655	5.97889	7.41731	6.80197	6.35529	6.94996	8.55947	8.57518	8.80869	8.1224	7.24663	8.40967	8.63258	8.46701	8.08634	8.32324	7.64916	8.13829
ALDH1L1	6.12302	6.34648	6.19468	6.07256	6.52494	6.70693	5.80509	5.82473	5.86696	6.36727	7.1402	8.44969	6.85751	6.4186	8.34821	6.75973	3.2553	8.37251	8.056	7.44419	7.34935	7.75425	6.619	6.31712	6.83158	6.7188	7.97785	7.29811	7.42716	6.54842	7.36848	6.99017	7.53143	7.11181	6.91665	7.0808	7.71744	6.99584	7.5104	6.32382
ALDH1L2	4.10121	4.11515	4.05355	4.32353	3.9947	3.72733	6.23867	6.2231	7.04167	6.37739	5.83016	6.6135	5.88979	6.96168	6.11557	6.02312	6.48797	6.4666	5.69125	5.32727	6.29923	5.64614	5.92481	4.21609	5.03384	5.56096	5.44385	4.60886	4.73564	4.82147	5.78176	5.7167	5.64781	4.0254	6.27659	5.52025	5.68683	5.47607	3.44255	5.46195
ALDH2	10.3112	10.4791	10.4978	10.3705	10.4633	9.9285	10.8681	10.8361	10.9611	10.8327	10.4947	10.7064	10.7072	10.8158	10.5897	11.1144	10.8615	10.9069	11.217	11.0597	11.2972	12.0163	11.0214	11.7298	11.2695	11.8024	12.6963	12.7225	6.72343	3.22927	5.7152	6.15258	2.74422	5.41963	7.43445	4.35532	6.56597	5.65812	6.22647	6.32691
ALDH3A1	4.61908	5.16059	4.64963	4.52323	4.52376	4.68056	3.08147	3.80215	3.96326	4.08677	3.28907	3.21589	3.28655	3.64856	4.20871	3.7955	4.36031	4.10158	6.19191	6.40799	3.71112	5.81037	5.4578	4.55742	5.28318	5.56201	7.22585	7.50478	6.47485	5.04504	6.0408	5.84464	6.34147	2.46123	5.96594	6.47489	6.59768	6.34227	5.96908	6.53837
ALDH3A2	12.1148	11.9868	12.0853	12.1432	12.2014	10.7968	14.2381	13.8267	13.9187	14.0165	13.9688	13.7725	13.9766	14.0905	13.9308	13.5681	9.93661	13.7559	12.0276	12.9194	12.8747	11.9875	12.7671	12.1931	12.5913	13.4132	12.2848	12.1663	6.11583	7.31106	7.98607	5.71459	5.43801	7.83304	6.1957	8.76626	7.21521	7.42638	8.54283	6.64164
ALDH3B1	6.84835	6.95056	7.0658	6.94621	7.28289	7.07322	7.27343	6.41275	6.68816	6.73724	7.27923	7.24623	7.21074	6.6824	7.51603	6.19425	8.2444	6.57693	7.23397	5.17977	6.84967	7.99017	7.69312	8.40807	7.72711	7.88651	9.07885	9.33636	6.97872	5.31369	6.58427	6.00694	6.93065	3.29849	6.66247	7.03788	5.67756	6.16697	6.79636	5.97067
ALDH3B2	3.68158	3.68158	3.70951	3.59478	3.58496	3.81579	3.96539	4.3697	4.48946	4.06618	4.18798	4.53122	5.12598	4.05827	5.02974	4.29487	5.62343	4.00746	5.8979	4.7408	3.896	5.78067	3.44403	5.60363	4.86732	4.7959	6.77546	6.65598	6.15075	5.69759	3.05803	3.84996	3.5064	3.25777	5.99469	6.77447	4.95949	5.58887	2.44716	5.05432
ALDH4A1	6.27687	6.41342	6.35877	6.46187	6.48622	6.34764	7.77866	6.54398	7.71107	7.4137	7.44243	7.03227	7.56907	6.8514	7.64804	7.08445	6.08099	6.79595	6.80737	7.36836	7.07426	7.19371	6.90626	7.6808	7.05145	6.34153	6.63088	6.91258	4.50323	5.05888	5.84201	6.39445	6.39132	4.68818	4.6948	6.0835	5.98314	6.44397	5.90937	4.31055
ALDH5A1	7.72206	7.65813	7.05982	7.70119	7.68688	7.3042	7.38478	6.39227	6.97534	7.42795	7.19862	6.69936	7.45665	5.97504	7.34148	7.24322	6.86291	6.60178	9.54585	9.90121	9.83587	10.423	8.79308	9.54265	8.36223	8.05711	6.20121	5.67562	6.90931	6.03203	7.8888	8.66799	6.67363	7.56213	4.3236	7.75086	7.09152	7.78716	8.38924	6.95302
ALDH6A1	9.06564	9.06591	9.02171	9.07733	9.2117	8.05544	10.785	10.7304	10.6569	10.6806	10.7767	10.9475	11.2174	10.5865	10.4914	10.3124	7.63471	10.8737	10.8851	10.8077	10.7163	10.0439	10.2586	10.6693	10.1131	10.2356	8.94665	9.15325	5.69313	6.69659	8.40427	6.3392	5.33629	4.37097	6.10394	5.99577	5.79584	5.44527	5.77303	5.70173
ALDH7A1	8.65874	8.66778	8.4718	8.5554	8.64738	8.12692	8.27186	7.36584	7.73249	8.16499	8.13396	8.23865	8.23201	7.56532	7.72324	8.74531	3.26525	7.89981	10.2014	8.76323	8.86277	9.72657	8.47228	9.13888	8.54856	8.5806	8.61655	8.43348	8.79414	9.78805	9.13325	10.1479	10.5795	10.1883	10.3079	9.01881	9.86822	9.89739	9.84359	8.49309
ALDH8A1	5.91368	5.60123	5.8392	5.16283	5.88436	4.73649	4.98181	3.9929	3.72606	4.52513	4.36482	4.55788	3.69037	4.59315	2.39394	3.34225	2.67509	4.20562	1.83799	7.24485	6.64602	6.58859	7.57003	7.55334	6.94256	7.12739	6.85082	6.40364	5.62172	5.05536	6.11952	4.67458	5.98026	6.32571	6.50468	6.50718	4.91655	4.90373	3.97503	5.28061
ALDH9A1	11.0828	11.0079	11.1061	11.0704	10.7564	10.9389	9.49571	9.94865	9.88866	9.34329	9.27557	8.94053	9.08734	9.05809	8.9848	10.188	9.35657	9.47762	12.6963	11.6196	11.7917	12.7482	11.9916	12.1142	11.9551	11.7522	10.6758	10.8389	10.9792	10.3779	10.1933	11.5292	10.1768	10.7926	9.93625	10.7951	10.0157	9.56549	9.39815	10.4776
ALDOA	12.8246	12.6198	12.61	12.5643	12.5775	12.0651	15.2529	15.4007	15.0477	15.2596	15.2105	14.9908	15.1674	15.0717	15.096	15.3777	14.4452	15.0249	12.8687	13.4132	13.5674	13.3432	13.4422	13.7058	13.6268	13.7726	13.9102	13.8184	4.9504	3.12727	4.57224	3.12488	3.9036	3.62743	3.2451	4.05011	5.32396	2.74162	2.96866	6.18389
ALDOAP2	4.10121	3.8296	3.81579	3.71393	4.31942	3.84256	1.66043	1.93112	1.4085	1.40539	1.43832	1.80749	1.99966	1.48414	1.3912	2.01136	1.4069	2.52336	7.19186	6.56889	3.10693	5.91772	3.62029	3.78963	3.5969	6.72527	4.29098	4.13707	5.44889	3.27832	3.49109	6.12614	5.65164	7.19884	6.82232	6.31797	2.75727	4.6171	3.32379	6.42219
ALDOB	4.64764	4.57662	4.66767	4.66555	4.64963	4.59439	3.60831	2.75577	3.0135	3.52765	2.54818	2.43559	3.1553	2.71053	2.49039	3.49192	3.50768	2.23284	5.99019	5.39534	5.46327	5.25212	5.56025	5.21046	5.57845	5.43722	5.32514	5.46581	5.39312	6.16116	4.85617	5.13201	5.00549	5.21886	5.49592	4.59976	4.68222	4.83079	5.0203	5.43674
ALDOC	9.93059	9.34413	9.82682	9.36997	9.46878	7.94491	11.588	10.7694	10.1969	10.7519	11.0618	9.562	10.4437	9.61186	10.7032	10.1969	8.4832	9.68413	9.32096	9.48521	10.1944	9.22609	8.91013	10.442	9.2324	10.6254	11.1168	11.4533	5.6052	2.55075	6.10278	7.09736	3.48167	5.56942	3.36577	4.26653	2.78994	6.20878	5.45601	2.49446
ALG1	7.22808	7.15668	7.046	7.20579	6.83053	6.67568	8.14932	8.46798	8.8554	9.07524	8.25605	7.706	8.22717	8.36855	7.93945	8.55236	7.59621	8.71734	4.3738	8.62602	8.60476	6.50713	8.10745	7.54718	8.11473	7.97106	7.30125	8.15149	2.4634	3.19281	2.77208	2.60113	2.6676	3.53235	2.95835	4.695	2.90121	4.85976	3.38922	4.07807
ALG10	5.14096	5.51312	5.23175	5.36004	5.02943	4.35359	6.55056	6.31794	6.63546	6.484	6.1967	6.06339	6.19566	6.17636	5.75125	6.83081	5.43239	6.62558	6.56387	6.68296	7.01714	6.91878	6.91214	6.05268	6.27616	6.34363	6.54793	6.52735	8.01901	4.24659	4.92222	4.35532	5.272	6.44062	6.94384	6.36499	6.12548	7.45242	7.23688	7.23513
ALG12	6.2196	5.74333	6.04477	5.93632	5.57166	5.62662	7.82135	7.55058	7.90807	7.95454	7.91181	7.74764	7.80231	7.46645	7.30256	7.42373	7.50944	7.58308	4.8116	7.38323	5.48408	4.90238	6.56513	5.36868	7.15513	7.16488	7.21864	8.43233	6.89842	4.82894	4.07969	3.99661	5.15411	7.0355	6.15118	7.62055	4.88045	7.09134	5.06603	6.76761
ALG13	8.38801	8.50242	8.4393	8.47133	8.37656	8.92225	9.65354	9.6879	9.51608	9.3275	9.5721	9.50966	9.53235	9.49815	9.52836	9.48544	9.41812	9.57607	10.3081	9.96495	10.0919	10.1338	10.1067	9.50972	9.90391	10.0865	8.84052	8.65852	9.09244	8.21401	7.8217	7.47806	8.53914	9.5196	10.3254	9.94845	9.91723	9.15671	8.14278	7.3444
ALG14	8.42031	8.42687	8.38713	8.55719	8.30503	7.56766	10.5091	9.95414	10.3784	10.0733	9.80791	10.0969	10.1714	9.75057	9.79314	10.4302	7.13351	10.0769	9.79292	9.50868	9.78732	9.32096	9.35049	9.14697	8.99678	9.10093	7.9681	7.42771	4.20686	3.20897	4.86351	5.46296	5.25637	4.93127	2.36417	4.32997	5.42784	6.04705	5.03354	2.63297
ALG2	9.42777	9.08079	9.46054	9.2218	9.23052	8.44768	9.17431	9.01862	9.03124	8.8385	8.8666	8.74275	9.01414	8.93192	8.59233	9.16789	7.22256	8.86788	10.7664	10.1162	10.192	10.4745	10.4531	9.4124	10.1324	10.7453	9.3714	9.20412	8.59141	7.22016	8.84309	9.53602	8.8154	10.0473	9.83672	9.66979	8.19211	8.71086	7.81693	10.2856
ALG3	7.25307	6.99014	7.18171	7.33363	7.02477	7.11014	11.9665	11.1092	11.3194	11.4438	12.2519	11.6588	11.9559	11.2238	11.6368	10.8715	10.1338	10.7909	9.36959	9.40467	9.62479	9.17611	9.11703	8.97747	9.48697	9.44778	9.61734	9.89636	3.24889	4.76623	3.60293	6.21881	5.63668	6.14677	3.2069	7.0541	6.41347	2.62992	7.06637	7.27995
ALG5	8.75203	8.60507	8.55532	8.72218	8.61702	8.28085	12.4872	12.1472	12.3221	12.1516	12.2613	11.9272	12.2813	12.0214	12.0145	12.6659	10.7482	11.9981	10.2503	10.3005	10.471	9.46212	10.2611	9.63081	10.1595	10.5234	9.99082	9.97027	4.92633	6.75497	5.84873	5.26937	6.21033	5.00752	5.94067	4.096	5.93683	4.59357	7.53143	2.14718
ALG6	9.00367	9.12582	9.0093	9.11126	9.05248	8.81049	9.8045	9.33234	9.39023	9.43415	9.42307	9.16389	9.39724	8.92205	9.34962	10.1199	9.25443	9.18385	10.4741	10.8305	10.8642	10.5843	10.4271	10.2876	10.317	10.2558	9.26621	9.29249	4.96749	7.78306	3.61655	6.84401	6.53278	7.30235	6.47288	6.26151	7.94077	8.47252	7.7619	8.808
ALG8	9.21811	9.10628	9.24619	9.14257	8.96336	8.38253	12.6502	12.0576	12.1646	12.4185	12.5087	12.1026	12.4521	12.0337	12.4693	12.7045	10.2371	12.1104	10.9601	11.2229	11.2486	10.9536	10.9531	10.6969	10.8374	11.0478	10.276	9.86326	7.74454	6.88217	9.08516	7.9871	7.55775	6.5921	8.30853	2.90197	7.21177	8.40967	8.68823	8.40967
ALG9	8.05838	7.99501	8.11651	8.04608	7.94795	7.41349	7.74087	7.02615	7.05561	7.20581	7.31797	7.64138	7.64656	6.67542	6.86646	7.46799	5.1137	7.11669	9.83062	9.83331	9.64696	9.2483	9.55257	8.93743	9.43853	9.22937	9.12877	9.30654	7.24125	7.80914	9.1051	9.47233	8.43295	8.2806	9.87919	5.20794	7.65397	9.00615	8.78589	8.23431
ALK	5.01073	4.7589	4.80754	4.8282	4.93824	4.84089	1.43477	1.4541	1.45204	1.47414	1.43752	1.40987	1.44637	1.46393	1.44923	1.46047	1.50052	1.42342	4.63628	5.05791	6.29299	5.94303	5.78808	6.44537	4.78003	5.91286	5.15956	6.14581	6.3694	5.83735	4.18469	6.38791	5.42752	9.36553	5.56563	6.29012	6.67927	5.56237	5.91536	5.94947
ALKBH1	7.27442	6.75597	7.24715	6.96926	7.09734	6.14969	7.11126	6.82824	7.15081	7.50944	6.99706	6.87553	7.33735	6.77188	6.47023	7.13593	6.63937	6.99122	7.50511	8.84052	8.86887	8.24937	8.6364	8.3884	8.4764	8.41254	8.88802	8.12504	10.8957	9.24222	11.3273	10.4469	11.0454	10.8322	9.07909	10.7132	10.7852	10.2922	9.89625	10.1463
ALKBH2	7.22808	6.66407	7.01586	6.73429	7.03535	6.35828	10.3144	10.083	10.3512	10.5533	10.5873	10.1702	10.5257	9.9908	10.1658	10.4087	8.93808	9.91436	7.09258	7.76936	8.14751	6.62924	8.01327	7.49085	7.99535	8.14392	8.61316	8.66129	7.46377	6.94224	6.79878	9.78805	8.97461	7.78807	8.73884	7.36928	8.23547	7.72091	7.66216	8.91247
ALKBH3	8.55745	8.37115	8.51021	8.43148	8.30503	7.87186	7.78362	7.14718	7.5598	7.63571	7.58435	7.73791	7.73008	7.19968	7.01999	7.44492	6.16562	7.54659	9.09341	9.85189	9.49496	9.00223	9.57205	9.01024	9.26326	9.46212	9.93914	9.40277	6.04442	5.70658	5.84428	5.41721	5.02538	6.9054	6.96724	3.70619	6.88015	6.53434	6.85807	5.08204
ALKBH4	6.23763	5.48385	6.0902	6.21134	6.03252	5.17884	7.90086	7.74416	8.13203	8.13523	7.81672	7.77789	8.1761	7.77288	7.636	8.3291	7.1331	7.74087	7.92613	7.44542	7.54551	7.5475	7.04891	7.45494	7.35277	7.95127	7.16104	6.74866	6.43917	3.86309	5.96584	2.51909	4.39878	3.36881	3.25777	4.87069	3.34794	6.36702	5.72731	6.23709
ALKBH5	8.98606	8.80808	8.89982	8.94007	8.80078	8.97349	9.12769	9.17883	8.79156	9.21045	8.94111	9.20247	9.00839	9.05937	9.00766	9.11166	9.84644	8.90366	9.26326	9.85654	9.57473	9.34504	9.66189	9.95448	9.76743	9.72391	10.2018	10.6034	11.2607	10.4953	10.6008	11.2571	10.7607	10.7504	10.695	10.2504	11.3222	10.7813	11.2144	11.1183
ALKBH6	8.75849	8.35786	8.60693	8.41464	8.37961	8.24436	7.84653	7.143	7.56556	7.5238	7.6314	7.27059	7.4687	6.779	6.64964	7.38209	6.4047	7.32461	8.671	9.11703	9.00476	8.00887	9.41026	9.17297	9.36843	9.93196	10.2122	10.1405	7.40245	4.76302	4.57486	2.68571	6.53278	5.88741	3.9882	8.16014	6.41895	6.41287	3.99752	6.72168
ALKBH7	8.43535	8.31345	8.36384	8.40913	8.42255	8.22788	11.7898	11.8018	12.0864	12.0699	11.9523	11.8461	12.009	11.6682	11.8369	11.8569	10.7637	11.6785	6.13789	7.80071	8.23232	6.91368	7.62357	7.69423	7.74572	9.08325	9.68432	9.91402	6.53372	7.95404	7.42498	6.05778	4.3415	6.93145	5.72691	6.33857	6.97027	7.16003	5.87194	6.93397
ALKBH8	6.0134	5.78556	6.1494	5.89651	5.86384	5.57956	4.88983	5.10484	5.32926	5.09185	5.19918	4.69944	4.84003	5.07129	5.00252	5.65164	5.05788	4.64577	7.14431	7.60238	7.34314	5.98744	7.65905	7.40428	7.45242	7.39316	7.0211	6.221	4.82174	3.32772	5.93119	4.94262	5.36152	6.11976	4.50633	6.62561	6.00859	5.29509	5.22981	5.28736
ALLC	3.82394	3.8296	3.81579	3.59478	3.70044	3.84256	2.96803	2.14898	3.17681	3.12007	3.01021	3.95791	2.31744	1.48158	1.43464	2.80779	1.4957	2.61534	4.20437	3.84065	6.59618	6.34485	5.95567	3.67794	3.4285	6.28136	6.72415	6.06656	5.8966	2.14426	2.55664	2.32496	5.64891	3.17007	3.88338	2.7268	5.05624	3.33173	3.03164	3.49978
ALMS1	8.32565	8.37961	8.39161	7.90915	8.52922	8.30512	7.64303	7.65857	7.57119	7.8837	7.72049	7.67924	7.68602	7.36383	7.69978	7.74244	6.43102	7.53001	10.8932	9.7454	9.8573	10.0021	9.95591	9.52607	9.50898	9.40639	8.85268	7.80605	10.5548	8.19457	7.7553	10.2955	9.0149	11.3561	10.2489	9.70289	8.68823	9.12691	8.95328	9.3612
ALMS1P	4.89847	4.55639	4.69983	4.58465	4.90232	4.51242	7.01032	6.28519	6.5011	6.88165	6.90828	6.98325	6.84052	5.69458	5.81481	6.82266	4.61783	6.68655	5.24577	6.12206	5.76407	2.85593	6.53508	6.59226	6.31033	6.13916	6.62745	3.18832	5.84551	3.94796	6.11027	6.50397	6.13636	5.0519	6.90587	7.7063	6.46758	6.47078	6.39299	3.77292
ALOX12	3.71826	3.47358	3.81579	3.45943	3.89867	3.32193	1.50512	4.05584	1.89934	2.40668	1.50438	4.3495	2.52336	3.96822	6.63242	5.18101	6.79304	4.25869	8.06545	7.51702	7.8412	8.18572	7.26289	7.80352	6.9561	7.20147	3.7045	5.36391	6.10073	7.1304	6.71121	6.603	5.88475	7.37082	7.13768	5.32458	6.21671	2.45106	4.30058	5.11533
ALOX12B	3.60421	3.8296	3.81579	4.01458	3.89867	3.72733	5.31226	4.58278	4.6026	4.28609	4.97491	4.95512	4.71454	4.76231	4.0859	4.1431	5.39917	4.13889	3.91052	3.77894	3.35719	3.46163	3.43728	4.27219	2.9078	2.72649	4.51508	4.13561	3.58337	2.05957	3.04478	2.45743	2.37926	3.01	2.02166	2.03646	4.04826	3.3975	2.20631	4.06536
ALOX12P2	4.94606	4.79109	5.09639	4.99213	5.36591	5.17884	2.094	2.00124	3.26166	2.47471	2.58288	2.10948	1.88578	2.6147	2.27433	2.57023	2.09961	2.31524	4.1581	3.54913	3.83076	2.87326	3.5203	3.3107	3.65507	4.37655	3.7201	4.41931	6.14144	5.00621	5.15131	2.81496	2.52924	6.17412	5.78979	6.2246	2.70967	5.82766	5.03879	5.66707
ALOX15	3.60421	3.60421	3.58496	3.59478	3.45943	3.84256	4.07054	2.9212	3.0888	3.27279	3.82092	4.22743	3.32893	2.50074	3.51673	3.14607	5.2414	3.89387	5.83564	5.67327	5.1245	2.69339	3.55146	6.4664	4.49482	5.60035	5.6453	2.60836	9.94504	10.7021	11.241	9.67901	9.61097	8.89811	8.35147	9.83546	9.26009	8.91028	8.73171	10.7194
ALOX15B	6.17346	6.31871	6.04477	5.92438	6.13675	4.81124	9.14476	8.62736	8.29459	9.28469	9.59957	7.48735	9.18804	9.0888	9.12287	8.1647	7.23359	9.15093	5.73679	5.91913	6.63503	5.91948	7.30562	5.31482	7.08571	6.96208	7.66118	6.82946	5.24304	4.96793	3.52667	3.57477	5.29746	2.83947	4.58378	3.52968	2.24657	3.37386	4.86167	3.61402
ALOX5	7.90266	8.59971	8.85359	9.00862	8.33739	9.96254	7.11912	7.13786	6.55833	6.39531	6.61966	7.52506	6.49054	7.95513	7.7017	6.13724	9.89447	7.09831	11.2602	11.2568	11.1396	12.0771	12.0571	11.7048	12.0558	11.8054	11.5022	11.7552	4.8361	6.87091	4.86069	6.47089	5.69681	5.33658	5.63243	5.79679	6.36995	6.02169	5.41374	6.2352
ALOX5AP	6.83784	9.36189	7.43783	9.95401	7.91739	12.0853	8.67133	10.0769	7.8341	7.6304	9.363	9.11767	8.17644	10.1074	10.8847	7.36135	13.7725	9.62647	10.8918	8.38002	9.03007	12.0934	8.71358	12.6214	8.72613	12.5228	13.0997	13.0798	4.00272	5.77034	6.21402	5.64282	6.74653	6.11755	5.27312	5.94302	2.92241	5.06229	5.73575	5.96421
ALOXE3	4.525	4.19393	4.04395	4.17843	4.42082	3.93414	4.23607	5.08537	5.06882	5.13848	4.24528	3.96609	5.11984	5.00191	4.89614	4.95966	6.26447	5.04812	5.71808	6.32489	6.70976	6.53761	6.06775	6.86523	6.89023	4.42421	6.8409	4.74009	4.66164	6.5921	8.34506	5.72528	4.68251	4.48935	3.19499	6.14283	5.74229	4.29142	5.29291	4.73334
ALPI	4.525	4.58294	4.525	4.67428	4.38004	4.47529	3.9742	3.88846	3.85683	4.52916	3.91645	3.39478	4.57245	3.29218	4.08832	3.69813	5.11802	3.7321	2.75455	4.31924	3.07291	4.75349	2.58639	2.87733	3.19234	4.89709	2.8664	3.84553	6.83515	4.38879	6.0953	3.53951	6.17221	7.03023	4.53001	4.14857	3.78395	4.09998	3.00757	5.7521
ALPK1	6.8284	6.85358	6.8219	6.53198	6.87437	7.2697	12.0075	12.6459	12.1356	12.5321	11.9097	11.7898	11.8644	12.8389	12.1635	12.5767	13.8978	12.7254	8.51272	8.25056	8.24037	9.26971	9.16912	9.02508	9.25249	8.52091	8.67696	8.91348	7.39473	6.8092	7.14	7.34813	7.1882	7.64352	7.50633	7.43934	7.4775	6.99113	6.6652	7.35243
ALPK2	4.99338	5.34969	5.50247	4.89847	5.22096	4.57431	6.32477	6.71269	5.15629	5.99153	5.64937	6.09359	5.20627	5.9446	6.29704	5.43394	2.58937	4.85847	4.83208	7.89428	7.91305	5.89682	7.31047	6.36182	7.80605	6.32687	8.12548	7.83606	6.31792	5.39062	4.34598	3.98028	3.02359	4.13981	3.63563	6.14197	3.78919	6.05218	3.85177	5.92277
ALPK3	6.26652	6.02825	5.68767	5.94285	6.0604	5.06205	8.83196	8.19982	8.44838	8.57121	8.79563	9.31701	9.16789	8.5426	8.37349	9.2724	6.42656	8.43412	5.16161	7.06224	6.29561	5.78417	6.45859	5.89456	6.60124	5.36213	4.0282	5.67272	4.82174	4.46057	3.26699	3.38475	3.43397	3.03652	2.5224	3.74321	3.46559	6.4033	4.25622	5.44067
ALPL	4.27048	3.99977	4.2047	4.32353	3.83238	4.59954	6.08914	6.86871	6.27919	5.89976	7.14664	7.62925	5.68166	7.9827	8.2027	5.33424	12.2358	7.23891	6.16356	6.96001	7.13155	8.12909	8.06328	8.85286	9.1054	7.82577	8.65571	9.15938	2.80733	5.31865	5.43895	5.49894	4.3415	3.98757	5.85854	5.63475	5.21907	4.5518	4.64673	6.5522
ALPP	3.92769	3.71826	3.81579	3.82394	3.89867	4.10121	6.66795	7.98615	7.91615	8.03113	6.60178	6.27614	7.14396	8.17732	7.00272	7.67519	9.55957	7.58169	2.24247	2.62431	2.51045	2.62503	2.42988	2.80249	2.25655	2.78001	3.16815	2.48663	7.55965	4.53765	3.07971	4.19488	4.65124	4.99638	3.06437	5.3051	3.19178	3.43947	2.68705	7.03349
ALPPL2	5.66438	5.58964	5.66808	5.52144	5.60308	5.67605	8.62126	9.78019	9.5049	9.52876	8.65386	8.44532	8.6981	9.87574	9.09152	9.26026	11.6411	9.57577	7.0923	4.69101	6.74255	5.56886	6.50415	6.23902	4.66088	7.32914	4.06629	4.69597	3.07971	5.33323	3.4233	5.87365	4.9504	3.31466	5.6957	4.68271	5.17594	4.01478	4.45057	4.28818
ALS2	7.20419	7.34529	7.49097	7.14924	7.43416	6.36361	5.67361	5.4762	5.46294	5.31402	5.82776	5.83149	5.63246	5.21084	5.0563	5.4927	4.80332	5.33171	8.54077	9.23022	9.09363	8.54577	9.22223	8.44123	8.67831	8.57931	8.35611	8.38498	5.92703	9.27059	6.46684	5.62636	5.95588	5.76456	7.66507	4.47135	7.46452	7.56168	7.53051	5.58707
ALS2CL	5.88875	5.79193	5.92391	5.76046	5.82864	6.18732	6.2987	5.97504	6.0807	6.22734	6.21474	5.86957	5.21277	6.25438	5.93947	6.06601	7.5503	6.2231	6.68406	6.3922	6.69864	7.31691	5.82344	7.0211	6.59919	6.91001	8.21475	8.39496	5.6957	5.7172	4.87296	6.56152	6.49076	6.3514	6.05521	6.46253	6.21954	6.18426	6.52647	6.30158
ALS2CR11	3.23442	3.1286	3.06967	3.04309	3.13318	2.89718	4.98007	4.80403	3.8348	4.3415	3.97393	4.09291	4.32056	3.93128	3.91676	3.16532	2.08055	3.81949	7.12271	5.26779	4.72146	5.42147	4.05766	4.6332	5.15667	5.27733	6.04599	4.9418	7.50633	5.27963	4.95318	7.18497	4.19283	5.20286	5.15762	5.77076	4.04349	7.53839	5.44149	4.56102
ALS2CR12	3.77646	3.93184	3.91735	3.71393	3.80427	3.93414	1.36181	3.07493	2.10948	1.35196	2.49891	2.44797	2.31139	2.59604	1.35887	1.3475	3.27365	1.35201	4.97284	5.10305	4.22081	4.37418	5.97952	5.67089	6.99843	3.59782	4.96242	6.162	5.35081	5.17097	6.75045	4.76391	5.90151	5.59895	4.71271	3.38602	4.61103	6.64706	4.38861	5.23692
ALX1	5.6232	5.51312	5.62423	5.30351	5.17838	4.93295	1.56323	1.59278	2.49712	1.64119	1.56375	1.49534	1.55343	1.62457	1.55254	2.60069	1.83372	1.9514	7.69487	6.03433	3.63298	4.69055	4.17982	3.87566	3.39937	4.52306	5.12405	4.41036	6.6368	2.93012	3.09633	1.8518	4.59226	4.01517	2.52924	3.65933	3.59236	6.2172	2.02983	3.51715
ALX3	5.31252	5.27455	5.43707	5.12127	5.26173	5.13914	4.81004	4.13944	4.08315	4.3799	4.8228	5.26298	5.00655	4.11689	3.20623	4.13565	4.44219	3.71986	4.95406	6.1974	6.56513	5.29511	5.18181	5.95944	4.43041	5.80429	6.51754	6.75769	6.00512	4.36511	4.06096	3.6891	6.95077	3.6479	5.6795	2.70458	5.15772	5.70498	2.4901	6.21906
ALX4	4.73951	4.73529	4.7589	4.69836	4.85494	4.97101	4.21609	2.88267	2.53003	3.54436	4.16177	3.96355	4.17188	3.22392	3.9194	2.42537	4.55354	2.90488	7.66025	3.85514	4.23798	4.70544	3.75652	5.52174	3.91154	4.34202	6.99627	5.29239	4.76123	1.99113	5.18877	3.31407	3.35172	7.04644	5.45565	5.20932	3.31322	2.40667	5.5396	3.71659
AMACR	4.70623	4.79109	4.79109	4.62315	4.6212	4.68056	4.83721	3.98326	5.66845	5.89666	4.72044	4.68696	5.38971	5.33359	5.18893	5.14175	5.82554	5.11231	4.92912	5.91504	5.64098	5.34255	4.88022	4.28066	5.69697	5.86913	6.23825	5.52093	7.28257	6.27385	7.69681	6.51256	7.31607	6.97459	6.50644	5.92693	6.03163	7.12058	6.28214	5.53878
AMBN	4.61908	4.49656	4.58465	4.32353	4.31942	4.38004	3.13599	4.80949	4.59348	4.69184	3.81502	4.09502	5.04061	5.29101	4.78288	4.60676	5.72102	4.20233	4.85125	4.58377	4.59903	4.12016	4.48632	5.42402	3.31606	6.42791	6.26456	5.66247	2.48833	5.93988	2.98797	2.90197	6.07936	6.36318	3.26604	3.46153	4.20061	5.62015	5.67164	5.47957
AMBP	5.09994	4.79109	5.1152	4.94606	4.95346	5.13914	2.10549	1.38217	1.38804	1.40476	1.3561	1.35982	1.82483	1.39698	1.38107	1.39286	1.39039	1.34416	5.67059	6.21992	6.63265	3.3719	6.86895	4.60921	5.99341	5.68139	4.93452	3.26695	7.03023	8.28726	6.32572	5.54546	7.03023	6.23558	7.70791	5.31863	7.29492	6.28694	6.43884	7.18755
AMBRA1	7.56703	7.44995	7.6414	7.46137	7.49335	6.8677	8.88924	8.61103	8.77976	8.97957	8.79076	9.0458	9.16273	8.77239	8.54721	9.18546	8.1743	8.8451	7.19973	8.63526	8.31394	8.68508	8.44991	8.03243	8.18826	8.08821	6.82946	7.86148	5.2044	5.64183	6.7528	7.18143	5.40105	5.92693	3.92793	7.64602	5.54982	6.3374	5.27621	5.12564
AMD1	10.7685	10.5029	10.849	10.8051	10.8309	9.94039	11.5961	11.8041	12.1794	12.2344	12.059	11.2569	12.0295	11.9383	11.6177	11.3794	11.4086	11.4068	12.527	12.6947	12.6023	11.2809	12.1733	10.4758	11.9413	12.3997	10.8589	10.7273	12.8338	12.7232	12.4486	13.2191	12.5761	12.5235	11.6134	11.8115	12.9928	13.1878	13.1042	13.389
AMDHD1	8.68449	7.48643	7.76781	7.73678	7.30545	5.59711	9.69579	8.23411	9.0211	8.33977	8.47266	7.93045	8.08621	8.64981	8.36371	8.87696	6.61257	7.56871	9.45188	8.51304	8.44357	7.10621	8.87043	6.32438	8.63217	8.4188	7.99161	8.87167	5.27873	1.89751	4.82174	2.32496	2.64354	1.96954	2.15184	2.20367	4.66164	2.40667	4.22478	2.27998
AMELX	3	3.32787	3.45943	3.16993	3.32193	3.44825	1.38238	2.16625	2.36965	1.38101	2.96697	3.22177	1.37326	2.31106	1.44155	3.22732	1.36211	1.71125	6.04912	6.24663	6.12086	6.95805	4.81782	6.221	6.27846	6.04912	2.44279	5.6172	6.44516	2.48597	3.33187	5.84464	7.28804	6.31972	6.44712	6.14718	5.96908	6.10708	5.35842	2.83096
AMELY	3.82394	3.8296	3.70951	3.82394	3.89867	3.64309	1.41856	1.39328	1.40429	1.4104	1.49803	1.43373	1.39458	1.42423	1.40987	1.38786	1.35808	1.33867	3.65699	4.35121	4.18532	6.91404	6.00721	6.91854	3.59782	6.06656	3.00932	3.15217	5.61852	3.44414	1.93999	6.31966	6.16587	5.17714	6.58717	6.27262	3.13445	3.48088	4.99991	6.2321
AMFR	9.88709	9.6466	9.6855	9.94606	9.81403	8.9222	9.59174	10.4669	9.7925	10.0472	10.412	10.9697	10.7325	10.6339	10.4493	10.0404	8.30576	9.53195	7.8618	9.66813	9.91851	9.40794	9.58395	9.40206	10.0962	8.82429	8.21725	8.11473	7.24345	4.91661	4.689	4.97208	3.56151	6.8188	7.31336	7.07045	5.59289	8.19644	6.41246	6.1232
AMHR2	7.67654	7.39305	7.50896	7.43572	7.34977	7.58315	7.50305	7.14517	6.76304	7.66606	6.93414	7.68223	7.13593	5.8319	5.91512	9.52787	3.85347	7.3646	3.9762	6.162	4.31043	3.78242	3.3781	4.92049	4.44615	4.61284	4.98385	6.38065	5.50816	6.62117	4.02434	4.93049	2.88114	2.46123	4.76067	2.90197	7.00688	3.19753	3.47295	4.03044
AMICA1	5.81557	8.32995	7.01586	8.64738	6.87774	10.2723	6.64391	8.11335	6.43958	6.41362	7.16176	7.50673	6.50027	8.81523	9.06908	5.98738	12.3901	8.11814	9.37815	10.5819	10.4897	11.068	11.4424	12.1019	11.5636	11.2519	12.5516	12.6023	5.24845	4.34873	4.05509	4.26392	4.65669	6.15151	4.74867	3.56204	4.99959	5.65812	7.16003	6.79789
AMIGO1	5.19929	5.19929	5.56022	5.40337	5.22096	5.70237	6.4186	6.25271	5.98127	6.20393	6.79684	6.37654	6.22578	5.71436	6.21821	6.0119	7.82526	6.2449	7.80071	4.38672	3.28465	6.09465	5.48878	3.63606	5.31605	4.04007	6.51439	7.89931	4.65586	5.78423	8.36064	7.01603	7.09482	6.30679	6.26811	3.64675	6.4802	6.62809	6.99774	4.27057
AMIGO2	10.5117	10.5314	10.8156	10.6323	10.2474	10.8188	9.66345	9.80255	9.26254	9.73575	9.15093	9.96853	9.57153	9.16461	9.4974	11.9651	7.20132	9.51374	12.0007	12.6743	12.5011	13.011	11.5227	12.4379	11.2854	11.7055	9.47708	9.15859	5.84849	5.55437	7.21202	2.32496	2.3502	5.45198	6.0936	2.74162	5.32474	4.28645	5.65996	5.0376
AMMECR1	9.43954	10.1942	9.99733	9.9844	9.91499	9.39812	10.781	11.0985	10.929	10.3772	10.7459	11.6356	11.2371	11.0863	10.3412	11.2371	9.57378	11.024	11.9886	10.9077	10.8537	11.7212	10.7301	11.4313	10.3957	10.1369	9.73426	9.51421	5.63792	5.45039	5.46546	5.86628	2.95959	3.99398	6.11185	3.58471	6.44388	7.33795	7.03023	6.1548
AMMECR1L	9.66523	9.39739	9.67702	9.47396	9.62781	8.82369	10.6651	10.5892	10.4458	10.6235	10.5533	10.8198	10.7157	10.6109	10.4648	10.7775	9.98306	10.6529	10.8885	11.0434	10.9464	10.6366	10.6663	10.2006	10.4567	10.6056	9.72627	9.46246	8.64401	7.18497	8.9968	10.0419	9.70374	7.9452	8.35147	8.32632	10.9374	9.33551	9.74604	8.52737
AMN	5.80156	5.4645	5.67208	5.76565	5.68073	5.64439	8.79207	10.2126	9.98087	9.77674	9.25129	9.17719	9.05809	10.177	9.32246	8.99335	11.0359	9.46053	6.28399	6.82879	6.31295	6.14193	6.37846	5.99852	5.99579	7.01929	6.1935	5.85489	6.43746	5.88886	6.40668	5.11481	6.27185	6.47393	6.26159	6.2246	5.70817	6.26499	5.25168	6.62336
AMN1	8.19934	7.76021	8.35173	7.87055	8.06375	6.77211	7.02352	6.78761	6.97024	6.54363	6.42852	6.38645	6.70178	6.29089	6.1016	6.58067	6.42397	6.34609	8.9955	9.03007	9.1455	8.77456	9.11482	8.63995	8.86401	8.96957	7.80071	7.7861	3.5581	6.61711	5.87359	7.00892	8.48121	4.3627	2.91894	9.8577	8.62189	8.48912	7.60468	7.81292
AMOT	3.45943	3.47358	3.32193	3.45943	3.58496	3.44825	2.25144	2.34434	2.58906	2.54244	2.43916	2.68744	2.44565	1.73692	2.5288	2.72257	2.2603	2.60773	5.28238	5.74514	2.32752	3.65048	2.79771	6.02714	5.70711	6.42181	6.33218	7.22125	9.70766	8.17348	7.664	2.9791	6.29471	6.51622	9.62745	8.88243	9.55173	7.31366	8.65003	10.2982
AMOTL1	10.5357	10.2286	10.3774	10.3296	10.5428	8.67937	10.0699	10.3542	10.3419	9.91845	10.1174	10.0472	10.074	10.2711	9.69327	9.0444	8.22681	9.7875	11.1511	11.042	11.1354	9.91361	10.8183	9.66448	10.5726	11.1315	10.0278	9.97093	9.90068	7.7825	6.48842	10.2614	9.93026	8.00891	8.57828	9.30637	10.2048	8.78589	9.58719	9.57589
AMOTL2	9.2755	10.0258	9.3643	9.59902	9.94553	9.46954	11.6332	11.2684	11.5725	10.995	11.5121	12.1783	12.0155	11.7062	11.1026	11.6667	7.26146	11.9715	10.5512	10.3939	10.7015	9.57179	10.1521	10.276	10.1162	8.16067	8.08732	6.82317	7.12362	6.18134	3.69928	2.48689	3.70525	6.14999	3.19499	5.66168	2.35135	3.89079	6.6664	1.88979
AMPD1	3.60421	3.60421	3.32193	3.71393	3.45943	3.64309	1.44321	1.4679	1.46112	1.49001	1.90276	1.41412	1.44708	1.47772	1.43771	1.48469	2.21356	1.44266	5.71076	4.42958	5.84594	6.65491	5.95117	6.34001	5.38752	6.07688	6.52899	5.01793	2.23028	3.14627	2.91762	5.93953	4.89987	1.51542	2.1285	2.13514	3.4357	2.52924	3.04796	1.66553
AMPD2	8.72969	9.42361	8.68775	9.18868	8.82212	10.3744	9.18804	8.811	8.81049	8.95295	9.18804	9.7088	8.88288	9.11845	9.48013	8.30416	12.2344	9.00247	9.25014	9.9411	9.86806	10.0709	11.0919	10.9447	11.4533	10.1785	11.23	11.4543	10.0351	8.34816	8.37908	7.36682	7.6902	8.12855	10.1417	11.1273	10.7434	8.57063	7.98676	6.85263
AMPD3	7.55206	7.23895	7.37347	7.41693	7.61276	7.97357	6.36299	6.56089	5.91891	6.4596	6.70948	6.17563	6.25556	6.74112	6.77068	5.48167	8.85805	6.65034	9.30354	9.87944	9.83638	10.3658	10.4516	10.3031	10.3397	10.183	10.8777	10.458	10.5889	10.289	10.612	9.97627	10.8572	10.1805	10.8566	10.7664	9.87054	10.289	10.9513	9.70612
AMPH	3.92769	4.27704	4.38004	4.38799	4.38004	4.31942	2.05517	3.07279	3.75897	3.87396	4.29925	3.87429	5.06117	3.61175	4.37442	4.40895	2.94276	3.42208	7.40275	5.89126	5.98208	6.67265	6.91309	6.76322	6.24511	7.18862	6.57506	6.24744	2.82342	4.83867	2.59923	2.09973	3.11273	2.205	4.04758	2.76021	3.092	5.43017	2.76056	3.2638
AMT	7.27442	7.21693	7.2942	7.30722	7.32984	7.93965	7.20132	7.04082	6.59616	7.22622	7.40386	8.40261	7.46445	6.85935	7.46009	7.41003	8.07709	7.54552	5.38265	8.22379	8.34796	7.87078	8.24479	8.36824	8.19302	8.67147	8.51562	8.82007	3.12638	5.91614	5.64597	4.4363	5.57777	4.05628	6.70689	4.23923	3.49109	6.62641	6.27185	3.30867
AMZ1	6.2196	5.99724	6.16134	6.08368	6.26652	6.21242	7.16729	7.87221	7.67519	8.38402	7.18499	7.00873	7.25972	8.02887	7.11428	8.03201	8.21899	7.89136	7.44192	6.7188	7.47575	7.42886	7.28013	4.88696	6.85718	5.20662	5.02296	6.9085	6.51581	7.17892	7.59566	6.87957	7.15846	6.35604	6.81683	6.91737	6.1648	6.7619	6.04298	6.66732
AMZ2	10.5623	10.7268	10.6333	10.5049	10.586	10.8129	11.5926	11.2102	11.3762	11.492	11.2574	11.3645	11.3814	11.0343	11.0738	11.4713	11.0575	11.4277	12.1167	11.7176	11.6695	12.1487	10.9996	11.7381	11.1831	11.6483	11.4028	11.6589	8.14689	8.27613	6.85254	7.55712	6.90059	8.25223	7.21293	7.20096	8.95251	7.3042	5.92012	9.21497
AMZ2P1	8.43128	8.38253	8.71989	8.50421	8.52922	8.95014	7.33509	6.75055	6.96977	7.0941	6.85905	6.99853	7.11336	6.62877	6.65203	7.00689	7.19335	6.93516	10.0991	9.19552	9.21359	9.2328	8.66753	8.86321	8.51713	9.17905	8.80442	8.82313	6.54623	4.63728	3.54719	4.29901	3.49257	7.15321	1.98292	2.98331	6.88437	5.01116	2.35553	6.49867
ANAPC10	7.54191	7.12765	7.32782	7.44212	7.49335	6.18732	9.20591	8.86244	9.33979	8.8797	8.75619	9.09881	9.10629	8.92619	8.73874	9.10404	7.60611	8.94694	10.0713	8.98746	9.16363	9.05747	8.92117	8.55835	8.59312	9.04233	7.91899	8.39097	8.06296	8.76747	10.5118	8.91126	10.4311	9.38491	9.92448	9.46087	9.53602	9.66428	9.33495	9.67572
ANAPC11	10.1905	10.215	10.1668	10.1874	10.1931	9.88226	15.6114	15.4657	15.5796	15.4355	15.5265	15.4508	15.5491	15.371	15.3459	15.5364	13.9394	15.1552	10.2476	10.4525	10.6289	10.3026	10.2311	10.4634	9.99362	10.778	11.3416	11.126	9.68047	9.47647	10.1612	9.62113	9.40284	6.93376	9.66979	9.71204	9.44319	9.01289	10.0263	8.82204
ANAPC13	10.5077	10.3798	10.5778	10.5034	10.3333	10.123	9.8308	8.58259	9.71593	9.39561	9.23645	9.08442	9.21384	9.17591	9.18804	9.43415	9.5566	9.14675	12.5165	12.0627	12.0583	12.379	11.7676	11.6358	11.6581	11.6894	11.2322	11.2864	2.38219	3.20897	4.19917	4.64267	5.57777	3.14848	5.43279	4.62909	6.99701	6.41753	4.10484	4.36556
ANAPC16	10.5286	10.4672	10.3705	10.308	10.4694	10.618	8.91018	8.60854	8.64032	8.43122	8.3271	8.22283	8.38015	8.2444	8.51266	8.79254	8.661	8.45272	12.6243	11.5797	11.8241	11.9794	11.9963	11.6762	11.8639	11.7795	11.2758	11.211	10.3995	10.451	10.0746	9.50981	10.3407	9.91555	10.3279	10.2998	9.97893	10.0767	9.8896	9.67901
ANAPC2	6.8693	6.63864	6.75597	6.42839	6.62408	6.78673	6.61257	5.66507	6.24658	6.44267	6.24397	6.8622	6.79817	5.70655	5.03284	6.36976	5.4354	6.33823	4.4809	7.40059	7.72948	8.77047	7.49674	7.93116	7.79346	8.19377	9.42263	9.64009	6.14144	4.72404	6.94286	5.20353	6.94384	6.44611	6.82107	5.29886	5.41386	6.09365	7.32135	6.79935
ANAPC4	9.65397	9.54466	9.50254	9.50497	9.72621	9.76824	11.1329	10.8432	11.0329	11.436	10.9314	10.9201	11.52	11.0878	11.0161	11.3135	10.8239	11.3553	10.1566	11.5227	11.345	10.2062	11.4547	10.9454	11.1023	11.5636	10.8632	10.911	7.96271	6.46367	7.31628	8.1002	7.06537	7.01585	7.13655	4.78956	7.53786	5.66035	7.37236	7.40484
ANAPC5	9.55562	9.48736	9.40548	9.40688	9.44469	9.58667	13.2727	12.9764	13.0536	12.9656	13.3316	13.0899	13.3379	12.9953	13.042	12.872	12.4051	12.9323	10.0198	11.1104	11.1681	10.4209	11.0899	10.9252	11.0849	11.1032	10.9509	11.163	4.93783	5.01895	5.78596	4.2696	6.64938	10.1657	6.1018	6.89144	6.42641	6.80838	5.19972	6.62117
ANAPC7	8.45132	8.30921	8.573	8.23677	8.25865	7.59879	8.28189	7.5473	8.16828	8.21172	8.17732	8.29052	8.17328	7.48478	7.2307	8.52825	7.21581	8.40864	9.68489	9.47252	9.1879	9.67283	9.92948	9.15267	9.32873	10.4639	9.55721	9.46022	6.72523	5.64303	6.16537	5.99814	6.35979	5.53144	7.25243	6.34788	7.61474	5.72935	6.06096	6.50307
ANG	5.5909	5.54148	5.09639	5.52144	5.33557	4.84089	8.53809	7.39885	6.9633	7.40758	7.9559	8.75313	8.1798	7.45727	8.15159	7.98898	7.46799	8.05528	5.41523	6.40715	6.71312	6.44142	6.07138	7.03977	6.37815	7.50793	8.46882	8.52346	4.20292	4.18551	3.86028	5.94718	2.58078	7.7619	6.53837	2.28782	2.30541	3.19753	4.99991	5.75345
ANGEL1	6.97695	6.69927	6.69642	6.63864	6.77454	6.56946	7.41274	7.2375	7.21044	7.68602	7.65305	7.49463	7.63303	7.03227	6.46552	7.6372	6.06069	7.57609	7.98973	8.46673	8.3527	8.15806	8.1649	8.82911	8.29552	7.99466	7.45699	8.32418	7.68871	7.61887	8.18802	7.52269	6.45276	8.19366	6.36205	7.93629	6.15727	6.60283	7.22887	8.10828
ANGEL2	8.23626	7.91731	8.29036	7.93676	8.17887	7.99165	7.85132	7.82386	7.95513	7.99304	7.98067	8.04606	8.26627	7.84935	7.75857	8.18592	7.9175	8.10406	9.8401	9.82859	9.69751	10.005	9.42055	9.42097	9.31739	9.35617	8.37767	8.00438	5.62802	7.29257	6.29357	4.62532	7.07624	5.37128	5.43207	2.98331	5.0826	5.70888	7.66525	6.71665
ANGPT1	5.96067	5.17166	5.74929	5.30351	5.74109	4.06794	7.11978	6.44461	7.37211	8.12373	6.80481	4.48372	6.80177	5.93565	6.47116	6.0461	6.19157	6.37076	8.17607	7.61298	7.40003	6.72157	7.71675	6.32114	7.60074	7.33688	6.66138	6.07277	6.18823	6.35276	5.2034	6.31465	6.33164	5.49516	5.71516	5.01661	5.82376	6.71922	6.54753	5.9219
ANGPT2	6.73204	6.05565	6.17813	6.29941	6.0899	4.76326	7.57643	8.03369	9.96364	8.25605	8.49226	7.93326	7.85427	9.13631	7.85625	7.09305	5.08572	7.88532	6.49633	7.24173	7.21389	6.56915	7.47575	6.09137	7.01047	6.68362	6.61813	6.52584	6.01042	6.04096	5.33272	3.68446	4.32235	5.57148	4.08765	4.94055	5.97446	3.98639	4.94942	4.86267
ANGPT4	5.81557	5.82339	5.91176	5.76565	6.00355	6.39493	5.20783	5.2154	6.47023	5.29467	4.96592	4.55394	5.0658	5.94578	4.6949	5.04573	5.36597	5.11843	3.69553	6.13182	4.23998	2.62987	5.02296	4.48733	6.56361	7.07379	6.65396	3.31025	3.5581	1.99113	2.8772	2.28596	2.22734	6.50113	3.71769	5.76288	3.33313	3.37386	3.20148	5.72145
ANGPTL1	6.80601	6.87117	7.22733	6.60024	6.69565	4.60111	7.199	6.15858	5.98327	5.96406	5.90843	4.82522	6.42281	5.04155	5.42527	5.45229	2.67081	5.86527	9.40519	7.97401	7.60425	8.18186	8.23093	7.77049	7.67904	8.08104	5.59	6.26167	4.2178	4.80833	7.70552	7.6294	4.72478	5.79924	6.01042	5.64709	4.07958	3.4303	4.12159	7.20096
ANGPTL2	5.39532	5.17166	5.32546	5.16283	5.30145	4.82051	5.79449	5.65364	7.81916	7.04405	7.31894	5.36017	7.07688	6.96362	6.19362	7.97545	1.4697	6.30157	6.17907	6.46419	6.17589	6.2425	6.79048	5.86727	6.59877	6.87864	6.37404	7.04549	5.25195	4.10568	6.41572	5.28743	5.90454	3.9118	5.53521	5.77184	5.56821	5.81599	5.45237	5.43531
ANGPTL3	3.16993	3.16085	3.08654	3.10028	3.25562	3.17867	1.44097	1.45363	1.45301	1.45734	1.46141	1.45408	1.46141	1.45672	1.42887	1.46838	1.5846	1.46803	6.58459	5.08593	4.7248	4.89256	5.29474	6.34153	4.58158	6.4844	6.00191	6.25838	4.88054	5.66171	6.7135	5.40415	5.07109	4.49492	5.34719	5.43142	5.94677	5.35643	4.83977	5.64382
ANGPTL4	6.81536	7.18737	6.91231	7.15982	7.62791	6.84626	11.2316	11.1249	11.4487	11.5085	11.8799	11.0289	10.8469	11.3438	11.6721	10.9343	6.76177	10.0733	3.4298	7.51597	7.11204	3.51027	7.59563	4.68128	7.71656	7.34195	6.05735	6.52473	5.26855	3.98385	6.07134	3.6646	5.99738	6.20046	4.19822	6.02888	7.00853	6.08424	6.35247	3.02388
ANGPTL6	4.56082	5.16059	5.04736	5.19929	5.26173	5.33355	5.96712	5.7657	5.2092	5.56836	5.87208	5.44919	5.58454	5.21738	5.47042	5.08923	5.99665	5.0423	5.18204	6.32539	4.57677	5.22146	7.14713	6.81867	6.2688	6.02297	6.0676	4.24095	4.25422	2.38164	7.04274	3.76375	3.46809	6.43505	4.60841	5.05518	2.69056	4.05609	4.36213	3.16805
ANGPTL7	4.61908	4.44041	4.7589	4.52323	4.64963	4.18293	1.41233	1.4199	1.41448	1.41509	1.42727	1.42409	1.42466	1.41801	1.3968	1.43002	1.49516	1.44328	4.09209	2.9936	3.93921	3.95253	5.36868	6.04024	6.37763	3.46727	6.42599	3.33896	3.75227	4.97874	3.43342	3.17239	3.90743	5.61262	2.25241	3.22109	3.66646	3.75322	3.59467	4.51407
ANK1	5.2134	5.00596	4.83775	5.32489	4.98401	5.83052	4.60222	5.24597	4.30248	5.28324	4.58331	3.67997	4.45495	4.32726	6.10125	4.33792	7.49601	3.81981	7.3697	8.10148	8.22662	8.86053	7.61807	9.14061	8.06426	6.15985	6.45727	6.16453	5.04263	5.1495	5.83265	5.10915	5.21188	5.77798	4.7011	6.59292	4.30582	5.77738	4.9557	5.76646
ANK2	5.8283	5.91127	5.76927	5.46542	5.84928	6.57727	4.02439	4.63143	4.8228	5.75463	5.05198	5.67035	5.25697	5.49184	3.54955	6.254	4.01054	5.71678	8.19438	8.49945	8.31683	9.61981	7.24135	9.80245	6.96161	6.93565	6.74497	6.47813	5.78791	5.98048	5.75114	4.91181	4.99396	5.67207	4.41946	5.05614	5.60312	5.3683	4.73264	5.78975
ANK3	6.81663	6.54879	6.87117	6.39207	7.09496	7.03406	5.22749	5.12704	5.37513	5.36174	5.68405	5.89927	6.76647	5.30591	5.13633	5.60943	4.6358	5.44811	9.14662	9.01865	8.89802	9.37602	7.98561	9.27164	7.7739	7.66267	8.01066	7.84031	7.94077	6.13188	9.07467	7.6725	8.34743	9.22086	8.58066	7.03589	7.12384	9.29956	7.98951	8.56132
ANKAR	3.54703	3.68158	3.70951	3.82394	3.61402	3.59478	6.23313	6.07141	5.56506	5.79036	6.57186	6.26066	6.17325	5.65892	6.18692	6.31186	6.1429	6.67367	6.04179	4.90381	4.61241	5.41789	5.62682	5.67272	6.34363	2.77232	6.77118	5.87716	2.65405	4.18784	2.94347	5.82951	3.31379	3.21967	3.23965	3.40108	5.52329	3.29222	5.24808	6.11416
ANKDD1A	5.03677	5.41009	5.13415	4.96526	5.33557	6.36655	5.34062	4.01054	4.09335	3.73999	4.21188	5.00738	4.44172	4.99739	4.93299	4.07705	5.61735	4.25002	6.64843	7.06991	7.45272	7.39316	7.98371	7.14268	7.76241	5.80778	6.3546	7.416	5.80255	6.27665	5.58583	2.17594	7.30814	6.511	6.02079	6.25019	5.62523	7.24138	8.00581	6.68786
ANKFN1	5.01073	4.7589	4.84037	4.69836	5.1152	5.20085	1.94068	1.35862	2.0018	1.36588	2.2594	1.38244	2.56458	1.37313	3.3301	1.35984	1.38614	1.85463	6.15923	5.60319	5.76835	6.58797	5.00988	3.00586	3.68916	4.22993	6.96328	4.21338	4.99357	3.42135	3.25347	4.93716	2.83375	5.86158	3.52547	3.14371	3.04249	3.37386	2.25241	5.73866
ANKFY1	8.24327	8.01678	8.13096	7.97799	8.14767	7.75443	6.45207	7.28497	6.83006	7.16419	7.00353	7.08364	6.85905	6.99738	7.39949	6.53815	9.50854	6.84889	7.8606	9.27066	9.11811	7.68614	9.5586	9.21243	9.04996	9.70107	9.66985	9.75074	6.86973	5.45614	5.96275	5.16219	6.05304	8.08726	7.57063	4.95173	7.28257	6.12055	6.60049	5.82604
ANKH	5.33787	6.2538	5.74623	6.2428	5.50656	7.70484	4.50554	4.81796	2.29713	1.98497	3.79644	4.69395	3.66334	3.82289	5.32813	3.97772	6.0041	4.30137	8.11473	7.58284	7.67083	8.50048	8.27105	8.36155	8.54541	8.1583	8.83334	8.57745	6.43233	6.18039	5.42543	7.7553	6.41772	6.18829	5.55782	6.40242	6.63446	6.49947	8.01789	7.93443
ANKHD1	5.97829	6.61371	6.0023	5.66546	6.53531	6.29662	9.00003	8.98398	9.13331	9.04094	8.88542	9.01256	8.95051	9.15967	9.01577	8.45415	9.72616	8.98398	8.49416	7.28586	7.37665	7.823	7.9426	6.76556	7.75533	6.32364	7.12739	2.64566	3.0165	6.64783	4.10176	5.17274	6.11925	3.24847	5.48695	6.88437	4.08997	5.83781	6.50456	5.04244
ANKIB1	9.6118	9.65183	9.6709	9.60637	9.74492	9.1943	8.71857	7.89345	8.43384	8.32845	8.24497	8.38331	8.65171	7.81087	7.69769	8.58381	6.21434	8.43829	10.1557	10.7163	10.7273	10.5545	10.6684	10.5962	10.7102	10.5373	9.72013	9.69486	7.52031	5.43267	6.10475	5.6285	5.97366	6.70086	5.72459	6.31235	5.27456	6.43691	4.71307	6.24931
ANKLE1	3.45943	3.60421	3.45943	3.45943	3.32193	3.64309	3.34428	2.983	2.69997	2.856	2.80964	1.87303	2.31391	3.23992	1.60279	3.20077	3.05426	2.52464	1.69853	4.57638	4.11279	1.75565	3.36843	3.12385	4.49053	5.86785	4.57762	5.9783	7.45661	7.24756	3.44369	6.01387	6.70978	5.8677	6.7564	4.73151	6.46007	6.19692	3.06196	7.22566
ANKLE2	8.04658	8.05985	8.1414	7.95644	8.09106	7.55961	8.73318	8.86698	8.83333	9.29098	9.00548	8.66626	8.89566	8.78243	8.64331	8.55669	7.68975	8.811	9.28902	8.96506	8.87764	8.69723	8.73498	7.88873	8.8578	8.25877	9.1944	8.81578	6.01291	6.4244	7.20695	5.65792	6.72693	7.05487	5.91999	7.69654	7.16109	6.13193	5.68914	6.82083
ANKMY1	5.09639	5.00694	4.89579	4.95883	4.95346	5.22398	7.57036	8.48359	8.35136	8.72373	8.27275	7.39217	8.18493	8.40387	7.71873	7.85751	8.89437	8.01229	6.04319	6.55608	5.07921	6.08923	5.00346	5.68213	6.15598	6.68574	6.48255	6.41878	5.02883	3.32772	6.13834	6.27078	5.70652	5.82166	5.2264	4.71232	4.87034	5.62015	5.03409	6.00112
ANKMY2	8.90697	8.88866	9.05602	8.81209	8.9584	8.9063	7.1993	7.10236	7.18855	7.08502	7.34751	7.61717	7.17585	6.90153	7.2174	7.86927	6.7394	7.0827	11.0353	10.8054	10.8183	11.039	10.295	10.4012	10.4217	10.6048	10.3957	10.1492	5.40266	5.96558	6.80291	4.71957	8.9229	6.76679	9.19073	4.02956	6.62702	6.47863	5.75114	6.38841
ANKRA2	8.2408	7.74188	8.35572	7.85817	8.13666	8.67454	8.07971	7.81256	7.62357	7.96787	7.61823	7.91905	7.9752	7.38209	7.67078	9.03665	8.83042	8.24926	10.1548	10.553	10.5333	10.7914	10.2685	10.0215	10.2581	9.82113	8.59795	7.22585	9.11053	8.21323	8.42106	8.42755	9.24532	8.33907	9.60646	7.76587	8.80238	8.89546	9.00357	9.76969
ANKRD1	6.60815	7.00402	6.26756	6.26756	6.90095	5.59711	6.62329	8.31032	8.05957	5.35192	7.31312	7.91136	6.65358	7.11581	6.94194	6.33392	4.27007	6.64294	4.2483	5.80804	6.0777	6.7676	5.62655	5.8885	6.06467	1.90318	7.71499	2.90197	5.7325	2.82777	2.51517	1.88979	3.78258	3.54781	2.25241	2.34766	1.69732	3.07753	3.87266	4.61081
ANKRD10	8.06611	8.55173	8.30064	8.05778	8.33739	8.96921	8.21428	8.17543	8.37387	8.39989	8.32735	8.53232	8.44532	8.35666	8.04808	8.56125	8.32004	8.06806	8.8578	9.29605	9.19333	9.44291	9.65201	9.34272	9.47974	8.91182	9.62114	9.6772	11.9744	12.3511	12.4287	11.6633	11.5588	12.1542	11.5673	11.9089	11.2587	11.0876	10.8409	11.6884
ANKRD10-IT1	8.36273	9.25125	8.90858	8.30885	9.04353	9.62416	8.50408	8.73706	8.61206	8.6019	8.43071	8.70941	8.42219	8.88205	8.74317	7.92968	8.45925	8.26336	9.60119	8.98158	9.6446	7.07426	9.86085	10.2324	10.0341	9.08147	10.5129	10.8537	7.08658	7.88813	7.71903	7.43445	5.92039	7.72492	8.15599	6.09512	6.66345	6.70205	6.90117	7.86467
ANKRD11	8.48741	8.77879	8.41096	8.41926	8.54025	9.24809	8.78288	9.605	9.2421	9.57577	9.11578	8.82795	9.05419	9.56841	8.79946	9.0211	9.87574	9.35111	8.34525	8.99848	9.03699	8.51688	9.08297	9.06603	9.16715	9.11778	9.14213	9.11119	6.81314	5.80344	4.88797	5.59022	6.76692	5.66561	6.2268	6.03955	6.44027	6.51466	7.0107	6.28166
ANKRD12	8.26631	8.41429	8.37427	8.27752	8.41481	9.30167	7.69466	8.00163	7.87476	8.023	7.27783	7.42201	7.62377	7.68747	7.67465	7.98977	8.85604	7.86847	8.31394	9.49999	9.27234	8.88101	9.58961	8.98683	9.67537	9.41177	8.89766	8.55195	6.69223	5.59261	8.73017	8.68153	7.64058	8.51886	7.80153	9.294	8.14614	8.61358	7.45684	9.29956
ANKRD13A	8.94508	9.68446	9.14827	9.34092	9.16039	10.3814	8.81473	9.36705	8.58842	8.94556	9.11498	9.32351	8.66227	9.78642	9.63413	8.49733	11.3469	8.89125	11.3912	11.197	11.1728	11.9357	11.9814	11.892	12.1047	11.2593	11.5537	11.5085	9.49527	10.3763	11.5931	9.86822	11.4073	10.8638	9.47589	10.6989	10.6401	11.0305	11.5965	10.9352
ANKRD13B	5.76339	5.41009	5.52843	5.52144	5.40145	5.10259	6.71464	6.0614	6.66995	6.58703	6.86142	6.7047	6.4503	6.14871	6.26792	5.96027	6.44434	6.36416	6.53671	5.94237	6.88052	7.25494	7.21262	7.38323	6.86689	6.65894	7.29251	5.27553	8.39522	7.01551	5.1131	4.32017	8.49309	3.63453	3.88338	8.05597	7.71937	2.84547	6.83809	6.99986
ANKRD13C	7.3914	7.47732	7.52864	7.40799	7.5195	6.83123	6.82446	6.80623	6.78922	6.73647	6.44811	6.63465	6.75542	6.39127	6.33783	6.70345	4.9478	6.27919	9.36245	9.31152	9.10072	8.62547	9.04014	8.12828	8.80074	8.26431	7.5726	7.45242	5.71178	5.62957	6.30685	5.53809	5.73966	8.07376	6.49318	6.21535	5.95945	6.15375	6.82154	6.33161
ANKRD13D	6.71836	7.07499	6.87859	6.7963	6.77102	8.01511	11.216	11.8844	10.8198	11.2078	11.5908	11.9137	11.2321	12.0563	12.2675	11.1958	14.0727	11.699	7.05836	7.52086	7.47493	7.82352	8.20212	9.31222	9.08788	7.4236	8.89633	8.9955	6.44062	6.17833	5.6704	4.80037	4.08491	4.52394	6.46053	5.84152	5.80055	5.66932	5.07732	4.96448
ANKRD16	7.12747	7.03436	7.16071	7.08475	6.99905	6.46173	9.83898	9.82813	9.84242	9.95587	9.71319	9.7127	9.89512	9.7393	9.5157	9.85645	8.11926	9.69268	6.0161	7.87693	7.55834	6.86272	8.26982	7.98174	7.84589	7.81689	6.90626	7.50604	5.73015	5.96099	6.7135	5.13697	5.272	4.50605	5.30113	6.40575	5.88345	5.57895	4.29417	3.15244
ANKRD17	9.31073	9.07485	9.15083	9.14735	9.52172	9.07428	7.87028	7.85751	7.99837	8.12215	7.81964	7.62294	7.69606	7.75113	7.54082	7.68856	7.24165	7.68747	9.6252	10.5658	10.4209	10.0212	9.98256	11.2273	10.7126	10.5333	10.1727	10.1028	8.10444	9.97893	8.27781	7.76131	5.64194	9.27179	6.71253	8.74115	7.72276	7.62226	7.55443	7.74633
ANKRD18A	5.70546	5.19929	4.85494	4.89847	5.47407	4.25601	5.4875	6.40383	6.87145	7.67787	7.35635	5.69303	5.78148	6.50549	7.6107	6.18905	5.96406	4.34757	5.10465	7.18931	6.91309	5.63528	7.25494	6.3314	7.27124	6.85626	4.14167	3.93232	3.80509	5.26977	6.6842	6.41971	6.28677	6.36971	5.65896	6.47125	5.1076	5.16978	3.50519	4.83938
ANKRD18B	4.56082	4.44041	4.38004	4.38799	4.38004	4.38004	5.14285	5.18978	5.9908	6.60788	6.60312	5.58717	5.4429	5.28351	6.0251	6.93795	4.51822	4.74704	7.90921	6.12045	6.1434	7.14008	6.46679	6.38886	6.68218	4.29725	7.37588	2.69052	3.79089	5.01459	3.21967	4.14566	4.14748	4.28596	6.03399	4.917	5.96908	5.93494	3.80966	4.56801
ANKRD19P	6.56896	6.51143	6.72297	6.51143	6.33974	6.83123	3.25361	2.79966	3.66532	4.39186	4.14892	3.11972	3.61994	2.92832	3.35988	4.53088	2.43222	3.12794	6.44176	7.10523	5.39994	3.74862	7.2976	6.55592	4.86012	6.17071	6.34307	3.51744	8.14521	7.8955	4.21077	7.62154	7.41078	6.31972	8.5302	7.83116	8.37236	6.99841	7.61474	8.05757
ANKRD2	5.39532	5.03912	5.39903	5.16283	5.69077	4.31942	7.0401	6.62329	7.84075	8.55892	7.13113	7.64908	7.10194	7.54694	8.05903	6.4175	5.92892	7.22087	4.40744	6.7955	4.23397	5.23281	6.44773	4.42579	6.06181	6.1788	7.07699	4.1317	7.23293	7.21645	3.29998	6.18261	6.6368	4.2595	2.87663	4.83567	3.03679	6.19542	5.67653	5.01928
ANKRD22	10.7067	10.4487	10.379	10.8534	11.255	9.05759	10.2246	10.1633	10.9076	10.7943	10.7026	9.69082	10.8753	10.5739	9.74647	9.29651	6.73289	10.4866	10.9238	11.9591	12.0726	10.5377	11.7107	10.7446	11.3434	11.6143	11.2383	11.0684	5.76233	3.38813	5.01601	5.23912	2.98359	5.54068	5.25091	5.70633	5.55134	3.98493	4.86167	2.38923
ANKRD23	4.56082	4.49656	4.525	4.52323	4.52376	4.44775	4.62974	4.0336	3.77068	4.53762	4.81423	4.77951	4.96926	4.03637	4.57182	3.9864	4.86138	4.18065	4.27653	6.87212	6.42445	6.25673	7.29811	6.79586	6.98176	7.50128	7.59523	2.8496	6.7583	6.25304	4.01456	4.2584	6.22182	6.62491	6.03723	4.59823	6.11124	2.45106	5.40301	2.86479
ANKRD24	5.5406	5.2568	5.42035	5.43707	5.45668	5.46725	5.97437	6.11514	5.96165	6.32334	6.88019	4.92435	6.57434	6.03533	5.44591	5.07719	5.53307	5.73766	4.89911	4.16165	3.64065	4.0596	4.7495	5.8547	3.16341	5.5885	6.42079	6.36018	5.96015	5.13899	6.61586	5.91038	5.09902	6.12149	4.52692	6.92072	5.32529	7.04199	5.72641	6.52532
ANKRD26	6.02587	5.67915	5.81413	5.70237	5.89583	5.16104	5.67212	5.36342	5.34494	5.33199	4.32096	5.37044	4.9676	5.89175	4.22882	5.40304	3.50922	5.4978	6.64507	7.38783	7.26647	6.48101	7.17576	6.20747	6.85486	6.82187	6.59687	5.92579	4.48201	6.75187	4.90649	8.58601	6.2068	5.13108	7.54476	3.72169	7.39275	5.41466	7.40082	6.4803
ANKRD26P3	3.60421	3.8296	3.58496	3.82394	3.58496	3.54703	3.68022	3.14563	3.37103	3.56462	3.26689	3.80125	4.06572	3.67185	2.48055	3.62848	2.19347	4.92387	3.18514	6.41676	6.28427	5.88529	5.81612	4.01	4.71003	4.80947	3.15494	5.94919	3.50997	5.39569	6.594	5.94211	5.79627	6.93596	7.01063	4.26653	7.04865	4.94764	4.03121	4.11126
ANKRD27	10.6168	9.79962	10.13	10.005	10.3828	8.56699	8.11735	7.94021	8.48757	9.19267	9.09281	7.73456	8.68005	8.2699	8.19955	7.9925	7.40275	7.86767	11.4245	11.7458	11.5625	11.2582	11.3626	9.70302	11.2758	10.9092	10.3477	10.8474	6.28266	6.10236	4.73989	5.41721	6.69014	6.59027	5.9915	4.42479	5.81322	6.61158	6.64768	3.16805
ANKRD28	8.64103	10.0238	8.7569	9.06854	9.47888	9.89034	9.93661	9.82516	9.89578	9.25753	9.90639	10.3916	10.0848	9.8129	9.23863	10.1853	8.60545	9.95587	11.5779	10.1504	9.97449	10.66	10.8589	10.9077	10.8785	9.9968	10.1642	10.2234	3.22772	5.50563	5.07843	5.87004	4.44244	5.99291	3.95981	5.30818	4.295	5.18681	4.02909	5.14186
ANKRD29	6.23763	6.47156	6.32467	6.2296	6.33365	4.7589	7.05151	7.19705	6.90485	6.43719	7.67672	7.57609	7.39217	7.71402	6.79522	6.93642	3.99111	7.17032	8.50781	7.54355	7.55083	7.69229	7.66083	7.08342	7.18031	7.86001	7.01929	5.60163	2.63388	3.48149	6.14593	4.77124	5.51152	1.79767	5.79528	3.88748	4.53588	3.4278	4.57136	2.20818
ANKRD30A	3.45943	3.60421	3.70951	3.32193	3.80427	3.44825	1.5956	2.82606	3.05505	2.84538	2.34622	2.1534	1.97802	2.67369	2.18158	2.50821	1.5091	2.4413	5.73707	5.39651	3.26437	3.40075	3.79329	4.416	5.17619	3.97827	2.52897	5.47261	5.76134	5.12213	2.35511	2.05674	2.45106	6.31972	5.53521	4.25892	3.07487	4.80124	1.96568	5.30071
ANKRD30B	3	3.14244	2.92134	3.07205	2.9137	3.01458	1.85247	1.52303	1.64285	1.55467	1.60877	1.53887	1.52844	1.55135	2.229	1.84006	1.72609	1.46447	3.63688	2.24929	3.06655	2.04433	3.05723	3.13455	4.62942	4.8841	5.40495	5.39534	5.46157	5.68338	6.40901	3.90598	5.8966	6.80688	6.45276	6.11913	6.29932	5.24988	6.2013	5.65634
ANKRD30BP2	3.32193	3.60421	3.58496	3.16993	3.16993	3.44825	3.5895	3.82158	2.81724	3.67146	3.89291	2.42223	4.16005	3.05046	2.65469	4.19954	3.06124	3.09065	7.17984	5.85781	5.38455	5.98597	6.17108	6.33888	6.52799	5.77801	2.76108	5.38997	2.27998	6.00999	5.08804	6.16697	5.77651	6.88167	7.2713	6.694	1.99973	4.82805	3.56446	2.36641
ANKRD31	3	3	3	3	3.16993	3	2.96742	1.79757	1.7389	1.72964	1.44694	2.07894	1.52782	2.05669	2.64578	1.85581	1.5082	1.62431	4.79827	1.98741	3.01195	2.89931	2.74793	2.49919	2.18312	3.6115	4.47159	2.64108	2.40667	6.86618	5.50612	3.31407	3.46809	5.98314	5.4692	5.94991	3.32529	5.07046	1.89513	2.42149
ANKRD32	6.52319	6.12159	6.60961	6.25765	6.175	5.93281	7.92572	7.76758	7.87333	7.60812	7.43519	7.27731	7.52733	7.28828	7.70805	8.39752	9.00247	7.25924	6.84157	8.25919	8.15907	7.71447	8.55304	8.17005	8.3563	8.14878	6.9414	7.63607	8.0417	9.3612	11.2188	9.65244	9.86937	6.28343	8.91599	11.141	9.94504	10.8957	8.86816	10.3854
ANKRD33	3.92769	3.93184	3.70951	3.92241	3.9947	4.02198	7.3772	10.3705	8.02034	7.95178	8.02887	7.93534	7.71028	8.23651	9.98246	7.18037	14.0107	7.87147	4.66694	4.87525	4.7676	6.17628	4.06248	3.31325	2.67293	6.29299	6.69704	3.79329	5.1987	5.23484	2.17594	3.22189	2.91811	3.24847	5.46723	3.05963	3.75027	5.5478	6.5491	5.47524
ANKRD33B	5.27123	5.30853	5.2958	5.37652	5.36591	6.16179	3.70244	3.66568	3.27705	3.73757	3.40218	3.4974	3.49584	3.76281	3.26235	3.72228	4.98849	3.68602	4.59698	3.6541	5.42402	7.08478	6.59332	6.06316	4.09209	6.22749	3.39622	4.60162	3.64778	2.58291	2.81036	3.71544	6.12857	3.97595	3.67063	2.52924	3.03679	3.29222	3.96599	5.18998
ANKRD34A	4.94606	5.16059	5.2522	5.26965	5.47407	5.65554	1.46091	1.42982	1.40858	1.43124	1.42631	1.41326	1.43621	1.41013	1.49001	1.41867	2.56834	1.56492	3.89685	3.64272	3.49805	3.65507	3.04149	4.38589	4.10912	4.33219	4.77824	4.86652	2.59923	5.78914	1.61611	2.70868	5.03152	2.46123	5.99577	2.55728	2.98581	2.87492	3.37828	5.48351
ANKRD34C	3.82394	3.60421	3.45943	3.16993	3.70044	3.72733	1.33616	1.32972	1.33215	1.33188	1.36428	1.36828	1.34811	1.33515	1.34298	1.32939	1.39286	1.36171	6.60756	4.10988	3.38108	3.30956	5.67495	2.42343	5.21089	3.40345	3.93372	5.88954	4.45521	7.14588	5.49162	8.93208	6.13024	3.06013	4.59219	4.72002	4.26392	6.67894	3.06196	6.9853
ANKRD35	4.79109	4.84202	4.80754	4.7983	4.7589	4.89039	5.27307	5.57307	7.23703	4.7616	5.60142	3.1639	5.00252	5.92127	9.18635	5.50573	7.01633	5.56506	6.92852	3.98157	4.25941	4.19913	6.48231	5.07365	5.94475	7.06103	6.37763	7.52437	6.50314	4.2809	5.99548	1.79562	4.79843	6.0988	6.20021	7.32728	4.89491	2.10136	5.58416	6.20937
ANKRD36	4.61908	4.69983	4.32353	4.43302	5.09036	5.74333	7.86047	8.44101	8.20425	8.24462	8.09386	8.17878	7.79516	8.12573	8.29667	8.74317	8.72214	8.08383	3.39077	7.26163	7.10523	6.17235	6.89875	7.16771	7.19323	4.40023	7.70577	4.35247	5.57103	6.71882	7.20987	5.15567	7.30914	5.85327	10.8489	7.15693	7.88463	7.48183	6.37985	7.34243
ANKRD36B	7.8546	8.2888	7.73434	6.93301	8.42486	9.48282	8.59003	9.12287	8.72294	8.92695	8.89957	9.00585	8.48276	8.99185	8.88236	9.35496	9.22648	8.8917	9.03241	7.5996	6.42044	7.58791	7.7377	9.8168	9.10822	8.74861	7.26943	7.63891	3.46809	3.38111	2.86097	1.6935	1.72774	6.42833	1.85277	5.37169	5.18591	4.49105	5.1639	5.46019
ANKRD36BP2	4.32353	4.09645	4.42214	3.95627	4.3704	4.68056	6.96362	6.52257	5.92593	6.33088	6.715	6.71269	6.7047	6.09012	6.67718	6.81848	7.1153	6.61408	6.71817	6.53794	6.8398	6.1477	6.73296	6.3912	6.14517	6.3632	5.40733	6.60333	3.40547	4.93544	2.81521	3.24959	4.74094	5.23325	4.65472	5.87808	4.45308	2.72613	3.7782	5.48951
ANKRD37	7.73025	7.41828	7.36134	7.20579	7.38398	7.55847	9.72172	9.51824	8.87604	9.21486	9.337	8.79016	8.94398	8.95017	10.0345	9.49873	8.86476	8.92665	8.75828	8.89766	8.94665	7.69037	8.56746	8.24597	8.41073	8.36801	9.44728	9.47754	11.1255	11.7365	10.3492	10.7852	10.4096	11.0051	10.7664	9.46655	10.974	10.8079	11.6706	10.5108
ANKRD39	7.0459	6.9451	6.88513	6.98556	6.85343	6.78673	10.4994	10.2685	10.515	10.4994	10.2161	9.89219	10.1992	10.0909	10.1552	10.7119	9.53306	10.0709	7.81516	7.76068	7.60679	7.49737	7.42916	7.13942	7.35405	7.97535	8.26007	8.25815	5.90512	4.67967	2.639	3.0165	3.68551	4.20259	2.93086	2.55728	3.70241	4.35609	5.36644	3.37434
ANKRD40	7.79592	7.71091	7.7017	7.7254	7.91306	7.31942	10.0186	10.1963	9.92257	10.1563	10.1695	10.0817	10.2327	10.1563	9.89447	10.0442	8.95341	10.0547	9.33808	8.63329	8.85741	9.17121	8.87248	8.48155	8.87992	8.48967	8.25733	7.89162	8.79508	9.13681	9.23433	10.0914	8.93208	7.65363	6.21183	9.25421	9.24532	8.44642	9.8236	9.47889
ANKRD44	8.27163	8.05935	7.89543	7.97854	8.2295	9.08545	4.30001	5.18402	4.03462	5.04404	4.28578	3.88647	3.88025	5.93133	5.6646	4.28698	8.69496	5.64502	9.97933	9.76627	9.84634	10.2033	10.365	9.50134	10.3358	9.66813	9.2216	8.6605	9.70846	5.80908	6.45797	6.20904	6.41007	5.45922	4.62529	5.404	7.26329	6.92314	6.82358	8.36176
ANKRD45	3.16993	3.16993	3.58496	3.16993	3.32193	3	12.7091	13.0899	13.3581	13.6304	13.042	12.8777	13.2413	13.4831	12.4845	14.3387	13.8306	13.9626	3.21925	6.56675	5.27313	5.48209	2.83306	3.32526	2.95828	5.30638	3.52647	4.3251	10.552	3.25284	10.4294	6.6664	5.05128	9.50426	6.79134	8.13697	6.22965	8.68073	7.48908	2.73399
ANKRD46	8.42712	7.57299	8.14329	7.96864	8.02183	6.602	5.13455	4.69531	4.66495	4.82932	4.98227	5.06836	5.36508	4.7506	4.83947	5.51495	4.80305	5.00016	9.6688	9.04435	9.13773	9.40027	8.90681	8.75156	8.54143	9.1024	7.38529	7.26209	11.6745	12.0091	12.4028	13.1293	12.2069	11.7397	12.0229	10.0656	13.0656	12.541	12.7395	13.1405
ANKRD49	8.41446	7.87001	8.70461	8.18316	8.18896	9.1792	9.20521	9.35219	9.2349	8.82061	9.1816	9.23081	9.22935	9.23608	9.15967	9.26553	10.2883	9.48326	9.83876	10.1912	10.2192	10.7337	9.84141	10.4656	9.84382	10.4151	10.3489	10.3154	2.82342	5.04199	4.16878	2.17594	2.28596	2.73676	3.57596	3.60046	2.03181	2.49114	4.82751	5.74726
ANKRD50	8.09031	7.64783	8.24747	7.8149	7.97347	6.32217	6.70948	6.24879	6.445	6.21407	6.40287	6.54094	6.81559	5.43352	5.66687	7.30408	4.40456	6.51828	9.66724	8.75308	8.91472	9.86619	8.40775	8.74178	8.37257	8.39017	7.50832	7.51351	5.75772	5.20968	5.37876	2.9791	2.72007	4.16317	4.62529	4.19643	7.98549	4.65864	4.34287	6.36622
ANKRD52	7.89543	7.9277	7.89112	7.82008	8.07476	8.14134	12.3871	12.1342	12.0098	11.969	12.4015	12.8359	12.3176	12.2074	12.2479	12.5637	11.2988	12.1606	7.95453	8.32784	8.8267	9.54139	7.60018	8.76696	7.88714	8.29397	7.57498	8.83072	2.38219	3.21822	5.61188	4.66406	5.07339	6.14999	7.60944	2.20367	3.31322	3.86293	1.86345	6.24857
ANKRD53	5.23491	4.99369	5.21823	5.01073	5.1152	5.33355	3.9276	4.73173	4.83019	4.52855	3.97535	4.22959	4.29286	4.69323	3.79049	4.60393	5.79368	4.49091	7.82122	5.7644	7.02696	7.10523	6.1813	7.18063	6.18771	4.976	7.86602	6.95722	4.91242	4.17589	5.56304	4.1687	4.59865	5.13545	4.9606	6.27368	4.47329	3.3975	5.58542	4.84245
ANKRD54	6.96863	6.89392	7.00816	6.93301	6.90095	6.37624	6.78531	6.7731	6.85646	6.91712	6.64612	7.02194	6.67467	6.35815	6.24436	7.25815	6.55935	6.59098	5.09313	7.71801	7.72262	7.29494	7.25171	7.5915	7.33399	7.98333	7.63301	8.0349	6.72523	5.33192	7.06755	6.08592	6.85285	6.11339	5.4354	5.44149	7.95459	6.14625	5.53707	6.26344
ANKRD55	3.32193	3.93184	3.45943	3.71393	3.9947	5.30041	1.44364	2.37969	1.39526	1.40456	4.76775	4.55318	5.50454	3.40569	3.23527	1.40136	6.16466	1.71941	7.81645	7.03243	7.28724	7.90687	6.85213	7.62527	6.74641	7.58376	8.10464	7.10996	5.28466	6.16756	3.94787	4.83685	4.66954	6.72231	2.07447	4.88899	1.99973	5.83294	2.94235	3.43819
ANKRD6	8.6054	8.47609	8.29779	8.3429	9.02821	7.20188	7.19236	6.46579	7.50086	8.33167	7.26041	6.56328	7.54952	7.04929	6.33114	7.3772	5.04096	7.26857	10.0406	11.2349	11.0288	8.86104	10.0932	8.5844	9.84809	10.0477	8.53289	8.92424	6.52962	9.79365	11.9189	9.326	7.44712	11.2099	7.18359	8.08172	7.89303	8.85485	9.72626	9.54098
ANKRD60	4.18293	3.93184	4.25708	4.17843	4.17615	4.18293	1.42298	1.40417	1.38149	1.40301	1.3885	2.06382	1.39941	1.70979	1.49843	1.39546	1.33817	1.59097	3.63606	3.21336	3.02695	3.66612	2.90913	4.38007	3.76907	4.7316	4.9319	5.15574	2.87492	2.7268	5.70629	5.21211	5.54034	3.78292	3.11185	3.01942	3.50042	5.17305	2.40243	2.80061
ANKRD65	5.27123	5.08171	4.98456	5.13739	5.07145	5.16104	4.31315	2.93248	4.95901	4.49644	4.79702	4.24594	4.60349	2.9179	6.79023	4.58153	1.46713	4.34479	6.36305	7.09295	6.80606	7.08249	6.52069	5.48658	6.15128	5.83594	7.43305	7.13021	5.71653	4.56644	7.2825	4.16327	5.94864	4.12616	6.49396	6.47873	6.31426	6.22896	6.42181	6.29786
ANKRD7	3.82394	3.47358	3.45943	3.59478	3.32193	3.32193	4.3838	4.04776	4.65853	3.91173	3.42865	4.01339	4.87234	3.82342	3.67448	4.97032	1.60992	4.16576	6.55743	6.92438	5.62567	5.66794	6.02195	5.67644	5.73169	5.6172	4.27935	6.49699	5.50124	7.72702	6.88333	6.35367	9.56044	5.98314	7.13058	5.62376	5.40541	7.7935	5.65996	6.72046
ANKRD9	7.07002	7.24082	7.27255	7.20579	7.11303	7.5561	10.7557	10.5098	10.0565	10.1471	10.4988	10.2648	10.222	10.1827	10.5822	11.9665	9.17317	9.70125	8.072	8.7313	8.78656	9.29862	8.62223	9.09608	8.48191	8.22744	8.67147	8.92778	4.41978	4.94942	4.29781	4.03121	3.95485	5.17274	5.15411	5.34286	4.89721	5.54939	4.35902	3.2638
ANKS1A	10.1192	10.3192	10.3819	10.0021	10.6317	9.5949	8.90237	8.63684	8.63399	8.87017	8.71036	8.66048	8.56742	8.70255	8.68054	8.54974	8.35413	8.98323	11.0849	11.2776	11.1767	11.684	10.9697	11.217	10.565	10.5404	9.82568	9.67114	7.47271	6.84025	7.7081	8.16236	4.00499	6.8492	8.2511	8.15657	6.44506	6.45304	7.69709	6.7526
ANKS1B	3.29552	3.31211	3.25396	3.21803	3.32193	3.47631	2.14653	2.36022	2.56407	2.14005	2.10363	3.19167	2.7992	2.50756	2.3877	2.64152	3.08459	2.50258	7.6774	5.5074	3.52112	6.72486	3.92349	3.5969	4.01	5.38097	6.36582	5.27904	5.47148	6.56152	5.29168	4.87534	7.63525	5.7429	5.81651	7.16315	5.86151	7.18335	6.36557	7.59227
ANKS3	7.12275	6.81322	6.92321	6.70654	6.90095	6.84626	10.7166	11.2139	10.9253	11.4559	10.929	10.6941	10.7524	11.0722	10.5027	11.2223	10.0904	11.23	3.53745	8.08585	7.50202	7.32931	7.8797	7.98048	7.65504	8.11012	7.3977	7.07977	3.23477	4.43748	2.91762	3.03747	3.19281	2.90266	5.66788	2.98331	3.45951	4.41072	5.59261	5.1665
ANKS4B	3.60421	3.47358	3.58496	3.45943	3.70044	3.64309	1.75421	1.60992	1.60152	1.76538	1.77456	1.65033	1.6323	1.69586	1.74966	1.66043	1.76113	1.49564	4.12487	5.49397	5.61058	3.2428	5.68855	3.30882	6.03069	2.54962	6.71054	5.70917	7.29021	2.3418	6.67611	4.02615	1.9282	5.68581	1.79562	6.56242	3.32529	5.38271	4.86491	6.40768
ANKS6	5.94579	5.6424	5.70928	5.73172	5.89956	5.71348	9.76576	9.14717	9.27285	9.85548	9.57107	9.13073	9.46752	9.26553	9.37862	9.96205	7.82704	8.93297	5.96088	6.42827	5.74313	5.82291	6.67219	6.0481	6.32339	6.34885	6.61269	5.24866	5.45889	7.84176	5.01042	4.93157	3.29045	6.4655	4.18771	3.26427	5.47361	5.77417	5.72246	6.21728
ANKUB1	3.92769	3.71826	3.86016	3.71393	3.84079	3.99148	2.62623	1.43204	1.47891	1.39098	1.38985	2.1285	2.44672	6.08589	1.37759	1.40781	5.64339	1.55963	4.96271	5.79721	5.24944	5.6208	4.64089	6.07631	6.02599	5.75497	5.42753	3.70374	4.30101	6.06008	5.43027	6.3452	3.5968	5.88256	6.40383	5.69989	5.599	4.72856	4.88839	5.46528
ANKZF1	7.93996	7.50304	7.79172	7.59301	7.53444	8.0729	7.86075	7.11877	7.11912	7.50619	7.92707	7.51794	7.65305	7.07717	7.11299	7.10594	8.71036	7.62643	4.44615	8.02905	7.35027	6.20921	8.02048	7.40332	7.83084	8.48328	9.02163	8.9292	4.23702	6.00378	6.22195	5.65792	6.17975	8.13448	5.92244	7.55965	4.48599	7.45534	6.6664	4.5756
ANLN	4.89847	5.12203	4.61908	4.55912	4.52376	4.68056	4.89304	4.89118	5.9557	3.99839	5.10019	5.63098	4.89783	4.55879	5.02403	7.97818	1.38759	5.37107	5.86955	5.90235	5.82667	7.90714	5.60891	6.72115	6.07888	6.44797	5.5816	5.22247	10.364	10.5824	11.191	11.6134	11.1618	8.97166	10.1775	9.13965	11.2877	10.4634	11.4447	11.5952
ANO1	4.61908	4.39192	4.58465	4.55912	4.58465	4.79087	1.41209	1.37768	1.39075	1.38769	1.43986	1.73835	1.39873	1.40387	1.94742	1.37684	3.31675	1.36969	3.65006	5.60561	5.11373	4.62549	4.22545	4.10988	4.32094	4.4272	6.84763	6.36993	7.45829	7.07348	6.44204	6.8144	6.18716	5.95295	7.16576	6.72567	5.55807	7.5104	6.86106	6.00871
ANO10	7.87898	7.63965	8.06366	7.88938	7.85788	6.99659	10.8043	10.7934	10.9336	10.9169	10.7126	10.2789	10.8608	10.7733	10.4367	10.315	10.0632	10.3382	8.89633	8.79678	9.20345	8.27871	8.63509	8.75939	8.40631	9.46462	9.08032	8.63781	3.69771	2.48597	3.54719	2.65809	2.93159	7.11913	2.87663	2.23363	8.06721	2.45106	7.79197	4.83345
ANO2	4.65301	4.73529	4.69983	4.52323	4.58465	4.68056	3.30281	3.05121	3.2091	3.03254	3.39478	2.79433	2.81348	3.18109	3.1023	2.87005	4.04776	2.78508	2.49341	2.47752	3.81142	3.50751	2.95828	5.43654	2.94568	2.98844	4.44615	3.91752	5.74947	3.4337	5.5957	4.3623	5.6246	6.73343	5.29619	3.96296	4.20061	6.44397	5.80597	6.48603
ANO3	3.32193	3.16993	3	3	3	3	2.19607	1.60386	1.59481	5.47229	1.6155	1.96848	1.56375	1.66015	2.20566	1.79915	1.8331	1.96018	4.69516	6.0607	5.06726	2.51485	4.78169	1.56908	6.52831	4.3613	6.19644	1.76449	3.60546	3.73036	5.93183	4.45015	3.5852	1.66553	6.12451	2.68258	6.29799	3.034	4.70153	5.47524
ANO4	4.01458	4.09159	4.14453	4.01458	4.10588	3.91735	5.07334	3.55204	4.59864	4.48527	4.14823	2.05127	3.98775	2.44672	1.33524	4.21731	1.36086	2.99528	5.77982	6.22486	6.65065	5.39745	5.89456	4.68977	6.5937	4.03891	5.80665	5.77491	3.3654	5.64579	4.02991	4.5072	4.52066	4.57969	3.5393	3.27914	5.45139	2.55075	5.26195	2.84507
ANO5	6.06101	5.9231	6.49552	6.35828	6.16274	5.17884	6.84198	6.58488	6.66409	6.72237	6.34874	6.37596	6.86343	5.80078	5.38878	7.73917	1.39257	6.69041	8.7563	7.55608	7.53037	7.49645	8.12828	6.25386	8.01066	6.68494	4.38589	7.16352	5.89181	6.26791	6.47508	5.6182	6.13024	2.06576	4.77388	3.98463	3.092	2.37178	5.23876	2.42149
ANO6	9.78514	10.0643	10.0231	9.9844	10.0066	9.14715	7.22926	7.12897	7.05637	7.40526	6.75671	7.29635	7.67708	6.80534	6.62628	7.41588	5.63392	7.68355	11.5499	11.2934	11.3405	11.2704	11.2412	10.9238	11.0728	10.8178	10.09	10.7086	10.2575	10.5214	10.6715	10.0758	10.6222	11.1255	10.479	11.484	10.5837	10.6197	10.4902	10.2009
ANO7	6.93301	6.77282	7.03627	6.80035	7.08579	6.58375	6.604	6.22385	6.11514	6.5295	6.43102	6.40045	6.47874	6.0263	5.88642	6.47693	5.72827	5.95152	7.48894	6.89756	5.2284	6.76177	5.14418	5.24087	5.37875	7.58265	7.38939	5.15909	2.63388	2.65809	2.59923	3.37731	4.01512	5.71514	3.92435	4.19163	3.59236	5.66238	4.88839	2.49446
ANO8	6.86027	6.9451	6.93462	6.69219	6.75603	6.56946	6.60312	7.84237	7.3107	7.6352	5.90611	6.13341	6.30576	7.80966	6.06902	7.78197	6.53666	7.54867	7.14844	7.43534	7.57326	6.61422	7.49018	7.71536	7.87348	7.6368	7.82325	7.0749	7.68516	5.93457	8.76503	7.15355	8.55631	7.01091	7.0823	9.01055	8.32556	8.62377	7.61997	5.0145
ANO9	5.6232	5.16059	5.36004	5.16283	5.30145	5.99977	3.61434	4.26349	3.55335	2.90213	3.08359	3.90935	3.7801	3.87622	5.07173	3.15494	6.86291	4.68569	8.26502	6.73064	7.13232	6.41794	6.62745	7.56754	7.18267	7.57579	7.6678	6.23458	4.37414	5.8363	3.95691	5.46126	6.25662	4.76963	5.86368	5.47679	4.17802	6.37008	5.20472	5.69086
ANP32A	9.07038	9.17315	9.08378	9.35636	9.13784	9.73497	6.60092	6.54616	5.65473	6.50974	6.57599	6.42628	6.49627	6.72705	6.485	6.5469	8.5602	6.4643	10.5182	10.5272	10.4106	11.0651	11.2267	10.8851	11.3165	10.4502	10.6285	10.4328	9.51266	6.77779	9.01289	8.60534	8.59364	6.96425	5.89084	6.14476	7.85445	7.88407	6.86686	7.59884
ANP32A-IT1	3.16993	3.8296	3.45943	3	3.16993	4.10121	12.7839	14.3604	13.9251	14.4672	13.1132	12.7824	12.9807	14.6736	13.0261	14.5632	14.689	14.4865	6.22804	6.92417	7.46614	7.24059	6.84897	7.88558	7.54809	7.28764	6.5028	6.9214	5.51992	3.69966	5.95747	2.24595	3.35172	2.76521	4.99564	2.78227	3.65487	2.01051	5.30736	6.26707
ANP32B	11.8677	11.693	11.6591	11.7111	11.7574	12.1773	11.3727	11.0368	11.5713	11.4325	11.7448	11.5507	11.5971	10.9553	11.1585	11.8444	11.5295	11.3297	13.6873	11.2695	11.5942	13.3504	11.7764	13.1029	12.2484	12.3192	12.8113	12.8344	10.574	11.0831	11.9004	11.0139	10.5362	12.8954	12.2484	10.2347	11.8115	11.0158	10.6493	11.4361
ANP32C	3.16993	3	3.32193	3	3.32193	3.16993	4.64331	6.35087	6.04955	6.26792	4.31381	4.4654	4.62768	6.32385	3.93562	6.28895	7.56416	6.25348	2.68396	3.02828	2.76108	5.08631	2.65849	4.45427	4.36679	2.16812	3.33073	5.28484	2.73106	4.11197	3.03376	3.75033	2.52924	3.96323	4.49105	5.47333	3.99639	2.01051	1.58715	5.91483
ANP32D	3.32193	3.32787	3.32193	3	3.32193	3.32193	7.36845	6.92265	6.90457	6.60654	6.86269	7.089	6.8182	6.87553	6.83269	7.06372	8.62946	6.64881	4.17234	3.23552	2.6518	4.80059	3.09609	4.63865	4.27968	2.14614	3.15011	5.20939	2.30541	1.92886	2.35511	2.68571	2.252	4.12616	3.35444	2.58481	2.73017	2.33295	2.20631	3.01359
ANP32E	8.46978	8.6599	8.64596	8.69925	8.58779	9.28617	7.70651	7.7362	8.00521	7.57271	7.23291	7.56233	7.31561	7.68058	7.72824	8.65078	8.16041	7.58952	10.7159	10.6941	10.3423	10.8885	10.8389	10.4407	10.7432	11.0979	9.66258	9.41914	4.73966	4.95519	4.90683	7.15132	5.50971	5.4414	4.96957	5.09803	5.5213	5.65603	4.08232	5.33859
ANPEP	6.93301	6.88999	7.10951	7.1996	7.32984	7.91752	9.62594	9.30699	8.88979	10.2891	10.3649	9.50134	10.4463	9.24315	9.40085	8.14672	11.6676	9.71998	6.74102	9.15325	9.13307	7.28898	9.35507	8.94702	9.63491	9.55257	10.5045	10.6693	4.46216	4.98923	5.88521	5.17169	4.57812	5.15373	6.22025	6.02888	5.0618	5.34032	4.97295	4.1687
ANTXR1	8.6314	8.21119	8.19966	8.32521	8.37961	7.65958	8.4023	7.66573	8.18092	8.14672	8.15191	9.00428	8.58055	7.6921	7.68602	8.52545	3.53944	8.58192	10.2054	9.58925	9.54037	9.8812	9.21281	9.62396	8.97274	8.93385	8.34434	8.0034	6.32825	6.42748	5.58045	5.96695	6.23856	5.91057	6.09791	4.93674	5.41626	5.41466	5.73675	5.9008
ANTXR2	9.10071	9.6982	9.51749	9.5626	9.51131	9.11276	9.51158	9.5721	9.86008	9.47011	9.57318	9.30137	10.0859	9.69041	9.65152	8.52192	10.2756	10.0355	10.9651	10.489	10.3885	10.2093	10.7432	10.1342	10.4101	10.5477	10.6853	10.4977	5.24051	6.24684	7.5461	4.26786	5.86733	5.02883	5.9239	5.18519	5.30064	5.40231	5.99465	5.19621
ANXA1	7.16182	9.73451	7.77441	9.19986	7.91306	11.5857	11.9742	12.0933	10.9412	9.59116	11.0634	11.4096	10.4255	12.3501	14.3604	10.1533	13.9804	11.9257	11.462	11.3037	11.0202	12.6919	12.1571	11.8826	12.219	12.0214	13.1374	13.0003	5.00242	3.21822	3.69928	4.52538	3.5968	4.38717	2.2356	5.01945	3.35873	2.88642	3.22173	5.19621
ANXA10	5.4974	4.94606	5.13415	5.12127	4.95346	4.51242	5.86797	4.59707	4.93266	3.94557	3.23101	3.04752	1.73386	2.96623	6.18491	2.40603	2.9417	1.70623	3.11888	6.0433	4.31819	3.23991	6.74813	2.53496	6.10146	6.91108	7.25116	4.69516	4.90618	3.4273	5.35874	6.02386	3.96906	5.75686	6.81683	5.68641	5.60687	3.51805	6.25198	6.62032
ANXA11	9.16219	9.38169	9.21891	9.46477	9.21067	10.4732	7.67078	7.7017	7.40386	7.60167	7.76866	7.90027	7.70104	7.93007	8.35364	7.74725	9.83327	7.76293	11.0316	11.0014	11.2466	11.0973	11.4432	11.644	11.9374	11.3607	11.892	11.9422	5.2175	5.15656	6.47201	6.85053	7.38712	6.10236	6.3942	5.30113	4.52089	6.27185	6.03401	6.23501
ANXA13	4.56082	4.19393	4.25708	4.01458	4.09159	4.02198	4.03607	3.05981	2.46232	2.67182	1.33677	3.24035	1.33479	2.30452	1.99342	1.806	2.68915	1.77135	3.36975	6.05398	3.40563	3.69161	6.34068	3.77533	6.31066	4.44991	6.28586	5.92755	2.30541	2.07447	6.03862	3.13859	5.12201	3.07971	3.92435	5.8913	5.4914	2.5954	4.08991	5.0145
ANXA2	13.8166	13.8215	13.9272	13.8378	13.805	13.2096	11.8273	13.6641	13.8357	13.4765	11.492	11.6014	11.7015	13.5964	11.3513	12.6407	10.6228	13.4345	14.7131	14.569	14.6999	13.996	14.3549	14.4001	14.4001	14.6551	14.6999	14.602	4.48918	4.24269	4.56388	2.9791	4.76291	4.25462	4.17721	5.40983	3.70714	6.11777	4.51377	3.27222
ANXA2P1	6.44907	6.49552	6.59203	6.35828	6.22772	5.4995	13.3379	12.8283	13.4173	13.0766	13.2727	13.3341	13.1196	12.7441	12.5996	12.2492	10.5138	13.3028	9.24428	7.87561	7.67345	6.94801	7.83498	5.92144	6.72077	7.60739	6.79369	3.77587	6.64623	2.24595	4.51949	3.29861	5.48639	3.12638	3.53218	5.35976	4.03105	5.84412	3.34638	5.19621
ANXA2P3	6.78682	6.80035	6.8219	6.87676	6.62408	6.06525	7.84435	9.6716	10.111	9.76817	7.62326	7.54124	7.64263	9.66117	6.92692	8.65386	6.56972	9.63294	8.18614	7.06294	8.6364	7.89789	7.93019	7.69114	7.96713	8.36337	8.39496	8.16839	2.33097	6.94306	3.54719	5.43065	2.95507	5.77709	3.39618	3.34551	3.67706	4.79302	2.10006	3.9963
ANXA3	4.73951	6.77282	5.76339	7.41693	5.75419	8.99465	7.63442	8.49182	7.29224	6.07453	8.00964	8.79706	6.83442	10.0658	10.226	6.14988	12.662	8.9551	9.97335	10.1674	10.1548	11.1005	12.1503	11.6894	12.1983	11.2412	9.54837	9.03812	4.6826	1.73133	2.08707	5.45375	3.02359	6.36778	1.5395	6.00674	2.56969	4.10599	5.1639	2.66435
ANXA4	9.54371	9.81426	9.69125	9.6877	9.51232	9.73651	10.9093	10.4788	10.2769	10.1793	10.8863	10.7967	10.6954	10.3487	10.7861	10.337	9.72643	10.5398	11.4401	11.1372	11.2098	12.1209	10.9129	11.8279	10.8512	11.5783	11.7048	11.6972	6.31626	7.7553	5.17158	7.32135	7.44966	4.65704	5.92765	6.49633	6.62212	6.03639	6.25094	6.23856
ANXA5	12.4062	12.9942	12.6226	12.7238	12.892	12.7384	14.0531	14.2689	14.1512	13.6473	14.8618	14.8903	14.6172	14.387	13.91	13.9077	12.7419	14.2805	12.1064	12.7394	12.7951	13.3064	12.3861	13.3432	12.5819	12.5799	12.5119	12.4795	5.0353	2.12506	6.38574	5.74704	6.03917	5.52693	6.38619	2.34766	5.58142	5.92828	2.56938	3.2638
ANXA6	9.74326	9.20066	9.54453	9.46003	9.44791	8.95257	11.8339	11.3544	11.8098	11.9512	11.5602	11.1935	11.8423	11.2426	11.856	11.5695	11.1316	11.0851	8.32978	9.98587	9.64286	9.26937	10.1671	10.5969	10.6871	11.2934	10.9743	10.9167	5.13794	2.74591	4.18784	3.77795	4.36937	4.30021	2.91894	3.22927	2.79571	2.38829	4.77124	6.0171
ANXA7	10.7381	10.7358	10.8444	10.7938	10.7091	10.7067	10.6311	10.7377	10.938	10.5505	10.4346	10.4078	10.5225	10.6834	10.3532	10.7436	10.268	10.7383	12.7378	12.144	12.1518	12.3062	12.0771	11.9291	12.0583	12.0061	11.5973	11.2539	12.3997	11.9862	12.7751	12.6857	12.7845	12.4444	12.977	11.8144	12.5484	12.5323	13.2248	13.6989
ANXA9	4.01458	3.90402	4.2047	4.12041	4.17615	4.31942	2.59164	2.15912	1.77195	2.01355	2.40668	1.95809	2.26611	2.19695	7.74087	2.07781	4.17508	2.0199	3.88618	4.75287	5.11287	4.06466	4.82491	5.58643	4.60075	6.48231	6.03876	7.72141	5.34842	5.13651	6.94756	4.11237	6.16953	5.30966	5.91019	3.38602	6.32691	5.73414	5.21025	3.45987
AOAH	4.89847	6.84799	5.68767	7.09926	5.7864	8.75044	6.6827	6.85646	5.27124	5.18787	7.09085	7.53313	5.51221	7.5232	8.14349	4.47977	10.6062	7.1678	8.78257	8.90526	8.7498	9.91901	9.49496	10.872	9.74602	9.8573	11.068	10.7496	6.85637	5.67565	6.05321	6.6963	7.24138	5.63121	5.73507	7.71903	6.68786	5.86389	6.33893	5.46019
AOC2	7.78435	7.62583	7.74281	7.75247	7.65229	6.06525	4.28541	3.95412	4.14925	3.50657	4.48566	3.44371	4.04224	4.24204	4.03076	3.02323	6.05239	3.4396	9.46212	8.66333	8.78575	7.99327	9.33636	7.82081	9.42801	8.65632	8.44123	8.10025	7.30654	7.05277	7.4936	6.75055	8.07917	7.91692	5.53822	6.52808	6.2368	7.01688	7.44896	7.78716
AOC3	10.4112	10.0227	10.6047	10.1438	10.2655	8.40691	12.6044	12.1431	11.9567	12.2414	12.6076	11.1056	12.5505	11.6578	12.2134	12.5878	9.95032	11.2306	10.5695	10.3464	10.1264	9.43799	11.617	8.86785	10.9309	11.4866	9.33056	8.67908	2.43657	2.61705	3.66444	6.0536	5.16415	6.15397	6.07779	5.71011	4.3221	5.33012	5.54191	4.61081
AOX1	9.30081	8.93841	9.52756	9.03713	9.48062	6.72259	11.0561	9.90891	10.2918	10.5854	10.1289	7.65857	10.9207	9.27975	9.74505	9.03506	5.55982	9.03253	10.0737	10.2087	9.99555	8.37027	10.6346	7.59762	10.6582	10.1964	8.51807	8.84625	5.95177	6.60115	5.87053	5.80473	5.82056	6.22534	6.83279	7.8812	7.2188	6.55745	5.42352	6.7328
AOX2P	3.71826	3.60421	3.32193	3.82394	3.45943	3.64309	1.95503	1.84495	1.98662	2.14653	2.10763	2.18743	2.20321	2.01355	2.57606	1.86679	2.43807	2.12212	6.73353	4.6084	3.16904	5.59764	4.10988	4.47585	4.39685	3.99399	5.13222	6.97671	3.27914	3.96721	6.33596	5.99265	2.52924	5.51955	6.25317	3.85816	4.9251	3.86293	3.79996	5.80026
AP1AR	6.91027	6.37334	6.94745	6.62319	6.70826	5.58294	8.34562	7.58895	8.05273	8.10857	8.11534	7.69466	8.13144	7.79575	7.78261	8.17165	5.71366	7.55874	8.87248	7.91367	7.73315	7.58192	8.32932	6.85293	8.27871	7.39154	6.4111	6.25359	4.30343	5.98276	4.66954	4.81755	5.7605	4.17429	5.30144	5.25591	5.14926	5.12667	4.37803	5.75061
AP1B1	7.14107	7.18737	7.13887	7.19509	7.15996	7.36465	10.8011	10.4098	10.4556	10.3881	10.62	10.5458	10.6018	9.92926	10.4154	10.5212	10.3819	10.6235	6.33658	8.37175	8.51544	8.59795	8.2202	9.24807	8.25692	8.96194	10.9845	11.0829	7.51319	7.64941	6.8632	7.05654	5.03879	7.24597	8.61817	6.50397	7.2188	6.81705	6.26707	6.27626
AP1G1	9.3255	9.23183	9.31091	9.22793	9.33312	9.23458	11.014	11.1111	10.9319	11.1524	10.93	11.0561	11.1046	11.0352	11.0708	10.9509	10.9124	10.8327	10.0865	10.3722	10.295	9.89927	10.0962	10.0109	10.0299	10.3391	10.0885	10.3505	8.28532	7.02536	7.8625	7.64058	7.6787	8.12143	5.41374	7.72868	5.87728	6.53396	7.6877	7.15846
AP1G2	6.94712	7.15668	7.0794	7.01248	6.968	7.95706	8.54111	8.02841	8.03792	8.21991	8.51899	8.73145	8.616	7.88819	8.8917	8.77548	9.71223	8.72723	6.06626	7.89398	7.81242	7.66838	7.92999	8.59199	8.15032	8.18532	9.67761	9.69284	5.88412	7.06963	5.03334	4.55138	2.94235	6.16239	3.1868	3.92991	5.14803	3.48821	5.30532	4.98772
AP1M1	7.93361	7.76495	7.79472	7.74776	7.8149	7.50952	10.3618	10.4255	10.2891	10.5279	10.5307	10.5756	10.3881	10.2616	10.3587	10.1731	10.7663	10.4104	7.09295	9.83355	9.81174	8.57843	9.512	9.93737	9.99456	10.0396	10.8077	10.8154	6.08753	5.81405	6.80875	7.50633	6.83365	3.86416	6.14999	7.17716	6.76646	7.97626	5.13514	6.68548
AP1M2	5.14096	5.22096	5.2958	5.2188	5.42406	5.31431	3.2934	1.36312	2.28413	2.70633	3.36929	4.08423	3.45136	3.07998	6.80069	2.69597	5.8167	3.98423	4.37943	5.80855	4.27057	5.93648	5.6701	5.59877	4.93867	5.99603	6.48282	7.18931	8.12472	8.32324	7.91542	8.41255	8.84426	7.74871	8.03774	9.13681	7.6655	7.75833	7.22447	7.73678
AP1S1	8.81462	8.32521	8.33279	8.56588	8.31691	7.71787	9.71944	9.27557	9.35129	9.09106	9.51737	9.43705	9.55867	8.82645	8.85651	10.0806	6.91677	8.70048	4.31043	7.34627	6.95644	6.38265	6.469	8.15682	7.35927	7.75115	8.40229	8.28307	6.87207	6.7619	6.20544	6.91404	6.47422	7.47	6.92703	6.97783	6.61308	6.61348	6.58779	6.77046
AP1S2	8.224	9.0254	8.425	9.12182	8.39385	10.1561	5.42354	6.32094	4.88177	4.82384	5.58579	5.90743	5.25587	5.74574	5.80821	5.10805	6.9777	5.86293	11.1504	10.6254	10.4502	12.4208	11.5514	12.3253	11.7593	12.0934	13.1787	13.4338	5.8014	5.90753	8.12064	7.60132	8.0353	6.04304	6.7741	7.59982	6.04205	7.21645	6.7177	7.53473
AP1S3	3.38095	3.47358	3.39405	3.37307	3.24978	3.44825	4.27402	4.23018	4.50511	3.33324	4.19547	4.08638	3.79929	3.45364	4.86138	4.31792	3.43986	3.60986	4.85967	5.45284	5.2262	4.55609	4.69737	5.72286	4.71292	5.22476	5.39323	6.05077	5.53665	5.44382	5.88741	4.15261	4.41239	4.8536	5.05614	5.46713	6.03183	4.63047	6.80304	5.16358
AP2A1	6.03589	6.07614	5.97318	5.73172	6.09576	6.11385	8.50704	8.17089	8.36811	8.55357	8.73318	8.48034	8.78426	7.53536	7.73173	7.86727	8.239	8.2803	7.26687	6.91629	7.21677	6.78381	7.22559	7.83084	7.41562	7.15158	7.93356	8.2435	8.23584	8.09624	8.01487	7.18701	7.51434	7.62739	7.30814	8.17173	7.2158	7.476	6.90078	6.58316
AP2A2	9.05785	8.77781	8.80627	8.86293	8.99137	8.37044	9.50165	8.90175	9.29902	9.96997	9.69838	9.25129	9.31963	8.60774	8.73394	8.99443	8.84818	8.95051	9.37637	10.426	10.4046	9.95098	9.80489	10.6279	10.2361	10.2665	11.3527	11.3484	6.06753	6.05131	6.16206	5.37408	6.20363	4.28027	6.23429	6.22255	6.69864	6.34572	6.44232	4.98994
AP2B1	9.64241	9.33558	9.35605	9.55897	9.47526	8.88288	9.26768	9.1233	9.30137	9.46304	9.61348	9.73663	9.78061	8.811	8.84448	9.05635	8.76678	9.74505	10.2611	10.9163	10.8118	10.426	10.2824	11.4183	10.2746	10.5911	10.9473	10.7801	6.51715	5.16149	3.18263	6.53652	6.85663	6.42833	2.66454	6.56484	5.84093	5.986	6.49732	7.07442
AP2M1	9.23427	9.16219	9.17343	9.27158	9.10481	8.55187	14.7503	14.7435	14.5047	14.7543	14.689	14.8845	14.9437	14.9203	14.8457	14.6736	14.1598	14.7653	9.30763	11.5085	11.7458	11.2116	10.881	12.3766	11.8118	12.4452	13.159	13.2267	5.06196	1.86069	6.1696	3.87292	4.1401	5.80582	2.59923	2.20367	3.60293	3.0983	4.64361	5.24145
AP2S1	10.1513	10.187	10.0628	10.1803	10.2399	9.88139	15.364	15.3942	15.2703	15.6516	15.543	15.4579	15.4279	15.4657	15.5364	15.113	14.5536	15.1993	8.9464	10.5954	10.8457	11.5085	10.0985	11.8604	10.6737	11.9461	12.6947	12.9129	6.95884	7.35746	6.67309	7.30564	7.26469	6.68879	7.22847	7.62154	7.802	7.2718	7.1178	6.52444
AP3B1	8.09292	8.03092	8.30997	8.13696	7.98771	7.98478	10.527	10.2944	10.4098	10.425	10.4266	10.3606	10.4914	10.2371	10.5946	10.2748	10.3435	9.97399	8.22499	8.57078	8.55649	8.7108	8.26007	9.09341	8.48233	9.25359	9.4974	9.51095	6.61612	6.88008	7.09312	5.35878	5.76975	7.10749	5.71814	5.81707	4.96138	6.34359	8.3463	5.89688
AP3B2	3.97685	3.8296	3.81579	3.86556	3.72733	3.81579	2.45686	1.74106	2.53968	3.49247	2.11197	3.65523	3.30253	4.25726	1.60729	2.19108	3.23418	3.26652	5.98997	6.32467	6.11218	6.90726	6.17853	6.7014	5.75175	3.29823	5.76975	6.13162	6.33957	6.19894	3.91887	5.58583	4.98414	5.87108	6.90385	3.62652	5.90571	5.77548	5.86608	5.92126
AP3D1	9.84623	9.7611	9.65451	9.81826	9.81491	9.54725	10.5573	9.98137	10.26	10.4592	10.4617	10.6359	10.5055	9.84913	10.1679	10.1257	10.5533	10.2938	9.94656	10.2855	10.5276	9.88515	10.4387	10.3451	10.3334	10.4591	9.9788	10.2077	5.86358	6.09577	5.1756	5.90289	6.19825	8.44097	7.10625	7.36631	5.01319	6.39983	7.12637	5.28624
AP3M1	9.15123	8.83053	9.18036	9.01946	8.95477	7.95307	8.24192	8.24926	8.53445	8.21644	7.97344	8.14556	8.2431	8.39532	7.94589	8.5638	7.57761	8.26912	10.108	10.712	10.6535	10.2054	10.4701	10.4612	10.3675	10.5695	9.46246	9.7069	3.73029	6.15429	4.2747	5.88256	5.4848	6.03744	5.60977	5.09571	4.24659	4.26893	3.207	5.10863
AP3M2	6.78682	6.93301	6.88966	6.58333	6.78665	8.51552	7.31133	7.51544	7.25244	7.55102	7.60847	7.08079	7.39804	7.05199	7.22546	7.89906	7.28006	7.31677	8.15443	8.65172	8.67726	8.1403	9.18823	8.21616	8.76892	8.40528	8.35684	8.67567	9.44928	9.56549	10.1029	6.10224	9.21308	9.49363	8.48816	9.78171	8.02267	8.32594	9.05957	8.82847
AP3S1	11.9052	11.8388	11.8949	11.848	11.9736	11.6391	11.2139	11.2055	11.3607	11.1652	10.9914	11.0123	11.1797	11.0952	10.8317	11.0648	10.6077	11.0998	13.8255	13.3631	13.3123	13.8255	13.4282	12.9146	13.1694	13.1477	12.2139	12.4989	14.0517	13.3439	14.6457	14.1608	13.4274	14.6457	14.4906	14.4659	12.9416	14.5294	13.7391	13.9849
AP4B1	6.92321	6.70693	6.87859	6.62628	6.81277	7.17272	7.28677	6.98079	7.0729	7.46085	7.48962	7.19277	7.35802	6.72093	6.91712	7.1538	7.19209	7.14258	7.53091	8.4993	8.38523	7.83406	8.97665	8.15355	8.67521	9.31976	8.74494	8.67831	5.23184	5.88531	5.80043	5.24176	6.23934	4.2786	6.13967	6.54212	4.99294	4.82594	5.10192	5.22456
AP4E1	6.65241	6.39236	6.62205	6.5167	6.34796	5.84001	10.4243	10.0842	9.99614	10.0619	10.1403	9.94333	10.0329	9.92465	10.0335	10.312	9.34757	10.0004	8.58186	7.65934	7.5475	8.00817	7.54868	7.26812	7.40163	7.03671	7.39034	7.82972	3.77578	5.06536	5.18351	4.09467	4.54487	4.25139	4.84276	4.67694	4.96046	3.50744	4.53808	4.68063
AP4M1	6.80035	6.84799	7.046	6.69219	6.6538	6.27617	6.27279	5.56282	6.2367	6.25527	6.37995	6.76023	6.89956	5.13114	5.46936	6.68539	5.7073	6.68539	7.63569	5.63656	6.61422	5.50314	6.35153	7.62769	6.66581	7.19288	8.41774	7.8914	3.68705	5.5131	7.08094	3.50009	4.71957	6.57698	3.54428	4.3152	5.60507	3.48088	5.14571	3.84261
AP4S1	7.23254	6.99905	7.01061	6.99659	7.15996	6.81018	6.34841	6.13135	6.6378	6.37033	5.85519	6.08914	5.97547	6.01574	5.34353	6.36299	5.45862	6.25595	7.94445	8.44386	8.24632	8.17692	8.1246	7.79953	7.92863	8.01953	7.55954	7.76241	4.23385	5.98643	4.25094	4.66941	5.84072	6.45241	4.50508	5.16765	5.07928	4.93899	3.70735	5.895
APAF1	6.03558	6.22024	6.13932	6.41456	6.27533	6.38394	5.50625	5.4146	4.78559	4.61732	5.47042	5.29401	5.00058	5.31143	5.68931	5.8163	8.19982	5.17645	8.078	7.88813	7.74042	8.77838	8.79246	8.39949	8.75691	8.07679	7.60525	7.58811	6.76679	6.31559	6.43505	6.06234	6.19016	8.42348	8.29721	6.64234	6.34448	7.24546	6.94791	6.25787
APBA1	6.1619	5.38702	5.34258	5.37652	5.27888	4.53875	6.69972	7.57036	5.5279	5.97039	6.25972	6.60178	6.13766	5.64144	6.55098	5.80336	5.05278	5.91418	6.62154	5.98487	5.64839	6.65396	7.12667	5.61922	6.41521	7.20801	6.09137	6.02297	6.68236	6.94108	5.09398	7.02083	7.05321	5.01191	6.56405	6.46812	6.80533	6.99283	6.25343	6.71338
APBA2	6.27687	6.12159	5.87293	6.04109	6.35877	7.36134	5.00016	6.73009	3.20298	5.55047	4.73921	4.43464	4.51588	3.44577	4.86707	4.24967	6.2938	4.4608	7.19288	8.18113	8.4866	8.21173	7.97952	8.21132	8.38236	7.22559	8.08998	7.16892	8.42561	9.3825	7.47644	5.89125	6.70132	8.58965	8.2304	6.3411	6.63857	8.44791	7.11466	6.79157
APBA3	7.11795	7.03436	7.18804	7.12623	7.03868	7.0664	7.14215	6.63682	7.04988	6.9982	7.26335	7.08582	7.17108	7.06543	6.30516	7.12154	8.02096	6.64964	7.77089	8.40385	8.5535	8.25788	8.51742	8.93475	8.70594	8.48155	8.84228	8.44713	3.91811	6.18238	5.00213	5.86189	5.7744	5.39629	5.00205	5.00676	4.40123	6.19324	5.24644	4.04185
APBB1	6.04229	5.7177	5.81413	5.71848	5.60308	5.89617	5.48677	4.75329	5.36109	5.03313	5.46606	5.94196	5.36696	4.6766	4.97491	4.95258	6.29158	4.96514	6.68644	7.12667	7.55243	6.65756	7.14646	8.32655	7.34065	7.97757	7.3479	7.53338	4.99641	2.61705	6.62814	3.37731	3.03963	3.29849	3.85885	3.38602	3.14848	3.07753	2.02983	3.79964
APBB1IP	4.97489	6.87437	5.85644	7.52627	6.20949	9.12628	8.64842	10.1559	7.9109	7.52196	9.14587	9.48544	8.48471	11.1695	11.2756	7.39885	14.2237	10.0481	10.821	10.6874	10.6677	11.7458	11.3994	12.0435	12.1377	11.4324	11.2602	11.2568	3.02933	5.71183	3.59954	5.43065	4.94182	2.65713	6.14666	4.07876	4.1186	5.21649	4.69726	4.40831
APBB2	7.29964	7.15668	7.00705	7.14509	7.5078	5.97758	7.69938	7.54833	7.85625	8.2156	7.61018	7.45894	8.30937	7.64263	7.1015	7.91431	5.02538	7.56755	9.06235	9.17297	9.10586	8.54805	8.17692	8.3016	7.93978	8.28396	7.1075	7.67249	8.33276	6.81604	7.00346	7.31528	7.65858	8.65598	7.28085	7.24769	7.98999	8.76286	7.96314	9.46909
APC	6.5869	6.66069	6.58358	6.58955	6.62408	6.35225	5.84501	5.67783	5.85493	5.71517	5.95403	6.27066	5.98674	5.4364	5.51464	6.19036	6.86985	5.76747	7.21056	8.23157	8.2987	8.07043	8.74178	8.71358	8.87837	8.20956	8.19128	7.87473	7.11364	6.2457	7.80527	6.3411	5.42374	7.16109	9.92722	8.41255	7.88323	5.93494	6.17263	6.74537
APC2	5.54251	5.26173	5.39903	5.30351	5.49254	5.66179	4.36056	3.58413	3.45136	3.18865	3.3548	4.84003	4.41889	3.77302	4.00842	4.63316	3.93356	4.00995	6.65266	5.9783	4.85474	5.86	5.30938	6.05631	5.79943	4.70174	4.5507	3.24861	6.5789	5.09202	7.77589	4.84163	4.35588	6.50767	6.74923	6.76733	6.27566	5.81261	5.44527	5.1628
APCDD1	4.01458	4.19393	4.09704	4.32353	4.09159	4.31942	3.59855	5.09451	6.16763	4.75156	6.20008	4.70491	5.90203	6.09402	7.69502	5.45301	5.01959	5.59272	6.43228	5.69854	5.94851	3.80846	3.04985	5.77982	5.12716	6.35022	7.63141	7.28724	6.20768	2.84425	3.54719	5.63496	4.56084	6.16276	7.27541	2.60628	3.87273	3.05733	2.20631	1.20239
APCDD1L	5.97829	6.249	6.46686	6.95587	6.33974	5.4995	6.88532	8.27623	8.29496	6.38677	7.98753	9.20203	5.25853	7.3646	7.56976	6.33227	1.49591	7.24371	4.67959	4.24679	7.32953	6.89925	4.82561	5.60785	6.24615	6.75706	4.74876	4.65318	3.46809	2.67086	5.52921	2.48689	5.01498	2.205	2.79242	2.42365	3.9511	2.78782	2.42365	5.34772
APCS	4.10121	4.11515	4.09704	4.09403	4.31942	4.18293	5.56379	4.60143	4.94371	6.0584	5.37174	5.24262	5.72858	5.05935	2.55885	4.88177	6.18458	5.17191	6.52316	6.57859	5.69668	5.59111	6.57196	6.35769	6.58426	6.6953	6.8128	4.96852	5.39937	6.06086	2.97511	4.76614	6.55888	6.43728	6.81683	7.06367	5.53159	5.43017	5.38811	5.43895
APEH	8.08604	7.78927	7.95145	7.96864	7.95259	7.22416	9.81521	8.98624	9.5438	9.52531	9.90187	9.99344	9.68609	9.3275	9.1052	9.39867	8.84153	9.80845	8.30942	9.45169	9.67425	8.17059	9.42397	9.46212	9.2751	9.51836	9.6545	9.83675	3.62591	6.35552	5.2004	6.20927	3.57332	5.78017	4.3623	5.14228	5.6795	5.74393	5.0239	5.46929
APEX1	11.2071	11.1454	11.1859	11.2261	11.165	11.0264	8.67411	7.68632	8.71607	8.53136	8.51154	8.89566	8.6856	7.98327	7.72631	8.60008	6.47094	8.68175	11.7785	12.2416	12.3703	11.8441	11.9948	12.8087	12.0601	12.5885	12.6715	12.6432	8.97061	6.7583	5.65421	9.515	8.56495	7.60246	10.5306	6.75972	9.83877	8.6172	10.3394	8.21223
APEX2	6.84275	6.5335	6.81536	6.59497	6.66338	6.36655	9.75848	9.63452	9.68458	9.65354	9.77919	9.89042	9.96811	9.74207	10.015	9.97242	9.5454	9.54734	6.24059	7.56111	7.8809	7.54047	7.90714	8.22052	7.60679	7.78883	8.69258	7.84674	4.34419	4.04349	4.93544	5.46126	6.42055	7.04112	6.60317	5.64591	7.0697	5.44283	5.54517	3.27555
APH1A	8.26977	7.89095	7.86159	8.20306	8.04509	8.00306	9.09281	8.66783	9.00128	8.85301	8.93854	9.17199	8.79563	8.26912	8.46962	7.87055	8.77939	8.87153	6.26288	7.72751	7.84899	6.96766	7.46995	8.91865	8.1092	9.02508	9.29888	8.96393	10.8449	10.9806	10.527	10.1104	10.7203	10.4715	8.08289	9.87919	9.72626	9.14078	10.0512	10.2411
APH1B	8.22089	8.34491	8.33709	8.16646	8.35522	7.7254	10.8104	10.7	10.7997	10.3873	10.7557	10.6498	10.8549	10.7391	10.8786	10.192	11.0035	10.7746	9.64943	9.5966	9.65877	9.60732	9.40467	9.56154	9.29438	9.1092	9.06906	9.12348	6.95384	6.49451	6.12919	5.82538	6.28677	5.56486	6.75449	6.10846	7.802	6.47078	6.06944	6.11845
API5	7.8376	7.71587	8.01678	7.80998	7.75487	7.72436	8.0587	7.42547	7.91457	7.57007	7.71107	7.81126	7.83645	7.54203	7.41243	7.87521	6.57186	7.72631	10.2018	9.23833	9.26212	10.2514	9.36039	8.9879	9.14025	9.28447	9.20632	8.73049	9.82135	9.62745	9.58719	9.45093	9.35757	10.5201	8.68443	9.3737	9.04043	9.25349	9.37877	9.32713
APIP	8.66051	8.51552	8.60204	8.55593	8.59722	8.0729	5.18924	4.90479	4.90947	4.95628	5.83984	5.31797	5.7311	4.84093	4.33078	5.81793	5.06698	5.5677	10.8142	10.1992	10.0976	10.6138	10.222	9.66303	9.87439	10.0278	9.52004	8.71899	7.77635	6.96309	7.79961	6.27012	6.71749	6.89548	7.70052	7.01373	7.12805	7.1556	6.02795	6.99521
APLF	4.39192	4.45906	4.43394	4.61908	4.49656	4.10121	1.40123	1.38551	1.39636	1.40466	1.41198	1.63277	1.38139	1.41296	1.39512	1.38406	1.35322	1.33744	7.43121	6.28753	6.36305	6.77695	6.76275	5.46134	6.21349	6.80453	5.99428	4.84488	6.57062	3.32772	5.58862	6.25566	5.94055	6.48647	3.9882	4.01672	5.38465	5.16696	6.85053	5.67636
APLN	5.4974	5.60123	5.46817	5.46542	5.6594	5.53368	5.56221	5.3398	6.29704	4.43342	5.63762	4.33228	4.65993	5.82206	3.78178	6.26488	4.26869	5.4875	4.96351	7.12004	6.93805	4.54559	4.43447	7.40201	6.52141	7.74529	3.85124	7.41868	2.23028	2.68777	5.11584	4.17985	3.53218	6.32257	2.87663	6.85243	5.39937	3.43947	5.39882	2.92545
APLNR	5.56167	4.79109	5.52843	4.64255	5.26173	4.84089	3.13134	3.32267	4.97682	3.54048	4.0977	2.99101	3.61061	4.37827	3.52652	3.51597	3.97034	3.18587	6.96981	3.88137	4.85066	4.09438	3.58368	5.17655	3.00473	5.95944	5.66624	4.70254	2.5781	4.34114	6.56569	6.32421	5.88849	6.56716	2.67386	6.64455	2.50294	4.38852	5.91065	5.1665
APLP1	3.60421	3.47358	3.58496	3.92241	3.80427	3.64309	5.52609	4.6349	5.05053	4.82358	5.56051	5.19121	5.00634	4.45536	4.64768	4.80149	5.17165	4.82433	4.59844	2.97224	3.12182	4.2883	4.71237	3.45883	2.78133	5.05026	3.16341	3.44795	2.48833	2.24595	2.08707	2.58078	4.20276	3.01	3.70228	3.91013	3.5532	3.27071	2.44716	5.29022
APLP2	9.41141	9.48892	9.29829	9.57895	9.24655	10.0927	12.951	13.2113	12.7576	13.0353	13.2609	13.2768	13.2842	13.2232	13.5583	13.2367	13.2095	13.0372	10.3183	9.96896	10.2324	11.4217	10.4176	11.4727	11.0427	11.1962	12.606	12.6519	9.60537	7.53947	8.3919	8.85826	8.37022	8.73949	8.50742	9.10761	9.74062	9.92565	9.74199	9.93625
APOA1	10.644	10.4762	10.8669	10.61	10.4593	9.72985	12.69	12.3016	12.6576	12.5121	13.0392	12.2034	11.8774	11.3478	11.774	12.9009	8.54409	12.1381	9.81376	10.7307	10.72	10.369	10.7437	10.3836	10.2897	10.9185	11.4016	11.355	6.96167	6.64261	7.30509	6.85272	6.07175	7.36631	7.13279	7.48408	6.0835	6.97933	6.45171	6.4654
APOA1BP	9.88475	9.79295	9.69011	9.84594	9.7601	9.3292	11.826	11.6608	11.8672	11.875	11.7555	11.7647	11.7854	11.4002	11.2675	12.1161	9.64267	11.7029	10.0259	10.587	10.7263	10.2082	10.4429	11.034	10.5774	11.2765	11.3994	11.4747	4.95841	4.22752	4.35388	2.58078	3.49257	6.5566	8.52953	4.76789	4.51503	5.75863	4.38107	3.48149
APOA2	4.49656	4.51782	4.32353	4.36341	4.11285	4.51242	1.39855	1.40771	1.41003	1.41632	1.40616	1.38874	1.41495	2.11309	1.41127	1.41612	2.75423	1.40239	6.14726	3.58565	5.68693	3.58825	4.74449	5.81365	6.1249	5.01167	5.30598	5.90947	3.20477	4.32634	5.5557	3.14848	2.84805	2.42578	2.35135	2.50982	4.20982	2.92868	5.68403	2.14782
APOA4	5.39532	5.12203	5.52843	5.34258	5.33557	5.40049	1.3357	4.81548	1.33104	1.36176	1.36356	2.46657	1.34688	2.46717	1.34197	1.32865	1.3906	1.46981	6.9662	4.74711	6.73183	5.64565	6.26114	5.32514	4.53842	6.94861	4.95243	5.72311	5.37446	6.57062	3.92761	4.90547	3.06018	6.94508	6.79728	7.52458	4.76103	6.79067	6.63977	3.70255
APOA5	6.11407	5.94285	5.98065	6.05227	6.15555	6.23339	3.92856	2.77516	3.28722	3.57112	4.17153	3.56808	3.62104	2.91754	2.09718	2.47345	4.08016	2.47119	6.29542	7.15771	6.7681	6.27584	5.68973	6.41357	6.81128	5.39616	5.25797	6.02541	3.20477	4.38705	5.38654	5.35647	5.12417	5.86158	6.2368	3.73009	5.85811	3.72819	3.29978	3.79107
APOB	5.07999	4.99369	4.85494	4.49656	5.04415	4.21109	2.03541	2.91124	3.34123	2.60927	2.70899	1.78851	3.06151	2.81772	2.0429	2.04774	2.93162	2.51946	4.16198	5.25873	5.81928	4.26001	5.64448	4.42958	6.33607	5.90099	5.215	6.09072	5.62003	3.88282	4.75975	5.03363	5.8966	5.83616	5.0339	5.12938	3.73042	3.00977	4.25268	2.90836
APOBEC1	3.92769	4.11515	4.09704	4.17843	4.09159	4.51242	1.45945	1.47598	1.47742	1.48767	1.4775	1.46601	1.48093	1.48054	1.45155	1.49341	1.64326	1.47926	6.96266	4.19636	6.72623	5.86754	4.88902	5.34394	6.00974	4.52407	6.97641	4.61308	6.2453	7.51119	6.71121	2.13888	5.16073	5.0432	4.16506	6.42785	7.11479	6.06311	6.04572	3.45987
APOBEC2	4.36093	4.3704	4.25708	4.26026	4.64963	4.31942	1.77674	1.98982	1.61241	2.14925	1.81705	1.66958	1.64579	1.71069	1.77866	1.67363	3.19662	1.50369	7.83406	6.58084	6.6473	6.51103	6.98316	6.94739	5.99688	5.74779	8.23272	4.86697	4.02696	2.32321	5.60178	6.20498	6.7371	6.47708	3.7278	5.6091	6.31792	6.15939	6.47948	4.08981
APOBEC3B	4.49656	4.89847	3.91735	4.58465	4.90232	7.91427	8.32291	7.68058	6.96442	6.76056	7.75433	8.04559	6.97453	9.57416	9.26075	9.02151	12.656	9.52456	8.90721	10.2244	9.90434	11.0899	6.72548	10.7173	7.02577	7.71351	7.17321	7.18158	3.914	5.94395	4.13107	4.8041	2.37926	2.205	3.51855	1.35952	2.54897	5.35643	2.82777	3.23965
APOBEC3C	7.78435	7.57299	7.94612	7.54986	7.67104	7.37574	8.47143	7.87055	8.34481	9.10566	8.72723	8.38492	8.72161	7.39992	8.04325	9.16523	8.4253	8.27937	7.52378	8.75241	9.40519	8.18701	8.01409	9.1969	8.34662	9.14213	10.5688	10.8248	6.75005	7.40801	7.16846	5.88256	6.4744	6.20904	3.17333	7.59982	7.52416	7.26083	6.27185	4.05326
APOBEC3D	3.32193	3.32787	3.32193	3.32193	3.45943	3.54703	6.43139	6.50946	6.0137	6.80749	6.13406	6.25492	6.17368	6.91904	6.20202	6.66222	6.36865	6.0722	8.15303	6.9536	7.33799	6.92019	7.07047	7.44628	7.38591	7.10364	8.02631	6.76446	4.57638	4.09183	6.04346	2.51909	6.23726	2.67906	3.09848	2.32321	2.80983	4.14104	5.94817	3.55034
APOBEC3F	6.00167	5.54148	5.87293	5.70237	5.75419	5.43707	8.61747	7.9474	8.46209	8.77658	8.29812	8.20659	8.45006	7.84678	8.20831	9.04318	7.7229	8.16319	7.15067	6.16941	6.75359	7.51736	7.0059	5.9497	6.50298	7.17984	6.69929	4.89283	6.29042	7.02103	5.91718	5.53809	5.45139	6.20904	6.44929	6.25289	6.53372	6.46822	6.56793	5.46929
APOBEC3G	9.55923	8.6146	9.12296	9.0505	9.13784	9.50533	9.4634	8.74594	9.45059	10.2081	8.87564	9.08484	8.96148	8.65714	9.03219	9.25531	10.2528	9.44745	10.4358	10.6764	10.5972	9.58925	9.76858	9.54409	9.23588	10.7099	10.1231	10.5726	3.25392	3.0951	3.62428	3.0165	2.33058	3.04879	3.7801	4.53671	3.46559	3.12601	3.58495	4.99877
APOBEC4	3.45943	3.60421	3.58496	3.45943	3.45943	3.54703	2.42726	1.90874	3.07718	1.40816	3.12623	2.49458	1.4178	1.41215	1.43836	1.42489	2.84372	2.01549	7.62271	5.85709	6.42539	6.1867	5.45968	5.89258	6.45285	5.13094	6.3632	3.59208	4.56149	6.55701	2.5781	5.043	4.6325	6.48051	3.90322	3.41564	6.07975	5.20225	4.79504	3.23965
APOBR	5.43186	6.21079	5.50247	6.24945	5.81341	7.83749	7.68937	9.11418	7.18346	7.12743	8.88356	8.99185	7.85673	10.4599	10.2697	6.7229	13.3557	9.42528	4.28571	7.61984	4.94596	8.11105	8.12247	9.26361	8.99848	8.71655	10.2378	9.84919	5.71653	4.03322	5.61395	3.59467	3.14848	3.81132	3.71068	5.75227	5.68961	3.76852	2.20631	5.77048
APOC1	12.0967	11.3671	11.7648	11.3521	11.2874	10.1123	13.0261	13.4718	13.4109	13.5323	13.6012	12.0523	13.309	12.5411	12.7453	12.6372	9.5489	12.4617	11.3578	10.6336	10.9496	10.4543	10.017	9.52435	9.82007	10.6577	11.5605	11.4902	6.3374	6.47098	5.71852	8.51261	7.66863	6.78791	7.98744	4.58734	7.15187	7.89797	9.85613	7.57908
APOC2	4.10121	3.90402	4.01458	4.04395	4.17615	4.41741	3.22863	4.60634	3.0421	2.1237	5.24982	3.54752	4.70183	2.70066	4.59864	2.19834	1.88329	2.97183	6.4488	4.85125	5.87136	5.81589	6.14947	6.10755	6.21728	4.4627	5.45943	5.64478	5.81947	5.72364	5.44823	6.91155	6.16316	4.19126	5.22551	3.60487	6.59092	5.48266	5.74933	6.64746
APOC3	4.39192	4.45906	4.35517	4.04395	4.35707	4.28388	2.52747	2.67924	2.14611	1.36692	2.44797	2.7565	3.07169	3.47163	1.37934	2.02241	1.43282	2.40157	5.8278	4.55003	4.33036	3.13902	4.58649	4.72327	4.43718	5.62122	5.3545	5.51894	4.3235	5.98131	4.31869	6.83759	6.23726	5.26602	7.35423	5.0505	5.65705	4.06198	4.57638	3.68778
APOD	4.56082	4.19393	4.09704	4.58465	4.45438	3.84256	2.54197	1.33123	5.69087	3.92007	4.67147	1.35971	2.22434	4.71978	2.43466	3.95133	1.38492	4.39944	8.61577	6.57196	5.84354	7.30892	3.89958	6.02915	5.89089	7.1195	8.28262	8.11166	6.46835	6.51232	5.93621	5.75218	4.83116	2.62722	4.25987	4.33715	5.86368	4.37812	5.66286	2.86479
APOE	10.0691	9.3426	9.70627	9.42222	9.63748	8.30512	16.8918	16.8029	16.7225	16.8239	17.0878	16.2727	16.8725	15.9436	16.4086	15.5796	13.2198	16.383	9.01224	9.57858	10.1231	9.10391	8.90091	9.25971	8.92278	11.0757	11.7176	11.9948	6.37793	6.75024	4.11237	6.80699	6.7538	6.64148	7.68625	5.67945	7.02123	6.14435	7.15003	7.07942
APOF	3.32193	3	3.16993	3.32193	3.16993	3.32193	1.56683	1.5183	1.5027	1.61708	1.5444	1.49918	1.5111	1.54874	1.56906	1.52293	1.49831	1.43482	2.4521	5.40936	5.72775	2.21089	4.45768	5.26144	4.95582	3.21639	4.09591	7.33569	3.74227	3.77759	2.14718	6.35758	2.28596	4.53482	5.83853	4.29589	2.48423	3.05733	3.23947	3.96369
APOH	4.99338	4.8624	4.90232	4.96526	5.02943	4.69983	4.44464	3.56262	4.13565	5.14731	3.93945	3.93675	3.02677	2.03778	3.15249	1.88518	1.40899	3.42865	6.62833	6.25031	4.51352	4.71945	5.49798	3.83592	5.1693	4.44837	5.21046	5.52833	5.99068	3.55826	5.54821	5.58583	4.97418	2.49667	4.72609	6.58942	6.36511	5.34805	5.16866	5.29281
APOL1	6.90028	6.91122	6.77102	6.99169	6.56896	7.20774	9.33828	9.41374	9.2599	9.66053	9.41812	8.66719	9.19844	9.48825	9.66402	9.03048	11.5553	9.61348	7.74406	7.01957	7.2587	3.70319	7.70478	6.57836	7.77741	7.72902	8.83877	8.17404	7.76837	8.05338	7.4654	6.86248	7.35775	4.6126	8.37022	7.598	7.12926	7.04074	7.18701	5.48695
APOL2	7.40916	7.2723	7.26934	7.17348	7.5078	7.79589	11.3384	11.3223	10.8838	11.3169	11.5104	10.747	10.9392	11.5275	11.8897	10.6616	13.3444	11.3469	8.48967	7.67937	8.02517	8.2674	7.96646	8.84567	8.16054	8.03316	8.90456	8.4873	6.41943	6.49648	5.21676	7.74189	7.06693	6.40185	6.83851	7.13526	6.55007	6.97292	7.02745	6.82777
APOL3	5.83884	5.57166	5.56022	5.81413	5.40145	6.62287	5.77435	5.49385	5.43327	6.16174	5.88729	4.80086	5.05164	5.26464	5.33563	5.32064	6.89387	5.74097	8.91273	8.51713	8.63135	9.05585	8.01017	9.69386	7.94586	8.3334	9.63339	9.71891	2.43657	3.18095	2.55664	3.97421	2.3502	2.67906	4.66645	2.88191	3.72169	2.40667	3.74173	6.00483
APOL4	4.65137	4.55639	4.6264	4.58465	4.55053	4.69836	3.8871	4.08868	4.17188	4.4755	3.79433	3.40998	3.42969	4.31832	4.74045	4.20098	5.41769	4.26468	4.28171	4.36806	5.7321	5.51041	3.68234	5.40418	4.5667	5.74005	4.27443	6.31936	6.38887	6.40011	5.84106	6.01481	6.345	6.62921	7.14671	5.6897	6.19246	6.16697	5.54751	5.39581
APOL5	4.49656	4.49656	4.25708	4.38799	4.17615	4.38004	2.62278	3.34851	3.08147	3.55672	5.58087	2.28548	2.56243	3.6182	2.95621	2.30691	3.89619	2.60431	2.59325	3.82772	3.33166	2.82201	3.1174	3.77761	3.00226	3.25559	3.28796	4.26801	4.67913	2.7648	3.84274	2.86271	2.62599	3.6479	7.29074	5.33507	4.22576	5.21365	4.759	4.04185
APOL6	5.71731	5.86384	5.82056	5.92948	5.76452	7.02789	6.60446	6.16562	5.96554	6.04879	6.34566	6.3737	6.07692	7.26656	6.85577	7.13935	9.08133	7.09771	8.67611	8.14233	8.3672	9.27617	8.51898	9.13153	8.4632	8.2338	9.83522	9.65326	5.71326	5.38303	5.60891	4.73977	6.04377	5.4245	5.21951	4.04014	5.72103	4.72568	4.96796	3.5431
APOLD1	5.52843	5.7177	5.88709	5.58487	5.95781	5.02055	6.36541	6.18603	6.71879	6.0972	6.47475	6.55098	6.28261	6.29409	6.32421	7.03012	6.40436	6.15968	7.40258	7.28094	6.89658	7.44924	7.28852	6.17265	6.86093	3.47415	5.64187	7.18965	2.95835	3.86309	3.65174	2.24595	3.3275	1.9282	3.55297	3.48848	4.63496	2.21652	3.22694	6.01192
APOM	6.07113	6.05565	6.35877	6.06306	6.3819	6.46983	7.892	7.56976	8.15566	7.76194	7.68032	7.64525	7.71649	7.51913	7.25217	7.52125	6.98832	7.61964	7.02734	7.60265	7.58376	8.1108	7.72751	8.31458	7.59458	6.32093	7.7548	7.82831	5.89969	6.30208	5.63706	5.91233	5.67945	2.69147	6.80291	6.35129	5.40973	5.2226	5.64438	5.75345
APOO	11.2701	10.7523	11.1339	10.9012	10.9407	9.10071	14.1933	13.5385	13.7335	13.9349	13.307	12.1934	13.38	12.9061	13.2768	13.1471	9.84607	12.779	10.8642	11.8536	12.0366	10.0017	11.5207	10.0288	11.7958	11.8477	11.3184	11.0334	5.35422	8.84309	5.46546	7.60491	6.01142	8.30853	4.42457	7.52269	7.17587	7.68625	8.17568	7.33639
APOOL	8.09656	7.68105	8.06131	8.08281	8.0595	7.05289	8.34432	8.70988	8.68984	8.64842	8.50408	7.97382	8.42826	8.29852	8.14284	8.44922	6.24528	8.22784	9.47341	9.21396	9.10119	8.97636	9.13352	8.76588	8.91038	8.94333	8.4618	8.42079	5.55734	5.17411	5.43752	4.58761	5.96609	5.23174	7.33411	5.18842	6.275	5.67091	5.43293	4.17825
APOPT1	8.5685	8.55316	8.6162	8.25754	8.72931	8.78505	10.3007	10.028	10.4431	10.1582	10.1407	10.2491	10.1301	9.98137	10.0498	10.3649	9.73004	10.3606	10.778	9.56238	9.89998	10.2234	9.80245	9.90252	9.63081	9.62753	9.59069	9.92786	9.24532	9.08745	8.9834	9.30029	8.91028	9.92722	9.45587	9.58349	8.34259	9.51695	8.26917	9.28005
APP	11.4313	11.0386	11.0416	11.4229	11.2071	10.3261	12.4051	12.2461	12.4836	12.4457	12.3319	12.0983	12.2829	11.9272	12.2256	11.5538	9.24928	11.9779	11.8777	11.0956	11.4176	11.0622	11.5177	10.5379	11.5259	11.9015	10.2718	10.2068	8.78589	9.52542	9.11149	9.73866	9.43508	9.55227	11.1223	9.44014	8.31372	9.20688	10.1657	10.7467
APPBP2	9.10926	8.83911	9.17262	9.00201	9.08771	7.97681	10.2335	9.60346	9.89819	9.67956	9.89042	10.268	10.327	9.75421	9.85645	10.1115	9.15967	9.82244	10.5422	10.194	10.1648	10.4853	10.0243	9.75399	9.82279	9.79106	8.64035	9.03007	9.27338	9.09722	8.04485	7.66863	6.38605	8.50018	5.92647	10.5537	8.21105	7.07392	7.0107	7.14822
APPL1	8.33279	8.16775	8.4566	8.3362	8.5248	8.10639	10.6485	10.5541	10.3494	10.169	10.5064	10.6448	10.4488	10.2293	10.2543	10.5715	9.4456	10.2418	9.1051	9.19712	9.16396	8.7236	9.07139	9.25936	9.09401	8.60422	8.76323	8.81427	2.75509	4.90415	2.66264	5.58288	5.28012	2.6099	4.98678	4.34296	2.03181	2.40667	2.14126	3.97576
APPL2	10.1065	10.6044	10.8156	10.4788	10.7791	9.41941	12.0852	11.7867	11.3036	11.2623	11.3607	11.2779	12.0604	11.5495	10.7211	11.216	8.30416	11.6648	12.436	12.2941	12.0025	11.9565	11.7593	11.9853	12.207	11.9476	11.8209	11.7658	7.78534	8.85354	7.01078	7.34295	7.57302	7.20695	8.45936	7.09736	6.71978	6.93796	7.20596	7.5299
APRT	9.59884	9.86491	9.507	9.8112	9.70339	9.42228	14.3261	14.3291	14.4942	14.483	14.3929	14.1026	14.3701	14.2463	14.1367	13.7233	12.779	13.4804	9.86686	9.88597	10.0066	9.80908	10.1115	9.62053	10.0679	10.4009	10.9426	10.9773	5.10923	6.51608	4.72289	6.01529	4.14748	4.8024	5.35136	5.79229	6.09898	5.68748	5.3013	5.27214
APTX	7.65139	7.58218	7.7452	7.59903	7.30979	6.66865	8.84448	8.85805	8.77349	8.66388	8.90498	8.84765	8.78195	8.63684	8.59291	8.74147	7.6809	8.64003	8.11865	8.60629	8.7414	8.42642	8.55243	8.30469	8.56852	8.45213	8.88407	8.45611	6.88931	5.33728	4.18246	5.58542	8.24262	6.41107	5.33728	6.33391	6.07035	5.15567	6.34433	6.25461
AQP1	5.63549	5.41009	5.51528	5.50479	5.89583	5.20085	6.86185	7.12438	8.41546	6.94416	7.6304	6.84448	7.20993	8.1647	7.20405	7.13025	7.2503	7.5539	7.22931	7.40971	7.45926	7.74448	7.15236	7.71146	7.40024	7.19212	5.51074	6.7585	3.28562	4.7698	6.55515	4.44244	3.39097	3.91297	2.00464	3.31899	5.12564	4.99919	4.17924	4.3162
AQP10	3.45943	3.47358	3.58496	3.82394	3.70044	3.64309	3.74035	5.68971	4.80673	5.43941	2.58387	4.91303	5.84526	4.82617	4.84392	4.92573	8.98812	5.06289	7.93418	4.81411	3.73187	5.60669	6.79369	5.28626	5.29606	4.82356	5.47197	5.36094	6.08753	4.39969	3.68653	5.6957	5.9687	2.82601	6.99902	2.86071	2.87777	6.09797	5.99964	6.59956
AQP11	9.15123	9.87768	10.0378	9.41424	9.41336	8.50218	9.54467	10.0797	9.57448	8.08661	9.24835	9.88159	9.17496	9.85104	8.90857	9.76418	5.42446	9.13182	11.3626	9.74862	9.53093	9.97685	10.179	9.92927	9.76444	9.76782	8.97942	9.22839	6.3366	5.6209	2.35511	3.28252	6.42055	6.15397	6.77582	4.13701	5.87609	6.45304	4.35048	3.55034
AQP2	7.802	7.65898	7.86159	7.58076	7.63669	7.31052	10.7901	10.9599	10.5533	9.53777	9.44507	11.5585	9.88978	10.7194	9.66809	10.5307	7.66535	9.66852	8.6199	7.96549	8.0034	8.20688	8.10842	7.8809	8.05071	7.83531	8.01365	8.3408	4.45947	5.50913	4.30101	5.61686	5.18002	6.23764	5.03508	5.88744	5.03879	4.84847	5.92502	5.68965
AQP3	6.61639	7.97332	6.98625	7.36621	6.68903	9.49481	4.06136	3.97573	4.81177	3.31992	4.69673	4.84942	4.01576	3.5423	6.87623	4.32592	5.92349	4.75013	8.37527	8.33376	8.16023	7.45891	8.45663	7.9256	8.31955	8.94044	8.29228	8.57372	5.11219	6.34359	6.20343	5.05951	5.78791	5.30852	8.00767	4.02416	5.77511	5.62224	4.74013	5.73255
AQP4	3.07799	3	3.20054	2.89877	3.16993	2.89349	3.02323	2.34213	1.94261	1.35266	1.336	1.3374	1.33453	1.34397	1.99469	1.61877	1.353	1.50444	3.65322	4.39951	3.47197	4.13043	2.35184	3.77665	3.61386	2.88557	4.8116	5.7508	2.85611	3.91439	4.21822	4.57697	4.03322	4.73688	3.5968	4.73647	5.02314	4.8778	3.67722	3.91561
AQP5	5.70546	5.84928	5.593	5.6103	5.72165	6.35828	6.08824	6.78855	7.06573	6.87671	6.79995	7.06243	6.33428	6.8611	6.67683	6.42397	8.65171	6.88554	7.5576	7.48939	7.85647	7.40503	7.27469	7.67024	7.24173	4.56498	5.55327	4.81246	7.18613	5.93988	6.21402	5.53484	5.59931	4.892	2.27998	3.37007	6.59225	3.86293	6.0286	3.61402
AQP6	5.76339	5.70237	5.50247	5.42129	5.62053	5.65554	2.91571	3.16312	3.49856	3.30972	2.87457	3.58413	2.79388	3.53734	3.28303	3.28336	2.39884	3.64444	5.99688	3.77533	4.24403	5.96957	5.47763	4.88218	5.44551	5.61029	6.27712	5.84106	5.66646	2.67086	5.56848	6.06124	5.5221	5.90332	6.29493	6.13055	6.41545	5.60297	5.62246	5.82011
AQP8	5.39532	5.48385	5.32546	5.30351	5.60308	5.99977	4.8882	5.11183	5.12849	4.86964	4.7235	5.18609	4.816	5.15164	4.76348	5.09512	5.41844	5.1583	3.87146	4.18468	3.10173	5.10343	2.61631	4.3714	5.11151	6.83998	6.86408	5.14008	4.56904	6.18639	3.5608	2.7488	5.80415	4.31578	4.28777	5.32091	6.13188	6.56756	3.75753	5.35622
AQP9	6.29888	9.85489	8.0065	9.78363	8.86689	11.8915	9.65657	11.3029	9.51868	8.80477	10.6251	11.1412	9.7537	12.6739	12.7474	8.77939	15.4936	11.6901	11.6333	11.7739	12.0214	13.062	13.2431	13.4835	13.6001	13.2873	12.5554	12.6757	2.59923	4.17825	4.33949	2.28596	2.83375	5.64536	5.56258	5.91057	5.68173	5.3463	5.201	4.8599
AQPEP	3.16993	3.16993	3.16993	3.32193	3.32193	3.16993	1.37989	2.14427	2.28647	1.81271	1.81644	2.34018	1.65759	1.94985	1.37596	1.37262	1.36959	2.125	5.08593	5.07575	5.16013	2.74392	2.89177	2.5802	6.15354	1.86852	4.53287	7.04148	1.57912	3.43819	6.00491	2.17594	3.50076	2.12283	6.36565	2.55728	4.78752	2.62992	3.56446	5.49162
AQR	7.89095	7.67037	7.76892	7.69784	7.76014	7.50952	8.76952	8.57845	8.84852	8.66048	8.71203	8.53809	8.85212	8.38362	8.27411	8.88236	8.19372	8.56496	9.36568	9.5971	9.33302	8.99033	9.60652	9.37637	9.58961	9.52856	9.53275	9.30028	6.54198	7.04644	5.54476	5.92778	5.88765	6.4318	6.03609	7.28016	7.62439	6.07827	6.09898	6.82595
AR	6.83414	6.9043	6.87575	6.79441	6.96585	6.59139	8.95449	9.05112	9.01018	8.72009	9.18635	9.5804	9.29533	8.89957	9.00506	9.95073	5.21084	8.76206	8.79931	7.8113	8.07495	8.63466	7.76606	8.56727	7.71675	7.24804	6.8008	6.56361	5.15567	4.7027	6.01867	6.47576	4.88583	5.81737	3.91086	5.59	5.73135	4.76086	4.37466	5.90336
ARAF	7.66813	7.66739	7.61434	7.53881	7.39302	7.64944	8.71734	8.26669	8.48359	8.4228	8.04606	8.62224	8.48709	8.20783	8.11248	8.10155	8.04848	8.25264	6.81199	8.82527	8.92722	8.97976	8.70985	9.29781	8.82849	8.9172	9.95727	10.3391	6.49508	6.14264	4.23489	7.10134	2.53775	6.7534	3.59593	6.31797	4.94969	6.74071	3.22173	6.19319
ARAP1	7.27442	7.20506	6.94745	7.12454	7.24198	7.96532	6.84517	7.24801	6.97227	7.14364	6.72569	7.14215	6.86078	7.06106	7.51693	6.72734	10.2319	7.57036	6.90559	8.28335	8.35294	7.39722	9.01826	8.90721	9.72058	8.98612	10.1105	10.1844	5.62055	4.18096	4.51375	4.90185	3.29182	2.95106	5.06865	5.60753	5.33783	5.52347	3.27033	5.5333
ARAP3	5.86692	6.37334	6.21242	6.57759	6.19605	7.17562	7.82977	9.18098	8.06117	7.21431	8.78195	8.7489	8.18428	9.8456	10.8267	7.11428	13.2023	9.1451	7.52773	7.69562	7.83549	8.38616	8.32749	8.17755	8.44357	7.96549	8.36546	8.38275	2.5781	2.40243	3.73927	5.08199	3.82289	3.02237	3.22623	4.96791	3.45346	3.44963	5.61206	5.5959
ARC	4.56082	5.03912	4.17956	5.03677	5.57166	4.57431	4.39075	5.09896	4.51607	4.84071	5.10919	6.64612	4.72674	5.22377	5.39453	3.59536	1.34452	3.30617	2.81876	4.51899	6.16822	6.77881	2.97363	3.92349	5.76731	3.19873	3.64272	7.38296	4.95841	2.01268	2.2914	6.52748	5.77651	6.83974	4.78862	3.28524	4.99465	3.69674	4.74273	7.35637
ARCN1	10.491	10.3375	10.5298	10.4524	10.3933	9.78175	9.82616	9.72527	9.83179	9.93442	9.83518	9.82062	9.94449	9.58691	9.3803	10.0345	9.42254	9.6005	11.4555	11.6537	11.879	11.1141	11.5243	12.1431	11.6894	11.4959	11.7298	11.695	10.8379	9.54787	9.60278	10.1311	9.99787	9.42714	10.3407	9.3528	10.8287	9.31834	10.3601	10.2691
AREG	11.8736	12.156	12.0604	12.016	12.0408	11.7133	14.2318	15.2856	14.5687	13.7526	14.5775	15.1674	14.1456	14.7653	13.8565	13.5407	11.5325	14.2991	12.8588	12.4615	12.5165	11.6372	13.3344	11.1604	13.062	11.23	11.8187	11.5868	5.36544	4.9738	5.14571	3.49232	5.40608	2.59718	2.79741	4.83345	5.52729	4.26032	5.44289	4.27994
ARF1	8.712	9.02421	8.20716	8.26765	8.83274	9.1562	10.4291	9.38508	10.128	10.2543	10.5587	10.6662	10.3618	9.5454	9.34527	9.90187	9.43814	10.3193	8.23553	8.84754	8.9464	8.49209	9.45169	9.59196	9.81949	8.8484	9.71328	9.5876	4.59006	7.18872	5.1344	2.48689	6.00652	3.68875	6.32386	3.11303	5.16702	3.45951	4.76494	3.01359
ARF3	10.7422	10.5758	10.7237	10.713	10.6333	9.99418	10.8516	10.5897	10.6629	11.6145	11.1797	11.0529	11.7583	10.7537	10.5055	11.0097	10.31	11.3499	11.7509	12.1402	12.0702	11.8075	11.5845	11.879	12.066	11.7942	12.3045	12.2484	9.40434	9.08004	7.20048	8.25459	8.1002	10.0144	9.17229	8.14614	10.0837	9.08444	9.10656	9.2594
ARF4	12.3597	12.4006	12.3119	12.4118	12.4271	12.0408	13.5323	13.2367	13.4831	13.2683	12.9082	13.3115	13.1852	13.2444	13.1298	13.6884	11.5389	13.3213	13.2431	13.2944	13.3976	13.1716	13.4732	12.88	13.3631	13.03	12.6539	12.4562	10.7821	10.9572	11.8742	11.3461	10.1756	9.86244	7.98019	9.74604	11.1273	10.0036	10.6008	10.8845
ARF5	9.96221	10.1757	10.0801	10.1529	10.0647	10.2104	13.2351	13.9926	13.9897	14.0222	14.0626	14.5099	14.1598	14.189	13.8306	13.9349	14.1216	14.3072	5.51857	9.18176	9.50739	9.76016	9.47901	10.7829	9.85946	9.94497	10.9326	10.9575	7.56448	9.05204	8.45537	7.77589	5.68976	8.18537	7.63131	6.50099	6.63526	7.23163	6.94791	8.24951
ARF6	10.8347	10.705	10.8883	10.8931	10.6353	10.5978	9.53828	9.23972	9.12028	8.92123	8.51021	9.36422	8.95697	8.88573	8.67596	9.68723	8.59562	9.17534	12.1874	12.1663	12.0347	11.9728	12.6023	11.8874	12.4403	12.0263	11.3848	10.8595	8.34165	9.0339	10.1301	8.6627	8.90307	9.36888	5.73245	6.71792	9.62434	8.18318	10.0779	10.1029
ARFGAP1	7.74465	7.58898	7.57391	7.54986	7.53444	7.73402	11.0541	11.1595	10.966	11.3018	11.6014	11.5314	11.3703	11.1074	11.0869	10.9626	10.895	10.9851	7.28679	7.79908	7.68456	7.47798	7.68034	7.85568	8.38566	7.53955	8.95083	9.33516	6.94953	7.23513	7.12563	6.88195	7.2294	7.33448	5.92714	6.759	6.03886	6.57273	6.36051	5.35237
ARFGAP2	7.63673	7.15066	7.27523	7.27642	7.43167	6.98049	12.0515	12.2793	12.1565	12.5543	12.167	12.0539	12.1646	12.2648	12.017	12.1402	12.2661	12.3774	6.32489	8.27871	8.79796	8.31683	8.20587	8.98133	8.71456	8.75599	9.86893	9.91537	5.38822	6.0363	3.79419	6.76464	5.94997	5.45565	3.83487	5.7198	4.67996	5.45453	3.66226	3.3178
ARFGAP3	11.5085	11.4633	11.5596	11.5596	11.4754	11.0846	12.7158	12.3544	12.5411	12.1949	12.3822	12.722	12.7236	12.4845	11.9462	12.2437	11.4277	12.5531	12.5682	13.4338	13.4027	12.9214	13.3457	12.1197	13.1559	12.7352	10.5276	9.87728	4.05364	7.73678	6.00279	9.06814	6.42055	6.96512	7.27823	8.81334	7.67398	9.12564	9.78398	10.5379
ARFGEF1	8.9121	8.95821	9.03748	8.83911	9.00682	9.04537	7.67519	7.37485	7.53827	7.35635	7.49826	7.47757	7.83905	7.38683	7.67547	7.31718	7.78982	7.24422	9.79255	9.94497	10.2847	9.63793	10.1201	10.1682	10.376	9.73107	10.1877	9.94497	10.663	10.7218	10.8938	9.64704	10.9897	8.19058	10.4162	8.85354	10.8867	10.8572	10.4143	9.79937
ARFGEF2	8.36384	8.37451	8.44959	8.23749	8.40415	8.32658	8.89409	8.40202	8.65078	8.58842	8.35989	8.21172	8.64546	8.18804	8.41831	8.85651	7.30803	8.44532	9.85912	9.81797	9.67056	10.0243	9.60566	9.21768	9.63842	9.02655	8.92874	8.61926	8.41311	7.91362	6.93045	8.39245	8.6162	7.78306	9.66	8.77132	9.28041	8.59544	10.4198	9.4853
ARFIP1	8.47596	8.47214	8.45075	8.57071	8.63274	7.87186	8.60263	8.90625	8.89777	8.78809	7.97756	8.44608	8.35413	8.80148	8.64077	8.73366	9.29575	8.37836	10.418	10.1566	10.0991	10.4873	10.2195	9.30221	10.2324	9.99555	9.8036	9.5479	9.89199	11.1206	8.53264	10.0238	9.95004	9.86149	7.99235	9.57628	9.92722	10.5168	10.451	10.6401
ARFIP2	7.87354	7.65447	7.74281	7.77745	7.71404	7.34909	9.8772	9.63241	9.91645	9.8045	9.91949	9.96641	9.87334	9.53273	9.48276	9.74991	8.82968	9.67488	9.47815	8.97908	9.25328	8.69464	8.90549	10.1209	9.60027	9.31848	10.1937	10.3091	2.69071	4.27444	8.91674	7.24563	3.25084	5.33658	2.37926	2.82315	2.76832	2.78782	1.82164	3.91929
ARFRP1	6.95548	6.66407	6.74661	6.7884	6.85343	6.83123	7.80756	8.22784	7.90118	8.06456	8.26061	7.95238	8.10607	7.65493	7.82837	7.58814	9.10678	7.77288	5.88497	7.16309	7.50793	7.45272	7.27212	8.43729	7.52465	7.85858	8.58599	8.14071	6.90052	6.732	6.1717	7.02471	6.41016	6.43279	6.50644	6.24548	6.48642	5.90925	6.07301	5.71622
ARG1	3.56967	4.11515	3.70951	4.71746	4.03299	5.26173	5.19367	6.3762	4.80008	4.20699	4.31687	6.74824	4.57701	7.45264	8.39291	3.8479	11.1448	4.9775	7.35779	6.58984	6.25794	9.77204	8.80873	9.10093	8.8317	8.46427	6.05287	5.6469	4.81176	3.90761	5.05913	6.06835	4.08491	5.57801	5.62523	5.4803	5.31883	4.22488	4.64184	4.66945
ARG2	6.47488	6.70693	6.60152	6.60883	6.68632	6.68587	7.03148	6.59747	6.55477	6.42322	6.17756	7.3772	6.65939	6.14917	6.84983	6.27576	5.16188	6.2737	9.12065	7.62103	7.96752	8.48106	7.55187	7.88738	7.50202	7.47201	7.88356	8.12185	8.37616	10.4075	8.38669	10.0492	9.19817	7.83868	8.01587	8.30761	10.1576	10.1362	9.73565	9.81978
ARGLU1	11.0658	10.8598	10.9534	10.7736	11.1437	10.5687	10.4078	10.9561	10.4463	11.5191	11.192	9.64305	10.2983	10.6028	9.91218	9.75266	8.77715	10.2255	10.553	12.7439	12.6963	11.1814	12.8498	11.4236	12.6165	11.7658	11.079	11.0167	4.30205	8.30761	7.502	6.39647	5.61913	5.42299	5.06765	9.56549	6.30972	5.37392	7.56213	8.86292
ARHGAP1	8.84393	8.96364	8.9329	8.9203	8.99022	9.05759	13.1132	13.1196	12.8811	13.1242	13.2584	13.314	13.4253	13.1225	13.3468	13.1762	13.5814	13.2232	9.45914	10.1498	10.2	9.82451	10.006	10.553	10.2378	10.1621	9.81548	10.2817	7.779	7.62821	7.03437	8.35187	7.5299	8.60154	7.43934	7.55443	7.27725	8.37616	8.4379	5.69586
ARHGAP10	7.63379	7.90438	7.61434	7.83317	7.85149	8.05883	7.34494	7.71957	7.42448	7.01286	6.89098	8.10453	7.19022	7.6049	7.53313	7.06743	6.46783	7.81916	7.07531	8.53438	8.75008	8.56827	8.70034	8.24742	8.36893	8.74552	8.17059	8.42117	8.47489	7.29492	6.64569	7.13114	6.54998	5.90044	7.40717	5.96025	4.30582	6.57073	5.57646	6.57848
ARHGAP11A	4.01458	3.93184	3.91735	4.01458	3.9947	3.84256	3.06957	2.58937	2.60036	2.69703	2.75359	2.46057	2.71733	1.73304	2.15077	5.85493	1.43139	2.31236	5.5307	6.15836	6.38265	5.68418	5.80897	5.88761	4.69849	2.09958	4.74981	2.73492	7.09514	3.28962	2.91762	6.08076	2.58078	6.55937	7.47729	8.91077	5.07056	5.9567	6.86618	6.33735
ARHGAP12	8.3147	8.35786	8.18929	8.15757	8.36028	8.01104	10.7344	10.6828	10.7119	11.1732	10.8838	10.3193	11.1034	10.7084	11.0049	10.7733	10.3222	10.6772	9.25602	10.0283	10.0647	9.39231	9.19486	8.58331	9.23678	8.99823	8.38772	9.43215	8.58216	7.62109	7.46895	8.7311	8.54612	8.30016	9.69722	9.43587	7.62739	7.94959	9.50744	10.3588
ARHGAP17	11.4643	11.284	11.1577	11.393	11.5094	10.7791	8.92175	8.46209	8.65048	8.84341	8.66474	8.6768	8.73658	8.43829	8.26102	7.99341	7.65033	8.19014	11.322	11.9841	11.8494	10.4248	11.3405	10.7356	11.7951	11.3613	11.5868	11.3353	6.34616	5.06192	6.75535	7.88152	9.24426	5.70808	8.47937	6.74956	9.20577	7.18399	7.56605	7.22741
ARHGAP18	10.9663	10.7163	10.8793	10.8848	11.1577	9.66519	11.4033	10.9451	10.9647	11.1215	10.6737	10.3425	11.1292	10.8187	10.3612	10.5633	7.64765	10.6872	12.2848	11.9867	12.0401	11.1362	11.8826	10.3556	11.7201	11.4894	10.3944	10.3387	13.4901	13.4901	13.2549	13.2549	13.3375	13.8667	13.4578	13.2925	13.4578	13.4506	13.3588	13.7886
ARHGAP19	6.8693	6.77951	6.62144	6.78492	6.82346	6.88773	6.32634	6.10125	6.40743	6.31503	6.25772	6.41833	6.36374	6.15261	6.43793	6.66824	7.9768	5.96058	6.42476	7.9353	7.69511	7.88259	8.39706	8.12185	8.63033	7.85828	8.77697	8.54541	6.39775	7.22823	3.7497	7.05364	7.35379	5.65932	6.09474	6.31996	7.61407	7.42498	6.76858	8.53417
ARHGAP20	8.80615	8.76817	9.3762	9.07428	8.89678	7.44479	10.471	10.6071	10.9794	10.5952	10.7371	10.87	10.1743	10.6941	10.7377	9.45976	6.37076	10.1899	10.1345	9.89158	9.86837	8.20956	9.84087	7.38529	9.91257	8.98746	8.43174	8.65248	8.06381	9.0557	9.4193	8.14278	10.3548	6.85807	11.636	8.63187	10.0332	8.92139	11.092	8.89186
ARHGAP21	8.71936	9.06132	9.12628	8.97854	9.02821	8.53107	7.08129	6.69602	6.5822	6.63242	7.03445	7.28278	6.99348	6.49525	6.48221	6.81091	4.32819	7.19095	10.5477	11.3319	10.9252	10.8672	10.6658	10.9773	10.5764	10.2542	9.97234	10.3044	3.9503	5.26977	8.46253	6.41089	6.49917	8.50893	5.83518	4.44244	6.89144	7.84732	5.93466	6.96247
ARHGAP22	3.45943	3.60421	3.24726	3.40494	3.32193	3.44825	6.39802	6.70774	5.56709	5.85851	6.55877	6.92389	6.40995	7.25473	7.4687	6.68421	7.26433	6.33735	6.41272	3.18366	2.81562	5.12129	5.60296	3.11167	5.75918	4.9119	6.52141	6.99147	4.08991	4.42139	5.08062	5.18519	4.32839	2.62722	3.49655	2.66959	4.02696	4.41072	4.9535	2.27998
ARHGAP23	6.86568	7.28529	6.92017	6.93566	7.03868	7.03671	5.51158	5.41561	5.73077	5.26149	5.65514	5.77626	5.47846	5.64846	5.9446	4.95118	3.78119	5.1507	8.01385	7.48779	7.70201	7.5261	7.0981	6.29597	7.20239	7.63463	7.00002	6.93215	6.71749	5.98521	5.79127	6.53312	6.88847	6.62581	6.82698	6.29582	6.8433	6.66675	6.20517	6.42793
ARHGAP24	8.20537	8.60377	8.40325	8.19488	8.13388	7.69107	8.18567	7.41817	7.35966	7.67519	7.97024	7.90479	7.66858	7.32698	6.90406	6.56947	6.15071	7.72915	8.83809	8.1108	8.03519	7.82396	8.57001	7.809	8.25901	8.0763	8.51002	8.37865	5.04754	4.90136	5.26963	4.7478	4.23621	5.55146	3.54428	5.23679	4.81204	3.04315	4.46507	4.88934
ARHGAP25	5.60123	6.53531	6.33508	7.27593	6.36486	8.66508	10.1257	11.4807	10.0528	9.39303	10.6412	10.6963	9.7954	12.0075	12.3926	8.90411	14.9569	11.3579	8.60476	9.16578	8.99073	9.82417	10.1072	10.1359	10.5089	10.0733	10.5592	10.8001	5.99267	5.40788	5.38144	6.10527	3.51559	6.29786	6.23046	6.53294	4.9738	5.68581	5.06057	5.26834
ARHGAP26	4.89847	5.97988	5.23014	6.13161	5.16507	7.81355	5.29282	6.83552	4.68256	4.4382	5.57342	5.71218	5.09067	7.1306	7.59882	5.55588	10.2585	6.24076	8.00667	7.67249	7.40929	8.45764	8.76374	9.01731	9.1966	8.68853	9.56072	9.2288	4.87085	6.0704	8.66765	4.81448	6.09463	7.10991	5.96594	5.92274	5.5959	4.54213	5.32057	6.80279
ARHGAP27	5.32952	5.78796	5.46817	6.05469	5.3579	6.06525	8.8747	9.66296	8.46962	8.54588	8.99813	9.18302	8.77349	10.2883	10.5859	7.96259	13.4323	9.83128	6.33388	6.90746	6.9085	6.84508	8.12337	7.57389	7.79465	8.1158	8.7942	8.85065	3.75835	5.45398	4.26047	5.60824	6.12045	5.42237	5.91302	4.59247	6.42511	5.20225	4.31042	5.5327
ARHGAP28	4.94606	4.84202	4.7589	5.0892	4.64963	4.94855	5.07173	4.70667	5.7728	4.7506	6.25198	7.65378	5.99518	4.69094	4.7105	5.62271	1.61241	6.48191	6.18924	6.62557	6.79731	8.1207	5.6344	7.54322	5.30152	5.48902	5.91044	4.1178	5.05163	4.94781	5.48987	4.97905	6.46866	4.37097	6.36924	5.15554	5.74339	5.40941	5.44527	5.9008
ARHGAP29	3.76176	3.8296	3.70951	3.40494	3.61402	3.71393	1.59232	2.11238	2.05279	1.5895	1.98497	1.56672	1.64242	1.53421	1.64021	2.01093	1.63543	1.62784	5.71872	5.67613	5.89258	6.07974	5.59033	5.05658	5.91341	6.46189	5.73304	5.85781	4.30824	6.30614	4.75563	6.09684	4.84916	4.95095	5.5978	5.42206	5.58498	4.30918	5.23576	5.70873
ARHGAP30	5.76339	6.65685	6.01645	7.10725	5.97057	8.56924	6.89016	7.84678	6.21071	6.37076	7.28792	7.58695	6.7657	8.19955	8.40622	6.09259	11.3478	8.0587	8.82157	9.06489	8.99318	10.081	9.9981	10.8048	10.2068	10.5288	11.6111	11.6483	5.38822	3.93844	4.11291	4.78562	3.96518	2.70868	3.73294	2.87105	6.17104	3.71168	4.53333	3.98763
ARHGAP31	6.36064	6.25702	6.63374	6.45001	6.24765	5.62662	7.84807	7.51268	7.85059	7.27135	7.88922	7.77185	7.59697	7.52937	7.48663	7.51441	5.51897	7.36346	6.33439	7.24091	6.9563	7.38323	7.38158	7.64306	7.8177	7.20263	9.25395	9.52821	6.29594	6.10937	5.34258	5.11178	4.24824	5.70367	4.41631	5.40941	6.1943	5.38905	5.53454	6.64292
ARHGAP32	7.06609	7.20544	6.85877	6.65462	6.99363	6.46983	6.94323	6.9122	6.79134	6.80267	6.91504	7.47673	6.9219	6.79995	7.03709	6.4682	5.5129	6.65939	8.34434	6.72676	6.87699	7.42141	6.8895	6.85436	6.71817	6.39447	7.51351	7.02263	6.79702	6.31779	6.19564	6.53218	5.43037	8.22286	9.00693	6.86817	6.2285	6.31259	8.65087	7.38329
ARHGAP33	5.5406	5.54148	5.57124	5.55849	5.593	5.6055	7.0672	7.29922	6.99507	7.75895	6.64089	6.97534	7.01219	7.28914	6.60022	7.43058	7.40678	7.23007	6.59226	6.82472	6.60408	6.31872	6.67365	7.26476	6.81884	6.20441	6.81564	6.9391	8.39218	6.9398	9.3528	8.01634	7.33795	7.29492	4.18601	6.36642	4.64184	5.85006	4.03121	7.22016
ARHGAP35	8.30921	7.93592	7.98659	7.91747	8.11696	7.71875	6.92644	6.64089	6.84372	7.38572	6.80151	6.84331	7.12521	6.53055	6.3348	7.44213	4.6136	6.69081	8.86401	9.65877	9.44139	8.37676	9.34992	8.37943	8.92135	9.22223	8.72784	8.29357	5.14765	4.73036	5.47981	4.8501	5.92018	5.6382	5.95084	4.14536	4.45779	6.94384	6.78346	5.8039
ARHGAP36	3.32193	3.16993	3.32193	3.32193	3.16993	3.16993	1.59212	1.52281	1.54758	1.51913	1.63725	1.58814	1.54512	1.60474	1.52555	1.57513	1.90694	1.65659	2.62431	3.86775	3.81513	2.69151	5.52444	2.88676	3.20418	6.54871	3.07759	5.69966	2.65405	5.70045	6.60251	5.48266	3.07753	5.84686	3.13445	3.40108	5.50003	2.2914	5.83004	5.82155
ARHGAP39	4.84474	5.12203	4.85494	4.84926	4.95346	4.57431	6.18692	6.05025	5.96027	6.87929	5.72261	6.13204	5.98564	5.68851	5.4797	6.71155	5.12338	5.83391	7.22175	7.23782	6.95684	6.39146	7.04756	6.6252	6.60893	6.07668	4.1214	5.26748	11.2011	11.3762	11.7054	10.0157	9.79151	10.8811	8.39019	11.1815	9.12172	10.0078	9.38491	9.30981
ARHGAP4	6.95548	7.18737	6.90028	7.47239	6.80035	8.58849	11.9198	13.0577	12.0214	12.1806	12.4537	12.4398	12.167	13.1762	13.1513	11.8292	15.1399	12.8975	4.1178	7.46237	6.25404	8.44149	8.22744	8.94606	8.54077	8.05929	9.96896	9.7914	6.73977	7.46653	6.84799	6.51256	6.73828	7.14616	6.09125	6.31797	5.94204	6.67668	6.20982	6.1363
ARHGAP42	6.21134	6.56896	6.89016	6.55291	6.11466	5.42406	7.9466	8.15116	8.35096	7.84211	8.14013	8.49563	7.77321	8.30683	7.93366	7.37076	6.1807	7.61668	6.90435	7.68879	6.92758	6.95052	7.42384	6.75813	7.32402	6.17589	6.90559	6.75181	5.43153	5.27214	3.82845	4.51619	3.27293	4.02995	4.06196	5.08329	3.37077	4.30918	4.69253	4.65218
ARHGAP44	5.46431	5.34969	5.02943	5.23329	5.27888	4.89039	5.24854	5.48637	5.86489	5.48979	5.94889	6.25772	6.11738	5.56506	5.40304	5.49885	4.27432	6.39531	7.93743	7.01929	7.10464	7.64532	6.97271	5.38348	6.87246	6.6468	6.79265	6.18871	6.85057	6.07158	6.46545	8.12143	4.90905	6.53207	6.10048	2.91091	5.6124	5.75114	7.82096	6.41287
ARHGAP5	7.58991	7.42147	7.53033	7.27107	7.4517	6.7292	6.96635	7.07092	7.30292	7.14752	6.91285	6.8734	7.01387	7.13087	7.3599	7.11126	5.77401	6.32911	9.29162	9.04471	8.96017	8.70455	8.74521	7.99577	8.56243	8.15121	7.44434	6.41065	6.98431	5.86888	2.8772	7.779	6.64466	5.06229	4.95976	4.39862	4.85289	6.50787	7.63291	5.11355
ARHGAP6	10.2455	9.80697	10.4312	10.1895	10.2354	8.48573	8.29892	8.28189	8.525	8.11063	8.2861	8.36638	8.05508	8.53085	7.79964	7.36745	4.53197	8.25302	10.4101	10.5592	10.2971	9.86768	10.7063	8.9443	10.5829	9.56117	8.83109	8.14273	2.81307	3.64538	5.36627	5.66153	6.03107	2.70868	6.2172	2.52924	2.49346	5.4962	5.11298	4.51873
ARHGAP9	7.62639	8.3362	7.84166	8.92583	8.39258	10.3221	10.4328	11.8863	10.9083	11.1634	11.4624	11.2389	10.2485	12.0032	12.8929	9.64061	15.2295	11.5513	8.97445	10.7173	10.6366	10.6427	11.3513	12.3395	11.8448	11.4543	12.3661	12.4734	3.46307	5.24539	5.58009	4.99885	4.85042	5.59677	5.94114	5.80249	3.48321	5.23306	5.46638	5.28302
ARHGDIA	7.74345	7.44195	7.44969	7.51615	7.62308	7.7254	11.0992	10.755	10.7884	11.0063	11.2831	11.6115	11.2807	10.6761	10.7383	10.7084	10.2956	10.9124	8.31724	8.90681	9.10708	9.37841	8.70731	10.1214	9.34424	9.43466	11.1214	10.9396	5.95898	6.09393	6.54226	5.36882	5.75783	6.2013	5.93363	7.35243	7.01063	6.28238	6.88103	6.47266
ARHGDIB	6.49296	8.60204	7.04271	8.88418	7.34662	11.3818	12.2564	13.6825	11.7147	11.1389	12.7474	13.1225	11.8461	14.2591	14.819	11.0547	16.683	13.5902	12.0614	10.7437	10.6144	13.0889	11.2273	12.8137	12.3214	12.4208	13.658	13.6441	4.30343	3.76402	3.62377	4.88437	5.68173	3.28113	5.55753	4.36535	3.52984	5.07332	5.35953	4.53333
ARHGDIG	5.56167	5.41009	5.71848	5.6103	5.95781	6.11385	3.24809	4.10354	3.57309	5.40902	3.41597	4.26567	3.6601	3.18821	2.99477	3.54048	3.04778	3.08614	7.24804	6.94023	6.61482	7.33625	6.41159	6.01775	6.26806	4.96852	7.59134	5.45249	3.5581	5.31262	7.78428	6.59697	3.89786	4.34551	4.17126	5.77838	2.56969	5.49005	2.82777	6.62224
ARHGEF1	8.00077	8.26755	7.8376	7.60396	7.91739	8.9063	7.49156	7.47375	7.26394	7.62827	7.71684	7.56871	7.57643	7.4881	7.70265	7.42979	9.7575	7.64804	9.79017	7.82614	8.25958	8.75076	8.71899	8.78551	8.76184	8.45915	8.88596	7.11237	5.01029	8.10979	7.09855	7.59005	7.7835	7.72591	7.8217	7.83245	7.16616	7.236	6.25596	7.27084
ARHGEF10	8.11559	8.11199	8.30695	8.05985	8.32692	7.33967	8.2621	8.17732	8.21234	8.47266	8.4884	7.99904	8.51703	7.92432	7.46977	7.67635	4.86892	7.83769	8.59371	9.25849	9.06573	7.64196	8.66303	7.8812	8.57745	8.83568	7.74645	7.79605	6.48842	5.29581	5.55007	5.8864	5.404	5.66316	5.96539	6.10527	5.27137	4.84034	5.40983	3.88149
ARHGEF10L	5.69305	5.74333	5.86384	5.82408	5.86384	6.30322	8.12975	8.55892	6.94944	7.2321	8.19477	8.98844	8.03314	8.73785	10.3216	7.95313	9.79627	8.80148	6.88303	7.68557	7.45242	8.08104	8.11684	8.48307	8.04632	8.74178	9.20896	8.99318	5.12399	6.33293	3.46898	5.31149	4.18119	4.94698	6.20617	6.60257	6.60283	5.75306	5.87222	5.61668
ARHGEF11	5.60123	5.74333	5.6103	5.53538	5.74109	5.42406	8.26102	7.65788	7.92793	7.91223	8.20685	8.22784	8.34706	7.69008	7.49998	7.90538	8.74351	8.18461	6.00006	7.13021	7.45326	6.99677	7.62992	8.37425	7.79734	7.43305	8.70006	9.05095	3.37907	2.99178	4.04826	4.00254	3.06018	4.73977	4.17915	4.22028	3.81132	3.52618	4.98276	5.64546
ARHGEF12	7.04163	7.19541	7.32066	7.04795	7.00385	6.89862	5.38127	5.05243	4.98995	4.75931	5.12885	5.97804	5.52246	4.78604	4.61783	5.77841	1.73548	5.38563	8.77838	7.78919	7.86313	8.97097	7.44338	8.4001	7.37688	7.40668	6.50546	5.50669	6.33596	5.51999	7.47963	5.71254	5.01863	6.62368	5.94686	5.41299	5.6376	5.40735	4.94019	5.76414
ARHGEF15	5.80315	5.66159	5.81413	5.52144	5.83884	5.8283	8.30244	10.8246	10.3276	10.7007	8.89378	7.72787	9.52633	10.1024	8.5842	9.03006	11.0722	10.2642	6.89363	5.9097	6.59205	6.87019	5.52894	7.48541	7.23397	6.78514	7.42848	6.91309	5.81467	4.57177	7.47287	6.64306	7.55947	5.71514	5.76033	6.65916	5.23594	6.71297	6.61145	5.82155
ARHGEF16	6.1619	6.39236	6.13932	5.78971	6.26652	6.35828	6.63682	5.46606	6.00465	5.94824	6.50549	8.07453	6.1209	6.08914	8.47186	8.34392	7.68524	6.29591	6.29039	6.49535	7.10207	5.28976	4.57104	7.82577	6.60514	6.96725	6.82472	6.37902	6.12237	7.08335	7.12805	6.74718	6.53136	7.23312	7.70859	6.71677	7.03307	7.89202	6.43162	5.1608
ARHGEF17	7.44625	7.62583	7.56351	7.42694	7.67694	7.64647	11.1425	11.0031	11.0863	10.9914	11.5044	11.4551	11.4927	11.0917	10.9211	11.0722	6.8121	11.1892	6.65598	8.04632	7.76173	7.57498	7.76898	7.57094	7.88873	7.38386	7.6128	7.32532	5.06196	6.42668	3.9754	5.55489	4.62356	6.34748	3.24959	3.53997	7.01254	3.81132	3.19169	6.27403
ARHGEF18	8.77661	8.87879	8.80799	8.91734	8.66678	9.88394	8.11248	8.32575	8.18734	8.50735	8.48065	8.77715	7.97998	8.31497	8.04496	8.75574	9.49873	8.68613	11.5797	11.497	11.5481	11.2098	11.3484	12.2472	11.5545	12.2173	11.7441	11.5177	3.41236	2.07447	6.93119	2.05674	3.06018	5.30577	2.2356	5.63475	2.69056	2.2914	3.22694	2.1258
ARHGEF19	6.3806	6.67903	6.53078	6.2296	6.30352	6.29662	5.95079	5.27554	5.53018	5.81553	5.26611	6.25052	6.6156	5.29951	6.058	5.30091	4.85847	5.93841	3.82772	6.79653	6.48588	6.69326	6.90251	7.04082	5.70594	7.59458	7.47652	7.65466	4.18652	2.87358	2.59923	3.91747	3.66426	4.33445	3.29978	3.01942	6.75414	3.00977	2.95835	2.56165
ARHGEF2	6.13119	6.16134	6.26756	6.34826	6.23096	7.19576	5.43042	5.78776	5.20847	4.67188	5.87683	6.30657	5.39641	6.44376	6.46346	5.27206	9.33234	6.42996	8.15885	8.57344	8.71505	9.4446	8.88289	10.413	9.6138	8.96233	9.17491	9.34644	5.85854	5.74277	5.78465	3.7563	5.76024	4.63496	5.14056	4.96791	3.79388	4.90905	4.72289	4.43415
ARHGEF25	6.1818	6.07614	5.76339	5.97798	6.12317	5.70237	2.82098	2.67081	2.98078	3.11216	5.40024	2.70039	4.78256	2.93682	2.67858	3.8834	1.62431	4.75218	4.62038	6.71433	5.28901	5.98767	7.04618	6.94068	4.98114	7.22877	5.77052	8.18303	4.30824	3.01023	4.33278	4.60941	5.17514	4.83794	2.62053	6.03365	7.0872	5.81405	4.12516	2.83096
ARHGEF26	6.57708	6.07614	6.83868	6.49331	6.07183	4.57431	8.16205	7.67043	7.95125	7.37336	7.5503	6.82266	8.18804	7.31495	7.15212	7.29283	4.6406	6.9219	7.47575	7.9553	7.79998	6.68012	8.37298	7.1252	8.15303	8.14233	6.58232	5.89566	9.5113	9.49217	8.47303	8.3463	7.06318	9.33953	7.91307	10.0986	10.3288	10.0183	9.8577	9.94504
ARHGEF26-AS1	3.16993	3	3	3	3	3.16993	1.42553	1.62496	1.43401	1.44768	1.43008	1.41528	2.30452	1.44288	1.44424	1.44155	1.50056	1.50512	7.16395	5.02857	2.74224	5.71227	3.74505	5.51273	4.35367	3.10693	3.18574	1.97881	5.69114	5.6072	5.9747	2.93911	3.02359	5.85937	3.29978	5.07754	2.93806	6.22306	5.85231	2.80061
ARHGEF3	8.56516	8.91214	8.58307	8.81632	8.36839	9.44483	8.83908	8.57808	8.23537	7.68632	8.38362	8.91018	7.82135	8.40308	9.03736	7.15333	9.75563	8.61103	11.8989	10.4448	10.4003	11.1309	11.0082	10.6677	10.7209	11.4236	10.7253	11.1315	11.4665	11.0454	8.63743	8.48359	10.2289	8.10793	8.31863	11.1618	9.00615	11.601	9.46087	8.48752
ARHGEF33	3.45943	3.16993	3.32193	3.32193	3.32193	3.16993	1.50763	2.44332	1.46754	2.43047	1.49495	2.84058	1.4742	2.35096	1.50942	1.48032	2.7357	1.60931	3.49469	6.15652	6.22515	5.1176	5.94346	5.734	3.59944	5.08284	7.05729	6.43473	3.07971	5.56769	6.29309	3.13859	4.72478	2.49667	5.73034	2.13514	4.71837	4.90373	5.01863	1.88979
ARHGEF37	5.43991	5.09759	5.17405	4.99213	5.19866	4.85719	5.61653	5.06968	4.33942	4.93637	4.8379	5.7952	4.87351	3.15745	6.16112	4.44136	3.33506	3.97001	6.63088	6.69463	6.95454	7.08639	6.06824	7.18181	6.60287	6.31248	6.59205	6.19067	7.27243	6.86114	6.54178	5.34588	6.8202	6.86569	7.89358	6.16927	6.85563	4.49681	6.90613	6.18217
ARHGEF38	4.56082	4.3704	4.32353	4.32353	4.58465	4.18293	2.28216	2.72372	5.1469	2.92281	2.30888	2.25144	2.17593	2.66913	2.28444	2.58413	2.59355	2.71053	8.37498	3.71398	5.71463	5.17705	5.60561	5.92481	6.46989	6.19044	7.20936	2.47869	5.77511	6.08839	5.94997	4.60941	5.66044	4.47326	2.52924	5.40037	2.43018	5.11616	2.35553	2.23709
ARHGEF4	4.79109	4.55639	4.69983	4.52323	4.70584	4.44775	5.41115	4.52611	4.59571	5.41311	5.45061	5.4259	5.27554	5.4879	5.69383	4.68487	3.37684	5.07097	3.54155	5.29983	2.73122	3.05276	4.94123	3.37967	4.59949	5.89922	4.07554	2.78231	3.88264	6.25529	2.75219	4.34709	3.76345	2.5592	4.47223	6.39457	4.57337	3.29222	2.4901	2.17889
ARHGEF40	6.14998	6.6977	6.67791	6.78492	6.49821	7.16839	11.0503	11.2541	10.7049	11.0588	11.0588	11.7182	11.3902	12.1502	12.2519	12.1794	14.1512	11.5596	9.23801	9.15418	9.04592	8.84679	9.89269	9.04143	9.79431	9.90477	9.14061	9.16288	6.45975	5.85156	6.38772	5.0353	5.50285	6.33991	5.67669	5.77184	6.27608	5.83587	5.30847	5.16428
ARHGEF5	7.54584	7.29557	7.81271	7.48843	7.54697	6.33736	9.53936	9.3826	9.34466	9.3528	9.51427	9.31288	9.31045	9.41812	9.49183	8.53232	6.55833	9.35146	8.58001	7.82577	8.08998	7.86091	7.84867	7.54432	8.24278	8.73528	8.56363	8.08406	5.73015	4.68539	6.25343	6.06541	5.81543	5.59895	4.94353	3.79718	3.51822	3.72819	4.22157	3.52547
ARHGEF6	9.69922	9.91945	9.73497	9.81298	9.68856	10.8591	7.28871	6.76483	6.40566	6.98866	7.1889	7.61998	6.95129	6.55056	6.79069	8.38444	7.83174	7.5802	11.325	11.0228	11.0882	11.8874	11.0346	12.1242	11.0473	11.0458	11.9551	11.7937	6.08753	5.82022	3.45751	3.39402	6.2581	2.205	1.76348	4.05863	5.50999	4.41072	4.46507	2.45966
ARHGEF7	6.98908	7.34382	6.93246	6.7763	7.11034	7.41887	8.08383	7.73096	7.68819	7.78034	8.00629	7.79735	7.96485	7.59036	7.6133	7.46645	7.23402	7.44101	9.09491	8.66908	8.66533	8.39835	8.80592	8.07679	8.95807	8.53858	8.81199	8.84052	6.70545	5.85086	5.34908	6.91649	7.2604	6.69938	8.00293	7.40082	8.3212	6.91176	7.4847	7.53307
ARHGEF9	7.24198	7.08475	7.13166	7.05003	7.00976	6.69654	7.59674	6.75297	6.98249	7.39612	7.58474	7.5079	7.45182	6.80118	6.83081	7.68168	5.90161	7.381	5.52977	8.358	7.90182	7.95366	8.10074	8.00817	8.01365	8.04959	7.8821	7.54153	5.46564	4.78999	4.51375	6.3421	3.69707	6.78008	4.02917	5.23319	6.36217	5.41951	7.54337	6.47948
ARID1A	8.56212	8.6261	8.52177	8.40734	8.52748	8.60641	8.65206	8.31285	8.19439	8.60008	8.62651	8.99758	8.94364	8.21864	8.15566	8.56742	8.6768	8.6995	9.7907	9.44532	9.64009	10.8482	9.71875	10.8124	10.6206	9.90434	10.9761	11.0908	4.56629	5.43293	6.53218	5.98227	6.11562	7.93217	5.36152	6.4549	6.43903	6.32629	4.95445	6.10541
ARID1B	8.16448	7.99987	7.89821	7.9731	8.01138	8.31533	7.57357	7.70131	7.73173	7.84237	7.5557	7.61668	7.64593	7.79735	7.64218	7.6809	7.72607	7.62925	9.28655	8.63902	8.80287	9.28447	8.52658	8.31573	8.31899	8.2202	8.04996	7.84867	7.7825	7.89965	8.23694	7.28168	7.88787	7.61165	7.99989	7.53449	7.26981	7.12727	8.01487	6.51443
ARID2	7.50952	7.66739	7.41406	7.29002	7.75804	7.99165	8.30903	7.60847	7.72872	7.60045	7.78176	8.41304	8.34432	7.69891	8.21172	8.20731	8.43191	8.08047	8.91182	9.24807	9.00412	9.20149	9.10982	9.45525	9.11454	9.00751	8.6478	8.93105	9.09083	7.92099	8.21476	9.48774	8.84716	9.12115	8.68298	9.8835	9.2035	8.35106	8.87532	7.62876
ARID3A	5.97829	5.58964	5.63549	5.89651	5.75419	6.44076	8.25736	8.44483	6.79023	7.31641	7.85886	7.65747	7.66573	8.71294	8.94927	7.63332	11.372	8.03032	8.86906	6.95561	7.21262	7.83337	7.44715	7.94031	7.8368	7.64606	8.56629	8.35489	6.27777	6.68566	6.27022	7.37549	6.37849	4.67609	6.99514	4.67434	6.90832	6.31779	6.66235	6.73453
ARID3B	6.99983	8.34491	6.92321	7.56529	7.82517	7.98693	9.96997	10.1956	9.88298	10.3292	10.0435	9.86741	9.93481	10.1209	10.4214	10.1079	12.2479	9.68349	8.40251	7.93418	7.72471	7.86374	7.5475	7.55915	8.34889	8.14423	9.39453	8.8182	8.25919	4.26211	5.47156	7.35597	6.66123	4.23521	6.11845	7.19993	8.30319	7.1109	7.56053	8.17173
ARID4A	7.02123	7.7583	7.12623	7.18981	7.89133	7.75673	6.44434	6.19223	6.2449	6.28345	6.04368	6.1858	5.99153	6.55015	6.62152	5.86957	7.84407	6.50315	8.13084	8.87992	8.8568	7.79579	9.46022	8.528	9.51991	8.63873	7.93687	7.70403	9.21883	9.47233	7.29021	10.1289	9.72513	7.6474	10.3135	7.37987	11.1977	10.0196	11.8877	10.1576
ARID4B	8.33835	8.29167	8.45214	8.14101	8.50369	9.13923	6.85058	6.08742	6.58397	6.49573	6.24144	6.65203	6.84983	6.34798	6.56947	6.72157	7.93837	6.77825	9.93253	9.46894	9.66525	10.1543	9.84573	9.63842	10.0799	8.99073	8.96163	8.36525	6.50049	5.46019	7.42666	7.68272	6.42181	5.6437	5.22074	6.49932	5.4574	3.46671	6.72651	7.29226
ARID5A	6.36064	6.97914	6.39897	6.78008	6.6538	9.25435	6.3662	7.24371	6.84448	6.53771	6.48191	7.13225	6.58312	7.6809	7.52226	6.00432	10.1801	7.13623	7.94888	7.4129	7.49085	8.29357	7.14844	8.35054	8.16386	5.42507	9.64372	9.96087	3.28962	3.18095	2.38101	6.04557	4.0919	2.06576	3.48162	4.48706	4.70808	2.62992	4.14022	2.80061
ARID5B	8.2473	9.50727	7.67582	9.14827	9.26075	9.40195	7.7833	7.26615	7.39217	6.79995	7.35319	8.58938	7.65831	7.82002	7.61964	6.02411	6.64916	7.96077	10.0288	8.77277	8.96506	9.73215	8.88066	9.66748	8.92523	8.58757	10.1682	10.1717	5.56477	5.80597	5.11229	5.03133	4.57037	6.51353	4.63181	5.37408	5.52997	5.81222	5.09772	4.96957
ARIH1	8.44219	8.7066	8.43774	8.44469	8.63201	8.95732	9.29248	9.34757	9.17813	9.25704	9.24046	9.68561	9.38712	9.47056	9.66296	8.97991	9.45873	9.17915	9.70719	9.91361	9.78144	9.72583	9.78362	10.153	9.63044	9.29954	9.98885	10.1217	10.9416	10.6262	10.0173	10.0144	10.294	10.8339	9.42714	10.2243	9.13965	10.1187	9.95756	10.4198
ARIH2	7.74712	7.96606	7.77441	7.90782	7.85555	8.45778	11.7549	11.7979	11.8008	11.8933	11.9676	12.2269	11.9462	11.9213	11.7336	11.8051	11.4078	11.8974	9.16288	9.30742	9.1168	9.41075	9.05029	8.86277	9.12317	8.62993	9.35543	9.54488	5.42478	5.4285	6.54003	6.94286	6.7104	6.26854	5.34993	5.70173	6.19851	6.55966	5.87346	7.2614
ARL1	9.62758	9.60379	9.64069	9.55596	9.45537	8.6445	11.5419	11.5806	11.4955	11.3113	11.4241	11.4695	11.4353	11.3645	11.1324	11.4348	9.28846	11.0889	10.9163	10.6138	10.5807	10.3859	10.5244	9.89496	10.3536	10.5837	9.32584	9.84769	6.60018	9.47889	7.32109	9.50289	10.6029	9.00615	8.53417	9.85163	9.30876	9.48158	9.5719	9.29839
ARL10	7.50592	7.06731	7.55265	7.05462	7.39302	6.17483	6.58353	6.26014	5.83119	6.22099	5.9446	5.90014	6.61221	5.74245	5.29951	5.88833	3.51138	5.70239	7.41526	8.52292	8.50459	8.21283	8.24545	7.75048	7.65038	8.4156	7.42916	6.60988	5.53484	5.62462	6.0521	5.84304	5.43938	5.18681	4.83892	5.65634	6.37128	5.31215	6.14435	5.40866
ARL11	3	3.14244	3	3.32193	3.08412	3.18293	1.74724	4.13533	1.89753	1.7663	3.92306	2.96931	2.36759	3.9622	4.18398	1.65531	8.39622	4.12907	4.33374	6.1409	5.81589	6.46062	7.2022	8.16455	8.66814	6.35889	6.76097	4.87245	4.74938	3.55826	2.49413	3.0284	4.38341	5.61262	2.2356	3.29861	2.01816	2.11796	2.06456	5.05713
ARL13B	8.09292	7.83969	8.41872	7.96286	8.20529	6.602	6.445	5.29793	5.95205	5.43198	5.63288	5.90798	6.00325	5.03201	4.43993	6.26342	3.52218	5.89098	9.63392	8.93253	8.59878	9.15418	8.86199	8.22989	8.54389	8.56441	7.4325	7.71914	7.92223	9.37255	8.34506	7.26299	8.66319	8.44241	9.8577	9.24667	8.3203	8.73399	9.22906	7.60894
ARL14	4.18293	4.67031	3.81579	4.01458	3.58496	4.73649	1.42685	2.4398	1.44273	1.45945	1.42583	1.42621	2.58177	1.45301	6.75257	1.45359	1.51787	2.67334	4.84838	4.46489	2.52103	2.53496	5.07764	4.61801	5.44296	4.92413	6.40221	6.62488	2.48833	3.75123	4.8422	6.01142	5.24559	4.76963	7.07231	3.64675	5.95084	4.85139	5.57934	5.13704
ARL15	7.69748	7.43486	7.32297	7.56529	7.55875	7.44195	4.65963	4.27107	5.45699	5.26112	4.52751	4.25279	4.9623	4.29487	4.76043	6.11247	4.97884	4.6026	10.3637	8.8865	8.87315	10.2423	8.58144	9.23623	8.4614	9.086	8.82114	8.83265	2.09053	3.01809	2.58922	3.13859	2.10136	5.6232	3.36925	3.34551	3.61639	6.38086	6.13298	5.52921
ARL16	7.7583	7.31997	6.88513	7.62533	7.7521	7.39615	10.4691	9.78261	10.4782	10.317	10.1628	10.169	10.2436	9.74756	9.91315	10.5341	9.3261	10.2956	7.33229	7.6774	7.9988	7.25327	7.19212	7.60394	7.52952	7.93743	8.98158	8.86835	5.40687	6.19065	6.44116	6.93835	3.46809	3.44534	3.87422	4.44244	6.22965	6.78213	6.32707	6.1363
ARL2	7.34462	7.05869	7.27523	7.07873	7.21333	7.12679	8.58192	8.22019	8.62834	8.83816	8.80658	8.51419	8.54647	8.3262	8.40864	8.6981	8.04049	8.28062	7.64039	8.48493	8.95083	8.86695	8.38002	9.15242	8.36739	9.33773	10.4067	10.5585	4.08007	4.1391	6.84933	4.44244	3.88122	6.81997	7.14427	5.92274	4.44244	5.30157	6.54164	6.82777
ARL2BP	9.26978	9.66556	9.67213	9.5905	9.59166	9.46034	10.6094	10.781	10.716	10.6228	10.2756	10.5607	10.494	10.5727	10.4062	12.2118	9.46707	10.5612	9.77403	9.97532	10.2406	9.9235	9.37698	10.665	9.94973	9.94178	10.609	10.7914	6.09161	5.8878	2.62305	2.35978	2.91811	3.07971	2.72849	2.13514	3.37077	2.72613	1.89513	5.57638
ARL3	8.25019	8.03417	8.20537	8.07254	8.22702	7.65857	8.44342	7.90912	7.74618	8.33687	8.22717	8.53498	8.76711	8.14593	8.02256	9.82516	7.31101	7.82002	9.05704	10.1462	9.7842	9.53315	9.91778	9.63392	9.40467	9.89879	9.93787	9.7468	7.95404	7.90308	7.74633	7.78807	8.18829	7.74633	8.41741	8.26655	7.13748	8.90171	8.01865	8.01682
ARL4A	9.77056	10.7762	9.73497	10.5211	10.0287	10.8111	8.32669	8.58807	8.85758	8.68825	7.72872	8.3291	8.29052	8.59654	8.36279	8.79901	8.52145	8.4263	10.9195	10.7861	10.8102	10.9439	10.7323	11.2765	10.7381	10.3579	10.5049	10.3137	3.21967	2.79571	2.79436	2.7488	5.44779	4.09329	6.29152	7.1229	3.8414	2.2914	3.21603	5.6368
ARL4C	8.22891	9.07733	8.35352	9.0999	8.46363	11.848	11.1092	11.3216	10.817	10.6749	11.4068	10.9574	10.5669	10.9425	11.3768	7.99783	13.0353	11.6419	8.72073	10.3417	10.3585	8.89633	9.93955	10.3722	10.1978	10.1389	11.0956	11.1792	8.54116	5.46744	7.91387	8.0589	6.27659	6.40533	5.37748	7.05654	5.5959	7.36907	6.79347	8.77772
ARL4D	6.71836	6.31871	6.53078	6.48487	6.42037	6.29662	7.59168	7.17705	7.32492	7.68058	7.48844	7.73917	7.50305	7.53496	7.29672	9.89109	5.41311	6.83357	7.90887	7.46273	7.25824	7.64507	7.12218	8.01385	6.98352	7.492	6.78034	7.65636	7.39234	6.2222	5.7886	6.20046	6.40196	8.52938	7.2266	4.72002	5.25915	4.26893	8.11902	6.57604
ARL5B	9.09658	9.85928	8.77134	9.26592	9.64085	10.2524	6.82972	6.4696	6.81172	6.61408	5.91801	7.24752	6.88269	6.45331	7.51185	7.03519	6.053	6.53368	11.2242	10.2138	10.1182	10.2195	10.473	9.46325	10.0994	8.76696	10.1618	10.0349	6.79611	10.0036	9.33235	8.72016	9.27469	5.13809	6.66953	6.88279	8.11175	9.2688	7.03823	9.52824
ARL5C	5.56167	5.66159	5.8392	5.49231	5.6594	5.75974	5.98435	5.55905	5.98738	6.39227	5.97408	6.75339	5.91418	5.92414	5.90513	5.82116	6.38175	5.75084	4.08313	5.85678	7.26461	6.35383	5.5696	6.82946	6.75517	5.16013	6.52867	3.46054	3.58337	4.78269	2.42578	6.14573	3.51559	4.33445	3.31379	2.80098	6.50112	5.8966	2.90255	6.64053
ARL6	6.40868	5.95781	6.50218	6.13557	6.1048	4.44775	6.00651	4.92904	5.3815	4.9347	4.74864	5.11564	4.94328	4.26843	4.08205	5.34109	1.39966	4.9223	8.36739	7.82122	7.63234	7.97336	7.77049	7.62938	7.45699	7.06543	5.1357	5.21894	5.46372	2.82777	3.43852	6.21881	7.03524	4.06198	4.09089	4.75915	5.03811	6.65027	9.11646	7.76474
ARL6IP1	13.0643	12.9958	13.4136	12.9958	13.029	12.3597	12.3563	11.803	12.0744	12.1814	12.2191	12.263	12.6708	11.2063	11.2657	12.0654	8.72981	12.2107	14.2907	14.8026	14.6905	13.8547	14.4423	13.8335	14.3755	14.1876	13.0857	13.0925	5.56608	5.8569	5.63617	7.98019	5.91913	6.9777	12.0196	6.38754	8.82752	7.69594	9.70289	8.34882
ARL6IP4	9.53294	9.4198	9.29556	9.47396	9.44196	9.56082	12.4791	12.2074	12.5662	12.3606	12.5898	12.6726	12.5824	12.0434	12.1018	12.4369	11.5529	12.4845	7.62226	9.34342	9.44959	9.63745	9.55112	10.1688	9.77625	9.64871	11.2539	11.413	5.70213	4.4575	5.61811	5.54697	5.49224	3.36881	6.45708	6.85739	5.28878	6.91843	5.2325	6.10658
ARL6IP5	10.9606	11.0952	11.0336	11.1319	10.9817	11.6266	10.4904	10.5526	10.4176	10.0755	10.1429	10.3025	9.97179	10.3323	10.7613	10.2494	11.3885	10.3592	12.1646	12.1688	12.1638	12.262	12.3484	12.9052	12.4152	12.8629	12.549	12.1774	7.71837	9.16353	9.95422	4.99998	9.03337	3.69771	9.71621	10.4031	5.81492	8.64712	6.93065	8.3292
ARL6IP6	8.88743	8.63573	8.75956	8.76195	8.97471	8.5184	9.47011	9.24401	9.35695	9.18302	8.91064	8.98361	9.39352	8.94605	8.9997	9.71698	9.55412	9.25586	10.9099	10.0028	10.2277	10.6815	10.0857	9.49329	10.21	9.8524	8.41344	8.40554	9.30096	9.84266	10.2753	9.74604	10.7082	10.0238	9.32328	8.50982	7.99281	10.4311	8.54016	9.73195
ARL8A	7.35511	7.17746	7.43783	7.25609	7.25465	7.27642	12.1208	12.19	11.7182	12.2007	12.0713	12.4051	12.2471	12.2061	12.2385	12.5291	12.7543	12.1185	8.5592	8.06517	7.78465	9.49496	8.24779	8.66675	9.16254	8.26185	9.68338	9.85108	5.30947	5.78423	4.20276	5.12169	4.47237	7.02942	6.90248	3.91877	3.05387	5.72935	6.51976	4.96734
ARL8B	10.7989	10.6191	10.7389	10.6082	10.7762	10.5547	9.43415	9.27658	9.41374	9.70224	9.18989	8.88417	9.39831	9.29248	9.25097	8.94971	9.04877	9.19229	11.7424	12.329	12.2579	11.522	11.7539	11.5783	11.7942	12.0401	11.4738	11.2423	9.61738	10.9048	11.1745	9.19354	10.3702	10.0196	9.41412	10.0535	10.6968	9.27577	10.1193	9.89739
ARL9	5.6232	5.57166	5.2958	5.52144	5.50656	5.17884	6.14358	6.33654	7.12405	6.77862	6.37901	7.47477	7.12591	6.24528	6.04879	6.8723	6.393	6.29824	6.48713	7.34164	6.70854	6.75241	7.00567	6.02599	6.5777	6.72711	6.83864	4.17937	3.73029	4.8254	7.09181	4.06995	3.2839	4.37882	2.46771	4.02003	6.31919	6.36025	6.01529	5.87464
ARMC1	9.6815	9.43915	9.75802	9.61509	9.58011	8.72439	9.19443	9.32444	9.56543	9.15765	9.04144	8.98442	9.38937	9.20639	9.3049	9.34415	7.3599	8.7966	11.4715	11.5364	11.2635	11.2512	11.0465	10.8102	10.9373	10.8488	9.78698	9.14293	12.9516	13.4803	12.8597	13.1588	12.8122	13.6622	12.7444	12.8231	12.7282	12.3301	12.3001	12.9416
ARMC10	8.94974	8.85535	8.94554	8.90734	8.944	8.41015	9.921	9.78564	10.3132	9.97296	9.79708	9.64856	9.86139	9.76484	9.53936	10.0909	8.96934	10.014	10.539	10.0929	10.0223	10.5288	9.51275	9.67283	9.19333	9.6827	9.4087	9.34237	8.69506	8.83993	8.72588	8.44321	10.0291	9.6322	9.59393	10.4075	9.60794	9.99986	8.73472	8.82985
ARMC2	4.01458	4.27704	4.01458	4.09403	4.25066	3.93414	5.06377	5.05991	5.16351	5.17559	5.11408	4.64887	5.63208	5.2314	5.03147	4.91628	5.57622	5.05788	6.00892	6.7998	5.97281	7.23045	5.79721	6.33003	6.68266	7.42543	6.09781	7.32665	11.1853	9.11646	10.0806	9.30096	11.5931	8.10793	10.9201	10.5639	10.8622	10.8042	9.03418	10.1068
ARMC3	3.60421	3.8296	3.81579	3.59478	3.89867	3.54703	2.31176	2.19215	1.47854	2.36908	1.75269	1.45509	1.62647	1.70253	1.46103	1.45625	1.52303	2.68499	6.64436	4.16833	4.41669	4.99973	6.20441	2.62336	6.22367	3.80545	2.04433	4.27178	5.54089	5.69579	5.45389	5.74238	4.98836	5.84686	5.54763	5.5048	5.46905	6.15375	2.23709	4.49403
ARMC4	5.12543	5.12203	4.99728	5.04985	5.42406	5.20085	1.53727	1.44958	1.4541	1.93217	1.94389	1.92637	1.49815	1.46582	1.92206	2.77283	1.5351	1.52714	6.469	6.59261	4.57529	5.60721	6.85888	4.2332	5.6469	4.36086	5.42533	6.12156	5.41963	4.47964	6.51262	5.864	3.5064	5.35799	4.96647	3.63804	4.43053	4.91661	6.36668	5.452
ARMC5	7.03671	6.76258	6.66626	7.15982	7.22256	7.19576	9.83649	10.0977	10.1407	10.3472	9.74256	9.96958	9.91527	10.2485	10.0298	9.93539	10.1582	10.1242	6.58667	7.73798	7.01416	7.23459	7.28435	7.3079	7.34421	6.04241	7.20336	4.84094	6.42108	7.69522	7.05487	5.57801	7.08094	6.77158	5.05915	7.3553	7.51319	6.25876	7.09181	6.03914
ARMC6	7.17647	6.99014	6.90028	7.07873	7.19509	6.75316	9.15273	9.53828	9.67441	9.66296	9.21434	9.36167	9.33118	9.4974	8.98148	9.49784	9.6962	9.58228	8.36623	7.54322	7.65821	8.08967	6.61047	7.11116	7.45453	8.40185	8.02977	8.46071	2.30541	4.40874	6.24918	5.67449	5.63433	6.9247	3.43602	4.56013	6.92537	6.1165	3.27802	5.74726
ARMC7	6.84835	6.69371	6.80572	6.67025	6.86027	6.88155	10.1285	10.4737	9.90278	10.6165	9.94501	9.80574	9.65299	10.5573	9.5603	10.8024	9.65898	9.96748	7.61354	7.48153	7.60918	7.86419	7.38386	7.84984	7.75812	7.73698	6.40446	7.85828	5.74678	7.63097	5.91002	5.77821	6.96929	6.59768	7.13462	5.19709	6.26925	6.51086	6.55484	5.87216
ARMC8	8.18232	8.44804	8.48396	8.2543	8.31221	7.91752	9.94714	10.1671	10.2276	9.94116	9.95658	9.81423	10.0107	10.1757	9.89819	9.66517	9.09227	9.83756	10.1118	9.84432	9.54919	9.58276	9.58419	8.82249	9.61084	9.4652	8.65632	8.67356	11.157	11.5673	11.431	11.6483	11.3561	11.5314	10.8167	9.83672	11.4665	10.8018	11.2509	11.636
ARMC9	5.30228	4.96447	5.03017	4.8789	5.06387	4.38004	7.01307	6.67288	7.18467	7.01692	6.98866	7.09771	7.03197	6.21781	6.17539	7.21281	2.38907	6.71126	7.26044	6.03027	6.28123	6.62638	5.94737	5.8278	5.97425	6.50138	5.98767	5.56593	6.75573	7.7619	8.03305	6.98404	7.99235	9.69866	7.77097	6.82107	7.08259	7.33221	7.28293	7.62821
ARMCX1	10.079	9.19045	9.85176	9.36997	9.66859	7.83749	11.1375	10.6332	10.8871	11.1092	10.5142	10.6066	10.7713	10.2236	10.6304	11.1831	7.01736	10.8662	12.0726	11.9123	11.7244	11.7401	11.626	10.7644	11.4183	11.0346	8.3672	8.58677	4.7107	3.84214	5.69634	3.31407	6.9701	2.28782	6.49992	4.90683	6.41545	2.49114	6.3302	5.76288
ARMCX2	9.84067	9.10248	9.70292	9.28992	9.48637	7.46598	10.6448	9.70011	9.79314	9.89864	10.0503	10.0663	10.0842	9.44087	10.1973	10.4626	6.12168	10.0637	10.9009	11.4589	11.1761	10.2498	10.4338	10.712	10.4264	10.6737	9.05329	8.67391	2.95835	5.40673	5.48847	5.13029	2.03181	6.65421	4.89822	4.52111	3.092	4.85139	5.74076	3.0394
ARMCX3	11.2614	10.9554	11.5492	11.1333	11.2139	9.83753	9.94551	10.4154	10.2597	10.1373	8.96832	8.89517	9.19124	9.69227	8.99594	9.6389	7.50139	9.81423	12.3231	12.8825	12.7327	12.0467	12.888	11.4555	12.7021	11.9447	10.2	9.7819	3.09764	5.40673	5.74366	5.27981	4.6192	5.07697	5.15411	5.51476	5.09009	2.90121	6.14718	4.76581
ARMCX4	5.72207	5.40222	5.34969	5.25123	5.40145	5.20646	4.59995	3.74446	3.93227	4.44894	4.69275	5.4272	4.51297	4.46398	4.21874	5.26464	3.14563	4.31475	7.62806	7.09671	7.19596	6.5648	6.7988	6.52686	6.70067	6.67178	6.99351	6.65282	5.17754	5.31187	4.82382	5.0978	4.54984	5.48306	4.87599	3.18753	5.30763	5.44646	5.49914	5.40388
ARMCX5	7.13166	6.91378	7.05982	6.94621	6.87117	6.41904	8.91995	8.83699	8.63041	8.4884	8.44747	8.84296	8.67544	8.66685	8.64941	8.92175	7.54026	8.94364	9.16679	8.55086	8.5844	8.62694	8.2977	8.04755	8.11012	8.17542	8.00302	8.06674	5.58456	5.99904	5.14482	3.23845	5.17262	4.51008	6.38521	5.82336	5.70534	4.6639	6.30261	5.70218
ARMCX6	9.76672	9.43151	9.88956	9.5951	9.6834	9.38138	9.66852	9.21093	9.3605	9.80747	9.54993	9.58452	9.43363	8.9956	9.27752	9.65299	8.28189	9.6676	11.2042	11.4882	11.5057	11.6631	10.8457	11.5437	10.6404	11.5808	11.0829	10.7345	4.87527	4.56644	3.44369	3.12708	5.68173	5.13328	4.99448	5.66017	5.15381	3.34551	2.79213	4.9018
ARNT	7.35788	7.13196	7.33601	7.12454	7.29431	6.34336	8.24388	8.25981	8.31032	8.23946	8.15671	7.83362	8.31771	8.2803	7.74012	7.91223	7.08321	8.03792	8.4279	8.39222	8.3414	8.17074	8.78575	8.20902	8.65997	8.71718	8.52241	8.71278	6.02102	5.54991	5.80415	4.90814	5.98057	5.68799	6.01125	5.26261	5.33478	5.57934	5.80455	5.20375
ARNT2	5.31252	5.38702	5.39903	5.83778	5.57166	5.26173	4.52751	4.82208	4.40669	4.49877	5.22417	5.79306	4.41511	4.90083	3.7254	4.39451	4.57521	4.92773	3.21271	7.34935	6.42419	7.18697	5.80604	7.95563	4.84261	7.19562	4.55556	4.73765	4.3235	2.32321	2.72849	5.37085	5.07339	5.12951	4.34899	2.58481	5.29509	3.57612	3.32379	3.48149
ARNTL	8.94974	8.67714	9.02714	8.64479	8.96065	8.69061	8.80477	8.08621	7.5246	8.48199	7.46085	7.86847	8.07971	8.04049	8.58553	7.23635	9.72131	7.23148	9.05633	10.1682	10.1743	9.41627	10.6389	9.26937	10.6552	10.2834	9.78946	9.95098	4.37414	5.29759	2.75219	6.72312	5.76453	5.32995	4.70485	5.57569	6.22255	5.20225	6.01109	6.15766
ARNTL2	4.79109	5.17166	4.95346	5.17467	5.22096	5.10259	5.66036	5.15527	5.52715	5.18893	5.55588	6.47231	5.37044	5.68642	5.93075	5.88246	4.24272	5.71592	3.50321	5.9199	5.71076	6.17108	3.91255	5.97595	4.84431	4.96242	6.6473	5.39693	5.73802	5.59346	4.80319	5.37387	5.34842	4.56426	4.89282	2.93977	4.93224	5.88357	3.99752	6.59647
ARPC1A	11.1061	11.0979	11.1366	11.1111	11.1001	10.3581	12.6076	12.3308	12.6189	12.3203	12.4358	12.7552	12.5359	12.0295	12.0827	12.6576	11.0634	12.5398	11.2098	12.6313	12.5605	11.3964	12.0519	12.6566	12.2374	11.6959	12.2472	11.7368	7.51938	7.12396	6.02751	5.56821	4.29726	6.84157	8.67733	4.40935	6.91716	7.28578	8.04015	6.65564
ARPC1B	10.7342	11.2786	10.8848	11.4027	10.8534	12.2674	10.4967	10.4273	10.379	10.0492	11.0858	11.0217	10.7126	10.3885	10.5302	10.7222	12.6803	11.0368	11.1069	11.9306	11.8735	12.2808	12.3062	12.8777	12.6243	12.6872	13.7187	13.989	3.54428	6.80112	5.78961	4.38054	6.93145	6.77158	6.67322	3.43819	2.98581	6.544	7.63637	6.30913
ARPC2	12.1088	12.1736	12.1607	12.2376	12.1123	12.7071	12.271	12.2329	12.1806	12.0492	12.2437	12.5835	12.2896	12.449	12.5411	12.2949	13.6641	12.4638	13.531	12.6827	12.7836	14.117	12.6401	13.7498	13.0132	13.6054	13.989	14.0834	8.57023	10.489	7.11995	10.7065	9.08004	10.0535	8.81591	9.03337	9.24114	9.07909	9.69201	9.15461
ARPC3	12.1192	12.1192	12.2124	12.2014	12.117	12.4585	14.374	14.5448	14.6436	14.3604	14.166	14.3261	14.3415	14.689	14.4618	14.4328	15.3459	14.7339	13.316	12.8113	13.0798	14.0522	12.5165	13.531	13.0965	13.2742	13.7626	13.5023	8.24108	5.38465	6.5956	8.7456	5.75647	5.08772	5.35956	6.89415	4.88903	6.58725	7.18399	7.99906
ARPC4	9.09658	9.03915	8.87687	9.06436	9.00429	9.19549	8.32165	8.31809	8.56086	8.38331	8.67411	9.00205	8.82446	8.10315	7.93292	8.2621	9.26075	9.02714	7.49176	7.94741	8.35684	9.84471	8.95864	9.62965	9.16625	7.43662	10.616	10.7656	9.45509	9.2401	7.94753	9.19569	10.2585	9.48927	9.52542	9.86244	10.0473	9.63845	9.61532	9.31556
ARPC5	10.0999	10.187	10.2046	10.2974	10.276	10.257	11.6379	12.3344	10.2655	10.0021	11.643	10.7843	10.5075	12.2292	10.5701	11.1665	11.9477	10.6117	11.6716	12.457	12.5119	12.2773	12.5063	12.4531	12.4665	12.2808	12.6341	12.5772	6.43866	5.54775	4.71346	5.93513	5.0441	6.58791	4.89362	4.952	6.8009	5.722	6.92018	6.2688
ARPC5L	9.44512	9.68446	9.54786	9.62609	9.56192	9.69325	10.5347	10.8456	10.7364	10.3653	10.9412	10.8456	10.6479	10.8637	10.9055	10.5294	9.85298	10.3748	9.27735	10.6552	10.6399	9.06392	10.5846	9.49079	10.4933	10.3134	10.0799	10.1648	9.41752	9.4253	9.92834	7.73757	7.94077	10.0302	6.95681	9.17309	8.10308	7.74988	7.42587	9.06085
ARPP19	9.88203	10.0896	9.78384	9.92393	9.94739	9.84305	10.0246	9.61913	9.56984	9.51989	9.76938	9.96046	9.86955	9.40119	9.55867	9.68194	9.51989	9.79667	11.6806	10.7991	10.9635	11.5101	10.4994	10.9373	10.604	10.5422	10.469	10.2542	6.9068	6.10291	6.66103	8.34882	7.7081	5.11765	7.01603	8.09015	8.55889	8.2107	9.146	8.47401
ARPP21	3.3013	3.28867	3.22041	3.24726	3.26392	3.16993	1.3495	1.3432	1.34851	1.34657	1.37142	1.37379	1.35628	1.3513	1.35153	1.34423	1.3863	1.36301	4.78684	3.93419	3.7992	3.92961	4.40023	4.79256	4.43322	4.65743	6.11476	4.90601	5.36252	6.60822	5.44823	4.92264	5.55782	5.92494	5.39039	7.54853	5.91428	3.48692	5.98692	5.7593
ARR3	5.39532	5.57166	5.46817	5.58487	5.97829	5.78889	3.51514	1.9446	3.1553	2.69625	3.19413	3.14066	2.66796	3.19626	1.38325	3.41936	4.46828	3.22212	5.36611	7.36475	5.72051	6.96001	6.50455	6.62909	7.20842	7.20638	7.12004	7.97592	5.42784	3.77759	5.04263	5.54148	3.70525	6.75202	7.40484	3.67101	2.84259	5.43974	3.7742	3.55034
ARRB1	6.41669	6.43114	6.14648	6.62319	6.23929	7.26208	6.0919	6.10982	6.15567	6.29089	6.07193	6.00768	5.93879	6.82727	6.52479	6.87178	8.97612	6.63682	7.3977	7.81842	7.88605	8.82575	8.50459	8.84155	8.4742	8.97546	10.1944	10.1776	5.4866	5.15961	5.29589	5.13444	5.80097	5.17951	5.10338	5.4432	5.09828	5.39917	5.05697	5.45084
ARRB2	5.70546	6.1494	6.04477	6.59497	6.0604	7.41706	10.1952	11.4903	9.79949	9.77919	11.0063	11.1748	10.2609	12.1258	12.3126	9.60218	14.5158	11.0985	7.42741	8.06367	8.35465	9.92729	9.666	11.5031	10.2834	10.1162	12.7286	12.6539	3.89447	5.04869	4.00499	3.31407	6.1766	3.31466	3.87422	2.55728	6.49752	3.72819	4.06203	5.96421
ARRDC1	6.32452	6.21807	6.06817	6.0066	5.93438	6.35828	9.38373	9.61429	9.36647	9.79881	9.83327	9.64538	9.80655	9.45914	9.71639	9.38901	10.6455	9.39616	4.38589	8.0624	8.02186	6.59782	7.43179	8.41835	8.12909	8.00914	9.27164	9.76444	6.18414	5.26619	5.41313	3.51157	5.99451	3.44534	3.26438	6.02086	3.2725	5.04552	5.38811	4.81152
ARRDC2	6.90028	7.06731	6.59203	7.00402	6.78665	9.13009	8.38265	9.37136	7.97756	8.10065	8.80517	8.71135	8.54588	8.04848	8.23078	8.14142	10.1857	8.59104	8.20311	8.70637	8.30975	8.58811	8.62993	8.98528	8.61073	9.70566	10.4591	10.7263	3.11495	2.0994	2.639	3.52364	4.5431	3.34833	3.09025	3.72169	4.40611	4.88877	4.60036	2.49446
ARRDC3	10.7149	9.97591	11.317	10.348	10.5244	11.089	9.05342	9.71639	9.52408	9.1071	8.88451	8.35413	9.00923	9.50819	8.43384	9.06866	10.2303	9.24543	12.5885	11.9991	12.0783	12.0984	12.1474	11.9675	12.1558	11.6978	10.9142	10.4713	3.59492	6.39719	5.90856	3.03747	3.83246	6.22075	6.211	5.46145	2.03181	2.33295	1.7154	3.0394
ARRDC4	9.81458	9.5017	9.60941	9.47649	9.58011	8.5184	9.80513	9.6707	10.0155	9.43178	9.64767	8.94605	9.34119	9.57659	9.24263	8.90319	9.85013	9.25531	9.97213	10.5213	10.3347	9.84304	10.5015	10.539	10.486	10.3489	9.56994	8.50002	3.35759	3.94796	3.3949	3.41236	2.14782	5.41669	3.4134	3.61161	5.05167	5.67995	5.90547	3.21822
ARSA	6.64141	6.58333	6.70884	6.24945	6.47692	5.67605	13.6825	13.7273	13.5215	13.4037	13.5323	14.0701	13.7767	13.8467	13.7109	13.3115	14.2591	13.8535	4.26739	6.7024	7.04047	6.32974	6.8711	7.54456	7.31152	6.85156	8.39805	8.5647	5.8014	5.77263	4.48107	6.20267	6.02996	5.18068	4.75791	5.64849	3.85263	6.20878	5.71216	5.31646
ARSB	6.05415	6.04229	6.11466	6.06306	5.95781	4.90232	5.77355	5.36734	5.77355	5.53746	5.97996	5.80857	6.0648	5.67361	5.61815	5.84893	6.36374	5.8063	6.31517	7.28171	7.22424	6.55912	7.8812	6.70016	7.79035	6.88271	6.81659	6.93	6.13018	6.10879	7.52288	6.39212	5.98072	5.09895	7.73757	6.62809	6.10975	4.1542	7.09258	5.67636
ARSD	8.61702	8.41429	8.42175	8.44587	8.59039	7.97866	8.68947	8.67099	8.67455	8.84818	8.93877	8.93854	8.96299	8.47995	8.43689	8.56589	7.75433	8.29181	9.57786	9.25765	9.55581	9.74602	8.92012	9.79829	8.93436	8.6952	10.2438	10.3274	6.18835	5.95319	5.48123	5.63187	5.63869	5.89492	6.44637	6.01986	6.19386	6.00235	5.96769	6.01795
ARSE	5.83884	5.60123	5.74109	5.76565	5.75419	5.02055	7.21767	6.9878	7.16873	8.0276	7.72086	7.30911	7.15863	6.87967	6.48753	7.52289	3.31992	7.13087	6.81226	6.88072	7.30514	8.02517	7.26415	7.9353	6.96725	6.61269	6.5386	7.50128	6.55139	6.42219	2.72849	5.043	5.58083	4.99011	4.27257	4.6496	5.74527	5.36086	6.18253	6.64053
ARSF	5.46431	5.38702	5.17405	5.16283	5.36591	5.17884	5.07824	5.03983	5.4922	5.21018	5.36734	4.94743	5.15261	5.77798	5.63974	4.54014	4.91967	4.37679	5.75019	5.5885	4.36384	5.00254	6.26908	5.06495	6.29715	7.17242	4.62549	7.23893	5.78943	2.05957	2.26311	2.84103	2.22734	2.35978	2.70868	2.84259	2.19806	3.12601	1.92952	5.6368
ARSG	4.96653	4.99369	4.73649	5.01073	5.04415	5.53368	5.99921	5.47572	5.64621	5.70611	5.92127	6.03775	6.20566	5.45229	5.86797	5.6006	7.46052	5.61691	4.51632	7.03038	6.51455	7.08062	7.82325	7.31385	7.8019	7.40201	8.43399	8.38903	7.91692	7.70347	6.72001	6.66452	7.66342	6.01351	6.07085	7.04187	4.15367	7.22638	6.0905	8.08109
ARSI	5.35476	5.12203	4.99728	5.16283	5.33557	5.06205	1.35098	4.51607	2.70133	2.2586	3.12131	2.39271	1.78884	2.29799	1.36342	2.15404	1.41453	1.68111	5.46535	3.27826	4.67354	3.22065	3.00078	2.73219	5.94401	3.24316	6.33003	4.85627	3.06331	3.1683	3.28962	2.42791	3.79219	3.38521	2.2356	4.46305	2.35135	2.49114	3.37828	3.7845
ARSJ	4.01458	4.02812	3.91735	4.17843	3.9947	3.72733	1.53673	1.49557	1.5212	1.53626	1.58473	1.53984	1.52337	1.53879	1.5351	1.5131	1.58986	1.46682	5.50851	5.28484	5.3088	5.65347	5.56886	3.2552	4.28029	5.42981	6.20657	6.3647	3.23477	3.11332	5.56304	3.42706	2.14782	3.28113	4.64567	6.91951	5.4892	5.85211	3.84261	4.29935
ARSK	6.62489	6.84799	6.91711	6.7884	7.08579	6.60991	7.37336	7.63679	7.34567	6.82657	7.08832	8.0695	7.10336	7.42587	6.87178	6.58312	3.77908	7.11204	7.80549	6.65016	6.80363	7.08571	6.77303	6.61846	7.25298	7.21721	5.7893	7.48131	4.70128	5.30071	4.76362	5.26759	5.56387	5.32775	5.95883	4.48386	5.87609	4.23426	5.84004	5.28624
ART1	4.70623	4.55639	4.56507	4.50011	4.67507	4.68056	2.43559	2.43431	2.20535	1.84881	3.12007	2.03897	1.38249	1.41836	1.47215	1.3924	1.34731	2.02121	6.20815	6.31801	5.69306	6.00766	5.66026	5.00764	5.91127	5.60079	4.85967	5.59087	5.60624	6.0445	4.81816	5.4765	5.62425	3.57661	6.0088	4.95556	5.25486	5.01839	5.19499	5.50218
ART3	3	3	3	3	3.16993	3	1.35187	1.36083	2.17196	1.92369	2.91468	2.45106	2.06724	2.19445	1.91688	1.98467	2.76474	2.92357	5.30104	5.13183	3.64338	4.88538	4.81246	5.85157	3.01434	4.89137	6.41914	6.18213	5.75375	2.58291	6.01735	4.99114	3.06018	4.31578	5.90084	2.34766	6.55893	3.0983	5.20472	4.40831
ART4	3.54703	3.57473	3.45943	3.40494	3.70044	3.54703	1.69956	2.17546	3.31339	3.57773	3.21722	3.22699	3.55204	3.59476	4.65676	2.6811	4.61732	2.3333	4.68615	5.24309	4.82996	5.97311	4.68533	5.99769	4.97863	5.8938	3.26357	6.33716	3.95264	5.46427	5.55807	5.54148	5.00549	3.09428	5.49135	4.78568	4.76789	5.13191	3.04796	6.4663
ART5	5.91368	5.97318	5.96035	5.91127	5.81341	6.06525	3.97706	3.49353	3.92201	4.14174	4.66631	5.17858	4.7804	3.40471	4.17874	4.82641	4.46663	3.55517	5.10624	4.13561	4.66059	4.55585	5.99138	4.97368	4.21067	6.27758	5.65069	4.01	2.52924	1.88363	4.96833	2.79351	2.95507	3.61988	2.97042	5.69071	3.31322	2.92868	5.60624	4.53626
ARTN	5.19929	5.13276	5.04736	5.05601	5.06631	4.90519	6.79868	7.33057	7.78642	7.81773	7.2234	6.84983	7.50869	7.83227	7.12704	7.14718	7.9752	7.26058	5.1648	5.46581	6.06578	5.45057	6.53571	5.82157	6.40862	5.07063	5.22118	5.19429	6.55139	5.62523	6.13167	6.48573	6.15022	6.40974	4.60387	7.13748	6.588	5.71399	5.91404	4.94861
ARV1	7.85726	7.59203	7.78493	7.72572	7.73044	6.63276	9.93539	9.59629	9.79708	9.65196	9.64165	9.66962	9.81127	9.48749	9.78061	10.0409	8.42758	9.64954	9.37186	9.07481	8.97727	9.34578	9.02542	8.67726	8.68987	9.52743	8.73967	8.59199	8.37022	8.96782	8.79312	7.75352	9.34534	7.90171	8.14144	9.84003	8.21476	8.57402	7.8812	9.06365
ARVCF	6.41669	6.39236	6.41717	6.39731	6.64757	6.9624	3.04516	2.86089	2.77439	3.34851	2.83369	4.5995	3.72624	2.70356	1.69701	4.11512	4.08832	4.79024	5.56174	5.91227	6.12775	4.81195	5.76658	5.22751	5.57526	5.59236	4.73419	4.79499	6.42382	6.12073	5.55664	5.043	6.3014	5.66855	6.67115	6.66241	6.70877	6.48204	7.06785	6.19319
ARX	5.19929	4.7589	4.85494	4.61908	4.79051	4.73649	3.74218	5.0563	5.99458	4.95709	4.71156	3.73694	4.1022	5.37513	3.17018	5.63392	4.7705	5.66123	6.36907	5.77896	5.50697	6.81414	5.60852	6.393	6.02467	6.21935	4.12448	4.83363	7.38013	7.08464	5.18537	5.94718	7.44841	6.67235	6.28563	7.502	6.13102	7.11621	6.46802	6.5565
AS3MT	8.47141	7.72997	8.03286	7.57267	7.4439	5.81557	11.5845	11.8592	11.8283	11.4144	11.2936	11.0092	11.3438	11.485	11.0259	12.9385	10.91	11.5355	8.89515	8.43518	8.50315	8.29064	8.77971	8.41108	8.48793	8.7794	7.37223	5.55662	5.76769	5.23792	7.08386	5.45375	6.73426	4.44244	5.4692	2.92052	4.19163	5.81118	6.37695	6.15766
ASAH1	10.3296	10.2846	10.185	10.4263	10.0209	11.0153	12.9431	12.8831	12.5466	12.24	12.6283	12.3158	12.2214	13.135	13.6049	12.0269	14.1974	12.7865	12.3997	12.2125	12.089	12.7078	13.1079	12.5531	12.9603	12.7225	12.2794	12.2926	10.4525	11.0787	10.479	10.6017	10.9848	9.94504	9.99986	11.1482	10.7065	10.5657	10.61	10.8957
ASAP1	10.1449	10.2455	9.92781	10.0514	9.99568	9.90568	9.57348	9.32792	9.43705	9.61152	9.17069	9.30972	9.37947	9.65657	8.95051	8.94199	9.6707	9.53876	11.7267	11.6933	11.4882	11.6794	12.0384	11.758	12.2794	11.905	11.0293	11.0026	11.0612	10.8746	10.9976	10.8982	10.1587	11.6314	11.1273	11.2509	10.9513	11.2957	10.26	10.9063
ASAP1-IT1	7.0735	7.87889	6.51232	6.33811	6.81818	7.73402	10.7419	10.9497	10.5192	10.8725	10.7449	10.4701	10.5721	11.5225	11.0653	9.9908	11.2316	10.4829	8.51002	8.32353	6.97824	7.97401	8.24937	9.08983	9.81256	9.47132	7.40808	7.97365	6.4794	6.01414	2.2914	5.1987	5.10074	2.76521	3.7801	6.67611	5.64631	2.66175	6.13967	3.76131
ASAP2	6.60815	7.06731	6.84799	7.49165	6.6538	6.9133	6.01648	6.19758	6.26203	5.46258	6.15113	7.39259	6.09953	6.03837	7.23993	6.65116	4.75931	6.87881	8.73161	8.17755	8.35936	8.43603	7.94295	8.77315	7.80658	8.14769	8.43753	8.53986	9.72334	9.55365	9.48158	11.4538	11.0209	9.25493	10.9117	11.7224	12.1415	11.9051	12.8597	12.7155
ASAP3	7.60374	7.29557	7.51615	7.43167	7.61276	7.32831	7.89906	7.56944	7.67962	8.06045	8.25496	8.35576	8.26788	7.71262	7.71957	8.47653	5.54675	7.96993	6.24829	9.02295	8.89691	8.80021	8.14846	9.39196	8.31304	8.11618	6.97554	7.39207	3.34794	8.84116	6.36897	4.32291	4.05582	6.14401	3.90322	3.72169	5.82549	5.11616	3.68749	4.94494
ASB1	7.1093	6.67903	7.02881	6.84303	6.7172	6.65059	8.11383	7.72324	8.09854	8.15949	8.1743	8.22593	8.2699	7.80263	7.81964	8.16671	7.58624	7.93945	6.32415	7.91794	7.75425	6.83158	8.16655	7.71675	8.072	8.0837	7.41686	7.64108	4.66164	5.12365	4.99894	6.26087	4.31635	4.67173	6.07949	5.0296	4.90049	5.30157	3.64945	5.16822
ASB10	5.94628	5.78825	6.0598	5.99283	6.09489	5.92864	8.04496	9.26944	9.26617	8.95697	8.53809	8.78865	8.51726	9.64954	8.3421	8.34115	9.01828	9.34082	3.75697	3.6691	3.80202	4.16276	3.00659	3.09692	4.17695	3.9097	5.917	4.63082	5.86669	5.90508	5.82837	4.70507	3.5542	5.60372	5.01054	4.36213	5.37202	6.37345	4.54969	3.95485
ASB11	3.45943	3.47358	3.32193	3.32193	3.32193	3.44825	1.69172	1.56557	1.54048	1.62338	1.73358	1.60992	1.56713	1.62749	1.67676	1.58539	1.80416	1.46987	2.20246	2.81748	2.67046	2.89099	5.81664	1.96242	5.67151	5.87981	6.62311	6.79326	3.31942	6.10236	3.8787	3.05985	2.3202	2.9327	3.50009	2.63437	3.67706	3.19753	2.68705	4.24784
ASB12	3.60421	3.71826	3.91735	3.59478	3.70044	3.84256	2.89257	2.62443	3.09517	2.80439	2.97976	3.15828	3.04713	1.3635	3.35195	3.37246	1.34014	2.44821	5.21827	4.32791	3.75425	4.1123	3.83862	3.63781	3.63207	4.1541	6.02823	5.3936	2.4634	3.03679	2.11796	1.96797	2.6676	6.17412	3.55297	3.94787	3.07487	3.37386	2.66175	4.21211
ASB13	8.66909	8.22722	8.183	8.25909	8.24608	7.89053	8.47231	8.71251	8.64742	8.49867	8.61295	9.11094	8.37191	8.66312	8.4228	9.0983	8.77892	8.55669	10.1115	9.98256	10.1613	10.413	9.10391	10.3585	9.73506	10.2884	9.44706	9.23977	6.13537	2.63534	3.60293	5.86831	2.06456	4.60611	4.84896	5.67945	5.27286	5.44932	3.7742	3.67467
ASB14	4.24744	4.17615	4.55912	4.38799	4.52376	4.31942	1.39204	1.41054	1.4105	1.41192	1.40023	1.38306	1.41192	1.41238	1.39556	1.41998	1.46128	1.41246	6.24358	6.17853	4.76515	5.08714	5.2142	6.02224	6.55827	5.74258	6.57422	7.64074	5.76651	5.58149	5.54137	6.23571	6.29681	5.63706	5.92244	5.31617	4.61493	5.40711	4.71439	4.7199
ASB15	4.73951	4.6174	4.69983	4.58465	4.64963	4.626	2.04603	1.38233	2.94276	2.55847	2.76654	4.935	2.42537	2.17941	2.77342	2.14114	1.35243	2.05847	4.34735	6.09743	4.62585	6.07238	3.80633	3.45189	3.83805	3.14083	6.97998	6.4172	5.95693	5.55573	3.09633	4.43042	5.51775	2.35978	5.15411	3.11303	4.08997	2.84547	3.31322	4.4859
ASB16	6.67825	6.4494	7.07186	6.72008	6.73094	6.06525	6.55223	6.89633	6.73037	6.75973	6.50187	6.39709	6.08664	6.94012	5.60375	6.28782	7.52196	6.53771	8.2977	7.50074	8.03591	7.89273	7.41562	8.62186	7.48499	6.51242	6.65851	6.51295	2.55599	4.25622	6.24173	5.69129	6.29156	5.10565	2.42365	5.95801	4.23213	2.98436	2.56938	5.3051
ASB17	3.16993	3.16993	3.16993	3.32193	3	3.16993	1.54149	1.56492	1.57293	1.5955	1.56529	1.52116	1.56264	1.57478	1.52918	1.60638	1.97165	1.50928	5.58032	3.61452	5.34702	4.87326	3.84746	5.53951	2.06259	5.16288	3.0986	4.29416	2.23028	2.7268	2.17594	3.39402	1.67694	5.69586	3.61842	5.98972	4.93013	5.34032	2.87105	6.31147
ASB2	3.97685	3.79282	3.91735	3.86556	4.09159	3.90937	4.61963	4.66733	3.59295	3.34507	6.44002	4.49727	3.14694	5.49065	6.75582	3.13665	7.93045	5.19698	5.43476	6.22515	3.80846	5.63892	5.334	4.73051	5.85983	6.69154	6.54823	6.51857	4.90618	5.46195	5.23883	7.23625	6.01002	3.11725	5.3066	4.10219	3.71659	5.67115	4.85276	3.4013
ASB4	3.54006	3.44825	3.49466	3.51914	3.49104	3.44825	1.4303	1.4175	1.83945	1.43572	1.43353	1.42212	1.42579	1.43058	1.43532	1.43733	1.49294	1.41047	5.28626	4.64858	5.15079	5.3453	4.69932	4.59844	4.94416	5.59953	5.41126	5.51273	4.92131	5.28557	5.21002	2.91712	3.9754	5.16726	5.32855	4.66105	4.9966	4.89657	5.54089	4.73249
ASB5	3.16993	2.80735	3	3	3	2.80735	3.57773	2.63934	2.76985	2.00024	2.23607	2.45938	5.19087	2.7602	2.21141	2.05358	1.36487	2.72123	4.33917	5.02469	5.58761	4.56935	2.9801	3.28389	3.29894	4.32094	5.87298	4.72801	1.39371	4.9738	5.32247	5.74055	3.19281	3.92684	4.57136	1.65054	3.4357	5.47366	1.7154	4.32179
ASB6	7.38455	7.06349	7.23165	7.19817	7.16723	7.50952	6.8182	6.28708	6.97854	7.05986	7.0281	6.9425	6.83485	6.60875	5.6814	6.93575	7.47611	7.1783	6.4144	8.77207	8.64111	7.0065	8.33822	7.59791	8.3291	7.95201	8.7937	8.73702	3.54428	4.41431	3.95162	4.71957	5.88561	3.88476	6.13864	6.12383	5.39377	6.0408	5.07388	5.24561
ASB7	7.24198	6.88533	7.11801	6.84835	7.0735	6.23339	7.72787	7.16048	7.35744	7.74807	7.47842	7.21662	7.72437	6.98642	7.08732	7.32017	8.06215	7.38511	8.9172	9.37059	9.25359	8.86366	9.51513	8.4306	9.33808	8.9383	8.24632	8.32622	8.0256	4.47232	3.06135	5.11367	3.35172	5.85327	5.02828	5.25154	2.59733	6.26801	6.35421	5.81453
ASB8	8.19671	7.86831	8.20716	8.12887	8.00983	8.1199	5.73512	5.71775	6.26447	6.49812	6.00325	5.98674	5.98093	5.82554	4.73782	6.52447	6.108	6.49812	10.0501	9.00294	9.11741	10.1152	9.07034	9.26505	9.07214	8.57782	8.63605	8.85041	7.66575	9.78347	6.65097	8.48816	5.19009	9.2035	6.1171	8.31027	6.9137	7.29546	7.62131	7.75974
ASB9	3.32193	3.32787	3.16993	3.16993	2.80735	3.16993	5.80552	4.751	6.00156	5.38096	4.61203	5.04435	4.82665	4.9844	4.00134	7.81798	3.61716	5.04265	5.35879	6.52274	6.45285	6.9888	6.59618	6.2253	6.27817	6.1813	7.20147	6.26136	3.45649	3.64236	5.90626	7.88463	3.26604	5.10232	6.93815	5.47679	2.30541	5.51999	2.68705	5.77757
ASCC1	9.09302	9.06436	9.19392	8.93677	8.9819	7.94491	9.81572	9.14914	9.46267	9.21995	8.97467	9.46864	9.18063	9.16389	8.87404	9.41241	7.82135	9.32822	9.92786	8.891	9.0432	9.4124	8.99892	8.88482	8.9464	9.81174	9.54663	9.9988	6.68497	4.31998	2.72849	3.44672	2.6809	5.80415	5.92647	4.6496	5.45565	6.57698	4.7175	6.17466
ASCC2	7.80778	7.63172	7.58244	7.79034	7.4439	8.2226	8.09923	7.75433	8.08911	8.04289	8.14386	8.31704	8.17878	7.45626	7.88653	7.92421	9.48463	8.2853	8.16054	10.0544	9.92537	10.3306	10.6698	10.6642	11.1746	8.66855	10.2234	10.515	3.52427	6.20007	4.72289	4.7079	6.13222	3.85545	7.0203	2.52924	4.79279	4.1542	3.5475	6.17552
ASCC3	9.62416	9.77362	10.0658	9.67932	9.68521	8.4333	10.5859	11.2472	11.0807	10.5612	11.0561	10.7644	10.6696	10.9626	10.6077	10.0925	8.33306	10.6278	11.1823	11.2098	11.0919	10.7247	10.778	10.5258	10.377	10.3397	9.64332	9.63557	8.57868	8.07741	9.0091	7.61746	7.779	6.03744	4.56834	9.11053	9.14857	7.6515	8.77485	7.56895
ASCL1	4.31942	4.17615	4.288	4.23107	4.25066	4.43039	2.50385	1.41627	1.84063	2.00912	1.41668	3.31252	3.16155	1.41374	1.94316	2.16086	1.48402	1.88559	5.27691	4.47881	5.52117	5.89855	4.69785	5.16676	4.80795	5.51813	5.14734	2.56894	4.52104	2.42149	5.55628	5.64003	2.3202	5.46051	5.19507	4.97763	4.34598	3.91013	3.73845	5.36723
ASCL2	4.27048	4.32353	4.13566	4.77648	4.25066	4.85719	7.93607	7.68779	4.96141	5.32382	6.8544	6.39494	6.4931	7.95346	9.07258	5.13672	10.3668	7.62127	2.37852	2.59843	5.9863	4.30473	5.63072	4.83063	5.58541	6.00339	7.08382	7.87348	3.37731	5.2605	2.44074	3.03747	5.33746	3.51822	6.48754	2.59733	2.38275	3.0983	3.25052	4.01339
ASCL3	4.84474	4.6174	4.80754	4.58465	4.90232	4.93295	1.48573	2.17421	1.69548	1.5359	3.71341	1.4442	1.48232	1.51676	1.49787	1.50589	1.57257	1.44347	3.3719	2.84659	2.77373	6.09553	3.40345	3.0859	5.09921	5.72637	6.81829	6.81524	2.33097	2.52924	2.08707	6.19246	3.02359	5.10565	4.25987	3.70619	2.78994	2.75783	2.74018	2.17889
ASF1A	7.86874	7.64783	7.90069	7.94359	7.94299	8.06611	4.65782	4.67483	4.92943	5.00016	4.27007	5.20783	4.7328	4.16844	4.25726	6.15071	3.90101	5.57389	10.5662	9.77162	9.87413	10.5571	9.23879	9.91561	9.02237	8.53289	8.72022	9.15267	10.9144	11.1853	11.3435	12.3125	11.2394	12.2077	11.8476	10.373	12.2113	11.5489	12.4444	12.6942
ASF1B	4.84474	4.94606	4.85494	5.12127	4.95346	4.68056	6.48935	6.37306	6.30576	6.25741	6.53666	6.42656	6.34443	6.28307	6.43386	9.27752	9.05712	6.35057	7.30475	7.38479	7.51391	7.18622	7.89273	7.99535	7.85242	6.86662	5.64759	7.76068	10.5645	10.195	9.14128	8.90232	9.36675	9.29246	7.61446	9.84147	10.0642	8.42561	8.36264	9.18836
ASGR1	5.70546	6.09254	5.62423	6.02014	5.97829	6.29662	6.2116	6.16148	5.6404	5.98533	6.12782	6.09814	6.06313	6.56728	6.69715	5.37079	7.81672	6.00432	4.50624	4.58785	6.27232	7.46812	7.60564	7.18094	6.8032	6.40093	8.11062	8.27962	2.70868	6.33293	2.32586	3.58285	2.95507	4.48935	6.62491	2.70458	4.39816	3.00977	3.57426	5.53967
ASGR2	5.23491	6.07614	5.81413	6.08368	6.03252	7.33967	6.66319	7.85427	5.81553	5.38344	7.17394	7.26898	6.19105	7.8875	7.1946	5.3379	10.159	6.68787	3.4679	6.07444	5.27864	8.048	8.0665	7.94922	8.27752	7.0829	10.0351	10.332	4.23702	6.41712	5.25309	6.90367	3.29978	7.31249	5.05035	4.08284	4.67428	4.62676	4.53333	3.48149
ASH1L	9.1874	9.20221	8.90545	8.90621	9.39433	9.30227	8.04848	8.66227	8.66873	8.94605	8.00919	7.52937	7.86927	8.717	7.71842	8.38155	8.41831	8.30988	10.5549	10.5298	10.5139	10.6404	10.469	10.365	10.8615	10.4644	9.19266	9.52607	5.56242	6.20188	6.10107	5.92542	5.36672	5.65057	6.56542	6.87188	5.49894	4.93857	6.15987	4.94128
ASH2L	9.14281	9.05151	9.29265	9.31192	9.19096	9.04537	10.3053	9.95825	10.0117	9.80044	9.96997	10.3376	10.31	9.93187	10.081	10.6806	10.3376	10.0942	9.90674	11.2466	11.6859	10.2901	10.9682	11.9753	11.3994	11.1786	11.3513	11.3416	5.31376	4.40874	3.16501	5.89525	4.15499	4.44244	4.64567	7.40515	4.87427	7.26897	6.38314	6.94005
ASIP	4.94606	5.19929	4.80754	4.94606	4.95346	4.89039	3.65479	3.33112	3.15745	3.08965	3.99574	3.6521	2.34139	3.31675	2.36022	4.0718	3.80555	3.428	4.99577	5.37211	5.78533	2.5831	3.27775	4.1163	3.3038	2.42343	7.23137	3.35898	4.64328	3.95376	5.68904	5.71189	2.83375	4.92748	3.38507	2.52924	2.73017	4.00409	3.50009	6.17346
ASL	9.62416	9.36189	9.38672	9.44512	9.1792	8.63215	10.3759	9.99964	10.6174	10.3442	10.5496	10.5381	10.4626	10.2213	9.89309	9.74505	8.73109	10.4488	8.85065	10.5599	10.608	8.83109	11.1609	10.1548	10.7453	11.0223	11.2157	11.3864	7.32109	6.50635	8.00649	4.35532	4.11226	6.2321	5.93562	6.8104	5.94204	6.90067	3.90493	4.03044
ASMT	3.71826	3.57473	4.01458	3.64627	3.70044	3.90937	1.51907	3.61353	2.99211	1.55521	1.95204	3.25464	2.19572	3.46662	3.84361	2.4831	5.2288	1.97472	2.5595	5.78808	3.14083	4.39313	5.9329	5.76941	2.73492	4.28781	5.15477	4.05766	3.88876	3.97613	4.18018	6.32282	4.52045	3.06013	4.40755	4.0356	2.85237	5.43974	5.31622	3.84261
ASMTL	9.56006	9.23097	9.36947	9.44005	9.16544	8.93066	11.4726	10.992	11.6655	11.3063	11.9598	11.4575	11.8434	11.3544	11.02	10.8145	10.1956	11.1111	10.2438	10.9344	10.8096	10.1005	11.1335	10.6529	10.8043	11.1214	10.9334	10.8869	6.47046	6.57639	6.51926	7.63952	5.28891	4.57486	5.00485	6.68733	7.08312	7.84176	7.34599	6.47067
ASMTL-AS1	5.55064	5.59014	5.67097	5.5725	5.5225	5.81557	7.70422	7.77608	7.43627	7.64525	8.10523	7.4359	7.87702	7.28148	6.75131	6.50378	6.83357	7.60568	7.52437	7.01101	6.88039	8.17573	7.00887	7.723	6.98113	6.87166	6.98902	6.21431	5.99526	5.16377	5.82166	5.81678	4.9809	5.52092	5.80321	5.34668	4.97922	5.61442	5.51431	5.48351
ASNA1	7.83089	7.93974	7.95706	7.92701	7.99158	7.47573	10.1576	9.59261	10.335	10.0797	10.1168	10.1235	10.2616	9.56084	9.27947	9.54624	9.38811	10.0492	4.1947	9.78067	10.0449	8.21451	9.45343	10.9496	9.76659	9.90941	11.197	11.3271	4.11876	2.68777	2.82601	4.99638	5.12688	3.94894	2.46771	7.60919	7.25556	7.37016	6.4663	7.24256
ASNS	7.43709	7.43486	7.63777	7.61096	7.30271	8.13505	11.5404	11.6507	11.0858	11.3384	11.7849	12.7453	11.6608	11.9779	11.5943	11.267	11	12.5878	9.32297	9.26621	9.17202	9.71067	9.28794	9.68204	8.78027	9.46246	9.182	9.05747	3.19281	2.78117	5.84721	4.21932	5.21876	5.59639	2.90774	5.43037	6.17648	5.76183	5.27621	6.08604
ASNSD1	10.2046	10.1008	10.3061	10.2109	10.0227	9.97921	11.0924	11.2569	11.2925	11.0658	11.2026	11.1405	11.0403	11.0444	11.1195	11.2193	11.4894	11.0006	11.0097	10.8278	10.77	10.7612	10.2054	10.4701	10.4009	10.1118	9.86768	10.1613	3.26403	2.58291	4.00499	2.81496	3.68551	3.48189	2.42365	5.20143	4.38247	5.53917	5.17514	6.36759
ASPA	3.68158	3.79282	3.91735	3.9537	3.70044	3.81579	3.21589	2.29653	4.89756	2.86298	5.02906	2.6652	3.04778	3.7868	6.34397	4.79667	3.19899	3.98532	2.713	3.39622	2.73282	3.6576	3.4963	3.02614	2.69617	4.18725	3.42903	5.62614	4.46216	5.85494	2.639	5.47791	3.4137	6.15692	5.89572	3.68679	6.40254	5.15866	4.72041	2.20818
ASPDH	5.76339	5.51312	5.68767	5.58487	5.7864	5.62662	4.65029	3.68446	2.84146	2.55463	2.19283	1.40329	2.81562	3.2576	2.52823	3.54484	2.52851	2.97713	8.39496	5.14504	5.30638	4.90037	4.05707	6.097	3.79382	5.00764	6.7715	7.8019	3.86403	2.82777	3.61655	5.90289	3.87112	3.26604	2.63534	3.38602	3.90546	2.95785	2.40243	3.37434
ASPG	5.78067	5.79193	5.92457	5.84299	5.83884	5.84001	7.99157	8.41546	7.89906	8.42319	9.52096	10.0004	9.56984	8.2577	8.24146	12.0554	5.50907	8.81827	6.90928	6.02845	5.88954	4.82561	4.73289	6.95454	5.87497	4.62851	5.24184	7.29045	3.0073	5.29008	3.73927	3.70274	3.57332	3.6479	4.91323	4.34296	4.56172	3.36559	2.61513	4.09311
ASPH	7.76892	7.53303	7.67547	7.53826	7.41395	7.14378	8.57369	8.50973	8.56321	8.3322	8.52192	8.05381	8.3655	8.43449	8.66539	8.57043	8.60263	8.4809	9.59462	8.60791	8.59533	9.51656	9.23421	8.00129	8.99797	8.28107	7.84254	7.79803	7.71209	5.28703	6.35979	8.00805	7.1144	6.96834	8.69858	6.90735	7.42693	8.05106	6.86869	7.51368
ASPHD1	7.70755	7.66923	7.74701	7.86428	7.73474	7.24676	9.90102	9.9423	10.4204	9.59065	10.6471	10.1115	10.6372	10.2366	9.64711	8.44396	6.38337	9.56748	7.92586	7.9036	7.92046	8.14329	7.69538	7.65672	8.12708	8.43565	7.77775	7.66691	5.53569	4.10881	5.51289	2.99536	5.33282	5.79843	7.24616	4.04014	4.39472	5.11298	4.98526	3.86678
ASPHD2	5.90358	5.58964	5.80156	5.86897	5.7116	5.4995	6.75917	5.96102	6.14806	6.15182	6.53326	6.03628	5.79858	5.78837	5.64384	5.57389	6.67641	5.75349	8.33076	7.55334	7.55707	8.02812	8.05826	6.98622	8.048	8.40069	8.32448	8.18993	8.55563	7.62739	8.13915	6.87188	8.32556	8.03222	8.57402	8.61068	7.97626	7.08312	7.32003	7.79318
ASPM	5.03677	4.97035	5.62423	4.78325	4.64963	4.99455	6.5352	6.05764	6.60841	5.38842	5.94717	6.84845	5.38916	5.07334	5.91264	9.50926	4.69802	6.28463	7.43459	7.12047	7.02467	7.40275	6.6468	7.24726	6.76149	6.58204	6.82778	4.3738	10.0851	9.50981	9.63845	9.44114	10.6017	10.4969	11.1444	11.0476	9.45191	9.66979	10.0885	9.47233
ASPN	3.54703	3.44825	3.45943	3.535	3.83238	3	1.71288	2.22816	3.43552	2.39271	3.19729	1.39941	2.22483	3.51138	2.27809	3.4858	1.50399	3.03741	6.40634	4.83452	4.493	5.93431	2.2808	5.61997	5.48209	2.34276	2.53181	5.06556	5.05368	5.32798	5.99642	5.3393	5.95123	3.19219	6.42121	5.69273	5.42784	5.67995	2.58545	5.91011
ASPRV1	6.34838	6.33585	6.41717	6.42839	6.59622	7.03671	8.45497	8.45976	7.71583	8.19848	8.58259	8.25981	8.36243	10.0965	9.94012	8.34821	12.5457	9.25873	8.00787	8.14987	8.1403	7.45073	9.32331	7.80041	9.52004	8.65475	8.50909	6.96001	6.12587	6.30208	5.92219	4.22991	4.99396	3.68875	7.03123	7.28727	4.72304	5.41466	3.47295	2.23709
ASPSCR1	6.58333	6.53851	6.44954	6.40915	6.33974	6.18732	7.44177	7.48992	7.34458	7.4687	7.58952	7.57007	7.59205	7.38281	7.24712	7.34864	7.50498	6.99398	5.85558	7.01525	7.49334	5.04446	6.49587	7.8472	6.92852	7.95453	8.97546	8.73083	3.28962	2.88661	3.67613	3.11852	2.79436	2.73676	2.52924	3.83202	4.13919	3.64713	2.31323	3.67467
ASRGL1	6.31372	6.11057	5.99283	6.14058	5.89583	6.23339	10.0977	10.2172	10.2018	10.7078	10.188	9.86955	9.7088	10.4498	9.94551	10.5779	10.6954	10.3388	4.89028	8.33415	8.6602	8.05711	8.45764	8.34434	8.8803	8.87248	9.5869	9.67761	6.87383	6.1633	5.73048	6.52067	6.05853	5.91148	4.81755	6.65973	6.05251	5.35643	6.51735	6.02925
ASS1	7.78435	7.74188	7.84712	7.75959	7.95706	8.12346	7.36811	7.05534	9.65354	7.51128	8.44561	7.53116	7.72086	8.32477	8.36335	9.38469	4.18215	8.7633	8.86835	8.34305	8.58705	8.47869	7.53071	8.46233	7.30948	8.95156	9.60424	9.99408	5.47782	6.00632	6.67611	6.70061	6.29471	6.69755	6.52303	3.57332	4.94969	6.20652	5.95031	5.81798
ASTE1	7.88492	7.47099	7.81525	7.68813	8.03074	7.57373	7.71069	7.28115	6.95215	7.00559	7.45626	7.66329	7.77117	6.99083	7.0457	7.96993	7.88066	7.52591	8.76028	8.8924	8.78729	8.32749	8.04232	8.39644	8.59967	9.04435	8.47985	7.85081	5.06826	4.44669	5.56304	6.58133	1.96285	6.7583	2.55475	2.10369	3.34794	5.04185	4.59511	4.41841
ASTN1	6.823	6.26652	6.53078	6.69219	7.28956	5.70237	9.11767	9.52494	9.2815	9.66573	8.89081	9.20966	9.0204	8.59033	8.20032	9.73544	3.29761	9.7136	9.07092	9.05894	9.30921	8.89491	8.5647	8.19377	8.50851	7.06564	7.14008	7.53091	6.70258	5.61121	7.16976	4.96781	6.90351	6.14999	5.8857	6.61013	6.16219	5.37392	5.8499	5.75647
ASTN2	5.74684	5.65038	5.593	5.62741	5.64339	5.89617	6.89934	7.32966	7.04475	7.40069	6.55454	7.27884	6.79684	7.1331	6.21321	7.97592	6.35585	7.83151	6.34153	7.6194	7.53973	7.8051	6.60308	7.6194	6.93869	4.12982	6.22124	5.56505	8.02018	6.11124	6.39579	7.65793	3.50773	5.60297	7.36038	3.49843	8.50839	6.52584	5.8966	6.6963
ASXL1	7.96398	8.05357	7.79371	7.7833	8.05868	8.31272	9.53471	9.41996	9.61186	9.49251	9.68889	9.61152	9.85645	9.50017	9.49294	9.07461	9.24166	9.37862	8.80287	9.92729	9.59235	9.07092	9.95198	9.86433	9.78568	9.61778	9.26707	9.33119	7.93487	6.28547	7.1304	7.01104	7.58355	8.05653	8.94647	8.86816	7.40082	7.33968	7.10492	7.12599
ASXL2	7.39172	7.24454	7.20774	7.12454	7.36621	6.94022	7.66884	7.37554	7.29922	7.52834	7.4239	7.67867	7.72478	7.43172	7.91862	7.31641	8.48154	7.10377	9.78768	9.58395	9.67885	9.70429	9.54305	9.75254	9.60052	9.55205	9.64082	9.62734	9.15888	9.10559	8.21882	7.87664	8.37467	9.62294	7.78853	10.3079	9.45509	8.06181	8.46088	8.58506
ASXL3	4.07268	4.1682	4.288	4.04395	4.2047	4.28388	1.48093	1.51177	3.52335	1.55162	1.47953	1.44117	1.48581	1.52052	2.08719	1.51859	1.58801	2.2429	6.55571	6.21165	5.45284	6.37131	5.82605	5.23534	5.20179	5.22118	5.88077	3.62752	9.18328	6.6638	5.86912	8.01634	4.86761	8.02482	8.30761	5.24714	7.75209	6.63802	7.22358	7.71744
ASZ1	2.80735	2.80735	2.80735	2.58496	3	2.58496	1.51118	1.48158	1.50393	2.6114	1.54533	1.51468	1.50108	1.51845	1.50535	1.49623	1.54842	1.45621	6.06181	2.13876	3.0599	5.45887	4.33477	4.03595	1.54931	4.60966	6.59718	4.30473	6.53094	5.27345	6.80972	5.9856	8.00729	3.5928	4.86391	5.99344	6.95798	5.46839	5.84124	6.35439
ATAD1	9.62193	9.48456	9.73681	9.57613	9.60547	8.91534	11.8989	11.8484	11.7501	11.8813	11.6691	11.3029	11.5836	11.5798	11.7156	11.7946	10.2722	11.4288	10.7178	10.525	10.4547	10.4193	10.7475	9.82568	10.4184	10.3742	9.55394	9.50134	10.2441	10.5837	9.91723	11.4468	9.86822	10.1068	9.64588	9.51585	10.5586	10.1014	10.731	11.0476
ATAD2	9.52315	9.7828	9.9588	9.43292	9.99472	8.15818	11.2642	11.4411	11.4624	11.5014	10.9704	11.3493	11.9629	11.6026	10.8671	11.7898	8.06153	12.1622	10.2399	10.9834	10.7159	10.0799	10.0069	9.92206	9.81614	9.22536	8.43699	8.02383	10.9656	10.3194	10.1389	10.2504	10.5601	10.0851	10.289	10.587	9.87609	10.0065	9.61097	9.96458
ATAD2B	6.64876	6.41904	6.77102	6.53617	6.42839	6.24913	8.03201	8.05618	7.94078	7.60007	8.12936	8.08534	7.99641	7.95633	7.83865	8.46748	8.39291	8.0189	6.5459	8.91348	7.90714	7.92194	8.90212	7.04618	7.9238	8.4306	7.05474	7.79908	10.4715	8.31027	11.4999	8.9229	10.6614	8.95578	10.47	10.9352	10.8792	10.4112	10.5548	10.1301
ATAD3A	8.32565	8.09201	8.20716	8.39575	8.20529	8.50721	12.8147	12.5996	12.6587	12.788	13.2413	12.8609	13.0194	12.8359	12.7362	12.5824	11.1208	12.344	7.1858	8.77383	8.74081	8.30942	8.48936	8.93854	8.90549	9.39521	8.66395	8.22606	6.94013	7.45848	7.14588	6.77158	6.22762	4.95556	8.48083	7.38297	5.05167	6.55579	6.97125	3.37434
ATAD3B	7.48548	7.40042	7.49335	7.4832	7.41395	7.76816	11.0917	11.0279	10.9245	11.1441	11.6629	11.2321	11.4078	11.0618	10.895	11.1548	9.95276	10.7985	7.50074	7.75758	8.0701	7.59762	7.77226	8.64896	8.12574	7.84674	7.9256	8.1481	3.88712	6.07289	4.10674	5.94945	4.59865	3.78292	4.5397	6.63413	5.07669	4.40341	6.04434	4.51407
ATAD3C	4.73951	4.67031	4.7589	4.64255	4.90232	4.73649	5.22456	4.79817	5.36529	5.62958	5.85651	5.68888	5.78269	4.46502	5.03803	5.21124	5.38221	4.99643	7.15771	3.5305	5.21229	5.87745	5.36767	5.13855	4.03203	5.29081	5.37673	7.68309	7.20468	4.00236	6.97436	3.44057	7.28804	4.93608	8.21223	3.14371	5.92494	6.33342	6.7064	6.69881
ATAD5	5.43186	5.41009	5.2958	5.34258	5.83884	5.4995	4.97316	4.86458	4.92573	5.53196	5.04265	4.99034	5.08679	4.33403	4.62915	6.34057	4.19218	4.64502	7.06704	7.19347	7.42955	7.33974	7.1208	7.13513	7.09631	6.66931	6.65036	7.03145	6.65334	3.21822	2.26311	4.951	6.09928	5.68961	2.52924	8.19729	5.31649	6.52818	6.00367	6.38121
ATAT1	6.2196	5.76672	6.17813	5.93632	6.19605	5.70237	8.27988	7.6809	7.91948	8.29931	8.06295	8.35849	8.16288	7.79021	7.55001	8.29892	5.97772	8.26102	7.95626	7.12687	6.91854	7.42188	6.75153	7.85319	7.08516	6.33634	7.83129	6.9296	5.48491	2.95283	2.56675	4.30541	5.98196	4.30595	4.48457	4.285	4.5656	3.04315	5.16726	2.44433
ATCAY	5.6232	5.57166	5.50247	5.63709	5.6594	5.53368	1.44746	1.93631	1.44401	2.55904	1.4755	1.45767	1.44863	1.95249	1.84736	1.51895	3.24539	1.8561	8.00746	6.9194	7.16352	5.19332	6.06375	6.29479	6.27712	6.33913	6.53571	5.28238	3.06331	5.48378	5.94384	3.31407	3.62288	2.98503	2.42365	2.47612	2.30541	5.23597	5.78801	6.12933
ATE1	7.02324	6.88094	7.00725	7.03293	6.97527	6.65241	6.67683	7.15125	7.15333	6.79417	6.52369	6.30962	6.69849	7.0215	6.67195	6.90871	6.16993	6.27332	9.40467	8.43784	8.32556	8.71864	8.37027	7.65934	8.01989	7.57797	7.31106	6.93329	10.6869	9.28579	11.0158	8.37112	9.78347	10.3981	9.64483	11.1103	10.574	9.73419	8.84513	7.95226
ATF1	8.95479	8.80344	9.01475	8.84931	8.79064	8.50609	9.81993	9.72643	9.77438	9.54778	9.10868	9.58096	9.49294	9.79667	9.61001	9.95985	9.68941	9.48825	10.9015	10.3702	10.1543	10.5464	10.1492	9.1521	10.0099	9.96831	8.5948	9.24428	9.52945	10.6418	8.28238	9.40996	9.89058	7.88264	6.54275	9.8465	6.75414	10.124	8.71086	8.03114
ATF2	8.65572	8.72483	8.76981	8.62974	8.78505	8.13233	7.94078	7.5246	7.99157	7.77395	7.66062	7.85598	8.00003	7.52125	7.55661	7.75546	7.77321	7.85161	10.8289	9.96017	9.83331	10.0713	10.1434	8.78484	9.74119	9.40908	7.88848	8.21451	9.84359	11.458	10.7648	8.9834	9.57872	10.4902	10.145	9.70218	9.76383	10.9201	10.0296	11.2144
ATF3	9.52478	10.4957	8.377	9.97266	10.099	9.80888	10.0393	8.83151	8.61438	8.67501	7.48072	10.4028	9.3605	8.88325	10.1471	7.89785	7.83645	9.07698	8.07298	9.05277	8.52627	8.36893	10.0066	8.23981	9.82451	7.84167	11.3229	11.5422	4.26864	4.25159	4.44915	5.73686	5.5857	4.31163	5.49733	5.69586	5.28372	4.22368	5.6967	3.54022
ATF4	12.7302	12.5893	12.382	12.5162	12.6384	12.5276	15.8994	15.4201	15.4447	15.7649	15.9891	16.1594	15.8994	15.6697	15.8813	15.7649	14.426	15.8117	11.434	12.3034	12.6432	12.4452	12.1663	13.1374	12.4896	13.6001	13.2596	13.3244	8.8786	5.43556	4.10176	9.37605	3.90743	10.5593	8.96782	10.0806	7.41455	6.81522	7.43884	9.36412
ATF5	7.13847	6.98569	6.95308	7.01648	7.01692	6.93453	8.46488	7.99582	8.3262	8.49563	8.03792	8.49912	8.11534	7.9613	8.31421	7.25324	6.61599	7.68711	6.20092	6.53508	6.17071	6.43705	6.37456	7.80727	6.60333	7.30608	8.50485	8.77456	5.44459	5.67484	6.30208	6.63481	6.04377	6.825	6.33194	5.62172	6.09607	5.47981	5.96908	6.41272
ATF6	8.5184	8.54762	8.425	8.59479	8.58613	8.45691	10.4953	10.5612	10.3388	10.2711	10.4469	10.5752	10.7026	10.6223	10.93	10.0714	11.142	10.3472	10.3438	9.90434	9.80413	9.73963	9.94178	10.4543	9.62753	9.89394	9.95147	10.0307	7.40669	5.27773	6.55241	6.01142	5.67143	5.40621	8.74291	7.14697	6.05663	7.93893	5.60507	8.23547
ATF6B	6.70271	6.4494	6.25003	6.51143	6.43731	6.60991	8.75313	9.49377	9.05202	9.01828	8.39336	8.56639	8.50334	9.3049	9.2724	8.47535	10.2706	9.20639	4.97244	4.62495	4.33249	4.68873	4.86956	6.18291	6.10652	6.12892	5.5558	6.65813	6.29862	8.84768	6.18925	5.84464	6.54049	8.38841	5.78461	8.24527	5.03665	6.64415	6.00367	6.40768
ATF7	6.84084	6.9451	6.77102	6.77425	6.77479	6.71912	5.87092	5.67066	5.79745	5.44637	6.07749	5.86069	6.0313	5.61932	6.07604	5.80115	4.8074	5.49593	7.99122	7.93204	7.79638	8.07141	7.83819	7.54906	7.76538	7.76501	8.86321	8.82782	6.20064	6.41525	5.42766	6.04335	5.55377	5.99033	5.68924	5.6162	5.77798	6.16956	6.28127	6.49978
ATF7IP	8.77051	8.68818	8.73126	8.44489	8.85556	9.17729	9.09781	9.3261	9.05712	9.21515	9.10915	9.03373	9.29575	9.37519	9.605	8.94605	10.6157	9.15703	11.2362	9.70566	9.93588	10.2574	10.2455	9.79949	10.1075	10.1355	9.91113	9.95829	11.6518	10.4151	9.81738	11.41	10.5677	11.4622	10.6519	10.9553	11.5532	11.488	11.1766	11.2553
ATF7IP2	9.11276	10.586	9.73931	9.86236	9.61743	10.1408	10.3025	10.6437	9.23523	9.62696	9.51942	10.6599	9.98766	9.97974	9.72804	9.70011	8.97913	9.83946	8.97546	8.98306	9.11073	9.58093	9.86468	9.69037	9.34755	9.34727	9.70863	9.71663	5.68704	9.2429	6.42785	7.45427	6.8433	6.68481	7.64916	4.86811	10.1561	8.15224	8.89186	7.00127
ATG10	5.50799	5.86145	5.6448	5.47451	5.49254	5.43707	5.33487	4.36443	4.89935	4.66109	4.88776	5.39514	5.2508	4.22064	4.78752	5.20484	3.65381	4.70088	7.8412	7.13979	6.72234	6.81524	7.25327	7.04813	7.10268	6.92343	7.41242	6.84725	5.8522	5.50432	5.37811	5.31149	4.67438	5.36636	5.29022	4.61572	5.96239	7.08358	3.93636	5.85846
ATG12	8.48866	8.26414	8.81209	8.48813	8.59041	8.69021	7.00393	6.97809	7.03376	7.13113	7.03376	7.26433	7.03914	8.27988	6.77267	7.38886	7.7947	6.97401	9.26724	9.45038	9.37572	9.04397	9.62357	9.56953	9.74725	9.69964	9.03863	9.24043	5.26077	5.54262	7.82923	8.59544	5.98026	8.99418	5.55628	6.9068	6.2518	7.05514	5.35181	7.80361
ATG13	8.34599	8.23677	8.3283	8.23372	8.26414	8.08681	8.23586	7.65831	8.00498	8.09923	8.03444	8.48917	8.33071	7.75724	7.50339	8.04559	8.25068	8.47746	8.90058	9.60652	9.66813	9.04233	9.26361	10.1369	9.4111	9.35729	10.2211	10.4853	6.4622	6.0051	6.29812	6.42427	5.84566	6.30395	6.77866	6.98551	5.7831	6.56436	5.81309	5.40821
ATG14	8.2888	8.23309	8.07659	7.82008	8.25406	8.46215	4.65876	4.73236	4.56638	5.47846	4.34358	4.75697	4.5674	4.32142	3.19825	5.08884	3.95063	4.83096	9.63647	9.64818	9.67856	9.63491	9.51458	10.1192	9.38939	8.83541	9.73963	9.75658	11.9264	11.4515	10.6641	11.7106	10.2565	11.2188	11.2675	10.3378	10.4211	10.8266	11.2675	11.2802
ATG16L1	6.05126	5.76672	5.93632	5.75899	5.86384	6.28565	7.42705	7.62719	7.60679	7.84372	7.66573	7.41862	7.54425	7.4702	7.09161	7.40758	7.92126	7.63942	6.49212	7.75725	7.01101	7.68487	7.8821	7.60489	7.78967	7.1449	7.88738	7.68487	9.86366	8.70944	5.67117	8.2169	8.92983	7.64275	8.73472	5.52309	6.81705	8.92749	7.0457	9.13833
ATG16L2	6.46075	6.93867	6.61852	7.02461	6.54137	8.12346	11.1542	12.1934	10.7578	11.1941	11.8145	12.0893	11.3949	12.8505	13.2857	11.2977	15.8215	12.5008	6.03741	8.5028	7.83966	7.86148	9.85512	10.4833	11.192	10.0401	10.4543	10.4162	5.00549	3.14627	3.81945	5.79679	3.61672	3.51822	3.82211	6.05321	4.70507	5.87768	3.7091	6.16937
ATG2A	9.26978	9.60379	9.13298	9.28032	9.33665	11.1154	9.2421	9.2651	9.15967	9.40187	9.73868	9.86254	9.75421	9.55837	9.78808	9.18765	11.7315	9.65532	8.80219	9.53854	9.49841	8.73788	9.58544	10.3645	10.2118	10.0177	10.8292	10.9231	7.33411	6.8427	7.45366	6.66732	7.09894	6.82309	7.93953	4.88079	7.13433	5.30688	7.55811	4.24784
ATG2B	8.06666	7.79586	7.80769	7.66296	7.95706	7.63815	9.63485	9.56084	9.56164	10.0181	9.64648	9.37136	9.73768	9.54285	9.45238	9.2741	9.09391	9.45353	8.86321	9.63557	9.67324	9.09123	9.33808	8.43565	9.33773	8.98569	8.27603	8.0862	8.03379	8.5359	6.21033	5.65395	8.16535	9.23179	5.68158	8.37112	6.15917	8.08812	7.57063	7.66691
ATG3	9.55923	9.75802	9.68747	9.7176	9.44196	9.92231	11.255	10.6639	10.8067	10.4463	10.8449	11.0265	10.8456	10.7044	10.9737	11.0092	11.977	10.9579	12.0247	11.9701	11.9886	12.3045	12.3321	12.3844	12.2508	12.1774	12.0801	11.8024	6.328	6.6531	7.70664	7.51119	6.47868	8.01587	5.37918	7.83431	6.5788	6.51898	6.4891	7.00373
ATG4A	8.04658	7.79753	8.12821	7.94359	7.65898	7.59223	8.54974	8.04049	8.37191	8.06598	8.05618	8.27811	8.16079	7.94812	8.03235	8.14556	8.2264	8.30132	9.43147	9.22937	9.21184	8.63217	9.21125	9.52039	8.74353	9.11936	8.91659	8.84451	5.13342	2.78117	2.55664	4.76058	7.25023	5.02443	3.44351	7.3625	10.6173	6.67322	9.03563	5.62917
ATG4B	8.77412	8.944	8.80136	8.67714	8.81209	8.90832	9.62432	10.1652	9.93971	10.036	10.0481	10.1403	9.82334	9.99344	9.33669	9.78689	10.0043	10.0528	7.06638	9.56072	9.69284	8.70553	9.17121	9.81949	9.49775	9.71178	9.78885	9.72657	6.50607	5.41721	6.66995	4.30541	6.43781	6.31072	5.63792	5.99116	6.3454	5.18931	5.91148	3.9963
ATG4C	7.53773	7.45247	7.74281	7.39343	7.13166	5.84001	5.86405	6.04329	5.93364	6.32385	5.17484	5.02159	5.27244	5.47775	5.01688	5.98045	5.49151	5.70298	8.65606	9.11936	8.87992	7.72423	9.36548	7.94741	8.96194	8.84155	6.8776	7.78494	9.29021	10.143	8.65087	9.50093	7.32003	10.2473	10.1849	9.43834	9.54987	9.77714	11.0024	8.25008
ATG4D	6.73204	6.39236	6.57285	6.56946	6.20949	7.00899	7.10377	6.81277	7.07924	7.30256	7.10115	7.2503	7.18428	6.90195	6.56875	7.03641	6.68856	7.14396	7.48268	8.29981	8.81516	7.76784	8.14506	9.00055	8.1246	8.78009	8.50048	8.78575	5.25555	9.02721	9.49363	6.32645	5.34078	4.34551	3.61842	5.99797	7.19873	8.26042	8.48318	5.95144
ATG5	8.51344	8.55201	8.73544	8.4975	8.36839	8.22026	9.18268	8.78689	9.10353	8.68005	8.68864	8.70012	8.84475	8.62344	8.56044	8.68175	8.03113	8.54721	10.3316	10.5678	10.5515	10.2964	10.4328	10.0143	10.2824	10.2239	10.0315	10.2491	8.70675	5.65353	7.27995	8.37022	8.77132	8.65255	6.66675	7.79754	8.61358	8.43295	8.94814	9.11646
ATG7	6.89392	7.02477	6.90028	7.02461	6.85343	6.72008	8.46798	8.50874	8.21603	8.4143	8.84658	8.37221	8.58879	8.48524	8.41725	8.14843	9.13672	8.36638	6.9725	8.103	8.03316	7.90565	8.25877	8.16023	8.29397	8.41416	9.00679	9.25698	5.22363	6.25012	6.57794	5.04633	5.35285	7.27349	5.3433	6.00235	6.28614	6.09125	7.83367	6.96309
ATG9A	7.90699	7.74782	7.94612	7.89898	7.8377	8.04749	7.57428	7.04475	7.01442	7.16564	7.87614	7.84807	7.51107	6.70499	6.87089	7.16351	8.02697	7.47694	7.33345	9.1555	9.31976	8.60302	8.82999	10.0848	9.09447	8.0987	9.68851	9.4962	2.79213	6.21923	2.26311	6.34689	3.72291	5.92916	6.77798	3.75027	6.47873	3.86293	5.44848	2.36641
ATG9B	4.99338	4.81124	5.09639	4.67428	5.07145	4.97101	3.45587	3.24444	4.07285	4.38017	4.42118	4.25758	4.11798	3.63456	2.55519	3.87769	3.60394	4.33491	7.59913	6.49633	7.02175	6.03294	6.39146	6.49044	6.56614	5.26328	6.53541	5.57992	4.20055	5.24151	5.87955	5.2104	5.56841	4.83351	5.92494	3.19281	6.05923	5.84115	6.06568	4.34296
ATHL1	6.2196	7.24715	6.75597	7.38408	6.73094	9.85974	4.78975	5.00978	5.61384	4.93924	5.51158	6.0041	4.88558	6.35412	7.04819	4.45333	10.4028	7.0898	6.07499	8.08879	7.60343	8.07085	9.41306	9.21688	9.9289	8.35962	9.84432	10.4407	7.03838	7.25086	4.70604	5.19009	6.94515	6.49664	6.86311	5.54239	6.99701	6.18574	7.33495	4.40831
ATIC	10.6713	10.6861	10.6907	10.5798	10.6639	10.0154	10.8708	10.963	11.3201	11.2481	11.207	10.5294	10.9069	11.0284	10.3964	11.0792	9.05232	10.5603	11.7107	11.9551	12.0489	11.3496	11.6421	11.8264	11.5572	11.8354	11.617	11.4983	7.20764	4.11789	4.2747	10.3509	7.40669	4.3627	7.59025	7.10602	8.4546	7.25398	9.03418	8.76551
ATL1	5.43186	5.87293	4.99728	5.49231	5.26173	5.06205	5.74323	4.97426	6.05505	5.02598	6.01107	6.62692	6.25527	5.76607	6.71401	6.13837	5.59504	6.41633	7.9353	7.87322	7.61749	8.54856	7.40971	7.54787	7.29494	7.0265	6.08948	6.7141	6.61308	5.32427	10.3921	6.17742	2.40243	5.07697	7.03806	6.14396	5.21907	6.48958	6.99049	6.5636
ATL2	8.29266	7.88913	7.85156	7.70875	7.94855	8.0694	7.32734	6.74611	6.89464	7.38829	7.16103	7.22926	7.24576	6.36937	7.50031	7.60303	7.07717	6.69602	8.49533	9.24103	9.0117	8.96163	8.59226	8.48461	8.58001	8.68508	7.8177	7.78782	10.8674	10.4409	9.65825	10.5548	10.5927	11.0985	9.65523	10.0492	10.2735	10.7177	10.5264	10.9792
ATL3	9.40121	9.52958	9.59746	9.62498	9.55255	8.94736	9.88825	9.74889	10.1652	9.68679	9.83284	9.47762	9.95306	9.7127	9.69268	9.18268	8.66227	9.51108	10.798	10.4882	10.3836	9.88907	10.2913	10.2234	9.94054	10.4198	10.936	11.1552	7.1474	6.10593	6.0239	7.20868	6.31973	6.94779	4.62655	8.83993	5.30184	8.07154	7.46744	4.75812
ATM	7.16182	7.44492	7.45471	7.25609	7.32066	8.76244	6.4388	6.72202	6.57517	6.50752	6.53854	6.03976	6.16528	6.56875	6.77391	6.92499	8.4387	6.36111	9.32917	8.85326	9.5729	8.609	9.72699	9.70429	9.61308	9.43377	9.93737	9.99516	7.58355	6.09177	7.20096	7.09558	6.48764	7.5479	6.99398	6.27626	7.1564	6.85243	6.61572	6.3411
ATMIN	8.54025	8.4037	8.52208	8.55654	8.46215	8.57241	7.03914	6.9425	6.84714	7.45222	7.00559	6.75842	6.99041	6.79642	6.7472	6.85646	7.25514	6.89098	10.2786	10.1492	9.81949	9.84087	9.87376	9.43247	9.60223	9.83801	9.32702	9.40027	6.31179	4.34316	4.63493	6.56716	7.91307	5.50124	4.89549	5.4534	6.56388	7.83431	6.71134	5.88936
ATN1	6.71836	6.85687	6.79666	6.76381	7.06003	7.09284	9.34415	8.98719	9.32444	9.9585	9.77495	9.69707	9.91725	9.29745	8.83786	9.84168	6.53699	9.807	7.40668	6.61126	7.08639	7.80041	6.01945	6.59919	6.19712	6.0838	7.51597	7.00537	5.59476	4.9233	4.53928	4.46146	6.02623	4.05179	5.06199	5.57163	5.02987	4.2406	5.48215	4.13701
ATOH1	4.61908	4.55639	4.32353	4.64255	4.70584	4.57431	3.00649	1.59243	1.58306	1.63952	1.59377	1.49886	1.54831	1.64401	1.58043	1.62001	1.77507	1.4815	4.47395	3.40075	4.84957	3.82382	3.06769	5.11027	3.56778	5.27221	2.63938	6.00739	3.20477	2.52924	5.92785	3.96345	6.02238	4.53482	6.19471	4.43607	3.21967	3.63165	5.25168	4.09998
ATOH7	3.32193	3.44825	3.32193	3.40494	3.45943	3.32193	1.45067	2.5604	1.49034	2.30214	3.06151	2.58568	1.83282	1.62765	1.7697	2.36131	1.5537	2.08234	3.57734	5.0251	4.59401	4.77913	4.89873	6.1161	5.16262	4.58605	5.03244	3.47484	2.66906	4.20533	5.722	4.78562	2.61752	5.30787	5.40197	5.9924	5.21056	5.78703	5.09426	4.93697
ATOH8	5.17838	5.24123	5.23911	5.12127	5.47407	5.33355	5.19324	4.10794	4.41187	4.71942	4.83606	6.12822	5.53711	4.48498	5.36696	4.55818	5.54473	5.28762	7.37665	6.4035	6.24089	6.97641	6.22162	6.84663	6.7998	7.51321	6.73845	6.95331	7.44156	6.53569	7.26083	6.09165	6.23489	6.53303	7.38083	6.72771	6.50617	5.88128	7.21368	5.66554
ATOX1	10.7084	10.6402	10.6554	10.6372	10.6713	9.99587	12.8975	12.3501	12.8563	12.7949	13.0666	12.7177	12.8609	12.502	12.7144	11.7039	10.6977	12.3331	11.0334	12.3971	12.0292	10.8278	11.5133	11.0353	11.1989	11.7107	11.6243	11.6474	7.68946	7.39504	2.90079	10.0351	7.74115	8.13049	2.94523	4.27357	3.51239	7.3415	7.63704	8.06017
ATP10A	5.12543	5.52754	5.19505	5.3957	5.16396	6.43707	3.55672	3.86902	2.71479	2.40312	3.40495	3.41288	3.1485	4.11014	4.32455	2.70763	5.14601	3.82069	5.89456	6.32584	6.10947	6.53028	6.91598	7.04756	6.9888	7.40846	5.07437	7.80456	6.52187	6.69118	6.50532	6.45315	6.29609	5.78901	7.20622	6.45264	6.03667	6.03357	5.97166	3.48875
ATP10B	4.45906	4.55639	4.38004	4.38799	4.90232	4.53875	5.19087	5.65018	5.65329	5.65916	5.46377	5.32658	5.42563	5.81874	6.71126	5.44034	6.09928	5.62111	8.49721	6.61019	7.31106	7.88356	6.48891	6.42791	7.12999	6.11379	7.18829	7.03518	5.4866	3.98776	5.47965	7.77182	4.4092	2.81036	3.96323	3.96599	8.49795	3.9593	4.30836	4.14582
ATP10D	9.25778	9.87273	9.77602	9.80956	9.58894	9.09241	6.04396	6.32247	5.824	4.65531	6.02784	6.48753	6.278	5.7631	5.33948	5.61543	4.64932	6.29089	10.8677	11.4702	11.2929	11.5472	11.3712	11.7981	11.111	10.8068	10.4033	9.81174	8.63743	8.8786	6.9022	9.17795	7.55775	9.69444	9.00474	9.69989	8.17832	8.05686	7.35816	8.18611
ATP11A	8.25153	8.27623	8.26845	8.21412	8.29433	8.10227	10.5727	10.4648	10.3908	10.7377	10.523	10.3472	10.5279	10.6425	10.2473	12.0852	11.0014	10.5676	10.3366	9.20463	9.15859	10.7148	9.9659	9.18862	9.68589	9.52917	8.15403	7.87506	8.60596	8.99116	10.3524	8.04775	4.59226	9.88011	6.58118	10.0196	8.56023	9.53078	8.79993	9.16353
ATP11B	7.27642	7.44915	7.43783	7.33967	7.39412	7.50417	7.72478	7.54238	7.58061	7.66858	7.93701	7.69538	8.11095	7.65378	7.82565	7.6546	8.57773	7.39804	9.54663	8.74861	8.53254	9.01331	9.19712	8.16293	9.01731	8.81547	8.1246	8.16577	10.4453	9.81839	9.35383	8.13642	10.3619	10.4487	6.93657	10.1972	8.73245	8.08726	8.86899	8.34743
ATP11C	8.68001	8.70848	8.67738	8.74188	8.8109	8.20279	7.81858	7.94166	8.13737	7.77031	7.67519	7.5802	7.83306	7.6372	7.60756	7.86175	7.3772	7.56031	10.2979	9.79659	9.82859	9.82912	9.92537	9.53485	9.68109	9.81002	8.46458	8.57019	2.66906	5.99205	5.27773	5.40415	3.00029	6.03639	4.92061	4.85457	5.97486	5.69316	5.0557	3.62907
ATP12A	4.89847	4.84202	4.90232	4.99213	5.13248	4.93295	1.33334	1.33453	2.20818	2.05847	3.0971	2.07455	1.43606	2.80482	2.37473	2.34177	2.75613	1.59392	7.12771	7.13907	7.15373	7.759	6.69243	6.45367	6.93067	6.31541	5.20084	6.89023	3.64778	3.19281	3.44369	2.60113	2.81472	3.29849	2.82777	3.65933	2.32676	2.56087	4.84633	5.94688
ATP13A1	8.47487	8.32158	8.35173	8.36793	8.43423	8.2404	9.38326	9.33487	9.40921	9.83128	9.74406	9.63294	9.64538	9.38607	8.88652	9.05994	8.23507	9.56084	9.12292	10.4786	10.3755	9.65063	10.2631	10.3407	10.6073	10.609	11.1005	10.9344	4.73966	4.92481	4.40272	5.97199	4.16704	3.56446	4.58121	2.20367	3.97751	2.78782	2.31323	2.36641
ATP13A2	6.07953	6.00825	6.06817	5.95781	5.72165	5.59711	6.68539	6.715	6.76437	6.80151	7.21926	6.87089	7.0401	6.53326	6.64294	7.14396	7.74807	6.97809	4.28699	6.81497	5.544	6.59919	6.34297	7.29146	6.93673	7.31314	9.09123	9.56154	3.7633	2.81521	3.13531	3.07753	3.11273	3.29849	4.49105	6.47667	5.82376	6.51375	2.90255	6.42846
ATP13A3	8.51573	8.78177	8.59497	8.44689	8.61702	9.12753	9.16114	9.59766	9.28774	8.94003	9.70618	9.43994	9.57318	9.39949	9.22566	9.08685	8.53585	9.02882	10.332	10.7522	10.5523	10.2402	11.2681	9.71721	10.8157	9.39584	8.68182	9.22504	12.2565	11.8262	11.9705	11.8417	11.7632	12.2515	11.3749	12.3875	11.2359	11.7042	11.0354	11.3273
ATP13A4	3.87937	3.8296	3.9639	3.775	3.9947	4.07737	1.55069	1.91045	1.38168	2.41435	1.41583	2.03778	2.19315	1.39002	1.43467	1.68614	1.36716	2.1285	5.30505	4.58434	4.17982	5.54224	5.13735	4.83882	3.86093	5.15079	5.54707	5.2262	5.88531	5.46145	6.36184	6.47667	5.71771	5.98972	6.66047	5.895	4.68293	5.80043	6.3365	3.933
ATP13A5	3.71826	3.79282	3.85161	3.75718	3.72733	3.81579	1.53756	1.48104	1.49281	4.76444	1.60428	1.58573	1.5465	1.49269	1.51676	1.50227	1.95977	1.50981	5.90721	5.98374	5.54307	6.23566	4.27443	6.40612	4.95848	6.43263	6.07138	6.34567	3.16788	5.44223	2.42578	4.83345	4.55335	3.24847	2.86084	2.15592	4.33882	4.1542	5.08741	3.01359
ATP1A1	13.1945	13.3133	13.2407	13.248	13.1434	12.5643	11.4011	11.2764	10.954	11.4446	11.8718	11.2657	11.588	11.4602	11.2292	10.5091	8.409	11.3018	11.0228	12.9665	12.698	12.5987	13.043	13.6399	13.188	13.7877	13.047	13.1029	11.0454	10.4634	9.88081	9.89682	10.2086	10.7981	10.5424	10.4469	9.95004	10.5958	10.4969	10.8141
ATP1A2	3.97685	3.90402	3.91735	3.64627	3.72733	3.84256	2.86026	2.38811	1.8241	1.77426	2.52823	1.68032	2.08204	1.46225	2.92083	2.6234	1.58375	1.68685	5.0839	3.03897	4.62942	4.77765	4.1747	4.3458	3.64737	5.06298	5.53266	6.01967	3.06331	6.42859	2.68849	4.22497	5.92516	5.27999	4.25987	2.35864	6.00112	5.86127	5.61668	4.85484
ATP1A4	4.52144	4.94606	4.73876	4.58465	4.4912	4.60111	10.9516	11.1565	11.1203	11.1748	11.211	11.1612	10.9665	11.1732	10.6161	10.5627	8.33398	11.6568	5.75381	5.334	5.91171	5.30638	4.68774	5.09337	4.28315	6.20532	6.4172	5.25347	5.76218	6.96604	5.62754	5.95762	5.86548	4.42082	4.61871	6.10711	2.95601	5.13809	4.21549	4.80781
ATP1B1	10.6579	10.6366	10.099	10.6877	10.3705	10.3705	12.3942	12.3253	11.9041	12.0002	11.9358	11.7768	12.1198	11.7747	11.9715	13.6191	8.77585	11.7358	10.7365	11.2012	10.7968	10.7786	11.6057	11.573	11.7476	11.9315	10.3496	10.5571	11.241	12.8476	10.8398	12.3341	12.7395	12.2601	12.6789	12.2966	12.8769	12.8476	13.0076	12.5521
ATP1B2	5.31252	4.94606	4.99728	4.94606	5.33557	5.10259	6.05025	4.83606	6.05992	5.04649	5.7115	6.49857	5.6354	5.35723	5.67821	5.24854	6.35477	6.13907	7.14225	6.01544	7.1252	6.94888	7.1858	6.25731	7.30386	6.8094	5.48878	5.01483	6.22367	2.91636	7.25941	5.63187	5.14101	2.87663	4.22307	4.13701	2.87777	6.12131	5.08132	4.1618
ATP1B3	9.63816	9.88203	9.59902	9.96588	9.60547	10.3682	14.1997	13.9131	14.3528	14.4035	14.3449	14.2632	14.0199	14.1756	14.387	14.2991	12.7127	14.1512	10.9496	11.951	11.9123	11.4666	12.0263	11.3336	11.8938	12.3861	12.2484	12.4311	5.58784	5.52087	6.57051	5.58542	4.99121	4.84445	8.20083	4.76377	5.16866	6.17776	6.55378	6.38503
ATP1B4	3.68158	3.57473	3.63327	3.45943	3.58496	3.44825	1.35984	1.36149	1.37114	1.37092	1.36432	1.37587	1.35545	1.3778	1.36021	1.36265	1.3779	1.34528	3.78242	4.78952	3.91834	4.22317	4.46863	4.06123	4.96351	3.82227	5.21988	5.61102	5.34434	6.41429	4.86572	4.84725	5.28579	5.61141	6.18619	5.81913	6.79028	4.10599	6.41246	5.72145
ATP2A1	3.71826	3.8296	3.81579	3.59478	3.70044	3.84256	4.51873	3.76934	3.82738	4.24724	4.1435	4.86237	4.71722	4.05541	3.1945	3.8341	3.80417	4.24126	6.00685	5.52567	5.41173	4.48023	4.3573	5.69775	5.66345	6.01111	5.34876	3.95982	3.75227	5.46019	6.24918	3.92549	2.92545	4.89443	4.11567	4.76789	3.53685	5.65184	4.07181	5.35874
ATP2A2	9.71901	10.0696	9.48633	9.81982	9.85266	9.67213	8.81309	8.93682	8.85805	9.15352	8.67569	8.77813	8.91884	9.03177	8.83976	9.77543	7.19822	8.79136	10.562	10.0086	10.1588	10.5894	9.8812	10.4867	10.0119	10.245	11.1578	10.9706	12.3442	12.3125	12.1945	12.3281	11.712	12.0431	12.1014	11.9532	12.2022	12.0057	12.1826	12.4886
ATP2A3	4.8805	5.39991	4.88657	5.65507	5.27702	7.72206	4.96084	5.77435	3.95063	4.04224	5.23076	5.90466	4.51873	5.77626	6.23596	3.95515	9.23192	5.67259	3.42145	7.21627	6.73537	7.11322	7.26461	8.07341	7.78582	7.11322	8.61577	8.45213	4.56904	3.95059	3.76519	4.593	4.61844	4.6098	4.34631	4.67983	5.24275	5.34264	2.98331	4.4859
ATP2B1	9.88818	10.4739	10.4297	10.1314	10.3819	11.0383	7.3083	7.64804	6.80952	7.16503	7.1045	7.21281	7.42094	7.42827	7.26679	6.48797	8.03666	6.47841	11.3775	10.6272	10.5477	10.332	11.1069	10.2048	10.9606	10.8918	10.3605	10.1978	12.366	11.8742	12.947	11.5713	12.6238	12.5003	12.6748	12.4843	12.1469	12.4306	11.8144	12.0981
ATP2B2	4.45438	4.25601	4.35517	4.23214	4.37233	4.29297	2.74993	2.39394	4.00938	2.88814	3.12422	2.87489	2.89835	3.12238	2.3632	2.7688	2.98409	2.41969	5.839	4.43653	5.56689	4.6468	4.40699	5.43762	4.31005	3.25701	5.06464	5.95029	5.06057	5.16643	4.64053	5.20897	4.98414	5.53144	6.29653	4.7569	4.81247	5.81118	5.04767	5.1608
ATP2B3	3.68158	3.68158	3.75423	3.75718	3.72733	3.80287	4.02985	4.63911	4.35432	4.86323	4.55978	4.16714	3.8579	3.84751	3.32335	3.95612	5.65514	4.19651	3.65208	5.08762	4.6468	4.85168	4.69597	4.94078	3.82078	4.04895	5.05147	5.34759	5.02936	4.39829	5.05086	5.9734	4.86546	5.57463	6.11845	4.23047	4.60774	5.39256	5.27736	3.7525
ATP2B4	9.55508	9.77741	9.70386	9.85176	9.46427	9.70135	9.68142	9.65606	9.17945	9.08996	9.49508	10.3731	9.7705	9.96853	9.80133	10.673	9.04837	9.95221	11.1838	11.1728	11.2821	12.4152	11.2235	12.7951	11.421	10.7563	11.0178	10.8627	5.45614	3.60487	7.4803	5.4387	5.65874	4.67173	3.74816	4.2569	6.09645	6.58852	5.30586	6.47125
ATP2C1	8.68775	8.83146	8.89305	8.73847	8.45156	8.13185	6.89818	6.77418	7.0457	6.7657	5.19529	6.72531	7.00908	6.82972	6.80118	6.59903	6.87553	6.76352	10.4429	9.61332	9.70566	10.1209	9.93196	9.4652	9.48649	9.21955	8.31268	8.38347	9.35459	9.01716	10.0392	10.3808	9.56879	9.65347	8.93798	10.1542	8.80469	9.87919	9.2688	9.96769
ATP2C2	4.36093	4.25601	4.12659	4.11285	4.21325	4.15815	3.14945	2.60352	1.92748	1.99966	1.37447	1.52643	2.60655	3.31001	6.93414	1.35583	4.55528	2.80544	6.5224	6.08923	6.29457	5.50128	6.38247	6.47343	6.57021	7.51534	6.54188	6.91986	8.20852	7.23331	10.6684	7.5461	7.6949	7.4847	8.73297	10.0671	6.55443	6.07553	6.59379	6.57218
ATP4A	4.99338	4.79109	4.85494	4.99213	5.26173	4.93295	2.83754	2.87147	3.06752	4.26349	3.44049	4.03462	4.60735	4.28776	3.88905	3.22577	4.33792	3.69218	4.1775	3.59782	3.50847	3.05855	2.52897	3.57428	3.38411	5.17191	5.08807	3.19873	4.08007	3.09873	2.08707	4.08046	4.05224	3.89339	3.13445	7.2604	2.59733	4.01478	6.05678	5.28457
ATP4B	5.19929	5.26439	5.13415	5.12127	5.06631	5.06205	1.37931	1.3637	1.36917	1.36999	1.36678	1.35238	1.36941	1.35944	1.37792	5.44447	1.36057	2.50821	4.84957	3.27573	4.91223	3.52786	4.14021	4.2784	4.02771	4.2483	5.10066	4.53718	3.97503	4.68327	4.29353	4.47326	4.79171	6.08945	4.56614	5.1789	3.91811	4.48201	3.09873	6.35439
ATP5A1	12.6198	12.61	12.6484	12.6598	12.5408	12.0737	14.6938	13.9251	14.1933	14.3261	14.426	14.2991	14.4989	13.6447	14.0135	14.3701	12.4398	14.166	13.4282	14.0608	14.0993	12.9129	13.925	13.1992	13.794	13.6491	13.0798	12.8956	10.2347	10.3394	10.5473	11.8937	11.5079	9.44236	12.1677	12.0267	11.9418	11.9532	10.5795	10.4802
ATP5B	12.3544	12.2124	12.3505	12.1914	12.32	11.7926	13.3698	12.8975	13.4969	13.6089	13.2172	13.3865	13.1613	12.9636	12.8523	13.4804	11.9839	13.6414	13.1992	14.3938	14.3755	13.1739	14.0788	13.6692	14.0395	13.7626	13.464	13.5674	8.21223	9.27577	9.13965	8.28487	9.51378	10.2383	8.01682	8.96251	7.69798	8.69794	7.55208	8.3463
ATP5C1	12.0288	12.1123	12.156	11.9868	12.0468	11.8804	11.9257	11.2502	11.7169	11.1705	11.3872	11.8644	11.3985	10.8572	11.0312	11.484	9.53936	11.4894	13.5914	13.7811	13.8487	13.5161	13.5914	13.6187	13.4774	13.7498	13.5459	13.658	9.43658	10.1995	10.0875	10.373	10.5567	8.47585	8.57518	9.5915	9.74199	9.47365	10.252	10.4253
ATP5D	9.50727	9.6127	9.6127	9.47396	9.49248	9.38138	12.3001	11.9611	12.287	12.1708	12.3901	12.3001	12.2754	11.8672	11.8569	11.6082	10.6834	11.9512	9.49353	9.41177	9.89348	10.22	9.01365	10.1944	9.63745	10.0664	10.7829	10.6902	8.24874	8.9804	8.13642	9.85952	8.92594	9.75663	9.63149	8.84197	8.35297	8.53772	9.22359	8.33707
ATP5E	12.0737	11.9583	12.0967	12.0984	12.0527	12.0967	10.9647	10.9503	10.6941	10.6071	10.8595	10.5886	10.7613	10.5207	10.5939	10.9516	10.9794	10.5091	14.3433	12.8661	13.0585	13.875	12.8956	13.2464	13.3216	13.2562	12.9271	12.9194	9.67782	10.974	10.4143	13.1878	13.2549	12.3908	13.1137	12.0091	13.3636	12.1415	13.5303	11.7283
ATP5F1	11.6857	11.7474	11.7815	11.6183	11.693	11.5922	12.7933	12.8563	13.0117	12.7362	12.5359	12.4997	12.5291	12.5738	12.4198	12.7593	12.0098	12.8089	13.2671	13.1029	13.1606	13.1606	12.8985	12.9271	12.8853	13.1716	13.006	12.8317	6.25046	6.17313	5.5396	6.44859	7.20468	5.48503	3.05387	5.97184	6.72105	6.87643	7.00875	6.81822
ATP5G1	10.2583	10.144	9.99472	10.1725	10.1202	9.49303	12.2471	11.3553	11.9993	11.945	12.0032	11.6204	11.8888	11.4078	11.783	12.1198	10.3992	11.5367	10.7209	10.5428	10.5688	10.153	10.7116	9.34679	10.5276	10.9373	9.92729	10.1507	7.11589	6.11587	7.50338	7.87088	3.95162	7.62619	6.72127	5.56304	6.51042	7.27065	8.78263	7.28996
ATP5G2	10.9266	10.9737	10.8991	11.0036	10.9858	10.9674	15.3014	15.0395	14.9275	15.1197	15.3269	15.4007	15.4007	15.0623	15.1892	15.0847	13.763	15.0117	10.2992	8.08218	9.68038	10.902	8.9176	11.0736	8.90033	11.5514	12.3935	12.6267	5.42222	4.49179	6.07271	7.17395	6.19471	5.49925	3.4906	6.34433	6.08408	5.96243	6.47674	6.84713
ATP5G3	11.1867	11.1909	11.2013	11.2367	11.2279	11.0199	15.1347	14.9742	14.9908	14.7063	14.8049	15.0249	14.8273	14.6556	14.7137	15.0778	12.9841	14.7435	12.1788	11.3587	11.3701	11.9935	11.0167	11.5364	10.9697	11.6537	11.884	11.6243	9.6143	10.192	8.35427	9.81439	10.7245	9.57936	10.0964	10.7997	9.41818	9.83462	11.1815	10.2335
ATP5H	11.6192	11.518	11.5037	11.5941	11.6417	11.1061	15.1937	15.0324	15.0194	14.9336	15.1399	14.7607	15.0324	14.7931	15.0778	14.6172	13.1678	14.5739	12.8777	9.98944	11.4571	12.0319	10.1288	11.9701	10.2399	12.7439	12.9551	13.0222	5.73935	6.80279	6.2867	7.38499	7.46225	7.21226	6.90059	5.24714	8.7209	7.93315	7.77292	7.59413
ATP5I	11.6155	11.4489	11.5256	11.5451	11.5892	11.1979	15.3143	15.371	15.5364	15.4657	15.2856	15.0894	15.2476	15.235	15.1272	15.4447	13.6947	15.1841	12.983	11.0629	11.6319	12.3971	11.6451	11.5564	11.7785	12.846	12.4262	12.4543	9.52157	8.34165	8.49477	10.9602	12.4657	8.80964	10.5986	9.78805	9.70766	10.195	11.1745	10.3829
ATP5J	11.9666	11.7869	11.8832	11.8363	11.9503	11.5014	14.005	13.8104	13.8805	13.8267	13.9766	14.0727	13.9626	13.6342	13.8158	14.3216	12.6708	13.9251	13.4482	12.7153	12.7647	12.986	12.401	12.7506	12.2173	12.6519	12.6165	12.2826	12.4028	10.4274	11.5952	10.4776	11.7802	10.6519	10.9954	11.8663	11.9682	11.484	11.4765	11.6815
ATP5J2	4.73951	4.73529	4.95346	4.7983	4.70584	4.89039	13.6546	13.4658	13.7273	13.5732	13.5945	13.3976	13.5323	13.4586	13.2727	13.3661	12.2813	13.4006	3.17473	4.36679	4.4627	4.72357	3.11618	3.42661	3.78993	4.93282	4.1482	4.32852	3.82015	7.38588	7.13872	5.56821	6.74247	5.1624	6.04991	6.75228	5.50999	6.01741	6.5274	5.49162
ATP5L	11.6736	11.658	11.471	11.6614	11.5857	12.2356	15.3851	15.3459	15.5014	15.5014	15.2703	15.4874	15.4657	15.3194	15.4007	15.83	15.1507	15.3311	12.7543	11.3536	12.1743	13.0365	11.1362	13.0824	11.4483	13.0798	13.3123	13.2147	9.04982	8.73591	8.2554	9.95004	10.1199	9.88439	9.46817	10.4979	11.4212	10.0851	10.7886	10.3692
ATP5O	10.5492	10.5486	10.5623	10.4917	10.6468	10.6353	15.0194	15.0717	15.0847	14.9569	14.7997	14.7997	14.819	14.9275	14.8903	15.1993	13.4718	14.8518	12.0467	11.8233	11.7327	11.6451	11.5853	11.6483	11.4959	11.9794	11.9422	12.4173	9.66428	10.2565	11.7632	11.545	10.8622	9.6677	9.82716	9.8896	11.2299	10.7245	11.2011	9.93026
ATP5S	7.37017	7.40414	7.47921	7.31357	7.38303	7.31455	8.86788	8.66185	9.05635	8.51703	8.49481	8.76486	8.71463	8.67718	8.64032	8.64499	8.26261	8.57001	8.46033	8.58757	8.83607	8.66814	8.68288	8.87429	8.32828	8.55835	8.33415	8.36155	6.36668	6.00483	5.33629	6.57034	5.37128	8.14689	6.25779	4.93232	7.52201	6.01906	7.3796	4.69009
ATP5SL	9.02343	8.86587	8.92638	8.96461	8.8787	8.39366	12.4345	12.3001	12.4222	12.3279	12.3253	12.3969	12.5243	11.9903	12.0633	12.2173	10.9343	12.2754	9.76444	10.2718	10.3645	9.52637	10.1137	9.6446	9.9298	9.56212	9.08297	9.62285	7.62226	5.50657	5.85511	9.1853	6.49076	5.82166	6.45304	8.39218	7.72441	8.37112	8.8328	6.79268
ATP6	13.4638	13.2366	13.4271	13.2604	13.3929	13.0351	17.4966	16.9487	17.0692	17.3005	17.4017	16.9094	16.9487	17.345	17.2499	17.0692	14.9505	16.8918	14.9413	12.8541	13.7877	14.6205	13.0281	14.6205	13.4982	14.3029	14.9413	15.0642	13.9849	14.2571	14.1505	14.1142	14.0099	13.9412	14.3249	14.0404	14.0099	13.7067	13.556	14.0605
ATP6AP1	10.8693	10.4811	10.6468	10.6455	10.47	10.3242	13.4718	13.307	13.1852	13.5268	13.3918	12.9737	13.2198	13.1039	13.3557	13.2768	12.9045	13.1107	10.449	11.178	11.0148	11.2593	10.4726	11.1989	10.8832	11.2273	12.2238	12.2314	6.35899	4.81558	7.41265	5.65792	3.79996	7.4692	7.74331	7.08405	5.02384	7.73947	4.08232	7.40082
ATP6AP1L	5.46431	5.08171	5.2958	4.8282	5.38721	4.25601	5.66931	5.12664	5.59072	5.36508	5.72003	6.18529	6.40515	4.33792	4.76943	5.20072	3.24735	5.55076	8.43143	7.33835	7.32532	7.92979	7.06294	7.60591	7.12119	7.34493	5.52833	7.81516	6.17701	6.87356	2.41355	5.75841	4.99396	6.80822	5.70121	6.70999	4.71595	4.24968	5.20922	5.39404
ATP6AP2	10.812	10.8541	10.9588	10.9307	10.6648	10.9786	11.9189	11.937	11.8799	11.6356	11.8434	11.742	11.8088	11.8177	12.059	11.6419	11.7086	11.4983	11.8888	12.1087	12.1324	12.5819	12.4595	12.0712	12.2865	12.1356	11.879	11.6744	7.24798	6.43797	7.19353	6.49318	7.12964	7.99308	11.7483	7.33205	7.62821	7.3651	7.53947	8.65003
ATP6V0A1	7.15167	7.20419	7.34536	7.05003	7.30545	7.60268	12.7987	12.6868	12.0604	12.4061	12.9636	12.9465	12.6886	12.4638	12.4744	12.3706	12.5383	12.4268	7.59304	8.1885	8.56363	8.49324	7.77433	9.18697	8.58487	8.34968	9.75803	9.61778	6.96512	6.85431	5.9341	6.08592	6.0935	6.64362	5.66615	7.08528	6.93484	6.68604	5.34145	6.05063
ATP6V0A4	3	3.16993	3	3.16993	3.16993	3.16993	2.52718	3.41335	2.6114	2.84407	1.68896	1.63903	2.62707	3.48377	3.32929	2.77711	4.06782	2.79897	2.55504	5.09548	5.55527	3.61874	2.81876	6.12775	6.33824	6.35442	2.91587	5.77422	9.69989	9.54578	6.12335	8.49905	8.58666	3.78292	7.15003	9.98112	7.33993	7.07333	8.95883	6.86618
ATP6V0B	10.4672	10.4957	10.3593	10.6264	10.3465	10.756	12.6587	12.7388	12.8684	12.6916	13.1107	13.0577	13.0139	12.7923	12.8147	12.3956	14.0766	12.9482	9.71875	11.7958	12.1259	11.7244	12.1087	12.4311	12.422	12.5769	12.7439	12.7586	10.6493	10.3279	10.252	10.8079	10.9717	11.4857	10.1092	10.4525	9.8236	10.7218	9.72762	10.334
ATP6V0C	9.97074	10.0543	9.90465	10.0483	9.84695	10.6274	15.8117	15.7702	15.1841	15.5909	15.8424	16.1108	15.9576	15.6516	16.2477	15.4355	16.5247	15.7099	11.5259	10.1146	10.4653	12.5186	10.2082	12.5063	10.8098	11.4993	12.3013	12.4085	6.82943	6.77701	3.74387	6.99685	6.28278	7.84976	6.40892	5.71158	6.27807	6.01935	6.5434	5.88786
ATP6V0D1	9.91342	9.96977	9.75802	10.038	9.63816	10.3296	8.25113	7.88532	7.58979	7.85751	8.51198	8.66079	8.50161	7.67924	8.19083	8.07792	9.96364	8.19409	8.50649	10.9252	11.2448	11.0557	10.9369	12.9303	11.7252	11.9206	12.8416	12.9361	4.23124	3.83246	4.34598	6.98772	2.47285	4.7136	7.12836	6.3365	2.76832	5.70888	4.65478	6.09112
ATP6V0D2	4.65137	4.70367	4.78383	4.58465	4.56082	4.94855	1.81773	1.7765	1.63667	1.66108	1.93603	3.54631	2.45976	1.70792	1.97992	1.68186	2.1227	2.21216	6.9115	7.13742	7.19396	6.7944	6.78644	6.92179	6.8128	6.82146	5.43233	5.84291	5.31995	6.44945	4.97037	5.49516	5.79171	5.87942	5.50366	5.913	5.41879	5.98131	6.37891	6.45185
ATP6V0E1	10.7314	10.6567	10.7067	10.8322	10.7685	10.8045	13.0139	12.3221	12.8038	12.858	12.8176	12.8343	12.8005	12.4983	12.797	13.0194	13.1242	12.9385	12.4753	12.0542	12.1959	12.3114	12.0072	11.9774	11.9575	12.207	12.2652	12.1715	8.36064	5.67983	6.95286	8.97061	11.2479	9.68341	6.09592	5.7645	9.8313	7.17967	9.62827	10.143
ATP6V0E2	7.84457	7.38599	7.38384	7.66296	7.31441	7.57373	6.0999	5.23876	6.61257	6.56515	6.12451	6.39431	6.27525	4.54361	6.15654	6.58164	5.6302	5.7475	9.52082	9.06861	9.33679	8.98192	8.54046	9.28118	8.90681	9.12717	9.25211	9.17405	8.76828	7.95599	7.64831	9.47647	8.28284	6.34748	7.75771	7.55524	8.46282	8.13915	9.2673	7.69184
ATP6V1A	10.6258	10.5341	10.7314	10.706	10.5871	10.1819	12.6237	12.2806	12.2885	12.0515	12.1198	12.1161	12.1314	12.2479	12.4369	13.1277	12.8929	12.1867	12.4916	11.976	12.3445	12.2222	11.8408	11.9184	12.0109	12.1006	11.1372	11.1681	4.41727	6.3074	2.06576	8.37379	2.3502	2.49667	5.52498	2.65809	7.549	6.50485	7.7081	9.81839
ATP6V1B1	4.79109	4.44041	4.58465	4.38799	4.35707	4.626	1.37655	1.33595	1.33284	1.33585	1.34856	1.34962	3.26166	1.33028	1.33459	1.33843	1.3651	1.36058	6.35417	5.57754	4.40826	3.60484	3.94207	4.71491	4.92823	3.6131	5.43187	4.45563	5.51601	5.13401	3.90097	6.7933	5.59111	5.27371	5.61141	5.41327	3.59604	5.70983	5.32747	5.97978
ATP6V1B2	9.97918	10.0459	10.0209	10.1793	10.0287	10.3413	10.267	10.1783	9.75105	10.1306	10.1664	10.3261	10.0782	10.2086	10.4972	10.036	12.6158	10.4771	10.2277	11.3165	11.1388	11.8162	11.7289	12.6895	12.31	11.9656	13.055	13.3432	11.8501	11.4125	11.4929	11.9507	11.7224	10.2227	11.2992	10.86	12.2173	11.7907	11.5124	12.2484
ATP6V1C1	9.06147	9.20759	9.47888	9.1517	9.27849	8.38638	11.5612	11.5348	11.5748	11.5094	11.2988	11.0634	11.2728	11.8165	11.5134	11.0055	11.8974	11.6629	11.1362	10.3347	10.3226	10.811	10.4508	10.0198	10.3337	10.1229	9.40444	9.2784	7.01063	4.41948	7.5841	6.87957	6.51698	6.42988	5.99943	8.94271	6.24261	7.20987	6.97413	7.94753
ATP6V1C2	4.27048	4.09403	3.9537	4.36341	3.93029	4.02198	6.97453	7.07345	6.88089	7.09085	7.00652	6.62907	7.06945	7.10258	7.42761	7.22847	5.19772	6.67497	5.74563	5.28291	3.74505	4.69005	4.40976	3.58825	3.72929	3.5674	4.77316	5.77599	9.95632	9.03105	7.67056	8.05287	8.67438	8.68744	9.15671	10.0144	7.10951	7.51523	9.54674	7.83367
ATP6V1D	11.3263	11.3244	11.5831	11.3468	11.4847	10.639	12.4	12.2613	12.3297	11.8423	12.0259	12.198	11.8581	12.0155	12.0134	11.7246	10.0012	12.139	12.6286	12.4543	12.5317	11.8225	12.3498	11.6654	12.1026	11.8209	11.3737	11.4183	7.0781	6.18897	9.64892	6.90484	8.808	8.9699	8.87598	6.28889	8.07112	7.63466	7.29918	7.97813
ATP6V1E1	10.9298	10.8326	11.0299	10.8462	10.6823	10.6486	10.191	9.31583	9.86139	9.51108	9.82385	10.0082	9.76731	9.58757	9.53876	9.56278	9.99716	9.89632	11.3503	12.4896	12.3347	11.7232	12.3382	12.6023	12.2602	12.88	12.7951	12.7394	7.6398	2.46123	2.51517	2.51909	2.47285	3.29849	7.18044	3.34551	6.48295	3.94164	6.27464	3.51715
ATP6V1E2	6.14104	6.02825	6.13932	6.14058	5.6594	6.04446	6.54398	6.24932	6.2987	6.22519	6.16288	5.72031	6.37495	5.96196	6.09845	5.89609	5.597	6.00938	8.57078	7.98083	7.83531	8.53026	8.37342	7.96175	7.94222	8.70112	6.33054	7.75425	4.0932	6.23584	3.65174	5.83896	3.64518	4.59976	2.94523	4.26653	6.92841	4.68912	6.66336	6.37136
ATP6V1G1	10.8764	10.9674	10.9246	10.9674	10.9349	11.2005	13.2095	13.3247	13.2078	13.2609	12.9574	12.9823	13.1704	13.1332	12.9482	13.3213	12.6044	13.2727	12.3301	12.0072	11.8075	12.5435	11.9306	12.3958	12.0072	12.1386	12.1813	12.1909	6.22575	8.96586	8.07376	6.32729	6.20363	6.28343	7.26535	8.14009	6.60716	7.31106	8.42657	8.18012
ATP6V1G2	3.82394	3.93184	4.01458	3.82394	3.9947	4.10121	5.48466	6.07912	5.18101	5.27124	5.66814	5.75038	5.6814	5.42208	5.6467	5.80259	9.44204	5.38842	5.77523	4.87419	6.52799	6.15275	5.97769	6.35629	6.38875	5.35142	2.75703	5.82344	4.93433	5.52883	6.15813	2.01124	3.29978	5.20106	5.5723	2.7268	5.51674	2.52924	3.39813	2.70159
ATP6V1G3	3.92769	4.02812	4.09704	4.09403	4.09159	4.25601	1.39977	1.39958	1.38825	1.39166	1.40896	1.4065	1.40387	1.39591	1.38408	1.40602	2.69204	1.4245	7.70201	5.33736	4.79946	6.74029	3.31025	5.98153	4.53287	5.48797	6.03245	4.67266	6.71468	4.65472	3.46898	5.86628	4.44244	5.95637	4.22307	7.05654	5.29509	4.79302	6.74324	5.95693
ATP6V1H	8.04316	8.00311	8.15341	7.87055	7.87889	7.54197	8.00629	7.74294	8.39989	8.25559	7.38769	7.36544	7.5459	7.70887	6.92389	8.10816	7.15333	8.3271	9.83455	8.90928	8.89063	9.32849	8.76225	8.89456	8.92982	8.59283	9.24103	9.25069	5.83803	7.76587	6.34871	6.45816	6.67979	4.40343	6.78872	5.92274	6.55443	5.81405	7.22099	7.02156
ATP7A	7.11795	7.43991	7.39459	7.25609	7.15996	7.2172	7.35702	7.49843	6.96682	7.099	7.17666	7.37485	7.21701	7.31745	7.63332	7.22709	8.92619	6.94832	9.23381	8.32594	8.12607	8.67567	9.23203	9.16872	9.33302	8.92278	8.87209	8.73353	5.80026	6.81604	6.45076	7.90171	10.8187	8.88538	6.3411	6.32831	6.32691	9.37687	9.05534	9.28188
ATP7B	7.20031	7.22733	7.11801	6.93301	7.2044	5.59711	9.17069	8.94467	9.26382	9.33118	9.39381	9.22494	9.0444	8.84818	8.88755	9.81993	6.97024	9.49683	8.46965	8.76225	8.1649	8.98707	8.44213	7.74406	8.32036	7.79579	7.76136	6.41956	7.72441	3.32772	9.48892	8.05187	7.32841	6.00501	8.55831	5.84225	6.89895	8.79601	9.40284	10.3101
ATP8A1	7.24836	6.9291	7.25958	7.15982	7.17003	8.34344	10.1397	10.3388	9.42128	10.4677	10.6646	11.3499	9.69792	9.52577	10.0937	10.1777	10.6273	10.3819	9.1801	8.79047	8.85911	9.56566	8.6199	8.8011	8.52706	7.94323	7.0659	7.65568	10.4501	9.9049	6.4694	7.85445	9.34169	10.6664	9.44777	9.92197	8.20179	9.31556	9.15048	8.99625
ATP8A2	6.24712	6.03866	6.20394	5.95781	6.15963	5.22398	5.82269	5.71366	6.14946	5.96935	5.63686	5.33004	5.49065	5.58274	5.27244	5.27554	2.36965	5.76111	8.47281	7.55368	7.11543	7.93319	7.25133	6.64583	6.78514	6.7591	7.07088	6.15726	5.60281	3.93393	5.0258	6.25667	4.98025	2.65713	5.6087	5.24051	3.31322	2.87492	2.782	4.28596
ATP8B1	7.47502	7.79167	7.64581	6.98921	7.93385	8.64309	5.95282	6.43528	6.80829	5.48508	5.80857	6.42175	6.3166	5.54706	9.8926	5.05491	3.07493	5.8894	12.3062	9.04519	9.90252	10.9726	10.2113	10.2691	10.1172	9.53275	9.80938	8.86955	10.4211	10.9063	10.3066	9.80185	9.84888	11.0586	10.5537	10.574	10.1793	10.0671	10.3564	9.66
ATP8B2	8.90301	8.76373	8.76768	8.88766	8.9728	9.19995	5.91924	6.2116	6.33163	6.36813	6.59796	6.32421	6.63078	6.13171	5.64937	6.29334	6.07015	6.02566	9.11119	8.70688	8.67567	8.50193	7.88687	9.00593	8.98408	8.98959	8.92424	9.03285	6.4905	7.13403	5.16214	4.20484	5.41669	5.95637	5.37918	4.48124	5.98452	5.37889	6.54164	4.03044
ATP8B3	6.03558	6.30188	5.91176	6.1048	6.00355	5.6144	4.75823	3.5895	4.5367	4.42719	4.18137	4.75621	5.40836	4.91708	4.38913	6.37342	2.45899	5.08537	5.63376	7.35614	7.28472	6.83083	6.97075	6.90505	6.84606	7.21579	6.38618	6.82619	5.55925	3.52968	5.07598	5.35584	5.20926	5.51555	5.20746	6.27934	4.19607	5.90062	5.65287	5.91667
ATP8B4	3.60421	4.11515	4.01458	4.74548	3.80427	4.68056	6.02566	6.00432	5.05692	5.18196	5.76442	4.48786	5.34244	6.10125	6.25741	4.05949	7.07752	5.24334	6.22458	7.62527	7.1755	8.77504	8.50909	8.00787	8.42908	8.58783	9.54532	9.45965	2.40667	7.32232	7.29472	5.61228	2.52924	5.45198	4.08057	2.76021	5.18137	1.9282	5.12006	3.28704
ATP8B5P	3.16993	3	3	3.24726	3.16993	2.85172	4.22771	4.52855	4.78003	4.52468	3.85645	4.02379	4.09634	4.47123	3.59332	4.77882	4.72822	4.72071	3.55556	4.24137	4.33523	4.5298	1.17992	2.37734	2.77078	4.91513	5.04493	4.22811	5.2044	6.09794	5.02443	5.95333	4.56599	4.78251	4.77929	3.76308	2.42149	3.71168	5.77077	6.15766
ATP9A	5.78971	6.18112	5.65554	6.33811	6.37334	6.40441	6.16806	5.74323	6.55181	5.93263	7.05826	8.55236	7.08582	6.93133	7.95422	6.15778	6.42255	8.03824	8.50174	7.88259	7.54718	9.1054	6.75209	8.88518	6.56265	7.22475	6.65894	6.42476	6.18084	4.53765	4.54521	7.72276	7.34411	7.89202	6.56983	7.16568	8.68351	8.91858	8.50157	7.58433
ATP9B	6.8555	6.6841	6.7799	6.7618	6.87294	6.47814	8.06806	7.56835	7.96916	8.21766	8.0688	8.16789	8.37469	7.59367	7.49601	7.7093	6.70437	8.11408	8.80912	8.52751	8.36577	8.74836	8.59251	7.7954	8.17488	8.49067	7.34375	7.39685	4.94542	6.07512	5.37113	4.98041	4.4518	5.0339	4.56135	4.64184	4.59435	3.90761	4.0211	5.38117
ATPAF1	9.64957	9.46427	9.6059	9.5404	9.60637	8.64067	5.21864	4.89531	4.68073	5.12036	4.92324	5.12399	5.2032	4.00603	4.27061	6.05346	1.50898	4.56308	9.4099	10.5195	10.1608	9.61659	10.1704	9.24103	9.62206	10.4101	8.86011	8.96598	3.29831	5.01378	3.17092	7.04187	2.06456	3.3254	2.81036	8.52953	7.15266	7.2155	5.09426	7.11842
ATPAF2	6.71152	6.63374	6.74265	6.73429	6.63944	5.99977	9.16273	9.14207	9.38232	9.37175	8.6731	9.05508	9.21995	9.09192	8.91575	8.96203	8.36427	9.03075	6.90809	7.42848	7.73338	7.3791	7.48071	7.31644	7.27495	7.63637	7.73523	8.18008	4.18652	4.18551	6.81198	4.15794	6.26464	5.95295	3.99398	5.35976	6.14122	4.38852	5.76684	6.8104
ATPIF1	8.69884	8.58225	8.62795	8.69769	8.48396	8.80903	13.6342	12.9636	13.4224	13.1298	13.108	13.2658	13.0726	12.9911	13.1852	14.426	12.5134	13.1935	11.2958	10.7786	10.7247	10.8237	10.7713	10.4897	10.3464	10.6427	10.293	10.4338	7.13097	8.36523	11.1306	7.36928	10.4469	5.86096	10.993	8.07154	9.70374	9.74466	9.85032	8.01901
ATR	9.35095	8.8816	9.0093	8.98544	9.08389	8.51518	9.93971	9.72616	9.74505	10.2276	9.89632	9.54158	9.67862	9.79949	9.80965	9.6005	8.41507	9.33828	10.7576	11.0488	10.9682	10.3019	10.8773	9.72793	10.6437	10.376	9.07568	9.00169	3.28962	6.06694	4.66454	4.78853	2.89057	5.49302	3.75775	4.15353	5.15641	4.23426	3.61789	5.47318
ATRN	8.5725	8.41277	8.51947	8.50807	8.42803	7.83749	8.9848	8.89635	9.05342	9.2523	9.13963	9.12371	9.29798	8.89223	8.91636	9.58302	7.64977	9.04925	9.1092	9.1989	8.84373	8.99484	8.85422	9.23879	8.71181	8.76965	9.22937	9.23203	3.83462	5.97095	6.68951	6.97172	7.13386	4.7947	6.76464	6.59335	6.35532	7.53244	6.75202	6.3298
ATRNL1	6.94641	6.93761	6.85877	6.85358	6.37334	6.18732	5.85002	4.68773	5.51828	5.89666	5.94017	5.99634	5.99665	4.39783	4.27711	6.67839	6.91083	6.22911	9.1989	8.15806	8.18365	8.53474	7.88259	7.64108	7.62226	6.72453	6.72013	6.77574	4.37803	5.5958	3.44369	4.69025	4.21737	6.94968	5.9857	4.24363	2.55664	4.59357	6.2613	5.72679
ATRX	9.1783	9.51984	9.28992	9.15734	9.59406	9.62067	7.88223	8.59509	8.2646	8.237	7.91661	7.98414	8.01663	8.15326	7.77185	8.43505	7.99699	8.40622	10.5276	10.18	10.2414	10.872	9.91595	10.3707	9.89836	9.62396	9.16513	8.71141	8.86055	9.94504	9.85523	8.84819	10.4607	8.94647	10.5586	9.59544	10.451	10.5389	10.3941	10.6066
ATXN1	8.37548	8.54018	8.46717	8.37928	8.47959	8.51317	7.69008	7.65668	7.98098	8.46708	8.29621	7.87269	7.97855	7.6352	7.98369	6.91852	8.44248	7.64656	10.2324	10.6491	10.678	9.93531	10.6001	9.86593	10.4573	9.84044	9.58925	9.1753	6.50683	6.32066	6.6139	5.40548	5.61029	5.32057	6.05841	5.6658	6.64874	6.57218	6.49978	5.82236
ATXN10	11.2068	11.1829	11.2438	11.2139	11.1095	10.7954	9.4016	9.17255	9.46517	9.7136	9.2599	9.4634	9.48463	9.30378	10.3631	9.32398	7.98898	9.30972	12.4778	12.7469	12.7572	12.0535	12.3034	12.5165	12.112	12.6008	11.8627	11.8279	5.07989	4.95849	5.38811	6.14026	5.52391	5.26977	5.90932	6.10692	6.1943	5.6052	5.61668	5.58955
ATXN1L	9.34645	9.48403	9.3435	9.37185	9.50156	10.0339	6.77715	6.49176	6.44122	6.4751	6.32036	6.79273	6.85577	6.64328	5.88615	5.92377	7.212	6.53999	10.7656	9.7128	9.84177	11.1372	10.0976	9.9988	10.1449	10.1755	10.5272	10.2841	9.30378	10.6356	9.49076	10.2735	10.4836	10.4998	8.28794	6.57952	10.0806	10.572	10.5849	10.3974
ATXN2	8.67273	8.53867	8.37062	8.21572	8.45797	7.90428	9.86066	9.20591	9.59529	10.0242	9.93116	9.63955	10.1587	9.63763	9.43705	10.025	8.91064	9.8008	10.7071	8.45579	8.01017	10.0259	9.16764	9.08891	9.65295	9.65761	9.57473	9.90641	9.71065	8.40732	9.80634	9.64211	8.98897	10.2998	9.12172	9.97195	9.34366	8.67561	9.326	9.32091
ATXN2L	5.6553	5.78556	5.37761	5.62662	5.75419	6.16179	9.36213	9.45976	10.4351	9.76015	9.5849	9.50723	9.63645	9.83327	9.22835	9.53361	9.46752	9.64856	6.10635	5.06003	6.32974	6.58056	6.04024	7.05996	6.83457	6.64011	7.35526	7.79323	5.91428	3.57543	4.10176	5.45601	2.90414	5.44503	5.67669	5.41963	5.40761	6.24371	4.71439	3.87316
ATXN3	6.37493	6.33585	6.47692	6.16609	6.3502	6.12873	7.89576	8.28062	8.12542	7.99783	8.19014	8.16205	8.00779	8.12612	8.05809	7.99215	8.57369	8.27811	8.88441	8.21865	7.96428	8.02451	8.23853	7.87078	8.01655	7.65774	6.56998	7.21224	6.4221	6.18002	5.44727	6.40948	6.61184	6.25046	8.48539	6.69586	7.74988	7.32493	6.63333	7.22847
ATXN3L	2.80735	2.80735	2.80735	2.80735	2.58496	2.80735	2.87751	3.18452	5.83344	3.89212	2.45506	2.88238	2.62911	3.99163	2.69062	2.30452	2.25563	2.31865	5.20303	5.01293	5.83425	5.75291	6.14164	5.728	5.16058	5.33093	2.64333	3.74923	3.70823	3.51822	5.34748	3.11852	2.75936	5.56578	2.59923	1.85325	1.35132	2.62992	4.66013	2.02166
ATXN7	8.76046	9.03643	8.51552	8.58849	9.02766	9.74459	6.84052	6.06228	6.28665	6.84198	6.71526	6.38496	6.90631	6.32334	6.084	6.67542	8.27659	6.58553	9.88788	11.4324	11.2602	10.6997	11.4727	10.7375	11.5243	10.4718	10.4853	10.7192	7.15003	5.08488	5.09739	4.84473	6.09013	2.39761	5.41529	5.59237	5.11219	6.70381	4.89987	6.93462
ATXN7L1	5.63549	5.65355	5.08171	5.42129	5.38721	5.90927	6.57403	6.1967	6.23548	6.83712	6.63502	6.82886	6.69715	6.54291	6.39127	6.46307	6.97055	6.53148	7.90802	6.01502	6.49832	8.21338	6.05755	6.92217	6.56781	6.49861	6.89894	7.35779	5.81274	6.12587	5.76946	4.59823	5.22208	5.56006	8.08812	5.79157	4.89491	6.24723	6.92334	5.43572
ATXN7L2	3.92769	3.93184	3.81579	4.01458	3.70044	3.84256	8.2317	8.48981	8.45377	8.60545	8.54409	8.36855	8.21234	8.59702	7.75822	8.11926	9.65152	8.30321	6.34511	6.65756	4.86456	2.57931	4.21941	6.45142	4.89789	5.64647	2.88146	5.94946	2.86084	2.24595	1.96797	2.35978	3.3975	5.52315	4.41368	4.59247	3.89674	4.1186	2.4901	3.94894
ATXN7L3	7.35511	7.40909	7.50282	7.43572	7.46217	7.66266	8.19676	8.36889	8.33977	8.438	8.47995	8.56742	8.50457	8.17911	7.84794	8.1363	9.18546	8.2931	5.45835	7.71174	8.39899	8.93695	7.89789	9.18492	8.89633	8.54777	9.46947	9.27387	5.10522	2.63534	2.70799	6.51499	2.55475	2.76521	3.39618	6.85931	6.00336	5.5434	5.95031	3.4137
ATXN7L3B	8.51996	8.48064	8.49589	8.47596	8.62993	8.70318	9.23081	9.17199	9.19844	9.2166	9.28994	9.61973	9.52408	8.68778	9.14164	9.24928	8.25343	9.12999	8.73247	9.91113	9.92927	9.66357	9.29329	10.9396	9.73707	9.72913	10.0188	9.99017	9.15316	9.2673	8.17733	10.3043	10.3194	9.41589	7.10032	9.95632	9.85345	9.69201	9.74336	11.1368
ATXN8OS	4.36093	4.19393	4.25708	4.26026	4.45438	4.10121	1.35681	1.36529	1.36178	1.36257	1.35178	1.3475	1.36259	1.36504	1.3449	1.37076	1.39109	2.82287	3.36282	4.5032	4.64858	4.76667	3.6115	3.94207	3.1438	4.10739	6.89197	5.87633	3.07971	5.26759	2.14718	6.23371	4.25738	2.12283	3.35444	2.74162	3.37077	1.86345	5.86368	2.92545
AUH	10.2455	10.3211	10.4612	10.2991	10.2807	9.30452	11.0827	10.6003	10.7406	10.7838	10.8251	10.5133	10.7419	10.5373	10.3105	10.3644	8.84852	10.5911	11.6894	11.2315	11.2934	11.4947	11.2362	11.0014	11.0497	11.2874	10.4585	9.68408	2.19806	5.06536	7.87702	7.76587	7.21485	5.63706	10.597	5.9176	6.6407	7.93465	7.34383	6.68186
AUP1	9.57702	9.59006	9.45431	9.5709	9.4193	9.72132	11.0298	10.6629	11.1034	11.1434	11.3885	11.4348	11.2591	10.6742	10.3731	11.1169	10.992	11.3384	9.24211	9.94241	9.87137	9.9151	10.0824	10.377	10.3702	10.9768	11.2273	11.7267	6.56106	6.71253	6.46851	5.86831	6.96713	6.94243	2.72849	3.88149	6.46932	4.70773	9.06132	5.45541
AURKA	5.54994	5.33085	5.30556	5.34258	5.34905	5.45	6.61529	6.41797	7.04202	5.9077	6.33163	6.74909	6.46123	6.06069	6.29334	9.3676	5.77245	6.49132	8.38124	6.9662	7.01222	7.8019	6.56745	7.36863	7.07206	6.3852	7.28627	7.05217	14.6266	14.233	14.6266	14.8271	14.6059	14.1359	14.8271	14.7417	14.8271	14.7705	14.7705	14.7417
AURKAIP1	9.84213	9.61743	9.72947	9.69947	9.57373	9.52376	12.3835	12.1579	12.6459	12.5505	12.6132	12.5677	12.61	12.2107	11.8232	12.1949	11.6953	12.2661	9.75306	10.2471	10.4817	10.0484	10.0484	10.4398	10.0421	10.8512	10.9582	11.034	8.11103	8.25734	8.66021	7.98092	8.35566	8.77928	8.06053	8.44064	8.09066	7.22252	7.97037	7.69892
AURKB	4.61908	4.45906	4.288	4.74548	4.42082	4.73649	2.83282	2.71182	3.59996	2.52264	3.36248	3.84584	1.41799	3.15249	2.78008	7.74134	3.4346	3.31252	4.79126	5.79993	5.72917	6.20624	5.66247	7.1225	5.2362	5.6358	5.68663	6.41621	7.18193	7.05111	7.01639	7.56694	7.27725	4.66475	5.6834	5.80677	6.4431	6.97413	5.75114	7.04758
AURKC	5.86692	5.48385	6.11466	5.95781	5.97829	5.30041	4.31475	3.81454	4.76348	5.4107	3.997	4.52019	4.24013	4.41331	4.06171	3.79971	3.74105	4.73962	8.29169	7.01628	6.09137	7.0037	7.38323	6.59261	7.51556	6.38692	6.1947	6.7423	9.44777	8.9199	9.55618	8.83444	9.84147	9.40947	10.1001	9.33953	10.1092	9.66337	9.34493	7.76801
AUTS2	9.50185	8.70285	8.73326	8.87216	9.39102	8.99302	9.03935	8.60008	8.85903	9.83699	9.24627	8.53445	9.34757	8.59291	9.08806	9.10205	6.93575	8.43768	10.6491	11.9739	11.7668	9.53825	10.9869	9.4512	10.9167	10.8188	9.72058	9.93562	6.558	5.92409	7.84371	6.45816	7.30399	7.3614	8.58349	7.404	7.00934	6.75187	8.16572	7.31807
AVEN	9.37586	9.34681	9.81858	9.60718	9.39646	8.30512	11.697	10.9857	11.4746	11.7306	11.1225	10.7239	11.4257	11.4386	10.9801	10.7788	8.43768	11.1405	9.82113	11.5552	11.2943	9.63893	10.7589	9.11936	10.5393	10.2251	9.7069	9.59286	2.77062	4.59032	8.43041	2.13888	3.3975	2.49667	7.01551	9.47889	2.75727	7.11382	5.77547	3.2638
AVIL	6.51365	6.39236	6.59789	6.18732	6.60883	6.53399	7.69359	7.60224	7.59077	7.63187	7.97104	7.82446	8.21403	7.62127	7.17505	6.03354	9.36461	7.90538	7.92961	8.22744	7.87348	8.64861	8.3408	8.30942	8.12648	7.5622	7.53659	7.55032	7.00373	5.8601	7.64275	6.93796	5.40821	7.49965	8.1177	8.06959	6.99606	6.598	7.02207	6.53636
AVL9	7.66387	7.49595	7.73678	7.44716	7.62902	6.90597	6.58026	6.01983	6.37495	6.6048	6.3737	6.52085	6.50415	6.13341	6.22734	6.45764	7.51268	6.15261	9.17454	8.96128	8.86011	9.30221	9.01098	8.4222	8.81547	8.26767	7.82211	7.39093	4.50781	5.59346	6.65499	5.33048	5.33591	5.73059	5.59346	7.2212	5.47128	6.00483	6.52259	5.55679
AVP	4.43669	4.19393	4.17956	4.38799	4.45438	4.25601	7.32894	6.74112	6.4108	6.26645	7.64765	7.32939	7.57805	6.42808	7.54238	5.85331	7.13427	6.058	3.60484	3.12455	2.90843	3.69928	4.13488	4.13561	5.70682	4.15308	3.98663	4.52915	3.12638	2.40243	5.2034	3.26776	4.02991	3.51822	3.00831	3.77265	2.09121	3.92793	2.37926	2.56165
AVPI1	11.3441	10.9246	11.1283	11.0952	10.9202	10.0556	12.8992	12.6659	12.7695	12.8593	12.3912	12.2244	12.7031	13.4129	12.6934	13.2745	9.7204	12.097	11.9875	12.0519	12.2314	10.8632	12.4835	11.1123	12.1386	13.3216	12.7722	12.9271	6.5956	6.5649	5.23679	5.80293	3.83246	4.28596	5.9786	2.74162	4.48008	3.07753	6.01236	2.56165
AVPR1A	6.09358	5.55694	6.15555	5.98195	5.81644	5.27357	6.86906	6.06706	6.52528	5.06289	6.15365	6.97292	7.95313	6.3335	5.36411	4.91148	2.73603	6.91712	9.24569	7.78207	7.26415	10.027	5.94544	8.7741	5.84748	5.40936	5.9021	5.36038	5.27175	6.09156	4.81755	5.44518	5.95551	4.06242	4.86331	5.63653	3.62087	4.81706	5.51337	3.46927
AVPR1B	6.59769	6.46233	6.65241	6.29941	6.49821	6.48669	1.70539	1.38737	2.24157	1.40501	2.03179	2.90636	1.39363	1.39918	1.39474	2.68587	3.56671	1.96542	7.64196	5.50627	5.63002	4.48956	5.02685	4.46693	5.59764	6.47301	5.17191	4.14571	2.70868	2.7268	3.5608	3.25525	2.83375	6.14155	2.51084	3.62087	3.14848	3.49869	2.18266	3.82904
AVPR2	5.3738	5.13739	5.23175	5.25274	5.26173	5.43707	2.86089	3.19551	2.03726	1.3733	3.3087	2.13106	1.38191	1.37529	1.92973	1.55378	1.43508	2.20715	3.23313	5.29297	5.30797	6.13132	4.38589	5.4693	5.58487	5.70743	4.544	5.52977	6.07681	6.6231	4.28777	4.16327	6.21277	5.81834	5.94602	6.6368	6.58427	6.27762	5.81543	6.13357
AWAT1	5.19929	5.24123	5.39903	5.30351	5.5406	5.10259	1.62971	1.44068	1.43889	1.45301	1.42114	1.39852	1.43425	1.44585	1.42531	1.44814	1.48664	1.42195	4.04721	5.78533	4.60921	4.51673	2.52614	4.96271	4.86956	4.52027	4.29512	3.72872	5.01029	3.73036	6.20188	6.0536	5.89356	6.71832	4.66945	6.87392	5.95739	2.92868	6.14593	6.03412
AXDND1	3.25144	3.16993	3.06967	3	3	3	3.69609	1.35372	1.71102	2.93403	2.24196	3.84659	3.28	2.62881	6.17496	2.78849	1.38551	2.83282	4.88071	4.96271	5.04959	5.06863	4.93085	4.68411	5.2604	6.11973	5.58962	5.30938	4.24612	5.77263	4.64375	4.35902	5.312	2.54711	5.63106	4.69669	6.32574	5.56865	5.65306	5.67738
AXIN1	7.35511	7.39305	7.33601	7.22816	7.21333	7.81355	7.79647	7.46594	7.77789	7.82002	8.30861	8.59702	8.11063	7.12154	6.93575	7.5324	8.38201	7.94431	7.19629	9.10119	8.811	7.11543	8.64681	9.30583	8.74435	8.06882	9.33386	8.84515	6.86311	4.52979	3.91117	1.96797	3.25084	2.28782	3.74161	7.10991	4.15367	6.49379	5.39882	4.22018
AXIN2	7.02588	6.27043	7.36134	6.69782	6.90664	6.40441	8.89013	8.49332	8.50539	8.57904	9.16523	8.05657	8.49733	8.09347	8.4809	7.42761	6.30608	8.15159	7.89735	8.25299	8.27009	7.33229	8.35374	6.97043	8.18646	7.31047	5.92299	6.88072	4.19198	4.79279	5.904	6.0033	4.62893	5.31096	5.52347	6.25876	5.38638	5.28435	5.48072	6.02982
AXL	8.79487	9.25945	9.07388	9.33812	9.09868	8.77896	10.5739	10.5627	10.5341	10.0886	11.5596	12.0665	11.3178	11.1088	10.6563	9.59766	8.93339	11.0265	8.96258	9.91257	9.4729	8.33114	9.35235	9.07481	8.93986	8.89633	9.41747	9.34525	4.65586	5.28052	5.00646	5.87108	4.15499	5.95883	3.10497	3.4436	5.33192	3.12601	4.63481	5.07193
AZGP1	4.18293	3.93184	4.01458	4.38799	4.09159	3.44825	5.91295	5.87583	5.5813	5.7206	6.06369	7.3529	7.13264	6.30962	4.82572	5.04186	4.00333	6.42628	7.96713	6.18568	5.87673	8.76892	6.45116	7.73903	5.07003	5.28516	7.4498	5.37069	2.43657	3.22927	2.42578	3.89513	2.50137	2.06576	2.33058	2.63437	5.26314	3.3975	3.1761	5.53517
AZGP1P1	3.71826	3.60421	3.81579	3.71393	3.80427	3.32193	2.09961	1.50404	2.59468	2.2594	1.52281	1.88559	2.10205	3.09038	2.13485	1.52252	1.65659	1.70038	4.88853	3.21418	4.07798	6.10167	3.76585	6.65155	2.28724	6.14164	2.22373	3.99039	6.19457	6.56961	4.96833	4.11933	7.51011	4.38717	7.94691	6.7067	7.19353	6.00061	3.45456	3.48149
AZI2	8.08792	7.42885	7.63777	7.7019	7.51337	6.70693	9.10778	8.67927	8.96782	9.17349	8.80366	8.26336	8.62402	8.6995	8.70048	8.44342	8.3262	8.63451	9.85345	9.47384	9.66019	9.39694	10.192	8.5218	9.66073	10.0188	8.34013	8.60729	5.68416	6.58927	6.94953	7.11222	6.55745	6.77816	7.73678	6.79534	6.45882	7.28037	6.99636	7.00509
AZIN1	11.1515	11.3141	11.5744	11.2701	11.4955	10.9368	11.6568	11.4695	11.5207	11.3	11.4927	11.2936	11.4208	11.6009	11.3345	11.3762	10.5587	12.0733	12.4543	12.8747	12.724	11.6525	13.0523	11.8374	12.8137	12.3427	11.9007	11.8215	8.53545	9.09244	7.85445	9.37877	8.94723	8.0914	6.56885	8.31314	8.9289	9.3277	9.16099	9.20136
AZU1	4.10121	4.19393	3.81579	4.09403	3.9947	4.02198	2.80439	4.76444	3.37219	2.80544	3.85323	4.58278	3.9264	4.55394	4.67797	3.82695	7.73791	3.54841	4.6084	6.18264	2.2808	6.55994	3.34077	7.11428	3.37553	4.98461	5.97856	6.34686	7.25556	5.8172	7.78616	7.32979	7.28578	2.90266	3.61037	7.70254	6.80952	4.73453	4.43257	6.56095
B2M	13.6587	13.6587	13.6976	13.6587	13.7082	13.7998	16.8029	15.9165	16.1369	15.9661	16.3023	16.0131	16.1917	16.1743	16.3369	15.9088	17.1641	16.3259	14.8475	14.5462	14.7131	15.1702	14.6126	14.9413	14.7131	14.7243	14.8732	14.8475	5.69848	5.79127	6.0905	4.57224	5.33037	4.86104	4.62253	4.60708	5.36373	4.11226	5.03676	3.65131
B3GALNT1	7.15477	7.01663	7.25958	7.00877	6.92656	5.68767	9.01459	8.50829	8.77813	8.41372	9.0131	9.19938	9.00585	8.3892	8.56086	9.29533	7.57271	8.67569	9.666	9.05366	8.72484	8.94393	8.80535	7.68721	8.38815	8.59621	7.43561	6.42681	10.0867	9.80074	9.47233	9.79365	10.61	9.3825	7.73086	9.71621	9.66337	9.0091	9.21057	9.62434
B3GALNT2	7.39687	7.0808	6.96618	7.20986	7.22784	6.26494	8.38122	8.20425	8.62173	8.86952	8.99049	8.24497	8.4739	8.38444	8.19848	8.04872	6.42117	7.75139	9.49841	9.40639	9.48736	8.10681	9.28447	7.22821	9.01309	8.78709	7.99059	8.37792	8.90722	7.87314	6.50073	6.50607	8.52644	9.73419	7.88373	9.81225	8.64401	8.57147	8.0589	7.62512
B3GALT1	3.25144	3.44825	3.37619	3.40494	3.24726	3.32193	1.5368	1.52937	1.59207	1.78174	1.46206	1.47393	1.53766	1.47362	1.47453	1.68741	2.48055	1.59681	6.29956	5.1648	4.67959	5.67495	5.30104	4.65076	5.6401	5.41789	4.35411	6.23931	4.42382	4.66105	3.66444	2.92193	5.18338	5.3707	3.42288	4.43042	4.09704	4.26893	4.71439	5.60735
B3GALT2	4.56082	3.57473	4.38004	3.64627	3.89867	3.47012	5.25344	4.51946	4.45303	3.08696	4.40185	5.51639	5.96165	3.49321	3.53461	5.45648	3.43184	6.30801	5.87055	6.53888	5.86955	6.64035	5.76697	6.73791	4.49626	6.43462	4.90201	6.30734	4.68063	6.11473	4.22991	4.71391	4.89334	3.33231	4.05899	4.39279	4.79279	4.4862	5.57103	5.53002
B3GALT4	5.81557	5.87293	6.1048	6.13557	6.16274	6.06525	10.083	10.4621	9.80965	9.97926	9.99433	10.0132	10.005	10.4386	10.7037	10.3612	11.8822	10.2579	7.71629	8.04311	8.3291	8.07576	7.75115	8.44006	7.85207	7.4617	7.96678	8.27243	5.92975	5.41847	6.45397	5.52337	4.91975	3.88087	4.49105	5.35106	5.88688	5.48266	5.55217	4.52963
B3GALT5	5.00694	4.80553	4.90232	4.82267	4.95346	4.59796	1.44232	1.42757	1.44236	1.42566	1.425	1.60638	1.40013	1.45188	1.41839	1.43865	1.49857	1.52774	5.18862	6.34224	6.20556	4.74543	4.37516	4.89433	5.51914	4.22593	5.42429	5.3101	2.74464	3.57612	5.60178	5.23619	5.23013	4.04928	5.70511	3.61161	4.312	5.12667	4.09235	4.05692
B3GALT6	8.89867	8.73322	8.90288	8.98159	8.73544	8.62386	11.3187	11.1929	11.3453	11.485	10.7884	11.5325	11.3054	11.3297	11.024	11.6379	9.57607	11.2362	9.34424	9.49533	9.77329	8.98306	9.57635	9.18625	9.53485	9.89158	9.4264	9.17571	6.06086	6.42341	6.35091	6.79865	6.33596	5.73245	6.10517	5.03951	6.04403	6.3769	6.41727	5.29022
B3GALTL	5.93698	6.00825	5.71848	6.09429	5.97057	6.28565	6.36003	6.77945	6.30801	6.85701	6.55534	6.59336	7.08046	4.88717	6.29591	6.68198	6.48984	5.94501	8.67742	7.82629	7.67121	8.28045	7.41849	7.50539	7.31776	7.40503	7.61484	7.35471	3.29831	5.35917	6.67196	6.42165	7.38654	8.2337	5.90668	8.29152	9.44649	6.98697	8.5527	5.67207
B3GAT1	5.76339	5.82339	5.81413	5.46542	6.08308	6.2565	3.20661	5.24106	3.95572	4.77124	3.15013	4.23483	3.67506	5.21911	6.34443	2.77109	8.63166	5.77969	8.16386	7.64833	7.61457	4.59628	7.59392	4.67291	7.13124	4.39136	6.27526	3.88975	4.10219	3.11332	6.39744	4.02615	7.18558	5.62781	5.64299	6.23035	3.20545	2.05957	5.2581	3.56831
B3GAT2	3.82394	4.09403	3.91735	3.71393	3.58496	3.90937	5.34441	5.1962	5.23978	5.0541	5.44528	5.45061	5.42035	4.80117	4.60568	5.55664	4.14792	4.96003	9.29888	6.23855	6.31066	9.18625	6.87699	8.46882	5.99532	6.17958	5.60035	6.40715	5.54089	5.46019	2.20262	3.21603	3.99775	8.18764	3.54781	2.59733	4.58604	4.52098	5.5396	4.41219
B3GAT3	6.73204	6.48555	6.38394	6.68442	6.56896	6.58375	11.0775	11.2397	11.2604	11.1883	11.2716	11.2414	10.9751	10.963	10.9744	11.1714	10.3388	11.0069	7.13661	6.14228	6.29518	7.65741	6.86408	6.71602	6.3127	7.60679	7.33001	7.9718	5.93186	2.96818	6.80711	5.75487	5.3989	5.68168	5.57631	6.18014	5.93138	6.25963	6.05507	3.43819
B3GNT1	7.88492	7.41828	7.62881	7.68167	7.74263	6.54905	8.74911	8.57001	9.05682	9.56084	8.68135	8.24635	8.83151	8.08534	8.39861	9.68047	6.21284	8.9193	9.26578	9.29781	9.24758	8.96258	8.85741	8.79707	8.67696	8.52027	7.63916	7.73077	7.06074	6.99081	6.11027	6.40793	5.4639	6.71623	6.36642	6.15321	6.25658	6.18936	5.41268	5.59335
B3GNT2	9.67702	9.72345	9.89804	10.0556	10.0001	9.42033	8.78092	8.39381	8.63801	8.46572	8.46572	8.46181	8.61724	8.27937	7.85886	7.93245	7.91223	8.48199	11.8853	9.74933	9.87092	10.9163	10.2402	9.43285	10.2296	9.80108	8.9879	8.86573	13.3974	13.3276	13.7509	13.2925	13.1763	13.5146	13.389	13.524	13.2248	13.1588	13.0745	13.5692
B3GNT3	6.14104	5.89967	5.68767	5.81413	6.03252	6.51785	4.89023	4.87351	5.99518	4.90525	4.78713	4.20675	4.4035	5.52084	9.37224	5.1824	4.22743	4.88629	5.98909	5.98564	7.13205	7.12461	6.57531	6.02195	5.5696	6.44224	7.87136	5.46366	3.30282	5.49302	5.37443	6.02386	5.7928	6.33236	7.02971	6.0738	6.09773	6.5394	5.10076	5.84219
B3GNT4	7.09486	6.75009	6.73429	6.83784	6.85343	6.16179	4.98673	3.60947	4.51004	4.06543	4.50127	4.66302	4.66109	3.40328	3.46328	3.87548	4.49367	3.77236	7.81169	6.57836	7.01995	7.62424	6.94479	7.33362	7.23045	7.57136	4.39527	7.87919	7.01672	7.6503	8.04825	6.57952	7.55151	7.6322	6.36565	7.99989	5.66517	7.55965	7.08753	7.0107
B3GNT5	7.42885	8.85691	8.48502	8.60946	7.90768	10.2449	8.5319	9.33404	8.80853	8.0763	8.55439	9.28846	8.47706	9.46517	10.1801	7.88532	11.1117	8.69206	10.2365	9.08032	8.85649	9.48157	9.98778	8.88545	9.97584	8.60043	11.1792	10.9553	5.5607	9.41752	5.36914	5.07662	5.24063	4.86104	5.62297	7.24162	7.50783	6.37772	6.31912	8.17733
B3GNT6	5.43991	5.16059	5.17405	5.26965	5.38721	5.33355	1.38848	2.11494	2.45234	1.40656	1.39755	1.38528	1.40844	1.94289	1.38616	1.41965	4.60143	1.58549	4.2449	4.13111	5.07331	6.05249	6.29299	4.88364	5.79736	5.61444	5.28291	6.22286	5.98321	5.7712	6.9916	5.30255	6.29752	5.99925	6.24599	5.74933	5.40541	6.69659	6.59092	4.58588
B3GNT7	4.31214	4.70681	4.21432	4.74548	4.03299	6.21242	7.45412	7.66821	7.59004	7.67751	8.47963	8.44311	7.79998	7.97024	7.21767	8.4023	7.57119	8.239	5.91368	6.73578	6.37763	6.85962	6.63022	6.92198	7.38386	6.66444	5.97247	5.90773	5.58927	5.34177	5.67686	3.48242	5.13029	6.5024	4.4518	5.88511	6.02213	5.62429	6.26059	5.95517
B3GNT8	4.56082	5.12203	4.64963	5.03677	4.85494	6.27617	7.17953	8.44969	7.05719	7.33357	8.1541	7.97642	7.35966	9.2523	9.61223	6.66995	12.4966	8.38722	5.6239	6.52316	7.49701	7.73103	7.06103	8.83455	7.94376	7.51391	5.66969	7.66901	6.60187	7.29492	5.86912	6.68319	4.6098	2.82601	5.41008	6.80058	7.55424	6.82029	5.81798	5.68168
B3GNT9	6.90028	6.62576	7.1697	6.60883	6.98921	5.59711	7.70048	6.47966	7.40069	7.34494	7.75284	7.6049	8.03891	6.84757	6.7731	7.49029	5.69719	7.59036	8.52751	8.38386	8.21132	7.36776	7.47879	7.22424	7.68751	8.69924	7.24293	8.22543	11.3683	7.42953	9.47987	11.3561	10.6324	10.2629	6.45856	10.4143	9.76228	8.75589	10.6135	9.46175
B3GNTL1	6.1818	5.93585	5.94776	5.95781	6.01965	5.91728	6.93686	6.95484	7.41939	7.22977	7.45573	7.20332	7.16144	7.11648	7.32341	6.72403	9.29996	7.12897	6.60502	7.27396	6.83431	7.05702	7.49085	7.24173	7.42916	8.37646	8.671	8.57283	4.0932	5.5985	4.07969	5.45375	5.64631	5.78168	5.61791	6.0347	5.95311	5.45453	4.68867	5.82155
B4GALNT1	4.16241	4.11515	4.35517	4.29297	4.42082	4.28388	3.89916	4.65782	4.20675	4.29436	3.12238	3.30376	3.63764	4.04746	3.00475	3.98099	3.81595	4.08555	4.74711	5.37751	5.97425	5.40054	6.03628	5.21782	6.40164	5.64565	6.30533	6.10428	6.67484	5.04199	5.16709	4.32913	5.60143	5.45565	5.9786	2.90197	2.31869	3.54851	5.63144	3.8914
B4GALNT2	4.18293	4.3704	4.38004	4.17843	4.31942	4.10121	1.42982	3.42616	1.41438	2.31106	1.4198	1.41374	1.4146	3.58009	1.43655	2.96379	3.65027	2.04006	6.18147	3.44403	5.09337	4.56801	3.62845	5.46366	5.54982	5.95567	5.40852	6.08685	4.15466	6.75535	7.41412	5.94945	5.5857	5.07697	6.41844	3.40108	6.71517	5.27645	5.20472	6.5084
B4GALNT3	5.12543	4.87117	4.88903	5.07414	5.09036	4.82051	2.67509	3.58812	2.51453	2.64446	2.73292	2.62881	2.75727	2.39602	2.54818	2.46379	2.86578	2.25563	4.69005	5.74395	5.42364	5.67525	4.9174	5.81471	4.19571	5.05424	5.52675	6.70709	5.03346	5.70844	4.69812	3.95953	4.50161	5.28512	5.75881	5.77838	5.4847	5.78461	5.55115	4.53626
B4GALNT4	3.82394	3.8296	3.91735	4.01458	4.02198	3.93414	1.37211	2.13967	2.43222	1.36197	1.35984	3.32497	1.36099	1.35217	2.35845	2.02697	1.35827	3.69813	5.89328	4.96973	5.62522	5.35112	5.17559	4.48124	5.70345	2.50907	3.42114	3.1382	6.57034	5.46019	5.61089	5.6285	5.42752	5.72826	5.73034	5.79772	5.78423	6.24966	6.20258	5.2962
[truncated: 16,407 more rows]

## Sheet: After batch correction
geneNames	GSE102293_GSM2733413_Control	GSE102293_GSM2733414_Control	GSE102293_GSM2733415_Control	GSE102293_GSM2733416_Control	GSE102293_GSM2733417_Treat	GSE102293_GSM2733418_Treat	GSE137684_GSM4084712_Control	GSE137684_GSM4084716_Control	GSE137684_GSM4084718_Control	GSE137684_GSM4084719_Control	GSE137684_GSM4084713_Treat	GSE137684_GSM4084714_Treat	GSE137684_GSM4084715_Treat	GSE137684_GSM4084717_Treat	GSE137684_GSM4084711_Treat	GSE137684_GSM4084720_Treat	GSE137684_GSM4084721_Treat	GSE137684_GSM4084722_Treat	GSE34526_GSM850527_Control	GSE34526_GSM850528_Control	GSE34526_GSM850529_Control	GSE34526_GSM850530_Treat	GSE34526_GSM850531_Treat	GSE34526_GSM850532_Treat	GSE34526_GSM850533_Treat	GSE34526_GSM850534_Treat	GSE34526_GSM850535_Treat	GSE34526_GSM850536_Treat	GSE5850_GSM136511_Control	GSE5850_GSM136512_Control	GSE5850_GSM136513_Control	GSE5850_GSM136519_Control	GSE5850_GSM136525_Control	GSE5850_GSM136526_Control	GSE5850_GSM136527_Treat	GSE5850_GSM136533_Treat	GSE5850_GSM136554_Treat	GSE5850_GSM136560_Treat	GSE5850_GSM136561_Treat	GSE5850_GSM136562_Treat
[truncated: 17,633 more rows]
