# Supplementary material for: Unveiling the molecular landscape of PCOS: identifying hub genes and causal relationships through bioinformatics and Mendelian randomization
Source: Front Endocrinol (Lausanne). 2024 Dec 13;15:1431200. doi: 10.3389/fendo.2024.1431200 (PMC11671271; doi:10.3389/fendo.2024.1431200)
Supplement: Supplementary file 4 [file Table4.xlsx]

## Sheet: Sheet1
Table S4. Differentially expressed genes
id	logFC	AveExpr	t	P.Value	adj.P.Val	B
ARHGEF10L	0.984165	7.11618	5.18461	5.23e-06	0.0905749	3.67334
PIRT	0.96559	3.46379	4.74652	2.22e-05	0.0905749	2.45215
GPX3	1.21491	6.22471	4.71425	2.46e-05	0.0905749	2.36304
OSBPL7	0.783908	6.94159	4.55589	4.11e-05	0.0905749	1.928
STATH	-1.38159	6.17738	-4.54222	4.3e-05	0.0905749	1.89062
AQP9	1.52466	9.23222	4.53746	4.37e-05	0.0905749	1.87761
SEC14L5	-1.0928	4.60347	-4.52907	4.49e-05	0.0905749	1.8547
RAB11FIP4	1.03763	6.41891	4.49912	4.94e-05	0.0905749	1.77299
TMEM106A	0.978964	5.85889	4.46428	5.53e-05	0.0905749	1.67814
SPI1	1.64507	6.99821	4.43984	5.98e-05	0.0905749	1.61174
IL18RAP	1.68434	7.59384	4.43423	6.08e-05	0.0905749	1.59652
KDELC1	-0.993157	7.91088	-4.41483	6.47e-05	0.0905749	1.54389
KIAA0247	1.43762	10.0958	4.40514	6.68e-05	0.0905749	1.51765
UBASH3A	1.10528	5.26078	4.32171	8.71e-05	0.0975468	1.29234
HPCAL1	0.961444	8.16671	4.31245	8.97e-05	0.0975468	1.26743
AKNA	0.990947	6.16999	4.30887	9.07e-05	0.0975468	1.25778
LIME1	0.951967	6.65884	4.29037	9.62e-05	0.0975468	1.20807
COL4A5	-1.06618	6.3646	-4.274	0.00010135	0.0975468	1.16413
MMP9	1.41859	8.36325	4.26028	0.00010584	0.0975468	1.12734
LRG1	1.34991	7.50626	4.24625	0.00011064	0.0975468	1.08978
NFKBIE	1.10039	7.56559	4.20027	0.0001279	0.102027	0.966953
HAVCR2	1.08337	6.17238	4.18825	0.00013283	0.102027	0.93492
MEGF6	1.27617	5.39519	4.1766	0.00013779	0.102027	0.903893
FHOD1	0.990272	7.29178	4.16719	0.00014192	0.102027	0.878853
IFITM2	1.30951	11.3259	4.13468	0.00015714	0.105081	0.792554
APLP2	0.656251	10.8585	4.12713	0.0001609	0.105081	0.772529
FCGR1B	1.59637	7.40445	4.11131	0.00016906	0.106465	0.730647
C14orf142	-0.817939	6.73972	-4.03814	0.00021232	0.129096	0.537739
ENPP2	-0.976398	9.56908	-4.01147	0.00023062	0.133615	0.467747
TDRD9	-0.959986	8.84666	-4.00094	0.00023826	0.133615	0.440164
KCNH2	-0.734279	7.68013	-3.99526	0.00024248	0.133615	0.425295
2024-03-01	1.10789	5.91443	3.97623	0.00025716	0.13387	0.375547
EPYC	-1.0003	4.00203	-3.97502	0.00025813	0.13387	0.372381
WAS	1.15593	8.03468	3.95965	0.00027065	0.133972	0.332297
AFF3	0.672108	5.14547	3.9482	0.00028037	0.133972	0.302442
ADAM19	0.928171	7.35752	3.94382	0.00028417	0.133972	0.29105
AIM2	1.2605	6.46232	3.93866	0.00028872	0.133972	0.277627
NPTXR	0.728142	5.20323	3.92661	0.00029961	0.135462	0.246301
NUDCD1	-0.719983	8.50745	-3.90066	0.00032443	0.139557	0.178972
ABT1	0.819828	6.31279	3.8987	0.00032639	0.139557	0.173878
RORB	-0.883512	6.08387	-3.89273	0.00033241	0.139557	0.158433
ATG16L2	1.24237	8.3888	3.87546	0.00035045	0.141059	0.113753
FABP5	1.33997	9.26465	3.86788	0.00035865	0.141059	0.0941885
NRCAM	-1.13926	7.02405	-3.85326	0.00037501	0.141059	0.0564802
NUDT11	-0.973189	8.08394	-3.84955	0.00037928	0.141059	0.0469191
LAMP3	1.48557	5.61591	3.84335	0.00038651	0.141059	0.0309447
LILRA2	1.18235	6.83876	3.82025	0.00041465	0.141059	-0.0284424
C2orf47	-0.808666	9.26276	-3.81624	0.00041974	0.141059	-0.0387404
RCAN1	-0.815089	10.0562	-3.81326	0.00042355	0.141059	-0.0463808
IWS1	-0.756676	8.44656	-3.81292	0.00042399	0.141059	-0.0472571
RAB3IP	-0.72128	6.18801	-3.81137	0.00042598	0.141059	-0.051228
TREM2	1.40138	6.13194	3.80677	0.00043198	0.141059	-0.0630446
RBPJ	0.706905	10.0146	3.79569	0.00044674	0.141457	-0.0914216
GPSM1	-0.648083	8.28209	-3.79384	0.00044925	0.141457	-0.0961509
PYCARD	1.08409	8.78099	3.7737	0.0004775	0.143016	-0.147661
SEMA4D	1.03746	8.07429	3.76876	0.00048468	0.143016	-0.160276
COQ3	-0.726124	7.34448	-3.75474	0.00050564	0.143016	-0.196021
MAGI2	-0.788133	5.99906	-3.75444	0.00050608	0.143016	-0.19677
GAB2	1.04707	8.36618	3.75289	0.00050847	0.143016	-0.200742
C17orf75	-0.831426	7.88381	-3.73607	0.0005349	0.143016	-0.243528
PMPCB	-0.686539	8.32133	-3.73579	0.00053536	0.143016	-0.244246
TTC27	-0.787688	9.01443	-3.72541	0.00055234	0.143016	-0.27061
TNFRSF10C	1.07302	8.37359	3.71758	0.00056551	0.143016	-0.290495
THAP7-AS1	-0.814569	5.26873	-3.71752	0.0005656	0.143016	-0.290638
MIDN	0.691686	9.23092	3.70785	0.00058227	0.143016	-0.315146
PAQR3	-0.798629	7.41214	-3.70682	0.00058408	0.143016	-0.317769
IGF2R	0.83057	9.18447	3.70402	0.000589	0.143016	-0.32485
PRKAA1	-0.676304	8.09742	-3.69847	0.00059889	0.143016	-0.338898
MTF1	0.619249	8.25826	3.6977	0.00060027	0.143016	-0.340838
C3orf58	-0.67842	8.0922	-3.69768	0.00060032	0.143016	-0.340907
IL1R2	1.24935	7.274	3.6956	0.00060407	0.143016	-0.346167
TREML2	1.28011	5.75195	3.69327	0.0006083	0.143016	-0.352053
ARHGAP39	-0.746936	7.15369	-3.68658	0.00062061	0.143714	-0.368954
RASGRP2	0.898127	7.29303	3.67231	0.00064769	0.143714	-0.404992
HMOX1	1.12899	8.6621	3.66909	0.00065395	0.143714	-0.413099
MS4A14	1.04375	5.39797	3.66688	0.00065829	0.143714	-0.418674
DGAT2	0.884456	7.68208	3.66229	0.00066736	0.143714	-0.430224
C9orf72	0.835995	7.69999	3.66181	0.00066833	0.143714	-0.431439
FOXG1	-1.05778	6.23438	-3.65104	0.00069017	0.146269	-0.458557
CALHM2	0.606696	6.51361	3.64723	0.00069804	0.146269	-0.468127
SYT17	0.756395	4.95823	3.64386	0.00070509	0.146269	-0.476597
OSBPL9	-0.672567	10.7833	-3.63878	0.00071583	0.146771	-0.489346
KCTD15	0.846627	6.11664	3.62	0.00075697	0.149936	-0.536445
TAGLN2	1.056	9.92029	3.61753	0.00076255	0.149936	-0.542638
SLC44A2	0.953337	7.67489	3.61645	0.00076499	0.149936	-0.54533
OCIAD2	-0.7163	9.46817	-3.61633	0.00076528	0.149936	-0.545653
DOCK2	1.33252	6.52347	3.61111	0.00077722	0.150265	-0.5587
TBC1D24	-0.676268	6.03832	-3.60352	0.00079493	0.150265	-0.577684
PSTPIP1	1.36576	6.98548	3.5995	0.00080445	0.150265	-0.587717
PDLIM7	0.732715	6.83454	3.5992	0.00080518	0.150265	-0.588487
SDC2	-0.907619	6.5946	-3.59417	0.00081726	0.150265	-0.601027
TNFSF13	0.88489	8.15512	3.59383	0.0008181	0.150265	-0.60189
AGMAT	-0.816914	6.70454	-3.58651	0.00083602	0.150505	-0.620147
ZNF331	1.0286	7.07282	3.58633	0.00083647	0.150505	-0.620601
TRANK1	1.0726	6.57724	3.57778	0.00085787	0.151529	-0.641886
CD1D	0.808043	4.79648	3.56252	0.00089744	0.151529	-0.67986
CYBA	1.4856	8.42415	3.56115	0.00090106	0.151529	-0.683255
FPR1	1.33373	9.61188	3.55831	0.00090865	0.151529	-0.690313
C9orf41	-0.941226	7.89947	-3.55225	0.00092502	0.151529	-0.705351
RELT	1.10728	8.03274	3.55155	0.00092694	0.151529	-0.707093
IL17RA	0.67975	8.56741	3.54265	0.00095157	0.151529	-0.729171
TNNI2	1.12077	4.89698	3.54085	0.00095662	0.151529	-0.733629
ABCC4	-0.760054	9.27902	-3.53871	0.00096265	0.151529	-0.738919
FAM26D	-1.06791	4.00456	-3.53615	0.00096995	0.151529	-0.745274
PXN	0.792205	7.46141	3.53369	0.00097699	0.151529	-0.751363
S100P	1.79566	8.78803	3.5305	0.00098618	0.151529	-0.759247
MAN1C1	0.616711	6.26844	3.52878	0.00099118	0.151529	-0.763503
LOC100507459	-1.01264	5.14189	-3.52853	0.00099191	0.151529	-0.764121
LCP1	1.39731	9.35329	3.52532	0.00100132	0.151529	-0.772064
CORO7	0.760766	7.03465	3.5246	0.00100342	0.151529	-0.773828
KIAA0355	0.779551	8.51634	3.52392	0.00100544	0.151529	-0.775517
NAPA	0.986731	7.2144	3.52057	0.00101536	0.151728	-0.783784
FYN	0.803824	9.45597	3.51642	0.00102783	0.152252	-0.794052
LOC728743	0.69012	6.03729	3.51084	0.00104477	0.152252	-0.807809
TMEM163	-0.972482	8.46563	-3.49785	0.0010853	0.153981	-0.839828
INTS5	-0.634389	6.44003	-3.49478	0.00109511	0.153981	-0.847391
FERMT3	1.06023	6.60038	3.48996	0.00111064	0.153981	-0.859237
FPR2	1.04628	7.50443	3.48244	0.00113534	0.153981	-0.877732
CBR3	0.981826	4.83435	3.48164	0.00113798	0.153981	-0.879691
TAPBP	0.85717	7.46303	3.48142	0.00113872	0.153981	-0.880236
ZCCHC2	0.715477	8.60936	3.4771	0.00115318	0.153981	-0.890843
PLBD1	1.11937	9.03628	3.47076	0.00117469	0.153981	-0.906379
DUS4L	-0.628327	7.16938	-3.4699	0.00117765	0.153981	-0.908496
GULP1	-0.71656	5.68642	-3.46834	0.00118303	0.153981	-0.912327
TMEM176B	0.673912	7.27208	3.46701	0.00118763	0.153981	-0.91559
LILRB3	1.0187	9.09401	3.46371	0.00119909	0.154226	-0.923667
C11orf54	-0.722674	8.97026	-3.45094	0.00124451	0.154226	-0.954911
CHM	-0.686139	6.94052	-3.44899	0.0012516	0.154226	-0.959685
PIK3CD	0.939579	7.4615	3.44825	0.00125431	0.154226	-0.961505
KDELC2	-0.774291	7.22292	-3.44789	0.00125561	0.154226	-0.962374
DLAT	-0.61957	7.86334	-3.44651	0.00126065	0.154226	-0.965741
HCLS1	1.43582	9.15676	3.44286	0.00127411	0.154226	-0.974664
EEA1	-0.890081	8.41836	-3.44167	0.0012785	0.154226	-0.977559
MYO10	-0.766753	8.53171	-3.44148	0.00127921	0.154226	-0.978023
ABCD3	-0.618035	9.27237	-3.4406	0.0012825	0.154226	-0.980178
FCAR	1.00603	6.49046	3.43969	0.00128589	0.154226	-0.982402
SCCPDH	-0.590685	10.2537	-3.4335	0.00130923	0.154226	-0.997508
DYNLRB2	-0.914115	4.8412	-3.43292	0.00131143	0.154226	-0.998922
SCD5	-0.63107	7.5253	-3.42983	0.00132325	0.154226	-1.00646
STRN3	-0.820435	8.36032	-3.42835	0.00132893	0.154226	-1.01006
GAS7	1.05725	6.75311	3.42821	0.00132946	0.154226	-1.01039
PATE2	0.98089	4.36181	3.4235	0.00134773	0.154886	-1.02186
NFKBID	0.922688	5.79667	3.42073	0.00135862	0.154886	-1.02861
NPY	-1.10341	5.99823	-3.4097	0.00140269	0.15715	-1.05542
RGS14	0.668876	7.17606	3.39989	0.00144308	0.15715	-1.07926
KCNJ15	0.912971	7.24161	3.39955	0.00144448	0.15715	-1.08007
BID	0.928412	8.55741	3.39478	0.0014645	0.15715	-1.09163
SLC44A3	-0.969029	7.60416	-3.39414	0.00146722	0.15715	-1.09318
PILRA	0.875587	8.25633	3.39247	0.00147433	0.15715	-1.09724
C17orf67	0.825589	5.39045	3.39243	0.00147451	0.15715	-1.09734
ST6GALNAC5	-0.639878	6.2537	-3.39173	0.00147746	0.15715	-1.09902
MYO1G	1.23377	6.98804	3.3906	0.00148231	0.15715	-1.10177
DGKA	0.648563	6.70302	3.38906	0.0014889	0.15715	-1.10549
CD28	0.708107	5.9549	3.38903	0.00148901	0.15715	-1.10556
APOBR	1.374	6.91881	3.38712	0.00149726	0.15715	-1.1102
MS4A4A	1.02771	7.66784	3.38289	0.00151561	0.157257	-1.12042
COG6	-0.728424	8.63927	-3.38126	0.00152275	0.157257	-1.12436
MAFB	1.14235	9.64218	3.37901	0.00153268	0.157257	-1.12981
EFHC2	0.830452	5.41862	3.37866	0.00153421	0.157257	-1.13065
IFITM1	1.14331	9.99578	3.37481	0.00155132	0.157257	-1.13996
SOCS6	-0.775308	6.04248	-3.36914	0.00157688	0.157257	-1.15367
MYH9	0.740752	8.25495	3.36877	0.00157855	0.157257	-1.15455
ADAM8	1.15225	9.57201	3.36003	0.00161871	0.157513	-1.17563
FCGR2B	1.21786	6.55278	3.35985	0.00161953	0.157513	-1.17605
GABRA5	-0.59925	4.09059	-3.35662	0.00163463	0.157513	-1.18384
TACC3	0.721089	8.59967	3.35382	0.00164784	0.157513	-1.19059
KIAA1804	-0.940175	7.39331	-3.35192	0.00165687	0.157513	-1.19517
C2CD4A	-1.07087	4.028	-3.35031	0.00166453	0.157513	-1.19904
CTSH	1.31236	9.41834	3.34884	0.00167158	0.157513	-1.20258
IGSF9	0.824126	5.86494	3.34567	0.00168683	0.157513	-1.2102
DET1	-0.82236	7.99381	-3.34508	0.00168969	0.157513	-1.21162
STC1	-0.58781	5.47202	-3.33995	0.00171474	0.157513	-1.22396
NINJ1	1.14978	8.67989	3.33535	0.00173746	0.157513	-1.23499
ETAA1	-0.932223	8.53729	-3.33359	0.00174625	0.157513	-1.23922
SPOCK3	-1.04052	5.7359	-3.3292	0.00176835	0.157513	-1.24976
SPICE1	-0.751646	8.14703	-3.32198	0.00180524	0.157513	-1.26707
LOC100507006	1.40135	4.84564	3.31805	0.00182563	0.157513	-1.27648
CXCR1	0.992145	8.01465	3.31715	0.00183033	0.157513	-1.27863
CLEC5A	1.38885	5.2356	3.31698	0.00183122	0.157513	-1.27904
CCDC113	-1.09576	5.51714	-3.31672	0.00183255	0.157513	-1.27965
LAIR1	0.929196	7.38882	3.31583	0.0018372	0.157513	-1.28177
SLCO2B1	0.926337	6.62783	3.31578	0.00183746	0.157513	-1.28189
ABCB4	0.709855	5.82253	3.31387	0.00184755	0.157513	-1.28648
ZNF596	-0.971563	5.48457	-3.31372	0.00184834	0.157513	-1.28684
LILRA6	0.99872	7.60558	3.31324	0.00185088	0.157513	-1.28799
FAM171B	-0.866742	5.37387	-3.31312	0.0018515	0.157513	-1.28827
AANAT	-1.04836	3.73173	-3.31263	0.00185408	0.157513	-1.28944
ONECUT2	-0.725319	5.25806	-3.3116	0.00185952	0.157513	-1.29189
REL	0.760976	8.03493	3.31092	0.00186318	0.157513	-1.29354
RDH11	-0.625282	9.3655	-3.30952	0.00187062	0.157513	-1.29688
PLEK	1.11657	8.04968	3.30504	0.00189465	0.157796	-1.30757
FAR2	1.02455	5.81885	3.30458	0.00189716	0.157796	-1.30868
TMEM65	-0.795489	8.72536	-3.29898	0.00192766	0.159025	-1.32204
SLC43A2	1.13914	7.44798	3.29761	0.00193521	0.159025	-1.32531
GPR1	-0.94272	7.91145	-3.2954	0.00194743	0.159025	-1.33058
SH3BGRL3	0.829358	8.77443	3.2953	0.00194802	0.159025	-1.33084
SMAP2	1.23607	8.41224	3.28403	0.00201148	0.161232	-1.35768
CDC25B	0.70294	9.64819	3.27932	0.00203858	0.161232	-1.36888
MED19	-0.628608	9.47129	-3.2772	0.00205089	0.161232	-1.37392
PCDHB14	-1.19757	6.0641	-3.27686	0.00205288	0.161232	-1.37473
ELOVL6	-0.966165	8.86723	-3.27584	0.00205882	0.161232	-1.37715
HES4	1.26458	6.66549	3.27531	0.00206192	0.161232	-1.37841
C1orf162	1.30355	7.92202	3.27348	0.00207267	0.161232	-1.38277
ZDHHC18	0.754474	6.93971	3.2684	0.00210276	0.161232	-1.39483
C17orf80	-0.780857	7.9389	-3.26212	0.00214053	0.161232	-1.40973
CD44	0.719141	7.90678	3.26189	0.00214192	0.161232	-1.41027
NAMPT	0.792468	10.9346	3.26186	0.00214209	0.161232	-1.41033
C3AR1	0.96358	8.84089	3.25991	0.00215398	0.161232	-1.41497
GRN	0.758815	11.2674	3.25906	0.00215916	0.161232	-1.41698
CD79A	0.760799	7.74353	3.25753	0.00216854	0.161232	-1.4206
CTSA	0.850616	9.68307	3.25631	0.00217605	0.161232	-1.4235
PANK3	-0.758974	9.8315	-3.25561	0.00218038	0.161232	-1.42516
UPK3B	0.659522	6.14083	3.2551	0.0021835	0.161232	-1.42635
ARAP3	0.868642	6.86638	3.25375	0.00219187	0.161232	-1.42956
TSPAN31	-0.76684	8.26485	-3.25355	0.00219311	0.161232	-1.43003
HLA-DMB	1.08981	8.8893	3.2526	0.00219901	0.161232	-1.43228
ISL2	0.954533	4.13572	3.25156	0.00220549	0.161232	-1.43474
PLCB1	-0.637761	7.37022	-3.24959	0.00221785	0.161232	-1.43941
ALPL	0.961712	6.29297	3.24575	0.00224205	0.161232	-1.44849
PNLIP	-1.12931	5.38438	-3.24516	0.00224579	0.161232	-1.44989
IFT74	-0.727775	7.64322	-3.23884	0.00228626	0.162936	-1.46482
NXT1	0.734777	8.582	3.23722	0.00229675	0.162936	-1.46865
P2RX1	1.13167	6.347	3.23658	0.00230086	0.162936	-1.47015
EPB41L4B	-0.975714	8.56726	-3.235	0.00231114	0.163009	-1.47387
PRAM1	1.29169	7.12529	3.2273	0.00236191	0.163618	-1.49204
PTGFRN	-0.739133	9.30651	-3.22579	0.00237199	0.163618	-1.4956
GNA15	1.01681	6.09377	3.2256	0.00237327	0.163618	-1.49605
CD14	1.29855	9.46157	3.22412	0.00238315	0.163618	-1.49953
CYTH1	0.772803	8.02723	3.22254	0.00239382	0.163618	-1.50326
PTPRJ	0.830241	6.79314	3.22036	0.00240858	0.163618	-1.5084
PATL2	0.908874	7.47164	3.21884	0.00241892	0.163618	-1.51198
SSH3	0.602321	6.52984	3.21843	0.00242171	0.163618	-1.51294
CHST6	0.651255	4.63469	3.21841	0.00242184	0.163618	-1.51298
EXD2	-0.663744	6.85794	-3.21195	0.00246624	0.165819	-1.52817
SLC4A4	-0.622602	5.795	-3.20798	0.00249392	0.165819	-1.53749
ARHGEF5	-0.665998	7.30959	-3.20331	0.00252686	0.165819	-1.54846
LILRB1	1.29553	7.04448	3.20258	0.00253206	0.165819	-1.55017
C5orf15	-0.816072	10.0004	-3.20008	0.00254989	0.165819	-1.55603
ENTPD1	0.753816	6.84278	3.19973	0.00255243	0.165819	-1.55687
OXR1	-0.822719	7.82065	-3.19908	0.00255708	0.165819	-1.55839
PDE8B	-0.87152	8.88658	-3.19829	0.00256271	0.165819	-1.56023
2024-09-11	-0.930086	9.01995	-3.1967	0.00257423	0.165819	-1.56397
ZNF497	-0.844626	5.20501	-3.1959	0.00258001	0.165819	-1.56584
LOC100506929	-0.886251	4.46362	-3.19571	0.00258134	0.165819	-1.56628
CASR	0.809785	4.79544	3.19307	0.00260053	0.165819	-1.57246
PRDM14	-0.668581	4.0465	-3.19018	0.00262168	0.165819	-1.57923
CENPQ	-1.05758	6.8105	-3.18953	0.00262649	0.165819	-1.58076
SPG20	-0.661144	7.41417	-3.1849	0.00266076	0.165819	-1.59158
MINPP1	-1.04256	8.41127	-3.18453	0.00266352	0.165819	-1.59245
ATXN3L	-0.856282	3.59299	-3.18427	0.00266546	0.165819	-1.59306
ARHGDIB	1.05141	9.58254	3.18094	0.00269044	0.165819	-1.60085
UPP1	1.32906	7.36371	3.1801	0.00269682	0.165819	-1.60282
GALNT14	1.09583	5.44446	3.17554	0.00273145	0.165819	-1.61347
SETD1B	0.891964	7.85798	3.17353	0.00274679	0.165819	-1.61815
EMP3	0.735445	9.72453	3.17222	0.00275693	0.165819	-1.62122
ADRBK1	0.738509	8.27034	3.17071	0.00276857	0.165819	-1.62474
LIFR	-1.09376	7.77621	-3.16987	0.00277509	0.165819	-1.62671
UBR3	-0.720564	8.19228	-3.16861	0.00278485	0.165819	-1.62963
CHRM3	-0.731679	7.60712	-3.16861	0.00278486	0.165819	-1.62964
CEP57L1	-0.657964	6.74966	-3.16754	0.00279315	0.165819	-1.63212
FCGR2A	0.983028	9.10434	3.166	0.00280525	0.165819	-1.63573
FCGR2C	1.15715	7.66227	3.16596	0.00280551	0.165819	-1.6358
MMP10	-1.30065	7.29533	-3.16577	0.00280701	0.165819	-1.63625
LOC100289361	-0.829599	5.34191	-3.16374	0.00282296	0.165819	-1.64098
FKBP11	-0.787741	11.5849	-3.16278	0.00283057	0.165819	-1.64322
CLEC2B	0.906572	7.61023	3.16094	0.00284512	0.166119	-1.6475
SLC11A1	0.951801	7.24712	3.15654	0.00288031	0.167619	-1.65776
XPC	0.739093	8.03667	3.14927	0.00293924	0.170398	-1.67465
JDP2	0.644214	8.14436	3.14827	0.0029474	0.170398	-1.67697
NAP1L3	-0.92103	7.81415	-3.14501	0.00297427	0.171009	-1.68454
BCL2A1	1.25634	9.27521	3.14464	0.00297737	0.171009	-1.6854
GLT1D1	1.19832	8.87988	3.14331	0.00298845	0.171082	-1.6885
IRF5	0.802928	6.80289	3.14215	0.00299804	0.171082	-1.69117
CLDN12	-0.64996	10.5368	-3.13919	0.00302287	0.17122	-1.69805
TNFAIP2	1.16416	8.13935	3.1361	0.00304891	0.17122	-1.7052
LOR	1.02931	4.61761	3.13577	0.00305174	0.17122	-1.70598
BRCA1	0.623263	5.7879	3.13542	0.00305473	0.17122	-1.70679
TMEM71	1.14165	7.2671	3.13495	0.00305872	0.17122	-1.70788
CFL2	-0.800544	8.70015	-3.12521	0.00314255	0.171602	-1.73042
CBR4	-0.627583	9.07305	-3.12486	0.00314566	0.171602	-1.73125
FMNL1	0.946862	7.39538	3.12256	0.00316574	0.171602	-1.73655
DNAH14	-0.689138	5.6055	-3.12248	0.00316646	0.171602	-1.73674
ARRB2	1.12836	8.11118	3.12152	0.00317493	0.171602	-1.73897
EXOC6B	-0.660796	6.57477	-3.11769	0.00320877	0.171602	-1.7478
OR4D2	-1.06952	3.98978	-3.11608	0.00322312	0.171602	-1.75152
CDA	1.16587	6.27307	3.11491	0.0032336	0.171602	-1.75423
ADAP1	0.587677	7.50349	3.11487	0.00323401	0.171602	-1.75433
CASK	-0.635575	7.45924	-3.11421	0.00323989	0.171602	-1.75584
NQO1	-0.627333	6.25423	-3.11357	0.00324561	0.171602	-1.75732
MXD1	0.778901	11.0832	3.1124	0.00325613	0.171602	-1.76001
DPP10	-1.03925	6.29919	-3.11192	0.00326047	0.171602	-1.76112
MCM7	0.762251	7.23256	3.11156	0.0032638	0.171602	-1.76197
SLC10A1	-0.962661	5.36668	-3.11042	0.00327411	0.171602	-1.7646
ATP13A2	0.836434	5.99972	3.10959	0.00328164	0.171602	-1.76651
SERPINB5	1.43851	4.54204	3.10679	0.00330714	0.171602	-1.77296
LYST	0.838947	7.41604	3.10655	0.00330935	0.171602	-1.77352
USP53	-0.69733	9.20526	-3.10645	0.00331027	0.171602	-1.77375
TXNIP	0.712795	10.3327	3.10615	0.00331297	0.171602	-1.77443
MCM5	0.666389	6.87751	3.10369	0.00333562	0.171602	-1.7801
MLKL	1.05039	8.0948	3.10292	0.00334269	0.171602	-1.78187
CCNE2	0.794006	4.84863	3.10253	0.00334633	0.171602	-1.78277
SLC9A3R1	0.61474	8.94261	3.101	0.00336052	0.171602	-1.7863
PANX1	-0.656869	9.99328	-3.10096	0.00336092	0.171602	-1.7864
PIP5K1B	-0.956148	6.41348	-3.09838	0.00338496	0.171602	-1.79233
NFAM1	0.907244	8.01856	3.09779	0.00339049	0.171602	-1.79369
TCEAL2	-0.913088	8.38274	-3.09769	0.00339141	0.171602	-1.79392
CALML4	0.635432	7.03682	3.09742	0.00339388	0.171602	-1.79452
GPAM	-0.938376	7.46106	-3.09719	0.00339613	0.171602	-1.79508
HLA-B	0.684482	11.304	3.09715	0.00339641	0.171602	-1.79515
DOLK	-0.994118	8.10843	-3.09093	0.00345531	0.17316	-1.80946
SLC10A7	-0.938099	6.92012	-3.08999	0.0034643	0.17316	-1.81163
PRKD2	0.676709	7.72329	3.08977	0.00346633	0.17316	-1.81211
SORL1	0.959223	10.072	3.0894	0.00346994	0.17316	-1.81298
SS18L1	-0.848226	7.22535	-3.08776	0.00348566	0.17316	-1.81674
LYRM5	-0.766814	9.06146	-3.08733	0.0034898	0.17316	-1.81773
LSP1	1.05347	8.06358	3.08192	0.0035422	0.17316	-1.83014
NAIP	0.731253	7.18409	3.08108	0.00355047	0.17316	-1.83208
TIAM1	0.612407	9.38545	3.08078	0.00355337	0.17316	-1.83276
LOC100506098	1.0198	4.35229	3.08016	0.00355947	0.17316	-1.83419
NAGK	0.981247	9.08664	3.07888	0.00357204	0.17316	-1.83712
ICAM1	1.08921	7.22793	3.0775	0.0035856	0.17316	-1.84027
VAV1	1.16558	7.47617	3.07735	0.00358708	0.17316	-1.84062
ANKRD13D	0.653158	8.25317	3.07701	0.00359044	0.17316	-1.84139
VDR	0.895934	6.89421	3.07622	0.00359829	0.17316	-1.84321
DEPTOR	-1.18803	8.4692	-3.07421	0.00361823	0.17316	-1.84781
PLCG2	0.841538	6.79507	3.07139	0.00364646	0.17316	-1.85428
ALDH3B1	0.689517	6.92465	3.07123	0.00364802	0.17316	-1.85464
CSF3R	1.05759	9.39349	3.07112	0.0036491	0.17316	-1.85488
LNX2	-0.636111	8.54972	-3.07072	0.00365312	0.17316	-1.8558
EMB	1.05197	7.25687	3.06484	0.00371269	0.174027	-1.86925
COQ5	-0.650358	7.96294	-3.06312	0.00373026	0.174027	-1.87318
TMEM45A	-0.95101	9.23407	-3.06302	0.00373125	0.174027	-1.8734
CD163	1.04916	8.88005	3.05952	0.00376734	0.174027	-1.88141
SHROOM2	-0.799322	6.65502	-3.05944	0.0037682	0.174027	-1.8816
AK7	-0.683	5.20909	-3.05814	0.00378164	0.174027	-1.88456
P2RY13	1.2193	6.56658	3.05748	0.00378847	0.174027	-1.88606
SDHAF2	0.649496	8.47117	3.05738	0.00378949	0.174027	-1.88628
HSD11B1	-0.981277	11.9385	-3.05639	0.00379979	0.174027	-1.88854
DAPK2	0.813273	5.80441	3.05417	0.0038231	0.174027	-1.89363
TRIM16	-0.784458	7.12356	-3.05336	0.0038316	0.174027	-1.89548
SIGLEC5	0.822338	5.98317	3.05308	0.00383455	0.174027	-1.89611
FGF3	-0.66802	4.89828	-3.05253	0.00384027	0.174027	-1.89735
AMICA1	1.06748	7.88712	3.05178	0.00384821	0.174027	-1.89907
SPATA18	-1.05122	5.54592	-3.05104	0.003856	0.174027	-1.90075
CD33	1.13211	6.29965	3.04657	0.00390354	0.174027	-1.91094
LCMT2	-0.680247	7.00684	-3.04571	0.00391271	0.174027	-1.91289
DNER	-0.932905	6.1837	-3.0451	0.00391928	0.174027	-1.91429
DARS	-0.605752	11.7235	-3.04466	0.00392402	0.174027	-1.91529
IVNS1ABP	0.76042	8.93572	3.04442	0.00392665	0.174027	-1.91585
ZNF189	-1.4274	10.1685	-3.04288	0.00394323	0.174027	-1.91935
CYBB	1.04996	8.02815	3.04062	0.00396766	0.174027	-1.92449
PPCDC	0.907495	6.08843	3.03992	0.00397526	0.174027	-1.92608
FASTKD3	-0.696127	8.52861	-3.03836	0.00399226	0.174027	-1.92962
SGPP1	-0.680814	7.44856	-3.03697	0.00400753	0.174027	-1.9328
PTER	-0.772665	6.58657	-3.03656	0.00401197	0.174027	-1.93372
C2	0.695855	6.40313	3.03462	0.00403329	0.174027	-1.93812
OAS3	1.00337	6.36706	3.03168	0.00406585	0.174027	-1.9448
BMF	0.861194	5.12571	3.02992	0.00408541	0.174027	-1.94879
MAK	0.91636	6.10186	3.02935	0.00409187	0.174027	-1.9501
STARD8	0.841002	6.27289	3.02866	0.0040996	0.174027	-1.95167
DENND4B	0.94786	8.94806	3.02811	0.00410567	0.174027	-1.9529
CCDC85B	0.640395	7.1772	3.02798	0.00410718	0.174027	-1.95321
POU2F3	0.612756	4.0412	3.02658	0.00412295	0.174027	-1.95639
FBXW8	-0.658098	5.94904	-3.02573	0.00413246	0.174027	-1.9583
LOC339803	-0.726248	6.56807	-3.02527	0.00413767	0.174027	-1.95935
PLA2G7	0.991873	6.65025	3.02523	0.00413811	0.174027	-1.95944
TMEM2	0.800532	8.48639	3.02513	0.00413924	0.174027	-1.95967
ANGPTL1	-0.968461	6.2026	-3.02461	0.00414515	0.174027	-1.96085
UBA5	-0.666274	7.72358	-3.02262	0.00416774	0.174177	-1.96537
LRIG3	-1.11178	7.94688	-3.02213	0.0041733	0.174177	-1.96647
MFSD1	0.738341	10.1405	3.02132	0.00418254	0.174177	-1.96831
CYTH4	0.897376	7.21141	3.01939	0.00420462	0.174177	-1.97268
TWSG1	-0.728193	7.96792	-3.01778	0.00422311	0.174177	-1.97633
REPS2	0.622313	7.62503	3.01774	0.00422359	0.174177	-1.97642
RAB27A	0.592016	9.14473	3.01738	0.00422775	0.174177	-1.97724
NCF2	1.0254	8.52203	3.01589	0.00424488	0.174475	-1.9806
FOXF1	-0.653643	4.58233	-3.01395	0.00426737	0.174602	-1.98499
SAMD9L	0.720417	7.60831	3.01279	0.00428091	0.174602	-1.98762
AIF1	0.940319	8.11053	3.01215	0.00428834	0.174602	-1.98906
APBB1IP	0.980464	8.09108	3.01119	0.00429967	0.174602	-1.99125
ANO5	-1.09974	5.8963	-3.00977	0.00431626	0.174602	-1.99445
IL4R	1.01332	7.82758	3.00851	0.00433116	0.174602	-1.99731
GIN1	-0.629546	7.02443	-3.00666	0.00435298	0.174602	-2.00148
CDH1	1.06668	5.71062	3.00518	0.00437059	0.174602	-2.00483
RASAL2	-0.651439	8.30406	-3.0043	0.00438096	0.174602	-2.0068
ANO4	-0.731914	4.27609	-3.00345	0.0043912	0.174602	-2.00874
IFITM3	0.870837	11.3363	3.00229	0.00440507	0.174602	-2.01136
KRTAP4-5	-0.850526	4.38468	-3.00218	0.00440639	0.174602	-2.0116
ATXN7L3	0.766	7.06254	3.00009	0.00443149	0.174955	-2.01632
HLA-G	0.704108	10.9583	2.99895	0.00444519	0.174955	-2.01888
PLD1	-0.60718	6.84192	-2.99804	0.0044562	0.174955	-2.02093
PSMD14	-0.716988	9.42498	-2.99668	0.0044727	0.174955	-2.024
SPIRE2	-0.663412	6.92417	-2.9966	0.00447364	0.174955	-2.02417
ATP2A3	0.923901	5.60642	2.99641	0.004476	0.174955	-2.02461
PRRG4	0.630099	6.44535	2.99318	0.00451544	0.174955	-2.03189
HCK	1.27518	8.05164	2.99289	0.00451904	0.174955	-2.03255
RENBP	0.85771	4.69923	2.99262	0.0045223	0.174955	-2.03315
TGM4	-0.592334	5.66359	-2.99001	0.00455439	0.174962	-2.03902
ZW10	-0.781913	7.5899	-2.98942	0.0045617	0.174962	-2.04035
PIK3AP1	0.99	6.68111	2.98862	0.00457171	0.174962	-2.04217
MBOAT1	0.79624	6.94605	2.98735	0.00458747	0.174962	-2.04502
CD74	0.958939	7.87895	2.98621	0.00460164	0.174962	-2.04758
RAB11FIP1	0.794822	7.93554	2.98421	0.00462663	0.174962	-2.05208
PPAT	-0.669238	9.3269	-2.9832	0.0046394	0.174962	-2.05436
VPS28	0.620903	10.7393	2.98291	0.00464301	0.174962	-2.05501
TCIRG1	0.631221	8.89445	2.98262	0.00464669	0.174962	-2.05566
ATP6V0D1	0.850503	8.35486	2.9826	0.00464695	0.174962	-2.05571
ZNF510	-0.66699	4.68626	-2.98205	0.00465377	0.174962	-2.05693
LIPH	-0.850199	7.85621	-2.98187	0.00465612	0.174962	-2.05735
PLEKHO1	0.953014	7.68449	2.98112	0.00466554	0.174962	-2.05902
NDUFAF4	-0.617055	8.54358	-2.97908	0.00469138	0.174962	-2.0636
SEC22A	-0.587056	8.79493	-2.97815	0.00470322	0.174962	-2.06569
CSF2RA	0.972695	5.70569	2.97684	0.00472001	0.175207	-2.06865
EHBP1L1	0.82933	6.84867	2.97608	0.0047297	0.175207	-2.07035
ZNF605	-0.622959	6.06872	-2.97401	0.00475621	0.175452	-2.07499
ADAM21	-0.619682	5.53243	-2.97322	0.00476646	0.175464	-2.07677
C10orf54	0.901565	8.43549	2.97231	0.0047782	0.175529	-2.07881
SELPLG	0.966712	7.59284	2.97133	0.0047908	0.175568	-2.08099
SLC6A12	0.875548	4.24539	2.96955	0.00481392	0.175568	-2.08498
ARAP1	0.749123	6.89705	2.96871	0.00482486	0.175568	-2.08687
FPR3	1.05663	7.52433	2.96749	0.00484087	0.175636	-2.08961
BAG2	-0.608721	8.45583	-2.9654	0.00486834	0.17627	-2.09431
LOC100506082	0.933822	3.94474	2.96387	0.0048885	0.176637	-2.09773
POGK	0.672239	6.67746	2.96258	0.00490553	0.17689	-2.10061
DNAJB4	-0.809475	7.95793	-2.9507	0.00506525	0.181905	-2.12716
C3orf55	-0.646761	4.66383	-2.94757	0.00510817	0.182703	-2.13415
LOC284379	-0.653884	5.26735	-2.94626	0.00512617	0.182975	-2.13707
MFNG	0.806963	6.57858	2.94289	0.00517292	0.183099	-2.14459
COL4A3	0.810183	4.88504	2.94231	0.00518098	0.183099	-2.14588
ASGR1	0.8201	5.64669	2.94061	0.00520483	0.183099	-2.14968
ARHGAP25	0.839078	8.43859	2.93728	0.00525155	0.183099	-2.15708
CEP290	-0.628447	7.77417	-2.93598	0.00527005	0.183099	-2.15999
GBP2	0.869206	8.3281	2.93538	0.00527853	0.183099	-2.16132
CBLN1	-0.996508	4.43136	-2.93413	0.00529633	0.183099	-2.16411
SMOC2	-0.856704	7.34838	-2.93322	0.00530923	0.183099	-2.16613
CDC23	-0.750907	8.14049	-2.93251	0.00531937	0.183099	-2.16771
BICC1	-0.77364	6.82091	-2.9325	0.00531945	0.183099	-2.16772
ANKH	0.65814	6.2077	2.93186	0.0053286	0.183099	-2.16914
PRR16	-1.10326	6.01837	-2.92836	0.005379	0.183099	-2.17693
PANK1	-1.0934	6.6699	-2.92709	0.00539732	0.183099	-2.17975
NCF1	0.975735	7.86163	2.92609	0.0054118	0.183099	-2.18197
TTC26	-0.657196	5.84154	-2.92524	0.00542427	0.183099	-2.18387
PI4KA	0.715376	7.77021	2.92504	0.00542715	0.183099	-2.18431
LCTL	-0.751023	4.27225	-2.92479	0.00543073	0.183099	-2.18486
SHC4	-0.982935	7.82544	-2.92455	0.00543433	0.183099	-2.1854
C1QBP	-0.711079	10.4277	-2.92274	0.00546069	0.183099	-2.18941
CLDN1	-0.912135	7.5548	-2.92179	0.00547468	0.183099	-2.19153
IRF9	0.653055	8.84801	2.92175	0.0054753	0.183099	-2.19162
USP46	-0.717267	7.53732	-2.92173	0.00547549	0.183099	-2.19165
TRIM35	-1.09426	8.89981	-2.91953	0.00550789	0.183099	-2.19653
SCO2	0.675904	8.73424	2.9193	0.00551124	0.183099	-2.19703
GPR98	-0.797745	8.05047	-2.91903	0.00551522	0.183099	-2.19763
RHBDF2	0.647859	8.83913	2.91645	0.00555353	0.183099	-2.20336
FRY-AS1	0.936667	3.40557	2.91548	0.00556807	0.183099	-2.20552
SIGLEC7	0.82908	6.11623	2.91479	0.00557827	0.183099	-2.20704
MARCKS	0.737503	10.5235	2.91431	0.00558542	0.183099	-2.2081
RNASET2	0.718789	9.33002	2.91357	0.00559657	0.183099	-2.20975
PLSCR2	0.59136	4.23075	2.91077	0.0056387	0.183099	-2.21595
C16orf87	-0.744485	7.9812	-2.90764	0.005686	0.183099	-2.22286
LDHD	-0.710088	6.1767	-2.90629	0.00570667	0.183099	-2.22586
INO80C	-0.720379	8.21076	-2.90579	0.00571422	0.183099	-2.22695
OLFM4	1.50919	6.31046	2.90576	0.00571472	0.183099	-2.22703
SNX7	-0.835633	8.75503	-2.90532	0.00572148	0.183099	-2.228
PTGER4	0.917959	8.23624	2.9052	0.00572329	0.183099	-2.22827
UBE2A	-0.617429	10.8045	-2.9048	0.00572945	0.183099	-2.22916
CXCL6	-0.893971	6.03037	-2.90431	0.00573697	0.183099	-2.23024
LRRC29	0.616742	4.18442	2.90363	0.00574741	0.183099	-2.23174
AMPD2	0.813996	9.44421	2.90313	0.00575497	0.183099	-2.23283
PSMB5	-0.60315	10.4777	-2.90262	0.00576281	0.183099	-2.23396
INTU	-0.670573	6.57123	-2.9026	0.00576314	0.183099	-2.234
ZDHHC6	0.58579	8.4631	2.90252	0.00576438	0.183099	-2.23418
BEND6	-0.874802	5.82257	-2.90242	0.00576594	0.183099	-2.2344
STAT6	0.764919	8.54588	2.90082	0.00579063	0.183099	-2.23794
DNAL1	-0.763528	7.41971	-2.89935	0.00581344	0.183099	-2.24119
TPST1	-0.783303	8.67602	-2.89908	0.00581764	0.183099	-2.24179
SGK2	-0.658456	5.53831	-2.89887	0.00582094	0.183099	-2.24226
CD27	1.02563	6.5711	2.89764	0.00584007	0.183099	-2.24497
CRIP3	0.909717	4.95373	2.89749	0.00584231	0.183099	-2.24529
GRASP	0.827317	6.88774	2.89563	0.00587143	0.183099	-2.24939
PRND	-0.77209	4.70405	-2.8956	0.0058719	0.183099	-2.24946
SCTR	-0.585471	4.30178	-2.89526	0.00587728	0.183099	-2.25022
NCKAP1L	0.838895	7.12753	2.89256	0.0059197	0.183872	-2.25616
KIAA1191	-0.674063	11.7197	-2.89236	0.00592294	0.183872	-2.25661
KCNS3	-1.02913	6.19201	-2.8892	0.00597298	0.184483	-2.26357
TIMM8A	-0.58886	6.66531	-2.88825	0.00598815	0.184483	-2.26566
AES	0.900877	8.10513	2.88783	0.00599493	0.184483	-2.2666
CDC14B	-0.70095	7.8283	-2.88656	0.00601513	0.184782	-2.26938
ERVFRD-1	0.661311	3.43568	2.88454	0.00604772	0.18508	-2.27385
HLA-E	0.628494	11.0623	2.88382	0.00605931	0.18508	-2.27543
LINC00173	0.693831	5.59738	2.88335	0.00606683	0.18508	-2.27645
NDFIP2	-0.609886	9.00791	-2.88172	0.00609324	0.185565	-2.28004
ITGB5	0.617628	7.96417	2.8803	0.00611629	0.185597	-2.28316
CXCL16	0.939084	9.25473	2.87951	0.00612925	0.185597	-2.28491
ENAH	-0.706207	9.74129	-2.87816	0.00615129	0.185729	-2.28787
NAT8L	-0.61618	7.26834	-2.87533	0.00619764	0.186499	-2.29407
TREM1	1.26424	7.95186	2.87515	0.00620069	0.186499	-2.29448
IL27	0.961918	4.95545	2.87429	0.00621491	0.186499	-2.29637
PTGDR2	0.725467	4.79682	2.87403	0.0062191	0.186499	-2.29693
FBXL2	-0.827191	7.63843	-2.87321	0.00623266	0.186588	-2.29873
TNNI3K	-0.938772	4.85044	-2.87253	0.00624398	0.18661	-2.30023
RFC3	-0.694031	7.16817	-2.87053	0.00627727	0.186825	-2.30462
TJP3	0.731628	5.09699	2.86856	0.00631025	0.186825	-2.30895
TBC1D10C	1.11074	7.53039	2.86853	0.00631079	0.186825	-2.30902
CPVL	1.04726	7.4528	2.86829	0.00631475	0.186825	-2.30953
PPIL1	-0.676807	10.4022	-2.8669	0.00633807	0.186837	-2.31258
ATP8A2	-0.724325	5.61836	-2.86642	0.00634614	0.186837	-2.31363
SHOX2	-0.600596	6.07754	-2.86637	0.00634694	0.186837	-2.31373
CD82	0.763189	7.28716	2.86532	0.00636474	0.186879	-2.31605
POPDC3	-1.10327	7.89071	-2.86503	0.00636956	0.186879	-2.31667
DNASE1L2	0.617697	4.89415	2.86268	0.0064095	0.18747	-2.32183
KCNT2	-0.933356	6.82969	-2.86259	0.00641094	0.18747	-2.32202
PPFIA2	-0.63881	4.74641	-2.85969	0.00646044	0.188604	-2.32837
ST5	-0.958535	7.7182	-2.85863	0.00647864	0.188823	-2.33069
MS4A7	1.00469	8.02234	2.85655	0.00651441	0.189301	-2.33523
S1PR4	0.932251	8.70719	2.85597	0.00652457	0.189301	-2.33652
UBASH3B	0.781732	5.43666	2.85464	0.00654749	0.189301	-2.33941
GPR97	0.712054	6.57964	2.8543	0.00655335	0.189301	-2.34015
SLC29A3	0.596989	6.76179	2.85395	0.00655944	0.189301	-2.34092
ORM1	0.915223	6.84486	2.84959	0.00663556	0.189312	-2.35044
WFIKKN2	-0.698241	5.17521	-2.84753	0.00667197	0.189312	-2.35495
CIDEB	0.779083	6.2244	2.84698	0.00668171	0.189312	-2.35616
NUDT12	-0.763885	6.30098	-2.84644	0.00669118	0.189312	-2.35732
GPR115	-0.870394	4.8275	-2.84557	0.00670657	0.189312	-2.35922
SH3BP2	0.660007	5.9831	2.84542	0.00670918	0.189312	-2.35954
RINT1	-0.977277	7.70364	-2.84368	0.00674025	0.189312	-2.36335
C6orf203	-0.61783	10.1154	-2.84325	0.00674794	0.189312	-2.36429
FAM19A2	0.979234	8.45423	2.84186	0.0067727	0.189312	-2.36731
TRHDE	-0.750527	3.38007	-2.84114	0.00678563	0.189312	-2.36889
ZNF420	-0.705264	7.68578	-2.84069	0.00679359	0.189312	-2.36985
FLOT2	0.839645	7.30029	2.83976	0.00681043	0.189312	-2.37189
CA6	0.620266	4.69566	2.83916	0.00682108	0.189312	-2.37318
XPO6	0.59804	8.67264	2.83915	0.00682125	0.189312	-2.3732
TACSTD2	1.3461	5.29286	2.83878	0.00682806	0.189312	-2.37403
NOD2	1.05224	6.87174	2.83877	0.00682826	0.189312	-2.37405
GTF3C6	-0.775911	11.7883	-2.83685	0.00686286	0.189973	-2.37822
RNF144A	-0.679931	6.98823	-2.83519	0.00689297	0.190209	-2.38183
ELP3	-0.621798	8.43872	-2.83345	0.0069248	0.190282	-2.38563
LIMK2	0.710472	7.61223	2.83316	0.00692999	0.190282	-2.38625
PDE7B	-0.662181	7.60527	-2.83303	0.00693249	0.190282	-2.38654
SYK	0.866692	7.30866	2.83097	0.00697017	0.190846	-2.39101
SNAI3	0.83152	5.1845	2.82957	0.00699606	0.191258	-2.39407
RBMS3	-0.754291	6.8417	-2.82813	0.00702257	0.191507	-2.39719
NME5	-0.788898	6.56004	-2.82623	0.00705775	0.191507	-2.4013
MAP2	-0.609482	7.44103	-2.82521	0.00707686	0.191507	-2.40353
SIGLEC1	1.06541	6.36562	2.82498	0.0070812	0.191507	-2.40404
IFFO2	1.07849	6.29973	2.82435	0.00709283	0.191528	-2.40539
KBTBD11	0.816365	6.16783	2.82227	0.00713175	0.192164	-2.4099
PTGIR	0.745467	5.64772	2.82193	0.00713819	0.192164	-2.41064
FAM65B	1.11484	8.52643	2.82038	0.00716738	0.192637	-2.41401
ELOF1	0.712026	8.06037	2.81861	0.00720076	0.192637	-2.41784
SLC24A4	0.607783	5.38756	2.81823	0.00720798	0.192637	-2.41866
PADI4	0.826099	5.44594	2.81701	0.00723115	0.192637	-2.42131
SLC16A6	0.997632	6.7749	2.81658	0.00723936	0.192637	-2.42224
PRO2214	-0.618905	4.04798	-2.81638	0.00724315	0.192637	-2.42267
TARS	-0.699204	9.77993	-2.81377	0.00729313	0.193674	-2.42834
LGALS2	1.07724	6.90546	2.81277	0.00731233	0.193748	-2.4305
STAB1	0.884167	7.22132	2.81179	0.00733106	0.193748	-2.43261
MAMLD1	-0.82224	6.12291	-2.81025	0.00736084	0.193748	-2.43595
RNF149	0.720638	11.5681	2.8102	0.00736183	0.193748	-2.43606
FHDC1	-0.717573	6.81018	-2.80719	0.00742034	0.194417	-2.44258
GBP5	1.02009	7.87734	2.80658	0.00743213	0.194437	-2.44389
ITGAX	0.880279	7.37565	2.8052	0.00745904	0.194564	-2.44686
UNC13B	-0.777622	7.77361	-2.8003	0.00755566	0.196214	-2.45746
PREX1	0.994598	9.05854	2.79927	0.00757597	0.196284	-2.45967
GPR146	-0.769594	5.99732	-2.79781	0.00760501	0.196284	-2.46282
ATHL1	0.982833	6.9655	2.79641	0.00763303	0.196284	-2.46585
CRY2	0.777423	6.83533	2.79584	0.00764443	0.196284	-2.46707
B4GALT5	0.754711	10.0453	2.79568	0.0076476	0.196284	-2.46742
PPP2CB	-0.713303	10.1692	-2.79541	0.00765309	0.196284	-2.46801
RUNDC3B	-0.838799	6.93101	-2.7953	0.00765519	0.196284	-2.46823
GPHN	-0.617311	7.07409	-2.79483	0.00766469	0.196284	-2.46925
ZNF646	0.657984	5.69623	2.79452	0.00767099	0.196284	-2.46993
MMD	-0.639996	12.5628	-2.79403	0.00768081	0.196284	-2.47098
CPOX	-0.770605	7.9242	-2.79184	0.00772488	0.197124	-2.47569
CD180	0.818243	5.41006	2.79061	0.00774986	0.197191	-2.47835
SLC16A4	-0.61354	5.69247	-2.78932	0.00777607	0.197573	-2.48113
EFTUD1	-0.703318	7.45235	-2.78523	0.00785959	0.198474	-2.48991
LDHC	-0.74567	6.67931	-2.78523	0.00785966	0.198474	-2.48992
GPR158	-1.08226	4.35802	-2.78396	0.00788576	0.198474	-2.49265
PNPLA6	0.709152	7.1348	2.78375	0.00789016	0.198474	-2.49311
FLRT3	-0.664365	7.39719	-2.78292	0.00790728	0.198474	-2.49489
TRPM6	0.675516	4.65609	2.78035	0.00796043	0.198474	-2.5004
CD97	1.1097	8.96145	2.7789	0.00799073	0.198474	-2.50353
TPH2	0.803136	3.68709	2.7784	0.00800119	0.198474	-2.5046
SIPA1	0.806708	7.98163	2.7782	0.00800523	0.198474	-2.50502
EFEMP1	-0.687854	10.5809	-2.77811	0.0080073	0.198474	-2.50523
PRM2	-0.694849	4.19495	-2.77688	0.00803291	0.198474	-2.50786
ARHGAP9	0.817893	9.105	2.7764	0.00804303	0.198474	-2.50889
ARHGEF38	-0.88023	4.21648	-2.77612	0.00804894	0.198474	-2.5095
WNT2B	-0.711274	6.21635	-2.77573	0.00805707	0.198474	-2.51033
FAM63B	-0.661776	8.1755	-2.7756	0.00805988	0.198474	-2.51061
GLIPR2	0.927285	8.2205	2.77555	0.0080608	0.198474	-2.51071
MGLL	0.587318	7.24161	2.7751	0.00807042	0.198474	-2.51169
BEX5	-0.704936	7.57452	-2.77442	0.00808464	0.198547	-2.51314
CA4	0.804514	6.31655	2.77136	0.00814955	0.1998	-2.51971
SNX20	0.909126	5.86003	2.77053	0.00816717	0.1998	-2.52149
CDC42BPA	-0.800609	7.77455	-2.76994	0.00817971	0.1998	-2.52275
PCK1	-0.904866	4.70168	-2.76885	0.00820295	0.1998	-2.52508
DCP1B	-0.59595	8.50213	-2.76882	0.00820365	0.1998	-2.52515
KIF21A	-0.732641	7.43115	-2.76877	0.00820467	0.1998	-2.52525
C3orf67	-0.764792	6.783	-2.76765	0.00822865	0.1998	-2.52765
TMEM132B	-0.700333	5.76044	-2.76723	0.00823764	0.1998	-2.52855
SYNC	-0.702833	6.81162	-2.76465	0.00829319	0.200871	-2.53407
HMCN1	-0.863597	8.10861	-2.76308	0.0083271	0.201415	-2.53743
DOK3	0.763998	7.68907	2.76063	0.00838044	0.202305	-2.54267
HK3	1.31059	6.24708	2.76034	0.00838681	0.202305	-2.5433
CERK	0.80445	7.41158	2.75592	0.00848378	0.202585	-2.55274
MCC	-0.846418	7.67393	-2.75585	0.00848529	0.202585	-2.55289
UBA2	-0.65777	8.7359	-2.75549	0.00849331	0.202585	-2.55366
CMKLR1	0.655214	6.1277	2.75339	0.00853961	0.202697	-2.55813
ACOT4	-0.721592	7.56565	-2.75333	0.008541	0.202697	-2.55826
BATF2	0.97228	6.97077	2.75193	0.00857202	0.202886	-2.56124
CASP8	0.773857	7.43135	2.75128	0.00858671	0.202943	-2.56265
LINC00238	-0.959317	2.94074	-2.7508	0.00859743	0.202943	-2.56367
AMT	0.663927	6.82979	2.74934	0.00862989	0.203165	-2.56677
KCNE1L	-0.761633	6.18616	-2.7485	0.00864886	0.203258	-2.56857
GPAT2	0.835601	6.12827	2.74747	0.00867191	0.203258	-2.57076
GALNT8	-1.0674	4.34181	-2.74585	0.0087084	0.203258	-2.57421
RNF144B	0.918309	7.39346	2.74568	0.00871235	0.203258	-2.57458
CCR5	0.843416	7.25993	2.74532	0.00872042	0.203258	-2.57534
NRK	-0.641896	4.55333	-2.745	0.00872767	0.203258	-2.57602
ARHGAP30	0.834271	7.08541	2.74495	0.00872876	0.203258	-2.57612
LPAR3	-0.821199	6.799	-2.7447	0.00873439	0.203258	-2.57665
FAM101B	0.847127	9.15876	2.74384	0.00875408	0.203258	-2.5785
PTAFR	0.734213	8.24997	2.74355	0.00876061	0.203258	-2.57911
TMEM125	0.669068	5.93949	2.74238	0.00878714	0.203338	-2.5816
OAZ3	-0.609802	5.19459	-2.74098	0.00881924	0.203488	-2.58459
PBXIP1	0.730544	7.79479	2.73959	0.00885098	0.203488	-2.58754
EIF1AD	0.611532	8.10799	2.73958	0.00885131	0.203488	-2.58757
CEBPE	0.652267	6.50736	2.7385	0.00887599	0.20379	-2.58985
FAM78B	-0.67339	4.25859	-2.73715	0.00890706	0.203824	-2.59272
FRMD1	0.676172	4.96613	2.73664	0.00891898	0.203824	-2.59382
MIER3	-0.626879	7.11955	-2.73561	0.00894258	0.203962	-2.59599
SYNGR2	0.600049	8.23992	2.73366	0.0089879	0.204495	-2.60014
ZNRF2	-0.741077	7.12782	-2.73235	0.00901838	0.204599	-2.60292
C9orf142	0.734171	7.32117	2.73181	0.00903108	0.204599	-2.60407
CYYR1	-0.69224	5.6816	-2.73158	0.00903634	0.204599	-2.60455
ADRB1	-0.699218	6.161	-2.73143	0.0090399	0.204599	-2.60487
LOC100507600	-0.807863	5.2983	-2.73098	0.00905049	0.204599	-2.60583
TLX3	-0.781211	2.99853	-2.72739	0.00913499	0.205412	-2.61346
IL10	0.952242	5.60309	2.72653	0.00915518	0.205412	-2.61527
CDC14C	-0.785818	4.99992	-2.72615	0.00916428	0.205412	-2.61608
RAC2	0.912455	9.11802	2.72585	0.00917127	0.205412	-2.61671
CPE	-0.986391	7.55548	-2.72505	0.00919032	0.205412	-2.61841
PARP15	0.843835	3.83754	2.72501	0.00919129	0.205412	-2.6185
JUP	0.690783	7.82883	2.72429	0.00920826	0.205531	-2.62001
FJX1	-0.953557	9.08585	-2.72338	0.00922999	0.205755	-2.62194
PPIEL	0.62803	5.22656	2.72219	0.00925837	0.205867	-2.62446
GHR	-0.956415	6.2456	-2.71893	0.00933659	0.206824	-2.63136
BBS10	-0.96723	8.74889	-2.71799	0.00935944	0.20707	-2.63337
CLCA4	0.892525	4.06468	2.71576	0.00941341	0.207401	-2.63808
ZNF239	-0.996685	6.98952	-2.71521	0.00942679	0.207401	-2.63924
TEF	-0.718831	7.06904	-2.7151	0.00942943	0.207401	-2.63947
RNF175	-0.695044	6.38961	-2.71494	0.00943318	0.207401	-2.6398
TMEM63C	0.688865	4.98923	2.71423	0.00945058	0.207524	-2.64131
LYN	0.897241	9.05549	2.71327	0.00947404	0.207695	-2.64334
CEBPD	0.69561	10.5939	2.71233	0.00949693	0.207766	-2.64532
B3GNT8	0.901252	6.84821	2.71054	0.00954089	0.208418	-2.64911
SBK1	0.754844	6.64768	2.71015	0.00955038	0.208418	-2.64992
PCDH19	-0.875577	6.5501	-2.70874	0.00958513	0.208507	-2.6529
IL2RB	1.08741	7.71416	2.70855	0.00958993	0.208507	-2.65331
RIN3	0.820604	6.96924	2.70535	0.00966914	0.20883	-2.66005
CDH3	0.65911	7.39479	2.70365	0.00971157	0.20883	-2.66364
ARMCX3	-0.687904	8.96126	-2.70333	0.00971958	0.20883	-2.66431
CD300LB	0.764109	6.10293	2.7024	0.00974285	0.20883	-2.66627
IRX3	-0.932768	7.60399	-2.7022	0.00974787	0.20883	-2.6667
TMEM200C	-0.624062	4.86402	-2.70131	0.00977017	0.20883	-2.66857
ZFP1	-0.590369	6.57048	-2.70107	0.0097763	0.20883	-2.66908
XAGE-4	-0.928623	5.56268	-2.70103	0.0097772	0.20883	-2.66916
KYNU	0.910718	5.83527	2.69934	0.00981974	0.20883	-2.67271
FUT7	0.648242	5.66598	2.69922	0.00982282	0.20883	-2.67297
LAPTM5	1.0003	9.52448	2.69912	0.00982525	0.20883	-2.67317
RNASE6	0.928266	7.08464	2.69829	0.0098463	0.20883	-2.67493
CXorf21	0.832388	7.36971	2.69813	0.00985045	0.20883	-2.67527
MAGED1	-0.937152	10.3845	-2.69754	0.00986531	0.20883	-2.67651
NLRC4	0.855343	5.59005	2.69635	0.00989552	0.209218	-2.67901
GALNT6	0.748548	5.39666	2.69472	0.00993699	0.209485	-2.68244
DEF6	0.71916	7.03082	2.69369	0.00996342	0.209485	-2.68461
FCER1G	1.19128	8.23919	2.69322	0.00997529	0.209485	-2.68559
GTPBP4	-0.610882	9.48444	-2.69258	0.00999177	0.209485	-2.68694
GLS2	0.615639	3.8136	2.69258	0.00999191	0.209485	-2.68695
PODXL	-0.808499	8.49718	-2.69235	0.00999761	0.209485	-2.68742
NCF4	0.997404	7.92424	2.69166	0.0100154	0.209485	-2.68887
PPM1M	0.741398	6.86722	2.69131	0.0100244	0.209485	-2.68961
OSCP1	-0.811923	6.28057	-2.69121	0.0100269	0.209485	-2.68982
LOC339807	0.752151	4.90064	2.69046	0.0100463	0.20964	-2.69139
FCN1	1.29419	8.93204	2.68897	0.0100849	0.210197	-2.69453
RRP15	-0.706696	8.27325	-2.68634	0.0101531	0.210672	-2.70006
CCDC58	-1.02667	7.63661	-2.68607	0.0101601	0.210672	-2.70062
TTC32	0.618958	6.3225	2.68576	0.0101681	0.210672	-2.70126
LPAR2	0.881401	6.93199	2.68518	0.0101834	0.210672	-2.70249
CXCL17	1.04105	4.51035	2.68487	0.0101913	0.210672	-2.70313
GYG2	-0.602905	6.36491	-2.68441	0.0102033	0.210673	-2.70409
FAM20A	0.776365	5.29692	2.68329	0.0102326	0.210879	-2.70644
FAM110A	0.747551	7.1404	2.68312	0.0102372	0.210879	-2.7068
NOP14	-0.715977	7.85299	-2.68206	0.0102651	0.210917	-2.70903
GMFG	1.00079	8.94845	2.6817	0.0102745	0.210917	-2.70979
FAM102A	0.610705	8.67848	2.68141	0.010282	0.210917	-2.71038
ISG20	0.725051	9.09127	2.68077	0.0102989	0.210917	-2.71172
SPATA7	-0.784704	8.41285	-2.67981	0.0103242	0.211142	-2.71373
ENPP3	-0.69262	6.67144	-2.6793	0.0103378	0.211142	-2.71481
PTPN6	0.871197	8.57806	2.679	0.0103457	0.211142	-2.71544
FAM104A	-0.773365	11.3132	-2.67742	0.0103877	0.211509	-2.71875
TMC4	0.935835	5.70899	2.67462	0.0104624	0.212295	-2.72462
IRF7	0.808701	9.18688	2.6711	0.0105569	0.212662	-2.73197
ANKRD6	-0.817457	8.46847	-2.6711	0.010557	0.212662	-2.73197
SERP2	-0.632797	6.25731	-2.67108	0.0105576	0.212662	-2.73202
PPM1L	-0.81303	6.98558	-2.6707	0.0105676	0.212662	-2.7328
TBCC	0.590464	8.5021	2.67052	0.0105727	0.212662	-2.73319
ZNF652	0.596137	8.29882	2.66985	0.0105906	0.212662	-2.73457
TMEM173	0.645959	7.64625	2.66958	0.0105981	0.212662	-2.73515
PDZRN4	-1.02906	6.34713	-2.66878	0.0106196	0.212662	-2.73682
FAM163A	-0.728397	3.57607	-2.66785	0.0106448	0.212662	-2.73875
ITPRIP	0.644049	8.28693	2.66767	0.0106499	0.212662	-2.73914
PPDPF	0.712055	9.77142	2.66732	0.0106594	0.212662	-2.73987
ELTD1	-0.929735	4.04571	-2.66725	0.0106612	0.212662	-2.74001
DECR1	-0.609699	9.67895	-2.66625	0.0106884	0.212662	-2.74209
LGMN	0.612046	10.627	2.6656	0.0107061	0.212662	-2.74345
GNAI2	0.74412	10.4177	2.66556	0.0107073	0.212662	-2.74354
ROBO1	-0.843041	7.40057	-2.66547	0.0107097	0.212662	-2.74372
ZBTB7C	-0.747388	6.45501	-2.66409	0.0107477	0.212799	-2.74662
MRC1	0.690573	9.95709	2.6639	0.0107528	0.212799	-2.74701
TNFSF13B	0.798671	8.79335	2.66259	0.0107889	0.213035	-2.74974
USP29	0.638576	2.91486	2.66099	0.0108331	0.21319	-2.75309
LOC400958	-0.895325	4.91212	-2.66058	0.0108442	0.21319	-2.75393
SERPINA1	0.856305	7.44456	2.66006	0.0108586	0.21319	-2.75502
MAGEH1	-0.604124	7.74544	-2.65977	0.0108668	0.21319	-2.75563
C1orf115	-0.73604	6.64355	-2.65874	0.0108953	0.213463	-2.75777
TNFRSF11A	0.843319	5.73007	2.65532	0.0109907	0.213713	-2.7649
TSPAN11	-0.599136	5.15009	-2.65254	0.0110688	0.213713	-2.77069
ZC3H6	-0.659935	7.36753	-2.65209	0.0110815	0.213713	-2.77162
HLA-F	0.638804	9.74984	2.65197	0.0110849	0.213713	-2.77187
PKP2	-0.76173	9.07699	-2.64816	0.0111927	0.213713	-2.77978
FRAT1	0.68762	8.16895	2.64794	0.0111991	0.213713	-2.78024
RTN4RL1	-0.714984	6.23272	-2.64791	0.0111999	0.213713	-2.7803
LEMD1	-0.677685	3.77499	-2.64752	0.0112109	0.213713	-2.78111
SLC26A10	-0.689083	5.21111	-2.6474	0.0112145	0.213713	-2.78137
ICAM4	0.899917	4.91029	2.64726	0.0112183	0.213713	-2.78164
PIK3CG	0.733062	6.45328	2.64695	0.0112273	0.213713	-2.7823
SYNE1	0.627964	7.36464	2.64663	0.0112365	0.213713	-2.78297
ITGB2	0.964495	8.16002	2.64632	0.0112454	0.213713	-2.78361
HIST2H2BE	-0.76214	7.86571	-2.64579	0.0112605	0.213713	-2.78471
CR1	0.881481	6.7863	2.64564	0.0112647	0.213713	-2.78502
MS4A6A	0.839809	7.59268	2.64454	0.0112964	0.213713	-2.78731
ZNF195	0.812031	7.9305	2.6432	0.0113349	0.213713	-2.79009
DYSF	0.912684	7.61082	2.6432	0.0113349	0.213713	-2.79009
PKIB	0.680968	4.54818	2.64291	0.0113431	0.213713	-2.79068
NPC2	0.611533	11.9654	2.64281	0.011346	0.213713	-2.79089
BIN2	0.92505	7.42223	2.64239	0.0113582	0.213713	-2.79177
BZRAP1	0.961538	6.03344	2.64203	0.0113686	0.213713	-2.79252
SUSD4	-0.591119	6.50783	-2.64202	0.0113687	0.213713	-2.79252
MYH11	0.807035	7.06029	2.64155	0.0113824	0.213713	-2.79351
S1PR5	0.810076	5.10029	2.64117	0.0113935	0.213713	-2.7943
C5AR1	1.44939	9.06462	2.64077	0.011405	0.213713	-2.79512
SLFN11	0.781247	6.23121	2.63976	0.0114342	0.213955	-2.79721
ANKRD36B	0.727208	7.09751	2.63934	0.0114465	0.213955	-2.79809
PRKCB	0.772745	7.08162	2.63512	0.0115699	0.214975	-2.80684
LOC728819	-0.930425	5.24211	-2.63356	0.0116155	0.21524	-2.81006
FAM20C	0.608233	7.2195	2.63341	0.0116199	0.21524	-2.81037
LOC374443	0.6449	6.12872	2.63338	0.0116208	0.21524	-2.81043
JAKMIP2	-0.604224	7.73201	-2.63237	0.0116507	0.215568	-2.81253
VNN3	0.887111	5.61964	2.6307	0.0117002	0.216257	-2.81599
HLA-DRB4	1.48738	6.87781	2.63013	0.011717	0.216341	-2.81716
FITM1	0.735252	5.32678	2.62963	0.0117318	0.216387	-2.81819
TYROBP	1.09839	10.4063	2.62818	0.0117751	0.216594	-2.8212
FYB	0.886914	7.95831	2.62731	0.011801	0.216594	-2.82299
SLC39A14	-0.601578	10.0344	-2.6272	0.0118044	0.216594	-2.82323
BNIP2	0.660582	8.90093	2.62574	0.0118481	0.216945	-2.82624
MOB3A	0.732061	8.80633	2.62403	0.0118993	0.217578	-2.82976
ZC3H12C	-0.638915	7.73292	-2.62295	0.0119321	0.217578	-2.832
TLR1	1.07283	7.76507	2.62139	0.0119791	0.217842	-2.83521
OAS1	0.694973	7.04926	2.62124	0.0119836	0.217842	-2.83552
BRWD1-IT2	-0.707921	5.44314	-2.61744	0.0120995	0.218821	-2.84337
FXYD5	0.87494	6.75482	2.61676	0.0121203	0.218955	-2.84477
SIRPG	0.701815	5.27183	2.61557	0.0121566	0.218955	-2.8472
DOCK8	0.68933	8.41508	2.61432	0.0121951	0.219424	-2.84978
POU2F2	0.587285	5.97256	2.61343	0.0122225	0.219694	-2.85162
MRPL13	-0.6713	9.89679	-2.61097	0.0122989	0.219795	-2.85669
ETS2	0.728682	7.40953	2.61066	0.0123083	0.219795	-2.85732
RCBTB2	0.606799	8.80353	2.61	0.0123289	0.219795	-2.85869
THNSL2	-0.706794	6.20469	-2.60874	0.0123682	0.219795	-2.86128
PITPNM1	0.620084	6.47972	2.60872	0.0123689	0.219795	-2.86132
RIPK3	0.786052	5.67576	2.60818	0.0123857	0.219795	-2.86243
IL6R	0.773507	7.07715	2.60803	0.0123902	0.219795	-2.86273
CABLES2	0.59537	7.03459	2.60587	0.012458	0.220333	-2.86718
TCL1A	0.640262	9.4079	2.60484	0.0124903	0.220461	-2.86928
SEC14L2	-0.691749	7.32226	-2.60381	0.0125229	0.220708	-2.87141
C15orf48	0.836717	7.3378	2.60361	0.0125293	0.220708	-2.87182
PADI2	0.670755	5.96683	2.60176	0.0125877	0.220954	-2.87562
SH2D3C	0.730495	7.23801	2.6008	0.0126181	0.220954	-2.87758
AFM	-0.6473	3.11272	-2.60079	0.0126184	0.220954	-2.8776
LILRA5	0.916082	6.55935	2.59837	0.0126957	0.221448	-2.88258
C12orf40	0.695164	4.02164	2.59793	0.0127096	0.221448	-2.88347
TTC9	-0.827704	5.02171	-2.59771	0.0127166	0.221448	-2.88392
GRHL1	0.62688	6.48565	2.59704	0.0127381	0.221448	-2.88529
TRAM2	-0.6688	9.82935	-2.597	0.0127395	0.221448	-2.88538
ZNF572	-0.58623	5.00228	-2.59494	0.0128057	0.221631	-2.88961
PRSS16	0.804427	4.18311	2.59444	0.0128216	0.22165	-2.89061
AOAH	0.783194	7.38296	2.5931	0.012865	0.221984	-2.89337
A1BG	-0.590193	6.36182	-2.59307	0.0128661	0.221984	-2.89344
DRAP1	0.641685	9.14845	2.59007	0.0129633	0.222616	-2.89957
TNFRSF1A	0.610488	9.19246	2.58964	0.0129774	0.222616	-2.90045
CD93	0.833925	7.57178	2.58961	0.0129785	0.222616	-2.90052
PER3	-0.63946	6.90681	-2.58825	0.0130228	0.22316	-2.9033
PROK2	1.34096	8.75414	2.58593	0.0130987	0.223808	-2.90803
CELA3B	0.772685	4.31393	2.5844	0.0131491	0.224214	-2.91115
PRRG1	-0.819024	8.14598	-2.58372	0.0131717	0.224214	-2.91255
SLC37A1	0.638972	5.86338	2.58297	0.0131966	0.224214	-2.91409
DAPK1	0.764202	7.28498	2.5824	0.0132155	0.224281	-2.91525
C1QB	0.96654	7.47913	2.57943	0.0133141	0.225045	-2.9213
LGALS9	0.702688	6.60518	2.57928	0.0133191	0.225045	-2.9216
RYR3	-0.911669	5.6518	-2.57924	0.0133205	0.225045	-2.92169
S100A6	0.702678	10.1363	2.57811	0.0133581	0.225045	-2.92399
ZNF140	-0.898651	8.12203	-2.57759	0.0133757	0.225045	-2.92506
WDFY4	0.813782	5.91182	2.57641	0.0134153	0.225045	-2.92746
KIAA0040	0.668818	6.27194	2.57601	0.0134288	0.225045	-2.92828
GBX2	-0.678955	3.60686	-2.57513	0.0134584	0.225045	-2.93007
MX1	0.967971	8.84158	2.57468	0.0134735	0.225045	-2.93098
PFKP	-0.873996	10.0131	-2.57363	0.0135089	0.225045	-2.93312
LST1	0.983527	8.46339	2.5731	0.0135271	0.225045	-2.93421
CCDC138	-0.788868	6.25786	-2.57301	0.01353	0.225045	-2.93439
PIK3R1	0.60129	8.66637	2.5728	0.0135373	0.225045	-2.93482
CARKD	-0.803954	9.05978	-2.57003	0.0136313	0.225045	-2.94045
TOX2	-0.5967	11.0581	-2.56817	0.0136949	0.225314	-2.94424
LRMP	0.826069	9.02775	2.56777	0.0137085	0.225314	-2.94505
ATP9A	0.739007	7.00714	2.56601	0.0137689	0.225314	-2.94862
CORO1A	1.03842	8.64811	2.56599	0.0137697	0.225314	-2.94867
MYBPC3	0.822695	6.42221	2.56593	0.013772	0.225314	-2.9488
ANXA2P3	-0.701967	6.75532	-2.56549	0.0137868	0.225314	-2.94968
ZBP1	0.902455	5.48481	2.56521	0.0137965	0.225314	-2.95025
GPR18	0.874553	5.61994	2.56418	0.0138321	0.225314	-2.95235
TLR6	0.781233	5.77632	2.56342	0.0138585	0.225314	-2.9539
COL24A1	0.79344	3.78449	2.56326	0.0138641	0.225314	-2.95422
LIPT1	-0.588863	7.22024	-2.55972	0.0139871	0.22627	-2.9614
LOC100505715	-0.705694	5.3256	-2.55763	0.0140601	0.226997	-2.96564
VN1R5	0.717022	4.00036	2.5571	0.0140787	0.226997	-2.96671
CACNA2D4	0.587114	6.29159	2.55697	0.0140835	0.226997	-2.96699
ZYX	0.693343	9.32659	2.55604	0.014116	0.227054	-2.96886
LOC100507140	-0.69312	3.68859	-2.55577	0.0141257	0.227054	-2.96942
IFI6	0.714518	8.32017	2.55523	0.0141447	0.227152	-2.97051
LDLRAD3	-0.621663	9.5331	-2.55421	0.0141805	0.227291	-2.97257
NETO2	-0.675531	9.89413	-2.55389	0.014192	0.227291	-2.97322
URB1	-0.717437	6.98167	-2.55305	0.0142217	0.227345	-2.97492
CCBL2	-0.724036	9.03985	-2.55234	0.0142468	0.227345	-2.97636
NLRP1	0.656929	5.82528	2.55097	0.0142955	0.227454	-2.97913
SCARNA17	0.730247	7.81652	2.55058	0.0143096	0.227454	-2.97993
PLCB2	0.918294	7.37425	2.54969	0.0143414	0.227617	-2.98173
LOC440934	-0.916137	6.60854	-2.54663	0.0144511	0.228126	-2.98792
KIAA0226L	0.868451	7.09904	2.54199	0.0146189	0.229454	-2.99729
ZMYM3	-0.601434	7.99418	-2.54156	0.0146342	0.229454	-2.99815
ZNF204P	0.668492	5.0841	2.54122	0.0146469	0.229454	-2.99885
ELMOD3	0.678797	5.83642	2.54051	0.0146727	0.229454	-3.00028
SEC24B	-0.623727	9.57858	-2.54025	0.014682	0.229454	-3.00079
RRAGD	0.664741	6.40348	2.54	0.0146914	0.229454	-3.00131
PTK2B	0.590651	8.07831	2.53939	0.0147134	0.22951	-3.00253
MRPL49	-0.719777	9.70889	-2.53845	0.014748	0.22951	-3.00444
CIDEC	0.591411	6.86218	2.53792	0.0147673	0.22951	-3.00549
SLC2A3	0.675914	8.05079	2.53776	0.0147731	0.22951	-3.00581
COBLL1	-0.636045	9.6077	-2.53669	0.0148127	0.229923	-3.00799
MARCO	1.07841	7.44789	2.53494	0.0148772	0.230315	-3.01151
KRT23	0.944755	6.55456	2.53376	0.0149207	0.230316	-3.01389
CLDN16	-0.715391	5.26123	-2.53343	0.014933	0.230316	-3.01455
STXBP2	0.587933	7.46028	2.53294	0.0149509	0.230316	-3.01553
C1orf54	0.800114	7.45591	2.53223	0.0149776	0.230316	-3.01697
EPC2	-0.59578	8.31698	-2.53212	0.0149817	0.230316	-3.0172
PSMD7	-0.621536	9.9414	-2.53148	0.0150052	0.230402	-3.01847
AMDHD1	-0.707516	6.60906	-2.5311	0.0150196	0.230402	-3.01924
LCP2	0.838179	7.87411	2.53056	0.0150396	0.230402	-3.02032
CDCP1	0.605396	5.31211	2.52925	0.0150888	0.230874	-3.02297
ARRDC2	0.591344	7.01278	2.529	0.0150981	0.230874	-3.02347
PGRMC1	-0.614857	10.2719	-2.52863	0.0151117	0.230874	-3.02421
HOXA1	0.70123	4.49492	2.52805	0.0151335	0.230874	-3.02537
ANKRD36	0.720051	6.8255	2.52799	0.0151358	0.230874	-3.0255
JAK3	0.685853	6.95184	2.52706	0.0151707	0.230965	-3.02737
BTK	0.736506	6.01281	2.52606	0.0152085	0.231182	-3.02938
SIGLEC9	0.800133	5.07247	2.52477	0.0152571	0.231323	-3.03197
RASL10A	0.589421	5.34239	2.52208	0.0153592	0.232475	-3.03738
UMODL1	-0.624367	3.80558	-2.52207	0.0153595	0.232475	-3.03739
CYTIP	1.17241	8.42288	2.52096	0.0154015	0.232533	-3.03961
ACADL	-0.619384	3.65022	-2.52075	0.0154096	0.232533	-3.04004
NUDT1	0.625316	7.79109	2.52001	0.0154381	0.232533	-3.04153
CCR1	0.999796	8.26916	2.51787	0.0155199	0.232675	-3.04582
LITAF	0.761981	9.06175	2.51717	0.0155469	0.232675	-3.04723
SH3BP1	0.728571	5.81449	2.51703	0.0155521	0.232675	-3.0475
ALG14	-0.628431	7.80218	-2.51689	0.0155574	0.232675	-3.04778
S100A12	1.11087	8.85061	2.51632	0.0155795	0.232718	-3.04893
EGFLAM	-0.858168	5.6283	-2.51613	0.0155867	0.232718	-3.0493
CMTM2	0.901191	7.80943	2.51572	0.0156024	0.232756	-3.05012
TSPAN33	0.593988	6.59609	2.51314	0.0157024	0.233654	-3.05529
EMX2OS	-0.65566	7.57064	-2.512	0.0157467	0.233919	-3.05758
NIF3L1	-0.664351	8.27056	-2.51095	0.0157877	0.234133	-3.05968
DOCK4	0.614418	6.4879	2.51009	0.0158211	0.234354	-3.0614
TCEAL7	-0.950341	6.97682	-2.50933	0.015851	0.234401	-3.06293
CH25H	0.85275	5.93607	2.50833	0.0158901	0.234666	-3.06493
HDC	-0.832549	8.57956	-2.50761	0.0159182	0.234884	-3.06636
LOC285957	0.787906	4.74354	2.50687	0.0159476	0.234922	-3.06785
SIK1	0.638949	8.36313	2.50682	0.0159493	0.234922	-3.06794
PCSK6	-0.636792	6.94062	-2.50571	0.0159932	0.234922	-3.07016
ABTB1	0.644412	7.72783	2.50511	0.0160169	0.234922	-3.07137
COTL1	0.656096	9.4869	2.50407	0.0160579	0.235063	-3.07343
RGL4	0.84026	6.71214	2.50392	0.0160637	0.235063	-3.07373
PRKCI	-0.68664	9.57624	-2.50142	0.0161631	0.235527	-3.07873
TNFRSF11B	-0.822923	7.84077	-2.50025	0.0162099	0.235527	-3.08107
PAK7	-0.988054	6.67579	-2.49914	0.016254	0.235527	-3.08326
ATOX1	-0.795135	10.1307	-2.49838	0.0162846	0.235527	-3.08479
CALB1	-0.980861	5.37074	-2.49651	0.01636	0.235527	-3.08853
RGS10	0.602551	9.12437	2.4963	0.0163683	0.235527	-3.08894
KLHDC7B	0.620973	5.85305	2.49581	0.0163882	0.235527	-3.08992
UNC50	-0.845499	9.86498	-2.4956	0.0163965	0.235527	-3.09033
SLPI	0.959739	6.68382	2.49525	0.0164106	0.235527	-3.09103
PLA2G12A	-0.587735	9.14302	-2.4949	0.0164249	0.235527	-3.09173
SSH2	0.61102	7.94387	2.49479	0.0164293	0.235527	-3.09195
PRICKLE2	-0.860399	8.80293	-2.49427	0.0164501	0.235633	-3.09297
RACGAP1	-0.821684	9.06571	-2.49148	0.0165637	0.236331	-3.09854
MRPL40	-0.659035	9.225	-2.49042	0.0166065	0.236331	-3.10063
AFTPH	0.675662	8.82493	2.48944	0.0166467	0.236331	-3.10259
PMAIP1	0.681866	7.38278	2.48913	0.0166596	0.236331	-3.10322
S100A11	0.900777	10.1772	2.48823	0.0166963	0.236562	-3.105
CARD16	0.775905	7.9578	2.48807	0.0167028	0.236562	-3.10531
HLA-DRA	1.04451	9.10599	2.48763	0.0167209	0.236562	-3.10619
OSGIN1	-0.651109	7.0723	-2.48742	0.0167296	0.236562	-3.10661
HIST1H3F	0.7685	5.87849	2.4864	0.0167716	0.236906	-3.10864
HORMAD1	0.801154	4.05639	2.48587	0.0167932	0.236906	-3.10968
POSTN	-0.694552	4.60489	-2.48546	0.0168103	0.236906	-3.1105
FLJ32955	-0.645269	3.59054	-2.48541	0.0168124	0.236906	-3.1106
SPTBN5	0.60434	5.15731	2.48513	0.016824	0.236906	-3.11116
SFTPD	0.677904	4.54039	2.48463	0.0168446	0.236906	-3.11215
CA8	-0.649029	6.48248	-2.48455	0.016848	0.236906	-3.11231
VSIG10	-0.70793	5.45068	-2.48203	0.0169524	0.237969	-3.11731
GPT2	-1.06583	7.82742	-2.48083	0.0170025	0.237969	-3.1197
SQRDL	0.95958	9.1795	2.48081	0.0170031	0.237969	-3.11973
CLEC7A	0.915776	6.97367	2.48025	0.0170267	0.23809	-3.12085
CLEC1B	-0.767708	7.59427	-2.47944	0.0170603	0.238113	-3.12244
CETN2	-0.654095	9.58132	-2.4794	0.0170621	0.238113	-3.12253
CD48	0.872677	7.68615	2.47859	0.0170959	0.238113	-3.12413
ZNF704	-0.601173	6.68931	-2.4778	0.017129	0.238387	-3.12569
PECAM1	0.861912	8.41316	2.47723	0.0171531	0.238533	-3.12683
ST3GAL5	0.711669	7.29531	2.47618	0.0171973	0.238584	-3.12891
XIRP1	0.675642	4.41312	2.47404	0.0172876	0.238747	-3.13314
TMEM47	-0.69863	5.75238	-2.47329	0.0173194	0.238747	-3.13463
EPB41L5	-0.589335	8.56562	-2.47298	0.0173329	0.238747	-3.13526
OSBPL6	-0.763909	7.9918	-2.47195	0.0173764	0.238747	-3.13729
NFE2	0.952936	8.45768	2.47176	0.0173843	0.238747	-3.13765
RNASE3	1.00212	5.86738	2.47113	0.0174111	0.238747	-3.1389
2024-03-02	-0.746607	8.36102	-2.46901	0.0175018	0.238918	-3.1431
LOC728392	0.852499	7.65407	2.46711	0.0175834	0.238918	-3.14686
IL1RN	0.765896	7.64162	2.46606	0.0176287	0.238918	-3.14894
USP54	-0.763413	8.98602	-2.46502	0.0176734	0.238918	-3.15098
MILR1	0.921945	5.69279	2.46502	0.0176736	0.238918	-3.15099
SPDYA	-0.789865	4.38689	-2.46424	0.0177072	0.238918	-3.15253
TGFBI	0.826193	9.07431	2.46378	0.0177273	0.238918	-3.15344
AACS	-0.84015	8.69383	-2.46301	0.0177605	0.238918	-3.15495
HOXA3	0.776069	5.62168	2.46294	0.0177635	0.238918	-3.15509
SLC2A12	-0.689396	5.96674	-2.46242	0.017786	0.238918	-3.15611
CD6	0.716324	6.36596	2.46155	0.0178237	0.238918	-3.15782
CDKN2D	0.691111	7.53423	2.46012	0.0178862	0.238918	-3.16065
RAPGEF4	-1.00354	7.93575	-2.45965	0.017907	0.238918	-3.16159
CD5	0.775226	5.9111	2.45914	0.0179292	0.238918	-3.16259
PSD3	-0.649412	9.27207	-2.45906	0.0179327	0.238918	-3.16275
THBD	0.904385	8.52442	2.45778	0.0179889	0.238918	-3.16527
C2orf44	-0.803552	6.87706	-2.45757	0.0179978	0.238918	-3.16567
ASB16	-0.614058	6.17972	-2.457	0.018023	0.238918	-3.1668
HMHA1	0.855234	10.3121	2.45644	0.0180474	0.238918	-3.16789
LINC00339	0.671466	6.19011	2.45616	0.0180599	0.238918	-3.16845
SKA1	0.812637	4.03214	2.4553	0.0180977	0.238918	-3.17014
MSN	0.600462	9.40038	2.45467	0.0181258	0.239015	-3.17139
LOC100506585	0.892282	6.23853	2.45442	0.0181366	0.239015	-3.17187
MED7	-0.643916	8.21008	-2.45343	0.0181807	0.239266	-3.17383
STX10	0.596491	8.03737	2.45175	0.0182552	0.239984	-3.17714
LOC730139	0.616021	4.96023	2.45129	0.0182757	0.239984	-3.17804
ACO1	-0.60328	7.78198	-2.44984	0.0183405	0.240445	-3.1809
NR1H4	-0.822154	7.53493	-2.44932	0.0183635	0.240455	-3.18191
PLS1	-0.63092	10.5412	-2.44921	0.0183686	0.240455	-3.18213
CD274	0.620376	6.25885	2.44864	0.0183939	0.240608	-3.18325
CNKSR3	-0.902356	8.46078	-2.44773	0.0184346	0.240634	-3.18503
VAV3	0.707995	8.15602	2.44768	0.0184368	0.240634	-3.18513
DDX26B	0.64709	6.37772	2.44645	0.0184923	0.24118	-3.18755
GCG	-0.842325	5.39041	-2.4446	0.0185756	0.241605	-3.19118
S100A9	0.982863	10.4882	2.44406	0.0186002	0.241605	-3.19224
SCG5	-0.701345	9.62085	-2.44392	0.0186064	0.241605	-3.19251
DLGAP1	-0.689673	5.73294	-2.44351	0.0186248	0.241605	-3.19331
HOTAIRM1	0.773019	6.78171	2.44332	0.0186336	0.241605	-3.19369
CLEC4D	0.822662	6.17891	2.44153	0.0187148	0.241965	-3.1972
SFN	0.725353	7.4076	2.44148	0.0187172	0.241965	-3.1973
KCNQ1DN	0.652311	4.61919	2.43967	0.0187997	0.242321	-3.20085
ADRB2	0.817947	5.90865	2.43858	0.0188495	0.242622	-3.20298
KIAA1958	-0.608161	7.84375	-2.43822	0.0188659	0.242642	-3.20368
ST8SIA1	-0.630368	6.57644	-2.43521	0.0190043	0.244021	-3.20958
MRVI1	0.671644	7.52331	2.43346	0.0190855	0.244574	-3.21301
SIGLEC10	0.889814	7.1088	2.43229	0.0191396	0.24509	-3.2153
CYP4B1	0.956341	3.98752	2.43142	0.01918	0.245091	-3.217
TMEM140	0.774911	7.01127	2.43101	0.0191991	0.245091	-3.2178
TFPI	-0.622602	9.48529	-2.43094	0.0192021	0.245091	-3.21793
HLA-DQB1	0.671037	7.69695	2.43082	0.0192078	0.245091	-3.21816
PTPRE	0.690559	8.09892	2.42933	0.0192773	0.245782	-3.22107
SCNN1D	-0.640361	5.20148	-2.4274	0.0193678	0.246505	-3.22485
IRF1	0.81843	8.35872	2.42723	0.0193759	0.246505	-3.22519
PARVG	0.736205	6.21435	2.42564	0.0194504	0.246595	-3.22828
TNFAIP8	0.74033	7.54558	2.42438	0.0195099	0.246595	-3.23074
CD3D	0.997768	7.46841	2.42434	0.0195119	0.246595	-3.23082
ZAP70	0.824979	6.16292	2.42411	0.0195228	0.246595	-3.23127
HTN3	-0.629276	3.29273	-2.42378	0.0195384	0.246614	-3.23191
TLR4	0.694992	7.32855	2.42326	0.0195628	0.246746	-3.23292
MYH4	0.603558	3.44378	2.4225	0.0195989	0.246881	-3.23441
LMNB1	0.724598	9.27734	2.41881	0.0197747	0.246881	-3.24159
CSF1R	0.812265	9.8569	2.41877	0.0197766	0.246881	-3.24167
PIH1D1	-0.605674	9.03385	-2.41836	0.0197962	0.246881	-3.24247
CD38	0.735513	6.18476	2.41832	0.0197981	0.246881	-3.24255
CDH12	-0.935337	5.82858	-2.41809	0.0198089	0.246881	-3.24299
TNNC1	0.733889	3.40769	2.41476	0.0199692	0.247724	-3.24948
LPCAT2	0.621963	6.06598	2.41459	0.0199775	0.247724	-3.24981
SMCR5	0.711491	4.76797	2.41114	0.0201443	0.24844	-3.2565
DAGLA	-0.797616	4.73248	-2.41079	0.0201617	0.24844	-3.2572
C4orf6	-0.723208	3.93208	-2.41007	0.0201964	0.248516	-3.25859
KCNMA1	-0.650246	7.18866	-2.40587	0.020402	0.249736	-3.26673
MEIG1	-0.709207	5.01636	-2.40524	0.0204333	0.249736	-3.26797
MYH1	-0.82454	3.58694	-2.40471	0.0204595	0.249736	-3.269
MSX1	-0.625511	6.48178	-2.40411	0.0204888	0.249736	-3.27015
TMTC3	-0.686946	6.81135	-2.40401	0.0204939	0.249736	-3.27035
GNG12	-0.681701	10.0586	-2.4013	0.0206282	0.2512	-3.2756
LOXL4	-0.593654	6.39274	-2.40025	0.0206804	0.251315	-3.27764
UBE2M	0.732596	7.52026	2.39547	0.0209194	0.252826	-3.28688
RILPL2	0.822683	8.84087	2.39471	0.0209577	0.252941	-3.28835
STARD10	0.63811	5.64445	2.39118	0.0211361	0.253033	-3.29516
C19orf52	-0.661717	7.25547	-2.39075	0.021158	0.253033	-3.29599
RORC	0.711767	5.15902	2.39073	0.0211592	0.253033	-3.29604
CD36	0.602374	8.78888	2.39059	0.0211662	0.253033	-3.2963
TBX21	0.87711	6.76385	2.39011	0.0211908	0.253039	-3.29724
MOGAT1	-0.719417	4.20572	-2.39002	0.0211954	0.253039	-3.29741
FGD3	0.843092	8.13875	2.38848	0.0212738	0.253243	-3.30038
TFPI2	-0.860785	9.75544	-2.38748	0.0213247	0.253243	-3.3023
C1orf109	-0.658057	7.23006	-2.38687	0.0213561	0.253243	-3.30348
ENHO	0.681215	5.114	2.3829	0.0215606	0.254599	-3.31113
DUOXA2	-0.775225	5.55172	-2.38174	0.0216207	0.254838	-3.31337
NLRP3	1.04766	6.48872	2.38	0.0217111	0.255384	-3.31672
MOSPD1	-0.656829	7.96414	-2.37887	0.0217697	0.255384	-3.31889
CHD8	0.60861	8.39336	2.37886	0.0217703	0.255384	-3.31891
GNAI1	-0.599217	10.3601	-2.37839	0.0217946	0.255384	-3.31981
LAT2	0.637232	8.57594	2.37583	0.021929	0.255384	-3.32474
PPP1R15A	0.611444	8.64172	2.37495	0.021975	0.255384	-3.32642
OSBPL3	0.597462	6.67569	2.37478	0.0219837	0.255384	-3.32674
ITPR1	-0.61501	10.8294	-2.37392	0.0220291	0.255384	-3.3284
BDNF	-0.642734	7.43037	-2.37321	0.0220667	0.255614	-3.32977
TPPP3	0.708576	5.09807	2.37272	0.0220924	0.255614	-3.3307
CAMK1D	0.775415	7.18978	2.3724	0.0221097	0.255614	-3.33133
NDN	-0.749418	8.93092	-2.37094	0.0221867	0.255699	-3.33412
GNE	-0.764754	9.63816	-2.37018	0.0222273	0.255999	-3.33559
HTATSF1P2	0.783208	4.85206	2.36974	0.0222504	0.256097	-3.33642
PKD2	-0.701174	8.1228	-2.36834	0.0223248	0.256759	-3.3391
RHOG	0.748346	8.61635	2.36808	0.022339	0.256759	-3.33961
PF4V1	-0.742334	5.65051	-2.36784	0.0223515	0.256759	-3.34006
TUT1	-0.714534	6.22515	-2.36563	0.0224702	0.256935	-3.34431
KLC2	-0.718839	7.62075	-2.36509	0.0224993	0.256935	-3.34534
MICAL1	0.847958	7.57526	2.36504	0.0225019	0.256935	-3.34544
LOC93463	-0.672188	3.33984	-2.36423	0.0225453	0.256976	-3.34698
CTNNBIP1	0.665661	7.22104	2.36299	0.0226122	0.257406	-3.34936
DPEP2	0.935286	7.28992	2.35919	0.0228179	0.258461	-3.35662
LILRB2	0.858226	8.71568	2.35868	0.0228454	0.258461	-3.35759
C1QTNF2	-0.729244	4.29868	-2.35704	0.0229352	0.259135	-3.36073
GPR19	0.691858	4.0035	2.35686	0.0229449	0.259135	-3.36107
IMPDH2	-0.652165	9.72062	-2.35555	0.0230167	0.259135	-3.36357
HRSP12	-0.612022	7.8675	-2.35385	0.0231101	0.259886	-3.36682
EMR2	0.817541	7.15848	2.35237	0.0231919	0.260299	-3.36965
ARPC1B	0.684709	9.76987	2.35206	0.0232087	0.260299	-3.37023
TCEAL4	-0.766779	11.1101	-2.35138	0.0232464	0.260299	-3.37153
FFAR2	1.06334	6.99584	2.35072	0.0232828	0.260299	-3.37278
SLA	0.856327	8.60821	2.34778	0.0234465	0.260929	-3.3784
HAS2	-0.739746	6.88891	-2.34713	0.0234822	0.260929	-3.37962
LCN2	1.04728	6.00975	2.34684	0.0234989	0.260929	-3.38018
MGC4859	-0.643268	5.34054	-2.34565	0.0235649	0.26094	-3.38243
SDK1	-0.609318	6.61469	-2.34548	0.0235746	0.26094	-3.38276
XCL1	0.839435	5.7908	2.34318	0.0237041	0.261725	-3.38715
RNASE1	0.845591	8.79551	2.34247	0.023744	0.261784	-3.3885
INPP5D	0.72279	7.86626	2.34225	0.0237563	0.261784	-3.38891
C2orf40	0.850755	4.17821	2.34188	0.0237773	0.261784	-3.38962
C12orf66	-0.677801	5.92908	-2.34176	0.0237837	0.261784	-3.38983
MMP17	-0.654216	6.74776	-2.34055	0.0238523	0.262173	-3.39214
SOX9	-0.623551	8.19509	-2.33895	0.0239428	0.262173	-3.39517
GPR125	-0.633888	7.39792	-2.33874	0.0239549	0.262173	-3.39558
PRUNE2	-0.618696	6.29587	-2.3387	0.0239574	0.262173	-3.39566
CD7	0.615917	6.04196	2.33799	0.0239975	0.262173	-3.397
SLC35D3	-0.82741	5.47153	-2.33762	0.0240188	0.262211	-3.39771
MEPE	-0.718836	5.21077	-2.33741	0.0240307	0.262211	-3.3981
SSTR1	-0.76752	6.03355	-2.33624	0.0240977	0.26239	-3.40033
LETM2	0.684097	5.64939	2.33571	0.0241277	0.26239	-3.40133
TMEM55B	0.730315	7.69609	2.33438	0.024204	0.262604	-3.40386
KIAA0408	-0.900351	5.70921	-2.33392	0.0242305	0.262604	-3.40473
ZNF781	-0.621188	5.35581	-2.33361	0.0242479	0.262631	-3.40531
GATA6	-0.598293	10.5713	-2.33243	0.0243162	0.263136	-3.40756
CD53	0.793354	8.64255	2.33228	0.0243244	0.263136	-3.40783
SLC25A24	-0.598445	8.52145	-2.33175	0.0243552	0.263308	-3.40884
IL10RA	0.882535	8.81991	2.33131	0.0243806	0.263367	-3.40967
IRF4	0.677987	4.82683	2.33081	0.0244095	0.263367	-3.41062
VASP	0.662679	8.84226	2.32979	0.0244683	0.263722	-3.41254
CREB5	0.622374	6.98758	2.32914	0.0245062	0.26397	-3.41378
VLDLR	-0.766774	7.13566	-2.32796	0.0245743	0.264542	-3.416
SH3RF1	-0.727122	7.35696	-2.32605	0.0246861	0.265247	-3.41963
AGL	-0.729371	9.36482	-2.32097	0.0249839	0.265838	-3.42922
SASH3	0.863053	7.54018	2.32062	0.0250045	0.265838	-3.42988
GBP4	0.604014	6.75386	2.32034	0.025021	0.265838	-3.43041
CCL18	0.899777	5.70166	2.31978	0.0250545	0.265838	-3.43148
C15orf41	-0.665317	7.58859	-2.31898	0.0251016	0.265996	-3.43298
CMIP	0.585157	8.53602	2.31808	0.025155	0.266402	-3.43468
CLEC12A	0.756573	5.39243	2.31659	0.0252437	0.2667	-3.43749
SNX10	0.941449	8.58155	2.31477	0.0253525	0.267369	-3.44092
AFAP1L2	0.641226	5.7143	2.31318	0.0254474	0.267717	-3.44391
PTPLAD2	0.688399	7.39868	2.31196	0.0255204	0.267717	-3.4462
DLGAP3	0.704132	5.60313	2.31101	0.0255782	0.267717	-3.448
HLA-J	0.700556	10.7932	2.31061	0.0256019	0.267717	-3.44874
SIRPB2	0.705844	5.93222	2.30956	0.0256653	0.267895	-3.45072
KBTBD6	-0.881254	7.55593	-2.30941	0.0256743	0.267895	-3.451
OSTF1	0.728608	8.77398	2.30939	0.0256758	0.267895	-3.45105
EPB41	0.766115	6.88601	2.30716	0.0258106	0.268158	-3.45523
POLR3B	-0.611701	6.86198	-2.30357	0.0260301	0.268886	-3.46199
ENOX1	-0.699064	7.88971	-2.30282	0.0260755	0.268992	-3.46338
NFKB1	0.624762	8.37645	2.30223	0.0261119	0.269101	-3.46449
LOC283861	-0.586807	5.57052	-2.30054	0.0262157	0.269201	-3.46766
RAB42	0.719081	5.80237	2.30032	0.0262291	0.269201	-3.46807
PRRX1	-0.691226	5.97011	-2.30022	0.0262354	0.269201	-3.46826
PKN1	0.646452	6.97127	2.29979	0.0262622	0.269201	-3.46907
RNF182	1.04196	6.10055	2.29933	0.0262907	0.269201	-3.46994
TGFBR2	0.710395	7.84722	2.29854	0.0263392	0.269201	-3.47141
TTC30B	-0.665041	6.08753	-2.29847	0.0263438	0.269201	-3.47155
C21orf37	-0.592166	4.33547	-2.29834	0.0263515	0.269201	-3.47178
GAPT	0.770217	6.01818	2.29787	0.0263809	0.269201	-3.47267
PGAP2	-0.61996	9.27823	-2.29741	0.0264093	0.269201	-3.47353
MYO1B	-0.722333	9.4335	-2.29737	0.0264117	0.269201	-3.4736
CTH	-0.715685	7.95396	-2.29445	0.0265936	0.270388	-3.47908
HRASLS	-0.651972	6.506	-2.29422	0.0266078	0.270388	-3.4795
GLRA3	0.625393	3.96183	2.29402	0.0266202	0.270388	-3.47988
CYP27A1	0.878888	7.7625	2.29204	0.026744	0.270849	-3.48358
DDX43	-0.659446	6.79106	-2.29022	0.0268586	0.270849	-3.48699
SLC7A7	0.769917	9.87432	2.28971	0.0268909	0.270849	-3.48794
CTNNAL1	-0.696754	10.3611	-2.28968	0.0268923	0.270849	-3.48799
FMO9P	0.957898	3.40423	2.28963	0.0268959	0.270849	-3.48809
LMAN2L	-0.591056	8.04981	-2.28835	0.0269762	0.271306	-3.49047
NCALD	0.666211	5.46711	2.2881	0.0269921	0.271306	-3.49094
CD84	0.601031	5.87898	2.28763	0.0270222	0.271345	-3.49183
DNALI1	-0.682741	7.0422	-2.28456	0.0272168	0.272587	-3.49755
ISG15	0.805257	9.56996	2.2812	0.0274318	0.273071	-3.50382
PPP2R3A	-0.609506	7.66476	-2.28007	0.0275045	0.273071	-3.50593
RHOU	-0.590868	10.6589	-2.27952	0.0275399	0.273071	-3.50695
KIF24	-0.70211	3.80457	-2.27937	0.0275495	0.273071	-3.50723
HCG26	0.813058	5.79461	2.27836	0.0276145	0.273071	-3.50911
RNF150	-0.686773	5.71303	-2.27836	0.0276147	0.273071	-3.50911
C7orf55	-0.645822	7.8784	-2.27832	0.0276169	0.273071	-3.50917
CXCR2	0.857501	9.14457	2.27812	0.0276296	0.273071	-3.50954
PFN2	-0.638331	10.037	-2.27767	0.027659	0.273071	-3.51039
IDO2	0.703554	3.7738	2.27766	0.0276597	0.273071	-3.51041
DEDD2	0.741679	8.82452	2.27758	0.0276646	0.273071	-3.51055
BMPR1B	-0.694539	8.6145	-2.27578	0.0277813	0.273516	-3.5139
HDX	-0.620144	5.17795	-2.27397	0.0278993	0.274218	-3.51728
SUV39H2	-0.935017	7.03966	-2.27357	0.027925	0.274319	-3.51801
EID2B	-0.656262	5.47343	-2.27042	0.0281312	0.275001	-3.52387
GIMAP8	0.652339	6.29189	2.26845	0.0282605	0.275402	-3.52752
UFD1L	0.604249	10.0082	2.26834	0.0282679	0.275402	-3.52773
ITGA2	-0.632078	7.57367	-2.26826	0.0282728	0.275402	-3.52786
SLC25A13	-0.613503	9.28037	-2.26816	0.0282796	0.275402	-3.52806
CCDC19	0.754422	4.84707	2.26766	0.0283128	0.275402	-3.52899
PCSK9	-0.633724	6.77616	-2.26667	0.0283782	0.275598	-3.53082
AS3MT	-0.587593	8.24049	-2.26639	0.0283965	0.275598	-3.53134
PHACTR1	0.598215	6.32288	2.26444	0.0285256	0.276521	-3.53495
DCAF12L2	-0.680817	7.6669	-2.2621	0.0286817	0.276997	-3.53929
CACNA2D2	0.780879	5.67076	2.26151	0.028721	0.27706	-3.54038
S1PR3	0.673097	6.64498	2.26141	0.0287275	0.27706	-3.54056
PACSIN1	-0.614658	7.60111	-2.26067	0.0287773	0.27706	-3.54194
LOC100506885	-0.742785	5.99648	-2.2606	0.0287817	0.27706	-3.54206
TMEM150C	-0.703564	9.01036	-2.25773	0.0289744	0.27706	-3.54737
PP2D1	-0.605544	4.13078	-2.2575	0.0289897	0.27706	-3.54779
ZNF429	0.640088	7.03337	2.25612	0.0290834	0.277413	-3.55035
LEP	0.814279	4.47265	2.25603	0.029089	0.277413	-3.5505
LOX	-0.64964	4.73755	-2.25603	0.0290896	0.277413	-3.55052
TSPAN32	0.655517	5.52611	2.25504	0.0291565	0.277901	-3.55235
MCOLN1	0.733727	7.21568	2.25475	0.0291761	0.277938	-3.55288
C17orf105	-0.640237	4.63354	-2.25378	0.0292414	0.278234	-3.55466
HEY1	0.825998	6.83558	2.25286	0.029304	0.278234	-3.55636
GPSM3	0.795639	7.91937	2.25222	0.0293474	0.278234	-3.55754
NANOS1	-0.661342	9.5872	-2.25203	0.0293607	0.278234	-3.55789
LYSMD4	-0.588448	7.26838	-2.25192	0.0293679	0.278234	-3.55809
PNMA6A	-0.621665	6.84515	-2.25155	0.0293936	0.278234	-3.55878
MX2	0.75973	8.56074	2.24897	0.0295696	0.279111	-3.56353
SATB1	0.677892	8.14493	2.24804	0.0296335	0.279277	-3.56524
SIRPA	0.64442	8.42202	2.2442	0.0298985	0.28121	-3.57232
OCA2	-0.684955	5.8461	-2.24391	0.0299186	0.28121	-3.57285
SECTM1	0.890268	8.19717	2.24318	0.0299693	0.28121	-3.5742
OSBPL2	0.601443	8.18758	2.2416	0.0300792	0.28128	-3.5771
TLR2	0.827823	9.00006	2.24128	0.0301013	0.28128	-3.57768
SIRT7	0.658326	8.72143	2.23975	0.0302085	0.281983	-3.58051
ARHGAP27	0.59671	7.18126	2.23751	0.0303649	0.282994	-3.58461
LCE2B	-0.638715	3.68129	-2.23726	0.0303829	0.283012	-3.58508
LOXL1	0.736009	4.02478	2.23572	0.0304908	0.283379	-3.58789
ZNF549	-0.653054	5.03476	-2.23548	0.0305078	0.283379	-3.58834
NOVA1	-0.657775	6.36593	-2.23487	0.0305508	0.283379	-3.58945
GK5	-0.608842	7.00861	-2.23361	0.0306398	0.283756	-3.59176
CD37	0.738221	6.2724	2.23295	0.030687	0.284044	-3.59298
PRKCQ	0.619772	6.694	2.23197	0.0307561	0.284443	-3.59477
LOC375196	-0.608765	6.13702	-2.23189	0.0307623	0.284443	-3.59493
C1QA	0.815714	7.16864	2.23047	0.0308632	0.284778	-3.59752
IL33	-0.994105	5.75928	-2.22659	0.0311406	0.286439	-3.60462
BTBD2	0.692147	7.5931	2.22624	0.0311661	0.286523	-3.60527
HIST1H3C	0.620352	7.14833	2.22567	0.0312068	0.286748	-3.6063
IDH2	0.645648	7.89659	2.22483	0.0312675	0.287081	-3.60785
RNF183	-0.66401	4.90199	-2.22463	0.0312815	0.287081	-3.6082
DNAH5	0.58646	4.54745	2.22321	0.0313845	0.287482	-3.61081
FAT4	-0.719804	6.29635	-2.22225	0.0314534	0.287861	-3.61255
SLC38A3	-0.650945	4.69614	-2.22137	0.0315178	0.287986	-3.61417
NR1H2	0.687413	6.71841	2.22132	0.0315211	0.287986	-3.61425
IL23A	0.703267	5.58119	2.2212	0.0315301	0.287986	-3.61448
CHI3L1	0.81034	5.98261	2.22108	0.0315384	0.287986	-3.61468
SAMSN1	0.853164	7.39273	2.21906	0.0316857	0.28824	-3.61838
OXTR	-0.684043	9.43678	-2.21898	0.0316916	0.28824	-3.61853
SELL	0.761582	9.62822	2.2173	0.0318141	0.28824	-3.62158
HES6	-0.681277	9.08284	-2.21668	0.0318596	0.28824	-3.62271
RAB3D	0.637946	7.08762	2.21665	0.0318617	0.28824	-3.62277
LILRA3	0.89056	5.60763	2.21637	0.0318821	0.28824	-3.62328
TLR7	0.718542	5.71927	2.21507	0.0319778	0.288735	-3.62565
C12orf43	-0.69811	7.64564	-2.21429	0.0320351	0.289016	-3.62707
NBEAL2	0.749633	6.41538	2.21417	0.0320437	0.289016	-3.62728
LOC100130744	-0.62198	4.33311	-2.21274	0.0321498	0.289514	-3.6299
DENND3	0.586454	7.8293	2.21231	0.032181	0.289514	-3.63067
ARFIP2	-0.594582	7.63202	-2.2114	0.0322485	0.289922	-3.63233
PPFIBP2	0.881894	5.37137	2.21073	0.0322984	0.289922	-3.63355
BCO2	-0.745508	8.1223	-2.21031	0.0323296	0.289922	-3.63431
CCRL2	0.63354	5.2801	2.20953	0.0323874	0.289922	-3.63573
TLR8	0.726596	7.49965	2.20873	0.032447	0.290131	-3.63718
LPHN3	-0.683205	5.47448	-2.2066	0.0326061	0.290881	-3.64106
FGG	-0.735648	9.05676	-2.2059	0.0326579	0.291088	-3.64231
SH3D19	-0.668874	7.63095	-2.20575	0.0326696	0.291088	-3.6426
CTSS	0.701277	8.11972	2.20382	0.0328146	0.291458	-3.6461
HVCN1	0.769792	7.04193	2.20327	0.0328561	0.291458	-3.6471
NEURL3	-0.702394	5.27904	-2.20251	0.0329131	0.291458	-3.64847
LHFPL3	-0.741337	3.82963	-2.2007	0.0330499	0.292261	-3.65176
TNFRSF1B	0.856188	7.31677	2.19971	0.0331246	0.292405	-3.65354
TDO2	-0.731982	4.84403	-2.19969	0.0331263	0.292405	-3.65358
LRRK2	0.784822	6.8737	2.19847	0.0332187	0.292405	-3.65579
MOCS2	-0.700986	8.02902	-2.19764	0.0332824	0.292405	-3.6573
HSD17B6	-0.821947	6.58238	-2.19678	0.0333478	0.292405	-3.65885
DCAF12L1	-0.693709	6.00573	-2.19654	0.0333657	0.292405	-3.65928
IKZF3	0.718561	4.62843	2.19636	0.0333798	0.292405	-3.65961
CCDC81	0.738046	4.09063	2.19614	0.0333965	0.292405	-3.66001
OSM	0.717423	7.51005	2.19499	0.0334845	0.292728	-3.66209
RPP40	-0.61733	7.83161	-2.19325	0.0336176	0.293165	-3.66523
ZNF223	-0.59285	6.27526	-2.19267	0.0336627	0.293268	-3.66628
ICAM3	0.781692	9.4715	2.19217	0.0337007	0.293402	-3.66718
RDH16	0.611121	4.46476	2.19126	0.033771	0.293776	-3.66882
U2AF1L4	0.802255	7.03266	2.18986	0.0338795	0.293911	-3.67136
PTPRN	-0.598526	6.49055	-2.18984	0.0338812	0.293911	-3.6714
HS3ST6	0.613836	4.45962	2.18628	0.0341577	0.295536	-3.67782
JAM2	-0.595699	6.723	-2.18497	0.0342595	0.295607	-3.68017
CDH19	-0.623549	4.93183	-2.18477	0.0342751	0.295607	-3.68053
STARD5	0.585327	5.53299	2.18437	0.0343063	0.295607	-3.68125
ST6GALNAC2	0.622213	7.22157	2.18423	0.0343172	0.295607	-3.6815
CCND3	0.608937	8.27554	2.18402	0.0343343	0.295607	-3.6819
LOC100507033	-0.585675	5.41678	-2.1838	0.0343516	0.295607	-3.68229
NECAB2	-0.599421	8.40892	-2.18207	0.0344869	0.295818	-3.6854
PCDHB5	-0.688014	5.21914	-2.182	0.0344922	0.295818	-3.68552
LCORL	-0.604737	7.64981	-2.18147	0.0345338	0.29603	-3.68647
ZNF260	-0.73485	7.53467	-2.17613	0.0349569	0.298582	-3.69609
C2orf88	-0.619116	6.60945	-2.17529	0.0350234	0.298582	-3.69759
FST	-0.605788	11.8346	-2.17476	0.0350655	0.298582	-3.69854
INSM1	-1.03843	5.66677	-2.17434	0.0350995	0.298582	-3.6993
METRNL	0.632683	9.85604	2.17385	0.0351386	0.298582	-3.70018
FES	0.927208	6.69309	2.17287	0.0352165	0.298582	-3.70193
PHF2P1	0.667048	4.12484	2.17284	0.0352189	0.298582	-3.70198
HOGA1	-0.624559	5.64126	-2.17253	0.035244	0.298582	-3.70254
ZFP92	-0.731326	5.40609	-2.17238	0.0352561	0.298582	-3.70281
PDHX	-0.787513	8.74381	-2.17167	0.0353129	0.298582	-3.70408
SERPIND1	-0.678065	4.52162	-2.17164	0.0353151	0.298582	-3.70413
NEUROD1	-0.585997	3.34904	-2.17143	0.035332	0.298582	-3.70451
H2BFM	0.659083	4.94095	2.17135	0.0353388	0.298582	-3.70466
CD3G	0.904698	5.95117	2.17018	0.0354326	0.298939	-3.70675
SHKBP1	0.867066	7.22057	2.16646	0.0357336	0.299505	-3.71343
MPZL3	0.869717	6.50732	2.16554	0.0358077	0.299505	-3.71506
SPIB	0.587485	5.26571	2.16547	0.0358139	0.299505	-3.7152
MAD1L1	0.819698	6.49211	2.16461	0.035884	0.299505	-3.71674
CTDSP1	0.605776	8.76465	2.16427	0.0359113	0.299505	-3.71734
STK10	0.626682	8.12877	2.16404	0.0359303	0.299505	-3.71776
TNFSF8	0.607245	5.45741	2.16396	0.0359367	0.299505	-3.71789
AMOT	0.689138	4.92172	2.16275	0.0360358	0.299505	-3.72007
CALCRL	-0.63586	5.83831	-2.16239	0.0360652	0.299505	-3.72071
LRP4	-0.815866	7.08697	-2.16237	0.0360668	0.299505	-3.72074
LOC388882	-0.889983	6.24279	-2.1622	0.0360806	0.299505	-3.72105
SHISA2	-0.762801	6.25291	-2.16162	0.0361281	0.299505	-3.72208
SERTM1	-0.631641	5.44005	-2.16065	0.0362077	0.299742	-3.72382
THSD7A	-0.72502	7.3385	-2.16036	0.036231	0.299794	-3.72432
APOO	-0.64976	10.4126	-2.15906	0.0363378	0.300537	-3.72664
SOHLH2	-0.878882	5.86987	-2.15842	0.0363911	0.300596	-3.7278
KRT79	-0.755011	5.35081	-2.15835	0.0363961	0.300596	-3.72791
CCDC85A	-0.954659	7.47177	-2.15723	0.0364893	0.300661	-3.72992
PDC	-0.605898	3.18159	-2.1549	0.0366816	0.301501	-3.73406
SPAG16	-0.601065	7.54019	-2.15398	0.0367581	0.301501	-3.7357
LOC142937	0.599569	5.9558	2.15393	0.0367622	0.301501	-3.73579
RNASE2	0.914692	6.81351	2.15232	0.0368965	0.301973	-3.73867
C19orf33	0.704373	6.20478	2.15144	0.0369703	0.302364	-3.74024
WHAMM	0.742129	8.63291	2.14994	0.0370952	0.302732	-3.7429
TCN1	0.771473	5.50915	2.14635	0.0373976	0.304166	-3.74929
CAND2	-0.728661	8.27335	-2.14406	0.0375915	0.305321	-3.75336
BATF	0.58961	7.91986	2.14294	0.0376865	0.305503	-3.75534
VAMP8	0.861549	9.57378	2.14257	0.037718	0.305503	-3.756
LOC253573	-0.609413	3.29694	-2.14164	0.0377967	0.30586	-3.75764
EVI2A	0.911641	8.04143	2.14099	0.0378527	0.305925	-3.7588
MNDA	0.83586	10.1154	2.14007	0.0379312	0.305925	-3.76043
ICAM2	0.814278	8.26311	2.13992	0.0379435	0.305925	-3.76069
IL1A	0.599214	4.79036	2.13748	0.0381535	0.3062	-3.76503
MCOLN2	0.801874	6.0798	2.13719	0.0381784	0.3062	-3.76554
PTPRG	-0.617874	9.62498	-2.13627	0.0382574	0.306555	-3.76717
DZANK1	-0.614923	5.97902	-2.13618	0.0382651	0.306555	-3.76733
TSPAN1	0.699026	5.21827	2.13447	0.0384123	0.307037	-3.77034
CCDC8	-0.625721	7.94225	-2.13382	0.0384688	0.30735	-3.7715
FGL2	0.696273	7.95908	2.13307	0.0385334	0.307597	-3.77282
RUNX3	0.720306	7.58185	2.13222	0.038607	0.307597	-3.77432
ADCY4	0.769339	5.81981	2.1287	0.0389141	0.308218	-3.78055
MID1	-0.614371	6.27751	-2.12841	0.0389395	0.308218	-3.78106
TMEM130	-0.70015	3.93215	-2.12797	0.0389783	0.308218	-3.78184
BIK	0.790945	4.73085	2.12693	0.0390693	0.308651	-3.78367
POU3F2	0.838191	4.91818	2.12038	0.0396477	0.310428	-3.79521
IMPACT	-0.722543	7.44716	-2.11997	0.0396842	0.310428	-3.79594
TOE1	0.621881	7.04717	2.1198	0.0396992	0.310428	-3.79623
PET112	-0.648331	7.75474	-2.11888	0.039781	0.310696	-3.79785
PPP1R18	0.713978	8.13496	2.11862	0.0398039	0.310696	-3.7983
BCDIN3D	-0.687752	7.13223	-2.11817	0.0398444	0.310874	-3.7991
AATK	0.605194	6.54638	2.11671	0.0399752	0.311573	-3.80167
KCNJ2	0.847619	7.46092	2.11423	0.0401972	0.31237	-3.80602
CLEC10A	0.898347	8.27182	2.11305	0.0403038	0.312528	-3.8081
GRPR	0.597928	3.75941	2.11304	0.0403044	0.312528	-3.80811
ZFP37	-0.713947	5.55236	-2.11265	0.0403399	0.312528	-3.8088
VSIG4	0.850252	8.82134	2.109	0.0406706	0.313438	-3.8152
ASTN1	-0.605486	7.49669	-2.10801	0.0407599	0.313851	-3.81692
CFP	0.793577	7.98578	2.10556	0.0409842	0.314483	-3.82122
C5orf30	-0.642981	9.72166	-2.10461	0.041071	0.314483	-3.82288
LOC731424	0.733611	5.53897	2.10372	0.0411529	0.314483	-3.82444
FOXI1	-0.715533	3.78831	-2.10325	0.0411955	0.314483	-3.82525
GRTP1	-0.763649	9.19444	-2.10304	0.0412152	0.314483	-3.82563
MGC45800	-0.663815	5.11245	-2.10289	0.0412292	0.314483	-3.82589
IRX5	-0.62673	7.41976	-2.10271	0.0412457	0.314483	-3.82621
PLAUR	0.728602	8.67796	2.1025	0.041265	0.314483	-3.82657
CYP2S1	0.592112	4.89539	2.10194	0.0413166	0.314483	-3.82755
FCGRT	0.775292	8.88732	2.10166	0.0413422	0.314483	-3.82804
CDH17	0.622342	4.87017	2.10131	0.0413745	0.314483	-3.82865
EFNB2	-0.649805	9.68132	-2.10104	0.041399	0.314483	-3.82912
C17orf100	-0.599982	6.16457	-2.10089	0.0414127	0.314483	-3.82937
CRNDE	-0.746005	8.71004	-2.10017	0.0414795	0.31456	-3.83064
TRPC3	-0.605567	9.99731	-2.0983	0.0416532	0.31456	-3.83391
ARMCX2	-0.668467	8.23768	-2.09826	0.0416569	0.31456	-3.83398
IL2RG	0.814142	6.63845	2.09694	0.0417795	0.31456	-3.83628
ZC3HAV1L	-0.586331	7.70352	-2.09649	0.0418212	0.31456	-3.83706
TTLL2	-0.596184	3.63623	-2.09632	0.0418374	0.31456	-3.83737
CCR7	0.841105	7.36048	2.09617	0.0418509	0.31456	-3.83762
FAM162B	-0.762862	4.3725	-2.09311	0.0421373	0.315886	-3.84296
MAP1B	-0.59614	8.0801	-2.09294	0.0421528	0.315886	-3.84325
PRMT3	-0.599483	6.72011	-2.09256	0.0421885	0.316019	-3.84391
LOC100132319	-0.601738	4.93208	-2.09083	0.0423515	0.316855	-3.84693
FAS-AS1	0.587766	4.01463	2.09028	0.0424028	0.317007	-3.84788
CHODL	-0.75228	7.83205	-2.0902	0.0424102	0.317007	-3.84801
CD52	1.03272	8.7335	2.08868	0.0425544	0.317681	-3.85067
GPX8	-0.743518	7.28816	-2.08846	0.0425748	0.317687	-3.85104
ACAP1	0.641873	5.99076	2.08534	0.0428705	0.318378	-3.85646
MST4	0.669614	7.22921	2.08416	0.0429835	0.318467	-3.85852
ZNF470	-0.603942	6.3479	-2.08355	0.0430412	0.318467	-3.85957
BCAS1	-0.804781	5.77436	-2.08336	0.0430602	0.318467	-3.85991
CTTNBP2NL	-0.605958	7.40252	-2.08306	0.0430879	0.318467	-3.86042
SPINK2	0.867937	4.7085	2.08264	0.0431283	0.318467	-3.86115
ABLIM1	0.685992	8.15641	2.08246	0.0431453	0.318467	-3.86146
TGFB1	0.599321	7.86432	2.07755	0.0436183	0.319879	-3.86998
MUM1L1	-0.874703	8.67544	-2.07744	0.0436289	0.319879	-3.87017
ARHGAP26	0.668748	6.68487	2.07598	0.0437703	0.32025	-3.8727
C1R	-0.6642	10.0288	-2.0746	0.0439036	0.32084	-3.87508
ARG1	0.773539	5.84208	2.07404	0.0439585	0.321076	-3.87605
SH3GL2	0.728457	4.27033	2.07346	0.0440142	0.321102	-3.87704
ADAP2	0.674591	7.89409	2.07295	0.0440639	0.321259	-3.87792
MOCOS	-0.878841	9.26704	-2.07268	0.0440904	0.321259	-3.87839
KRT4	0.724613	4.96917	2.07249	0.0441096	0.321266	-3.87873
TTC8	-0.663801	9.2042	-2.07098	0.0442565	0.321804	-3.88133
DHRS3	0.602135	7.71554	2.068	0.0445492	0.322798	-3.88648
PLS3	-0.748142	9.33896	-2.06717	0.0446312	0.322798	-3.88791
IFNG	0.765915	4.51397	2.06558	0.0447878	0.3234	-3.89065
FAM154B	-0.666821	3.15534	-2.06477	0.0448685	0.323611	-3.89205
FIBIN	0.793777	5.06167	2.06468	0.0448769	0.323611	-3.8922
C3orf70	-0.742132	6.46143	-2.06447	0.0448981	0.323611	-3.89257
CFD	0.906568	7.77805	2.06211	0.0451319	0.32436	-3.89662
LRRC4	0.831614	5.80282	2.06157	0.0451862	0.32436	-3.89756
LYSMD2	0.631614	8.73728	2.06156	0.0451875	0.32436	-3.89758
ANXA2P1	-0.639296	7.82796	-2.05937	0.0454054	0.325076	-3.90134
RTN1	0.758591	6.47655	2.05894	0.0454486	0.325076	-3.90208
IL32	0.862525	6.15877	2.05842	0.045501	0.325076	-3.90298
IFT80	-0.688832	7.95503	-2.05816	0.0455273	0.325076	-3.90343
TEX12	-0.708521	3.21031	-2.05754	0.0455889	0.325076	-3.90448
PGBD1	-0.716251	4.91967	-2.0572	0.0456229	0.325076	-3.90506
LY86	0.741216	7.54688	2.05658	0.0456854	0.325076	-3.90613
CADPS2	-0.668107	7.36578	-2.05631	0.0457124	0.325076	-3.90659
SLC25A18	-0.742733	5.52522	-2.05588	0.0457556	0.325076	-3.90733
PLEKHO2	0.626791	8.45513	2.05485	0.0458602	0.325076	-3.90911
GPR65	0.758007	7.75535	2.05472	0.0458732	0.325076	-3.90933
WIPF1	0.634572	7.35928	2.05443	0.0459023	0.325076	-3.90982
CYP11A1	-0.730161	10.2876	-2.05402	0.0459438	0.325076	-3.91053
SLC22A4	0.64851	7.66975	2.05298	0.0460487	0.325076	-3.91231
EMR1	0.714144	6.46712	2.05257	0.0460902	0.325076	-3.91301
CASP5	0.632231	7.62792	2.052	0.046148	0.325098	-3.91398
STXBP1	-0.74234	6.94026	-2.05167	0.0461819	0.325098	-3.91456
MYO1F	0.851751	9.22603	2.05164	0.0461845	0.325098	-3.9146
NPY1R	-0.86711	5.87064	-2.04956	0.0463969	0.326073	-3.91818
CXorf22	-0.849017	4.02719	-2.04874	0.0464804	0.326462	-3.91958
GNGT2	0.823847	4.85531	2.04625	0.0467352	0.327012	-3.92384
C8orf48	-0.73907	3.61493	-2.04614	0.0467461	0.327012	-3.92402
TEKT2	-0.655565	5.51121	-2.04545	0.0468174	0.327072	-3.92521
CRNKL1	-0.635829	7.3988	-2.04392	0.0469747	0.327523	-3.92782
CHAC2	-0.805164	6.40741	-2.0433	0.0470388	0.327711	-3.92888
B3GNT5	0.626979	8.35308	2.04237	0.0471352	0.328123	-3.93047
DYNC2LI1	-0.585678	7.39928	-2.04117	0.0472587	0.328464	-3.93251
COPS7A	-0.586735	8.19737	-2.03983	0.0473975	0.328654	-3.93479
C11orf21	0.611553	6.63555	2.03935	0.0474479	0.328654	-3.93562
AKAP5	-0.666064	4.87113	-2.03764	0.047626	0.329458	-3.93854
FBXO34	0.634022	9.58372	2.03745	0.0476454	0.329463	-3.93885
RGS9BP	-0.606927	5.45031	-2.0341	0.0479968	0.330081	-3.94457
PLAU	0.657129	6.21785	2.03331	0.0480795	0.330521	-3.94591
HYAL3	-0.687299	5.51838	-2.03287	0.0481258	0.330521	-3.94666
ENPP5	-0.696048	5.60603	-2.03153	0.0482669	0.330521	-3.94894
SH2D3A	0.612232	5.96289	2.03076	0.0483486	0.330796	-3.95025
TRIB2	-0.705977	9.49723	-2.03003	0.0484252	0.330962	-3.95148
ERCC4	-0.636739	7.30655	-2.02839	0.0485995	0.331292	-3.95428
ZNF76	0.628228	7.04671	2.02818	0.0486214	0.331292	-3.95463
ZBTB41	-0.629199	7.06764	-2.02071	0.0494208	0.332796	-3.9673
KCNE3	0.637435	6.92049	2.02045	0.0494491	0.332796	-3.96774
RASAL3	0.683748	7.7258	2.02026	0.049469	0.332796	-3.96806
BPNT1	-0.628796	6.83162	-2.02026	0.0494695	0.332796	-3.96806
ZNF132	-0.713778	5.48546	-2.01993	0.0495052	0.332796	-3.96862
GPR160	0.601917	8.05487	2.01947	0.049554	0.332997	-3.96939
LY96	0.661342	8.69357	2.01674	0.0498504	0.334098	-3.97402
