# Supplementary material for: Unveiling the molecular landscape of PCOS: identifying hub genes and causal relationships through bioinformatics and Mendelian randomization
Source: Front Endocrinol (Lausanne). 2024 Dec 13;15:1431200. doi: 10.3389/fendo.2024.1431200 (PMC11671271; doi:10.3389/fendo.2024.1431200)
Supplement: Supplementary file 5 [file Table5.xlsx]

## Sheet: Sheet1
Table S5. Instrumental variables extraction of exposure data
pos.exposure	pval.exposure	se.exposure	samplesize.exposure	chr.exposure	beta.exposure	id.exposure	SNP	effect_allele.exposure	other_allele.exposure	eaf.exposure	exposure	mr_keep.exposure	pval_origin.exposure	data_source.exposure
27958339	5.57e-29	0.0253262	29937	1	0.282954	eqtl-a-ENSG00000000938	rs34806307	T	C	0.0581208	FGR	TRUE	reported	igd
179168097	6.08e-17	0.0129886	31684	5	-0.10863	eqtl-a-ENSG00000000938	rs17617068	C	T	0.297362	FGR	TRUE	reported	igd
173205318	2.48e-13	0.0137126	31569	5	0.100376	eqtl-a-ENSG00000000938	rs2594836	A	G	0.749651	FGR	TRUE	reported	igd
144385777	3.13e-12	0.026612	25735	6	0.185528	eqtl-a-ENSG00000000938	rs149110519	T	C	0.0526158	FGR	TRUE	reported	igd
42515791	1.23e-08	0.0146022	27823	6	0.0831772	eqtl-a-ENSG00000000938	rs16895831	T	C	0.209742	FGR	TRUE	reported	igd
28724374	3.54e-09	0.0131112	31355	7	0.0774135	eqtl-a-ENSG00000000938	rs56388170	T	G	0.289189	FGR	TRUE	reported	igd
50370254	6.79e-23	0.0166246	30077	7	-0.163765	eqtl-a-ENSG00000000938	rs149007767	T	C	0.149708	FGR	TRUE	reported	igd
309508	1.63e-13	0.0149798	17978	11	-0.110495	eqtl-a-ENSG00000000938	rs741738	A	G	0.195461	FGR	TRUE	reported	igd
40974023	4.49e-10	0.0292309	29277	13	0.182278	eqtl-a-ENSG00000000938	rs77526211	A	G	0.0432109	FGR	TRUE	reported	igd
196678432	4.54e-37	0.01205	31529	1	0.153282	eqtl-a-ENSG00000000971	rs203683	C	G	0.593851	CFH	TRUE	reported	igd
197223447	9.97e-11	0.0288023	29788	1	-0.186279	eqtl-a-ENSG00000000971	rs523427	G	A	0.95544	CFH	TRUE	reported	igd
169497585	1.42e-18	0.0137489	31644	3	-0.120934	eqtl-a-ENSG00000000971	rs1317082	G	A	0.247755	CFH	TRUE	reported	igd
35874575	1.45e-08	0.0135048	31259	5	-0.0765344	eqtl-a-ENSG00000000971	rs6897932	T	C	0.262908	CFH	TRUE	reported	igd
53515483	1.8e-08	0.014345	31315	6	-0.0807579	eqtl-a-ENSG00000001084	rs6942249	A	G	0.220282	GCLC	TRUE	reported	igd
53443269	1.19e-43	0.0151051	31644	6	-0.209273	eqtl-a-ENSG00000001084	rs809942	A	G	0.188827	GCLC	TRUE	reported	igd
53370107	1.68e-71	0.0118763	31644	6	-0.212352	eqtl-a-ENSG00000001084	rs661603	C	T	0.433538	GCLC	TRUE	reported	igd
45937610	4.9e-08	0.0125754	30696	6	-0.0685989	eqtl-a-ENSG00000001561	rs2057148	C	G	0.662706	ENPP4	TRUE	reported	igd
46077847	1e-200	0.0229873	31355	6	-0.81601	eqtl-a-ENSG00000001561	rs56139334	T	C	0.0658828	ENPP4	TRUE	reported	igd
46042757	1e-200	0.0116326	31132	6	0.460012	eqtl-a-ENSG00000001561	rs7744030	T	C	0.380286	ENPP4	TRUE	reported	igd
46471256	3.5e-09	0.0230028	31355	6	0.135859	eqtl-a-ENSG00000001561	rs77868167	T	C	0.0719597	ENPP4	TRUE	reported	igd
18093497	2.96e-10	0.0252506	25173	4	-0.159097	eqtl-a-ENSG00000002549	rs148021887	A	C	0.0588673	LAP3	TRUE	reported	igd
17330381	2.73e-10	0.0135529	28533	4	0.0855677	eqtl-a-ENSG00000002549	rs2872795	C	T	0.740191	LAP3	TRUE	reported	igd
17914257	1.87e-49	0.0336696	23500	4	0.497758	eqtl-a-ENSG00000002549	rs112570672	A	G	0.0317809	LAP3	TRUE	reported	igd
17533328	7.54e-92	0.0141406	28799	4	-0.287426	eqtl-a-ENSG00000002549	rs1609903	C	G	0.779076	LAP3	TRUE	reported	igd
17797314	7.64e-24	0.0453355	23593	4	-0.456437	eqtl-a-ENSG00000002549	rs150530659	C	T	0.0174155	LAP3	TRUE	reported	igd
17540848	1e-200	0.0147013	24204	4	0.508059	eqtl-a-ENSG00000002549	rs28727456	G	A	0.185536	LAP3	TRUE	reported	igd
131813204	1.59e-08	0.0131962	28473	5	-0.0745715	eqtl-a-ENSG00000002549	rs13164856	C	T	0.283115	LAP3	TRUE	reported	igd
28539848	1.34e-14	0.012035	28533	16	-0.0926903	eqtl-a-ENSG00000002549	rs4788084	T	C	0.419635	LAP3	TRUE	reported	igd
150536031	1.76e-15	0.0379894	19650	7	-0.302282	eqtl-a-ENSG00000002726	rs13226058	A	G	0.0250636	AOC1	TRUE	reported	igd
150596308	6.27e-25	0.0285358	25983	7	0.294244	eqtl-a-ENSG00000002726	rs765483	T	C	0.0452219	AOC1	TRUE	reported	igd
150658795	9.22e-73	0.0304821	23989	7	0.549942	eqtl-a-ENSG00000002726	rs73167624	A	G	0.0387678	AOC1	TRUE	reported	igd
150186821	9.06e-10	0.0488658	4993	7	0.299313	eqtl-a-ENSG00000002726	rs77270862	G	T	0.015021	AOC1	TRUE	reported	igd
150435443	1e-200	0.0122357	25885	7	0.398501	eqtl-a-ENSG00000002726	rs9657890	T	C	0.327004	AOC1	TRUE	reported	igd
2478609	5.75e-09	0.0444577	15975	7	0.258917	eqtl-a-ENSG00000002822	rs146817114	A	G	0.018211	MAD1L1	TRUE	reported	igd
1929255	7.01e-16	0.0448661	25036	7	-0.362079	eqtl-a-ENSG00000002822	rs73288749	T	C	0.0178348	MAD1L1	TRUE	reported	igd
1989888	1e-200	0.01209	30902	7	0.365474	eqtl-a-ENSG00000002822	rs7801421	G	C	0.35037	MAD1L1	TRUE	reported	igd
2117261	3.25e-86	0.0152919	31017	7	0.300934	eqtl-a-ENSG00000002822	rs3800875	T	C	0.179747	MAD1L1	TRUE	reported	igd
1843708	4.43e-25	0.0401381	28417	7	-0.415204	eqtl-a-ENSG00000002822	rs75649291	T	C	0.0223203	MAD1L1	TRUE	reported	igd
1614662	1.63e-13	0.0328778	5668	7	-0.242497	eqtl-a-ENSG00000002822	rs6463939	G	A	0.0337862	MAD1L1	TRUE	reported	igd
148200011	2.17e-08	0.0120539	31569	5	0.0674741	eqtl-a-ENSG00000002919	rs56330463	C	T	0.582097	SNX11	TRUE	reported	igd
46552897	1.49e-132	0.0313353	31236	17	-0.767698	eqtl-a-ENSG00000002919	rs11079822	A	G	0.0358931	SNX11	TRUE	reported	igd
45986496	1e-200	0.0202656	31562	17	-0.702722	eqtl-a-ENSG00000002919	rs78317601	G	A	0.0870616	SNX11	TRUE	reported	igd
46073854	1.24e-10	0.0522445	21129	17	0.336141	eqtl-a-ENSG00000002919	rs118036504	C	T	0.013112	SNX11	TRUE	reported	igd
46092539	9.91e-168	0.017994	31567	17	-0.496707	eqtl-a-ENSG00000002919	rs1473117	T	C	0.117639	SNX11	TRUE	reported	igd
43721508	3.09e-10	0.0120214	31300	2	0.0756615	eqtl-a-ENSG00000002933	rs12478601	T	C	0.574604	TMEM176A	TRUE	reported	igd
128297569	1.63e-08	0.0121727	31569	3	-0.0687407	eqtl-a-ENSG00000002933	rs9880192	C	G	0.392874	TMEM176A	TRUE	reported	igd
150082342	3.75e-39	0.018904	31355	7	-0.247459	eqtl-a-ENSG00000002933	rs4725338	A	G	0.889954	TMEM176A	TRUE	reported	igd
150598659	1.16e-57	0.0193687	31684	7	0.310011	eqtl-a-ENSG00000002933	rs17173656	C	T	0.103442	TMEM176A	TRUE	reported	igd
150669976	4.68e-10	0.0159547	31231	7	-0.0993911	eqtl-a-ENSG00000002933	rs3778872	G	C	0.166501	TMEM176A	TRUE	reported	igd
150153771	1.08e-59	0.0251818	31200	7	0.41033	eqtl-a-ENSG00000002933	rs71537963	T	C	0.0582201	TMEM176A	TRUE	reported	igd
150186821	4.34e-21	0.0487775	4993	7	0.459684	eqtl-a-ENSG00000002933	rs77270862	G	T	0.015021	TMEM176A	TRUE	reported	igd
150496529	1.55e-182	0.0143821	31270	7	-0.414367	eqtl-a-ENSG00000002933	rs7781584	G	A	0.79708	TMEM176A	TRUE	reported	igd
150206215	1e-200	0.011662	31676	7	-0.358062	eqtl-a-ENSG00000002933	rs59621822	G	A	0.423537	TMEM176A	TRUE	reported	igd
57885709	3.84e-11	0.0207568	31569	17	-0.137207	eqtl-a-ENSG00000002933	rs7212590	T	C	0.0900785	TMEM176A	TRUE	reported	igd
9082391	8.56e-12	0.0489682	9433	12	0.334399	eqtl-a-ENSG00000003056	rs117302528	T	C	0.0149475	M6PR	TRUE	reported	igd
9143781	3.66e-14	0.0500134	20275	12	-0.378731	eqtl-a-ENSG00000003056	rs76450399	A	G	0.0143092	M6PR	TRUE	reported	igd
9308551	1.53e-30	0.0215805	31354	12	-0.247904	eqtl-a-ENSG00000003056	rs6487636	C	G	0.917903	M6PR	TRUE	reported	igd
9061971	1e-200	0.0135131	31355	12	0.479323	eqtl-a-ENSG00000003056	rs11047939	A	G	0.231883	M6PR	TRUE	reported	igd
9479318	2.11e-11	0.0125755	29994	12	-0.0842297	eqtl-a-ENSG00000003056	rs4262771	C	G	0.33655	M6PR	TRUE	reported	igd
72189602	1.4e-10	0.0299847	30971	2	-0.192394	eqtl-a-ENSG00000003137	rs981390	A	G	0.0409627	CYP26B1	TRUE	reported	igd
72369839	1e-200	0.0377241	26141	2	1.206	eqtl-a-ENSG00000003137	rs114857151	T	C	0.0237762	CYP26B1	TRUE	reported	igd
72822429	1.54e-16	0.0459779	16628	2	0.379474	eqtl-a-ENSG00000003137	rs141151334	G	T	0.0169641	CYP26B1	TRUE	reported	igd
72456543	1e-200	0.0181271	31182	2	1.17139	eqtl-a-ENSG00000003137	rs72835275	C	T	0.0915783	CYP26B1	TRUE	reported	igd
72787000	2.17e-12	0.0353007	24524	2	-0.247913	eqtl-a-ENSG00000003137	rs17561305	A	G	0.0291789	CYP26B1	TRUE	reported	igd
89656545	1.19e-09	0.0228086	27979	16	-0.138697	eqtl-a-ENSG00000003249	rs12927153	G	T	0.0732841	DBNDD1	TRUE	reported	igd
90018389	5.17e-29	0.0185776	25662	16	-0.207678	eqtl-a-ENSG00000003249	rs11859970	C	T	0.114951	DBNDD1	TRUE	reported	igd
90067079	3.41e-41	0.0173184	30398	16	-0.232799	eqtl-a-ENSG00000003249	rs35991606	C	T	0.134779	DBNDD1	TRUE	reported	igd
89787968	1e-200	0.0235533	30817	16	0.721765	eqtl-a-ENSG00000003249	rs147792551	G	C	0.0639616	DBNDD1	TRUE	reported	igd
202153789	5.28e-20	0.0212098	30873	2	0.194245	eqtl-a-ENSG00000003393	rs17383714	T	C	0.0856074	ALS2	TRUE	reported	igd
202557374	1.52e-125	0.0199742	30077	2	-0.476044	eqtl-a-ENSG00000003393	rs78003444	A	G	0.0942325	ALS2	TRUE	reported	igd
202566411	1.24e-42	0.049337	22434	2	-0.675177	eqtl-a-ENSG00000003393	rs3219172	C	T	0.0145746	ALS2	TRUE	reported	igd
202549620	1e-200	0.0257605	30077	2	-0.895928	eqtl-a-ENSG00000003393	rs10432516	A	G	0.0518559	ALS2	TRUE	reported	igd
203574996	4.1e-09	0.0375348	8025	2	-0.220705	eqtl-a-ENSG00000003393	rs75664718	A	G	0.0257445	ALS2	TRUE	reported	igd
43116830	1.44e-10	0.012782	31684	5	0.0819467	eqtl-a-ENSG00000003393	rs1532331	T	G	0.683885	ALS2	TRUE	reported	igd
201728141	1.13e-10	0.0120475	25826	2	-0.0776808	eqtl-a-ENSG00000003402	rs6757272	G	A	0.418416	CFLAR	TRUE	reported	igd
201595517	1.35e-08	0.0215981	26609	2	0.12266	eqtl-a-ENSG00000003402	rs10200697	A	G	0.917415	CFLAR	TRUE	reported	igd
202022527	1e-200	0.011476	25575	2	0.375611	eqtl-a-ENSG00000003402	rs2268791	C	G	0.498612	CFLAR	TRUE	reported	igd
28724374	1.42e-08	0.0131124	26280	7	0.0743565	eqtl-a-ENSG00000003402	rs56388170	T	G	0.289189	CFLAR	TRUE	reported	igd
188415764	2.01e-10	0.0324332	30169	2	0.206291	eqtl-a-ENSG00000003436	rs35007051	G	A	0.0347892	TFPI	TRUE	reported	igd
56849749	2.15e-11	0.0122309	31684	3	0.0818935	eqtl-a-ENSG00000003436	rs1354034	C	T	0.618137	TFPI	TRUE	reported	igd
135411228	1.26e-14	0.0134923	31300	6	0.104028	eqtl-a-ENSG00000003436	rs9376090	C	T	0.262879	TFPI	TRUE	reported	igd
144385777	2.02e-12	0.0266112	25735	6	0.18717	eqtl-a-ENSG00000004059	rs149110519	T	C	0.0526158	ARF5	TRUE	reported	igd
50370254	5.02e-16	0.0166429	30077	7	-0.134987	eqtl-a-ENSG00000004059	rs149007767	T	C	0.149708	ARF5	TRUE	reported	igd
127230474	1.4e-17	0.012286	31564	7	-0.104862	eqtl-a-ENSG00000004059	rs34029720	C	T	0.371437	ARF5	TRUE	reported	igd
15753299	1.31e-18	0.0169156	31349	4	0.148937	eqtl-a-ENSG00000004468	rs10000290	G	A	0.143801	CD38	TRUE	reported	igd
94485211	4.69e-10	0.0118872	31086	10	0.0740464	eqtl-a-ENSG00000004468	rs2497306	C	A	0.500343	CD38	TRUE	reported	igd
10560957	3.22e-12	0.0126168	31086	12	-0.0879154	eqtl-a-ENSG00000004468	rs2617170	C	T	0.668027	CD38	TRUE	reported	igd
28490517	3.39e-08	0.012098	30476	16	-0.066781	eqtl-a-ENSG00000004468	rs151181	C	T	0.407827	CD38	TRUE	reported	igd
38053207	3.1e-08	0.011892	31355	17	-0.0658343	eqtl-a-ENSG00000004468	rs12453507	G	C	0.492239	CD38	TRUE	reported	igd
50124046	6.14e-99	0.0352007	18493	3	-0.743165	eqtl-a-ENSG00000004534	rs76298543	C	T	0.0285268	RBM6	TRUE	reported	igd
50456570	5.27e-17	0.0479963	20074	3	0.402247	eqtl-a-ENSG00000004534	rs116375541	A	G	0.0155425	RBM6	TRUE	reported	igd
49385417	1e-200	0.0124186	26096	3	0.426905	eqtl-a-ENSG00000004534	rs13086611	T	A	0.304928	RBM6	TRUE	reported	igd
50243510	8.2e-157	0.0190918	23341	3	-0.509349	eqtl-a-ENSG00000004534	rs2236939	T	G	0.103161	RBM6	TRUE	reported	igd
47481533	3.46e-08	0.0119728	31185	11	-0.0660466	eqtl-a-ENSG00000004534	rs7950696	C	T	0.441548	RBM6	TRUE	reported	igd
36078082	2.72e-10	0.0130905	29827	19	0.0826533	eqtl-a-ENSG00000004777	rs12984019	T	C	0.290562	ARHGAP33	TRUE	reported	igd
36079704	1e-200	0.0115262	31346	19	-0.389125	eqtl-a-ENSG00000004777	rs756783	T	C	0.557326	ARHGAP33	TRUE	reported	igd
36164495	8.18e-155	0.0221543	31682	19	-0.587228	eqtl-a-ENSG00000004777	rs113559151	G	A	0.0742662	ARHGAP33	TRUE	reported	igd
94777819	5.54e-19	0.0453314	21984	7	0.40349	eqtl-a-ENSG00000004799	rs117629564	A	G	0.0174463	PDK4	TRUE	reported	igd
95175185	1.04e-99	0.0118704	31565	7	-0.251601	eqtl-a-ENSG00000004799	rs12704801	C	T	0.420253	PDK4	TRUE	reported	igd
95249487	2.55e-12	0.035039	28311	7	-0.245298	eqtl-a-ENSG00000004799	rs142272045	C	T	0.0296307	PDK4	TRUE	reported	igd
46627603	6.01e-20	0.019784	31185	22	0.180909	eqtl-a-ENSG00000004799	rs4253772	T	C	0.0999617	PDK4	TRUE	reported	igd
110728379	1e-200	0.0120986	31684	6	-0.389752	eqtl-a-ENSG00000004809	rs17577280	A	G	0.343249	SLC22A16	TRUE	reported	igd
110357358	9.17e-15	0.0125738	31564	6	0.0974519	eqtl-a-ENSG00000004809	rs9372244	C	T	0.336007	SLC22A16	TRUE	reported	igd
110798217	1e-200	0.016526	20794	6	-0.679832	eqtl-a-ENSG00000004809	rs13205109	A	T	0.133692	SLC22A16	TRUE	reported	igd
110851976	6.9e-68	0.0155592	30746	6	0.270889	eqtl-a-ENSG00000004809	rs1080261	G	T	0.173269	SLC22A16	TRUE	reported	igd
57838583	3.06e-10	0.0147706	31300	4	0.0929941	eqtl-a-ENSG00000004864	rs17087335	T	G	0.203202	SLC25A13	TRUE	reported	igd
95795988	1e-200	0.0118328	31179	7	0.400006	eqtl-a-ENSG00000004864	rs1016968	A	T	0.373698	SLC25A13	TRUE	reported	igd
96379688	4.03e-09	0.0380244	27713	7	0.22369	eqtl-a-ENSG00000004864	rs145659320	G	T	0.0250685	SLC25A13	TRUE	reported	igd
56849749	6.57e-37	0.012181	31684	3	0.154599	eqtl-a-ENSG00000004866	rs1354034	C	T	0.618137	ST7	TRUE	reported	igd
116635048	3.93e-16	0.0142758	31684	7	-0.116213	eqtl-a-ENSG00000004866	rs12706135	C	T	0.222519	ST7	TRUE	reported	igd
116799440	3.28e-08	0.031743	28396	7	0.175412	eqtl-a-ENSG00000004866	rs2402155	T	C	0.036405	ST7	TRUE	reported	igd
118153011	1.34e-12	0.0156893	26022	1	-0.111228	eqtl-a-ENSG00000004939	rs11587735	C	A	0.173499	SLC4A1	TRUE	reported	igd
205249450	2.5e-08	0.0120451	26022	1	-0.0671283	eqtl-a-ENSG00000004939	rs9660992	G	A	0.420138	SLC4A1	TRUE	reported	igd
30128442	1.62e-09	0.0235888	21683	6	-0.142278	eqtl-a-ENSG00000004939	rs12212092	T	C	0.068141	SLC4A1	TRUE	reported	igd
42326258	2.26e-66	0.0129543	22267	17	0.222934	eqtl-a-ENSG00000004939	rs5033	T	C	0.707969	SLC4A1	TRUE	reported	igd
33946107	5.53e-29	0.0119365	25693	17	-0.133365	eqtl-a-ENSG00000004939	rs225245	G	A	0.440335	SLC4A1	TRUE	reported	igd
11297258	4.37e-19	0.0244285	26022	19	0.218083	eqtl-a-ENSG00000004939	rs12974711	C	T	0.0629954	SLC4A1	TRUE	reported	igd
44576502	8.7e-09	0.0153516	25553	20	0.0883408	eqtl-a-ENSG00000004939	rs7679	C	T	0.183703	SLC4A1	TRUE	reported	igd
4157072	3.02e-54	0.012249	26022	20	0.189967	eqtl-a-ENSG00000004939	rs6084653	G	C	0.36636	SLC4A1	TRUE	reported	igd
55991637	7.76e-09	0.0118917	21737	20	0.0686581	eqtl-a-ENSG00000004939	rs6014993	G	A	0.490224	SLC4A1	TRUE	reported	igd
26833308	6.21e-71	0.036818	28045	7	-0.655621	eqtl-a-ENSG00000005020	rs117299259	G	A	0.0262465	SKAP2	TRUE	reported	igd
26941945	2.41e-20	0.0510069	10978	7	0.471421	eqtl-a-ENSG00000005020	rs142139359	A	G	0.0137218	SKAP2	TRUE	reported	igd
27074801	3.63e-26	0.0495654	8581	7	0.524481	eqtl-a-ENSG00000005020	rs113662511	T	C	0.0145161	SKAP2	TRUE	reported	igd
26694926	1e-200	0.0134186	28198	7	0.568574	eqtl-a-ENSG00000005020	rs7805778	A	G	0.225286	SKAP2	TRUE	reported	igd
26756193	6.34e-13	0.0531357	14813	7	0.382211	eqtl-a-ENSG00000005020	rs147544721	C	A	0.0126608	SKAP2	TRUE	reported	igd
26970217	6.82e-15	0.0528234	9956	7	0.411383	eqtl-a-ENSG00000005020	rs113285204	T	C	0.0128048	SKAP2	TRUE	reported	igd
27020453	5.16e-25	0.0512092	20857	7	-0.528981	eqtl-a-ENSG00000005020	rs117435545	T	C	0.0135914	SKAP2	TRUE	reported	igd
27106284	7.08e-104	0.0302517	24524	7	-0.654735	eqtl-a-ENSG00000005020	rs185084812	T	C	0.0389834	SKAP2	TRUE	reported	igd
26858395	1e-200	0.0131295	30967	7	0.669998	eqtl-a-ENSG00000005020	rs10275896	C	T	0.223386	SKAP2	TRUE	reported	igd
26982213	1.94e-14	0.0288606	2516	7	-0.220911	eqtl-a-ENSG00000005020	rs181684511	G	T	0.0443164	SKAP2	TRUE	reported	igd
27221227	6.05e-41	0.0377964	26296	7	-0.506468	eqtl-a-ENSG00000005020	rs67971665	T	C	0.0251157	SKAP2	TRUE	reported	igd
101960060	1e-200	0.02478	28468	7	0.846724	eqtl-a-ENSG00000005075	rs78627998	C	G	0.0564699	POLR2J	TRUE	reported	igd
102901859	2.66e-24	0.047274	15415	7	-0.480843	eqtl-a-ENSG00000005075	rs147944569	A	C	0.0159909	POLR2J	TRUE	reported	igd
101642837	9.82e-23	0.0461314	24343	7	0.452733	eqtl-a-ENSG00000005075	rs74739396	A	C	0.0168154	POLR2J	TRUE	reported	igd
101991744	5.38e-75	0.0131555	11384	7	-0.241054	eqtl-a-ENSG00000005075	rs71540934	G	A	0.723779	POLR2J	TRUE	reported	igd
102077619	2.74e-20	0.0401852	15545	7	-0.370853	eqtl-a-ENSG00000005075	rs146928022	T	C	0.0223018	POLR2J	TRUE	reported	igd
102108686	1e-200	0.021871	20836	7	0.983849	eqtl-a-ENSG00000005075	rs113296404	C	T	0.0696151	POLR2J	TRUE	reported	igd
102753029	8.38e-09	0.0546736	5660	7	-0.314947	eqtl-a-ENSG00000005075	rs138561863	G	A	0.0119658	POLR2J	TRUE	reported	igd
103554773	1.74e-10	0.0118871	31569	4	0.0758721	eqtl-a-ENSG00000005102	rs5026472	G	C	0.494224	MEOX1	TRUE	reported	igd
90976768	2.55e-12	0.0162832	29113	6	-0.11399	eqtl-a-ENSG00000005102	rs72928038	A	G	0.158151	MEOX1	TRUE	reported	igd
41443647	7.63e-10	0.0276328	30017	17	-0.170008	eqtl-a-ENSG00000005102	rs147832718	G	T	0.0486328	MEOX1	TRUE	reported	igd
41869576	2.4e-14	0.0474188	24801	17	-0.361654	eqtl-a-ENSG00000005102	rs112684675	T	C	0.0159434	MEOX1	TRUE	reported	igd
41983417	8.58e-09	0.0187186	30902	17	0.107757	eqtl-a-ENSG00000005102	rs72836582	T	C	0.113815	MEOX1	TRUE	reported	igd
41695326	1e-200	0.0115903	31383	17	0.389037	eqtl-a-ENSG00000005102	rs35953779	C	G	0.423863	MEOX1	TRUE	reported	igd
33063675	7e-49	0.0133996	31684	17	0.1969	eqtl-a-ENSG00000005156	rs12941768	G	A	0.735973	LIG3	TRUE	reported	igd
33593024	1.59e-25	0.0185784	31355	17	0.193998	eqtl-a-ENSG00000005156	rs2291190	C	T	0.115088	LIG3	TRUE	reported	igd
33123582	1e-200	0.011772	31566	17	0.430557	eqtl-a-ENSG00000005156	rs12450763	C	A	0.371504	LIG3	TRUE	reported	igd
34136037	1.26e-10	0.0211365	31684	17	-0.135946	eqtl-a-ENSG00000005156	rs4251710	C	A	0.0865497	LIG3	TRUE	reported	igd
50370254	7.78e-20	0.0166327	30037	7	0.15163	eqtl-a-ENSG00000005175	rs149007767	T	C	0.149708	RPAP3	TRUE	reported	igd
47831561	6.42e-11	0.0335031	29619	12	0.218903	eqtl-a-ENSG00000005175	rs75647145	A	G	0.0325212	RPAP3	TRUE	reported	igd
48050792	3.41e-28	0.014417	30124	12	0.158735	eqtl-a-ENSG00000005175	rs7976419	C	G	0.215353	RPAP3	TRUE	reported	igd
47960581	1e-200	0.0203231	31527	12	-0.818859	eqtl-a-ENSG00000005175	rs61918136	A	C	0.0839687	RPAP3	TRUE	reported	igd
35014767	1.72e-10	0.0145428	25572	9	-0.0928409	eqtl-a-ENSG00000005238	rs35426954	A	G	0.211921	ATOSB	TRUE	reported	igd
35040245	3.79e-18	0.0456896	18937	9	-0.39681	eqtl-a-ENSG00000005238	rs10491510	T	C	0.0171736	ATOSB	TRUE	reported	igd
4157072	3.35e-17	0.0123219	30650	20	0.103918	eqtl-a-ENSG00000005238	rs6084653	G	C	0.36636	ATOSB	TRUE	reported	igd
56849749	2.96e-158	0.01195	31684	3	0.320298	eqtl-a-ENSG00000005249	rs1354034	C	T	0.618137	PRKAR2B	TRUE	reported	igd
106655445	1.2e-41	0.0118347	31684	7	-0.159996	eqtl-a-ENSG00000005249	rs6466154	G	A	0.482168	PRKAR2B	TRUE	reported	igd
65104500	1.14e-08	0.0120339	31569	10	0.0687004	eqtl-a-ENSG00000005249	rs7896518	G	A	0.422848	PRKAR2B	TRUE	reported	igd
243268	1.02e-12	0.0142947	31569	11	0.101894	eqtl-a-ENSG00000005249	rs505404	G	T	0.222031	PRKAR2B	TRUE	reported	igd
122216910	2.49e-09	0.019026	30031	12	0.113437	eqtl-a-ENSG00000005249	rs11553699	G	A	0.10963	PRKAR2B	TRUE	reported	igd
28724374	9.31e-13	0.0131037	9188	7	-0.0935656	eqtl-a-ENSG00000005302	rs56388170	T	G	0.289189	MSL3	TRUE	reported	igd
50370254	1.63e-22	0.0166256	8025	7	0.162309	eqtl-a-ENSG00000005302	rs149007767	T	C	0.149708	MSL3	TRUE	reported	igd
61679038	6.99e-14	0.0144789	9188	8	-0.108421	eqtl-a-ENSG00000005302	rs13277976	T	A	0.785822	MSL3	TRUE	reported	igd
31390410	4.43e-08	0.012059	30773	6	0.065995	eqtl-a-ENSG00000005379	rs2516448	C	T	0.583185	TSPOAP1	TRUE	reported	igd
139932927	2.58e-10	0.0131332	23577	9	-0.0830294	eqtl-a-ENSG00000005379	rs7025728	A	G	0.287386	TSPOAP1	TRUE	reported	igd
30482803	6.47e-11	0.0119295	31026	16	0.0779259	eqtl-a-ENSG00000005379	rs12716977	C	T	0.542883	TSPOAP1	TRUE	reported	igd
56427656	1.14e-39	0.0159552	31352	17	0.210291	eqtl-a-ENSG00000005379	rs12948345	T	C	0.164528	TSPOAP1	TRUE	reported	igd
57748369	5.27e-14	0.012307	29001	20	0.0926115	eqtl-a-ENSG00000005379	rs259981	A	T	0.369389	TSPOAP1	TRUE	reported	igd
83547862	1.39e-18	0.0148606	31684	4	-0.130743	eqtl-a-ENSG00000005381	rs17005891	A	G	0.199218	MPO	TRUE	reported	igd
61650831	3.05e-13	0.0155185	31569	8	-0.113162	eqtl-a-ENSG00000005381	rs7846314	T	A	0.178349	MPO	TRUE	reported	igd
6898998	1.41e-08	0.0118966	31569	8	0.067476	eqtl-a-ENSG00000005381	rs12716641	C	T	0.483351	MPO	TRUE	reported	igd
41216534	1.25e-08	0.0127905	31569	13	0.0728089	eqtl-a-ENSG00000005381	rs4325427	T	C	0.315692	MPO	TRUE	reported	igd
56357833	1e-200	0.0162906	31567	17	0.593632	eqtl-a-ENSG00000005381	rs2856857	A	G	0.142232	MPO	TRUE	reported	igd
56027903	3.35e-10	0.0147449	31224	17	0.0926217	eqtl-a-ENSG00000005381	rs2585830	G	T	0.795843	MPO	TRUE	reported	igd
836149	1.28e-17	0.014144	13932	19	-0.12086	eqtl-a-ENSG00000005381	rs57228624	C	T	0.228262	MPO	TRUE	reported	igd
38552078	3.14e-08	0.0125664	31684	20	0.069536	eqtl-a-ENSG00000005381	rs2224538	C	T	0.338244	MPO	TRUE	reported	igd
32265903	4.72e-09	0.0132977	31300	22	-0.077882	eqtl-a-ENSG00000005381	rs1012068	G	T	0.276034	MPO	TRUE	reported	igd
32669955	1.83e-08	0.0135867	29827	6	-0.0764577	eqtl-a-ENSG00000005471	rs9275406	T	G	0.25806	ABCB4	TRUE	reported	igd
87079880	1.08e-106	0.0156794	31569	7	-0.344006	eqtl-a-ENSG00000005471	rs45493392	G	A	0.16734	ABCB4	TRUE	reported	igd
87158115	6.34e-10	0.0524946	9117	7	-0.324501	eqtl-a-ENSG00000005471	rs80351204	A	G	0.0129886	ABCB4	TRUE	reported	igd
38053207	6.52e-12	0.0118851	31569	17	-0.0816268	eqtl-a-ENSG00000005471	rs12453507	G	C	0.492239	ABCB4	TRUE	reported	igd
103434253	9.62e-10	0.0127359	31569	4	0.0778899	eqtl-a-ENSG00000005513	rs3774937	C	T	0.320593	SOX8	TRUE	reported	igd
133428601	4.32e-10	0.0261485	30902	5	-0.163216	eqtl-a-ENSG00000005513	rs4388254	T	C	0.0546521	SOX8	TRUE	reported	igd
1079479	1.97e-29	0.0165221	23787	16	0.186115	eqtl-a-ENSG00000005513	rs443887	G	A	0.151587	SOX8	TRUE	reported	igd
1030154	4.26e-61	0.0121425	31146	16	-0.200241	eqtl-a-ENSG00000005513	rs11863963	C	G	0.38048	SOX8	TRUE	reported	igd
56849749	1.46e-16	0.0122208	31684	3	-0.100944	eqtl-a-ENSG00000005844	rs1354034	C	T	0.618137	ITGAL	TRUE	reported	igd
144385777	2.04e-12	0.0266112	25735	6	0.187114	eqtl-a-ENSG00000005844	rs149110519	T	C	0.0526158	ITGAL	TRUE	reported	igd
30485393	7.94e-150	0.0116715	31481	16	-0.304278	eqtl-a-ENSG00000005844	rs11574938	C	G	0.543664	ITGAL	TRUE	reported	igd
118153977	5.51e-33	0.0128213	31355	1	0.153388	eqtl-a-ENSG00000005961	rs826415	G	T	0.308498	ITGA2B	TRUE	reported	igd
38050232	4.25e-12	0.012609	31470	2	-0.0873612	eqtl-a-ENSG00000005961	rs4670221	G	C	0.332826	ITGA2B	TRUE	reported	igd
56849749	1e-200	0.011269	31470	3	0.570761	eqtl-a-ENSG00000005961	rs1354034	C	T	0.618137	ITGA2B	TRUE	reported	igd
88180196	7.29e-12	0.0266851	29817	5	0.182841	eqtl-a-ENSG00000005961	rs114694170	C	T	0.0523176	ITGA2B	TRUE	reported	igd
135419018	4.42e-08	0.0134814	31355	6	0.073788	eqtl-a-ENSG00000005961	rs9399137	C	T	0.264393	ITGA2B	TRUE	reported	igd
99192919	5.21e-11	0.0139766	25947	9	0.0917561	eqtl-a-ENSG00000005961	rs10820606	C	A	0.236914	ITGA2B	TRUE	reported	igd
65066186	1.33e-52	0.0119574	31470	10	0.182517	eqtl-a-ENSG00000005961	rs10761741	T	G	0.420816	ITGA2B	TRUE	reported	igd
243268	6.63e-50	0.0142098	31355	11	0.211064	eqtl-a-ENSG00000005961	rs505404	G	T	0.222031	ITGA2B	TRUE	reported	igd
54712308	3.83e-60	0.0119883	31470	12	0.196102	eqtl-a-ENSG00000005961	rs10876550	A	G	0.590064	ITGA2B	TRUE	reported	igd
122216910	1.42e-34	0.0189493	29817	12	0.232392	eqtl-a-ENSG00000005961	rs11553699	G	A	0.10963	ITGA2B	TRUE	reported	igd
57036023	4.89e-08	0.0127721	31355	12	0.0696781	eqtl-a-ENSG00000005961	rs2950393	A	G	0.317506	ITGA2B	TRUE	reported	igd
88556880	2.46e-16	0.0130431	19914	16	0.10692	eqtl-a-ENSG00000005961	rs10852622	G	A	0.293204	ITGA2B	TRUE	reported	igd
33884804	3.33e-178	0.015097	31470	17	0.429713	eqtl-a-ENSG00000005961	rs10512472	C	T	0.179037	ITGA2B	TRUE	reported	igd
20720973	4.7e-12	0.0118836	31086	18	0.0821669	eqtl-a-ENSG00000005961	rs11082304	T	G	0.50307	ITGA2B	TRUE	reported	igd
1924707	7.51e-13	0.0131712	31355	20	-0.0944323	eqtl-a-ENSG00000005961	rs13042885	T	C	0.284247	ITGA2B	TRUE	reported	igd
248039451	2.75e-09	0.01257	31684	1	-0.0747402	eqtl-a-ENSG00000006007	rs3811444	T	C	0.337611	GDE1	TRUE	reported	igd
50427982	6.21e-15	0.0119389	31684	7	0.093121	eqtl-a-ENSG00000006007	rs6592965	A	G	0.449532	GDE1	TRUE	reported	igd
19477624	2.5e-50	0.0319531	29715	16	0.476693	eqtl-a-ENSG00000006007	rs118174930	C	A	0.0354099	GDE1	TRUE	reported	igd
19589739	8.72e-14	0.0398922	24117	16	0.29756	eqtl-a-ENSG00000006007	rs12929106	A	G	0.0226867	GDE1	TRUE	reported	igd
19397568	1e-200	0.0259658	30958	16	-0.799882	eqtl-a-ENSG00000006007	rs35659432	A	G	0.051926	GDE1	TRUE	reported	igd
19444627	1e-200	0.0272274	30902	16	-0.966815	eqtl-a-ENSG00000006007	rs28576302	C	T	0.045979	GDE1	TRUE	reported	igd
16170764	2.69e-08	0.0118982	31569	17	-0.0661553	eqtl-a-ENSG00000006007	rs7210990	A	C	0.481977	GDE1	TRUE	reported	igd
18972008	1.29e-09	0.0224165	26196	19	-0.136026	eqtl-a-ENSG00000006015	rs10405364	G	A	0.0761021	REX1BD	TRUE	reported	igd
18660566	1e-200	0.0111578	21129	19	-0.517569	eqtl-a-ENSG00000006015	rs10414427	C	T	0.555728	REX1BD	TRUE	reported	igd
18810795	1.31e-33	0.0226486	26079	19	0.273656	eqtl-a-ENSG00000006015	rs757348	T	A	0.0737959	REX1BD	TRUE	reported	igd
18979061	2.59e-08	0.0356319	20235	19	0.198377	eqtl-a-ENSG00000006015	rs117558072	C	A	0.0286608	REX1BD	TRUE	reported	igd
48574202	6.97e-109	0.0124063	31676	17	-0.275025	eqtl-a-ENSG00000006282	rs11655670	A	G	0.333878	SPATA20	TRUE	reported	igd
48305596	1.26e-12	0.0132938	31555	17	-0.0943618	eqtl-a-ENSG00000006282	rs7220357	C	T	0.275793	SPATA20	TRUE	reported	igd
48490945	1e-200	0.0128972	30077	17	-0.412784	eqtl-a-ENSG00000006282	rs144232687	T	C	0.273178	SPATA20	TRUE	reported	igd
48617493	1e-200	0.0144966	31684	17	0.588087	eqtl-a-ENSG00000006282	rs62059698	G	A	0.185294	SPATA20	TRUE	reported	igd
48702463	1.29e-56	0.0126253	26121	17	-0.200178	eqtl-a-ENSG00000006282	rs2107440	A	G	0.32208	SPATA20	TRUE	reported	igd
48373667	3.87e-31	0.0133225	26701	17	0.154614	eqtl-a-ENSG00000006282	rs11655373	A	G	0.271294	SPATA20	TRUE	reported	igd
48834023	1.1e-16	0.0118755	31684	17	-0.0984851	eqtl-a-ENSG00000006282	rs3760403	G	A	0.493705	SPATA20	TRUE	reported	igd
131656997	1.19e-09	0.012641	31684	5	-0.0768826	eqtl-a-ENSG00000006530	rs270601	C	T	0.669999	AGK	TRUE	reported	igd
141343087	4.27e-67	0.0119204	31567	7	0.20629	eqtl-a-ENSG00000006530	rs3779086	T	C	0.42326	AGK	TRUE	reported	igd
141583683	2.08e-19	0.0433954	23222	7	-0.390945	eqtl-a-ENSG00000006530	rs73153906	T	G	0.0190665	AGK	TRUE	reported	igd
182319301	1.22e-09	0.0119574	31684	2	0.0726661	eqtl-a-ENSG00000006534	rs1449263	T	C	0.553798	ALDH3B1	TRUE	reported	igd
144385777	8.79e-23	0.0265671	25735	6	0.261024	eqtl-a-ENSG00000006534	rs149110519	T	C	0.0526158	ALDH3B1	TRUE	reported	igd
113912553	2.24e-08	0.0119087	31569	9	-0.0665947	eqtl-a-ENSG00000006534	rs10980797	G	A	0.472236	ALDH3B1	TRUE	reported	igd
67793448	1.3e-111	0.0139727	31683	11	-0.313679	eqtl-a-ENSG00000006534	rs2286164	G	A	0.226473	ALDH3B1	TRUE	reported	igd
67735589	1.3e-10	0.0486885	8975	11	-0.312926	eqtl-a-ENSG00000006534	rs145506132	A	G	0.0151282	ALDH3B1	TRUE	reported	igd
242159975	1e-200	0.0140146	30597	2	0.424463	eqtl-a-ENSG00000006607	rs73114178	G	A	0.216009	FARP2	TRUE	reported	igd
241921688	3.31e-09	0.0168588	30594	2	-0.0997212	eqtl-a-ENSG00000006607	rs4303712	C	T	0.145495	FARP2	TRUE	reported	igd
242087346	3.18e-29	0.0121269	30598	2	0.136089	eqtl-a-ENSG00000006607	rs6726954	G	A	0.393906	FARP2	TRUE	reported	igd
30504160	1e-200	0.0143903	31470	7	0.473269	eqtl-a-ENSG00000006625	rs736781	T	C	0.198147	GGCT	TRUE	reported	igd
30667433	2.15e-17	0.0201572	31470	7	-0.171042	eqtl-a-ENSG00000006625	rs2709778	G	A	0.904055	GGCT	TRUE	reported	igd
30436719	1.18e-09	0.024729	25181	7	-0.150439	eqtl-a-ENSG00000006625	rs10279910	T	A	0.938435	GGCT	TRUE	reported	igd
56849749	3.17e-30	0.0121941	31684	3	0.139305	eqtl-a-ENSG00000006638	rs1354034	C	T	0.618137	TBXA2R	TRUE	reported	igd
106372903	6.04e-09	0.0119729	31355	7	-0.0696284	eqtl-a-ENSG00000006638	rs342296	A	G	0.441001	TBXA2R	TRUE	reported	igd
3622535	2.73e-28	0.0120889	23991	19	-0.133344	eqtl-a-ENSG00000006638	rs4807492	A	G	0.598382	TBXA2R	TRUE	reported	igd
148200011	2.36e-17	0.0120367	31569	5	-0.102005	eqtl-a-ENSG00000006652	rs56330463	C	T	0.582097	IFRD1	TRUE	reported	igd
144385777	3.71e-10	0.0266207	25735	6	0.1668	eqtl-a-ENSG00000006652	rs149110519	T	C	0.0526158	IFRD1	TRUE	reported	igd
112292570	8.74e-20	0.0436754	27503	7	0.397603	eqtl-a-ENSG00000006652	rs1234378	C	A	0.981184	IFRD1	TRUE	reported	igd
112092857	1e-200	0.0131216	31683	7	0.527231	eqtl-a-ENSG00000006652	rs6966318	C	T	0.755694	IFRD1	TRUE	reported	igd
111872453	8.64e-11	0.0476953	9002	7	-0.309495	eqtl-a-ENSG00000006652	rs76272652	G	A	0.0157743	IFRD1	TRUE	reported	igd
112721571	1.23e-10	0.0372545	30294	7	-0.239767	eqtl-a-ENSG00000006652	rs56384744	A	C	0.0261311	IFRD1	TRUE	reported	igd
111909855	1e-200	0.0211258	29658	7	0.657218	eqtl-a-ENSG00000006652	rs76274372	C	A	0.0808079	IFRD1	TRUE	reported	igd
38775323	1.77e-110	0.0158956	31355	7	-0.354999	eqtl-a-ENSG00000006715	rs757685	A	G	0.838511	VPS41	TRUE	reported	igd
38950137	5.3e-22	0.0131283	31355	7	0.126587	eqtl-a-ENSG00000006715	rs10239557	T	C	0.285952	VPS41	TRUE	reported	igd
39560862	9.97e-26	0.0182159	31469	7	-0.191018	eqtl-a-ENSG00000006715	rs6963017	G	A	0.120434	VPS41	TRUE	reported	igd
12882087	1e-200	0.0116237	31228	17	0.357843	eqtl-a-ENSG00000006744	rs11650537	T	C	0.43431	ELAC2	TRUE	reported	igd
12851435	2.09e-34	0.012843	31355	17	0.157101	eqtl-a-ENSG00000006744	rs7225631	A	G	0.306374	ELAC2	TRUE	reported	igd
13065700	9.71e-14	0.0423005	26119	17	-0.314915	eqtl-a-ENSG00000006744	rs138142208	C	T	0.0201245	ELAC2	TRUE	reported	igd
46042665	1.81e-09	0.0335039	26236	19	0.201492	eqtl-a-ENSG00000007047	rs141651018	T	C	0.0325351	MARK4	TRUE	reported	igd
46089055	3.68e-09	0.0327765	26366	19	0.193322	eqtl-a-ENSG00000007047	rs73048457	C	T	0.0340519	MARK4	TRUE	reported	igd
45758364	1e-200	0.0119822	28464	19	-0.413205	eqtl-a-ENSG00000007047	rs184688	G	A	0.649813	MARK4	TRUE	reported	igd
45808793	7.42e-28	0.020402	28473	19	-0.223196	eqtl-a-ENSG00000007047	rs17875633	C	T	0.0930441	MARK4	TRUE	reported	igd
41905677	1.44e-26	0.022855	24423	19	-0.243815	eqtl-a-ENSG00000007129	rs73047262	T	C	0.0725341	CEACAM21	TRUE	reported	igd
41985624	1e-200	0.0135916	26605	19	0.423529	eqtl-a-ENSG00000007129	rs887391	T	C	0.765683	CEACAM21	TRUE	reported	igd
41781294	9.94e-10	0.0474565	14710	19	-0.289978	eqtl-a-ENSG00000007129	rs112335177	T	C	0.0159415	CEACAM21	TRUE	reported	igd
42237641	2.89e-16	0.0123261	26483	19	0.100804	eqtl-a-ENSG00000007129	rs11881921	A	G	0.366027	CEACAM21	TRUE	reported	igd
42066641	3.66e-16	0.0317064	20579	19	0.258388	eqtl-a-ENSG00000007129	rs4803482	A	G	0.0363963	CEACAM21	TRUE	reported	igd
2461453	2.91e-12	0.012528	25827	17	-0.0874664	eqtl-a-ENSG00000007168	rs8076127	G	T	0.341639	PAFAH1B1	TRUE	reported	igd
2491429	1.89e-25	0.0412942	21583	17	-0.430525	eqtl-a-ENSG00000007168	rs115107247	A	G	0.0210582	PAFAH1B1	TRUE	reported	igd
2307902	4.18e-08	0.0251964	26157	17	-0.138147	eqtl-a-ENSG00000007168	rs66494490	T	C	0.0591811	PAFAH1B1	TRUE	reported	igd
2599272	4.4e-62	0.0121018	26071	17	-0.201224	eqtl-a-ENSG00000007168	rs11654991	A	G	0.613018	PAFAH1B1	TRUE	reported	igd
160754947	1.27e-10	0.0179014	31240	2	-0.115124	eqtl-a-ENSG00000007237	rs76840964	G	A	0.126123	GAS7	TRUE	reported	igd
182323766	2.03e-18	0.0119731	31569	2	0.104832	eqtl-a-ENSG00000007237	rs1375493	A	G	0.565077	GAS7	TRUE	reported	igd
128297569	5.36e-10	0.0121699	31569	3	-0.0755519	eqtl-a-ENSG00000007237	rs9880192	C	G	0.392874	GAS7	TRUE	reported	igd
148200011	1.09e-11	0.0120476	31569	5	0.0818477	eqtl-a-ENSG00000007237	rs56330463	C	T	0.582097	GAS7	TRUE	reported	igd
144385777	5.42e-10	0.0266214	25735	6	0.165229	eqtl-a-ENSG00000007237	rs149110519	T	C	0.0526158	GAS7	TRUE	reported	igd
42515791	1.7e-19	0.0145769	27823	6	0.131649	eqtl-a-ENSG00000007237	rs16895831	T	C	0.209742	GAS7	TRUE	reported	igd
127009395	2.86e-20	0.0158031	31569	9	-0.145767	eqtl-a-ENSG00000007237	rs55793580	T	C	0.169838	GAS7	TRUE	reported	igd
111884608	2.81e-10	0.011929	28418	12	0.0752626	eqtl-a-ENSG00000007237	rs3184504	C	T	0.542056	GAS7	TRUE	reported	igd
9942454	1.28e-74	0.0380215	27325	17	0.694889	eqtl-a-ENSG00000007237	rs9905556	T	C	0.0245393	GAS7	TRUE	reported	igd
10018742	1.85e-159	0.0125347	31684	17	-0.337262	eqtl-a-ENSG00000007237	rs11078832	G	A	0.688526	GAS7	TRUE	reported	igd
9912102	2.89e-35	0.021455	31226	17	0.265873	eqtl-a-ENSG00000007237	rs58209168	A	T	0.0830179	GAS7	TRUE	reported	igd
10075853	2.14e-16	0.0124404	31684	17	0.102188	eqtl-a-ENSG00000007237	rs12936206	G	A	0.35099	GAS7	TRUE	reported	igd
31265490	3.53e-09	0.013792	30389	6	0.081439	eqtl-a-ENSG00000007264	rs2247056	C	T	0.753447	MATK	TRUE	reported	igd
94450233	6.31e-09	0.0120121	31270	10	0.0697712	eqtl-a-ENSG00000007264	rs9420589	T	G	0.428682	MATK	TRUE	reported	igd
3812089	1.41e-32	0.0284855	17628	19	0.338555	eqtl-a-ENSG00000007264	rs8109446	G	A	0.954727	MATK	TRUE	reported	igd
3762926	1.73e-28	0.0122821	23655	19	-0.135977	eqtl-a-ENSG00000007264	rs7245624	A	G	0.631132	MATK	TRUE	reported	igd
3823192	3.8e-15	0.0131434	31017	19	-0.103322	eqtl-a-ENSG00000007264	rs34503630	C	T	0.2859	MATK	TRUE	reported	igd
16442019	6.81e-09	0.0126582	22490	19	0.0733618	eqtl-a-ENSG00000007264	rs55908509	A	G	0.3284	MATK	TRUE	reported	igd
31237858	1.35e-14	0.0128365	27280	6	-0.0988592	eqtl-a-ENSG00000007312	rs34794906	C	T	0.310471	CD79B	TRUE	reported	igd
130613614	9.1e-11	0.0120219	31355	8	0.0779137	eqtl-a-ENSG00000007312	rs10098310	A	G	0.575007	CD79B	TRUE	reported	igd
112007756	5.99e-10	0.0119256	28204	12	0.07383	eqtl-a-ENSG00000007312	rs653178	T	C	0.539991	CD79B	TRUE	reported	igd
86009760	1.15e-08	0.014584	31470	16	0.0832351	eqtl-a-ENSG00000007312	rs12232384	A	C	0.210455	CD79B	TRUE	reported	igd
38051348	3.07e-18	0.0118718	31086	17	-0.103389	eqtl-a-ENSG00000007312	rs8067378	G	A	0.497388	CD79B	TRUE	reported	igd
62006432	6.34e-40	0.0122729	31374	17	-0.162302	eqtl-a-ENSG00000007312	rs12603821	A	G	0.366952	CD79B	TRUE	reported	igd
44747947	8.46e-13	0.0136628	31086	20	-0.0977354	eqtl-a-ENSG00000007312	rs4810485	G	T	0.746826	CD79B	TRUE	reported	igd
113501607	4.43e-10	0.04413	21876	1	0.275296	eqtl-a-ENSG00000007341	rs147836155	T	C	0.018481	ST7L	TRUE	reported	igd
113044731	1e-200	0.0116818	30901	1	-0.384084	eqtl-a-ENSG00000007341	rs351362	T	C	0.405735	ST7L	TRUE	reported	igd
113254267	5.84e-34	0.0145752	24642	1	-0.177072	eqtl-a-ENSG00000007341	rs7522283	C	G	0.791511	ST7L	TRUE	reported	igd
113307702	1.52e-09	0.0371123	26273	1	-0.224247	eqtl-a-ENSG00000007341	rs184305120	C	T	0.0263468	ST7L	TRUE	reported	igd
111833788	2.74e-08	0.011926	28089	12	0.0662741	eqtl-a-ENSG00000007516	rs10774624	A	G	0.538565	BAIAP3	TRUE	reported	igd
1224109	3.72e-08	0.0132245	19733	16	0.0727861	eqtl-a-ENSG00000007516	rs4318204	C	T	0.281178	BAIAP3	TRUE	reported	igd
1378788	4.4e-17	0.0120148	19734	16	-0.100945	eqtl-a-ENSG00000007516	rs8048759	T	C	0.576369	BAIAP3	TRUE	reported	igd
1374818	1e-200	0.0128811	23991	16	-0.42967	eqtl-a-ENSG00000007516	rs8063	G	A	0.728272	BAIAP3	TRUE	reported	igd
627359	1.57e-08	0.0436197	17064	16	0.246621	eqtl-a-ENSG00000007541	rs148117344	C	T	0.018934	PIGQ	TRUE	reported	igd
673430	1.84e-195	0.0125065	23849	16	0.373011	eqtl-a-ENSG00000007541	rs12444525	A	G	0.307766	PIGQ	TRUE	reported	igd
33875262	3.58e-28	0.0128635	31185	17	0.141573	eqtl-a-ENSG00000007541	rs8073060	A	T	0.305723	PIGQ	TRUE	reported	igd
27730940	1.22e-23	0.0121658	31300	2	0.121926	eqtl-a-ENSG00000007944	rs1260326	C	T	0.611153	MYLIP	TRUE	reported	igd
16138363	1.12e-32	0.012757	31556	6	-0.151864	eqtl-a-ENSG00000007944	rs2142675	G	C	0.314263	MYLIP	TRUE	reported	igd
15900330	1.7e-116	0.0200996	31684	6	-0.461163	eqtl-a-ENSG00000007944	rs2021900	T	C	0.90678	MYLIP	TRUE	reported	igd
19845376	6.86e-09	0.0184241	31684	8	0.106758	eqtl-a-ENSG00000007944	rs7841189	T	C	0.118043	MYLIP	TRUE	reported	igd
116648917	1.05e-09	0.0167392	31300	11	0.102136	eqtl-a-ENSG00000007944	rs964184	C	G	0.852011	MYLIP	TRUE	reported	igd
111708458	1.67e-09	0.0120359	31240	12	0.0725461	eqtl-a-ENSG00000007944	rs1265564	C	A	0.421923	MYLIP	TRUE	reported	igd
56990716	9.37e-10	0.0127775	31569	16	0.0781973	eqtl-a-ENSG00000007944	rs247617	A	C	0.316679	MYLIP	TRUE	reported	igd
23737013	7.03e-14	0.0223143	30547	1	0.167078	eqtl-a-ENSG00000007968	rs114352248	T	C	0.0767509	E2F2	TRUE	reported	igd
205244953	5.26e-11	0.0122231	31684	1	0.0802265	eqtl-a-ENSG00000007968	rs1172130	A	G	0.383273	E2F2	TRUE	reported	igd
118153011	9.05e-09	0.0156988	31569	1	0.0902321	eqtl-a-ENSG00000007968	rs11587735	C	A	0.173499	E2F2	TRUE	reported	igd
56849749	1.1e-09	0.0122343	31684	3	-0.0745629	eqtl-a-ENSG00000007968	rs1354034	C	T	0.618137	E2F2	TRUE	reported	igd
30128442	1.69e-10	0.0235851	26412	6	-0.150645	eqtl-a-ENSG00000007968	rs12212092	T	C	0.068141	E2F2	TRUE	reported	igd
50427982	6.16e-33	0.0119045	31684	7	0.142312	eqtl-a-ENSG00000007968	rs6592965	A	G	0.449532	E2F2	TRUE	reported	igd
33875262	9.18e-23	0.0128747	31185	17	0.126438	eqtl-a-ENSG00000007968	rs8073060	A	T	0.305723	E2F2	TRUE	reported	igd
27179590	4.85e-10	0.0144505	27324	17	0.0899397	eqtl-a-ENSG00000007968	rs35033748	C	T	0.215702	E2F2	TRUE	reported	igd
43831259	4.42e-12	0.0135605	31569	18	-0.0938822	eqtl-a-ENSG00000007968	rs9944715	G	A	0.740866	E2F2	TRUE	reported	igd
4505445	2.11e-09	0.0118919	24632	19	-0.0712206	eqtl-a-ENSG00000007968	rs16989695	A	G	0.487856	E2F2	TRUE	reported	igd
55966904	6.25e-18	0.0157011	27738	20	-0.135463	eqtl-a-ENSG00000007968	rs117963839	T	C	0.172794	E2F2	TRUE	reported	igd
37462936	6.03e-09	0.0119712	27015	22	0.0696246	eqtl-a-ENSG00000007968	rs855791	G	A	0.558409	E2F2	TRUE	reported	igd
171016449	2.12e-15	0.012853	1575	6	0.101983	eqtl-a-ENSG00000008018	rs4554352	C	A	0.691111	PSMB1	TRUE	reported	igd
170764103	1e-200	0.0115066	31559	6	-0.362156	eqtl-a-ENSG00000008018	rs10946271	C	T	0.498471	PSMB1	TRUE	reported	igd
170804451	9.88e-43	0.0123765	25240	6	-0.169583	eqtl-a-ENSG00000008018	rs9366235	T	C	0.352418	PSMB1	TRUE	reported	igd
15525604	1.7e-14	0.0462188	23532	6	-0.354568	eqtl-a-ENSG00000008083	rs115972027	T	G	0.0167958	JARID2	TRUE	reported	igd
15252083	5.26e-169	0.0206928	31559	6	-0.573402	eqtl-a-ENSG00000008083	rs148916699	T	C	0.0858254	JARID2	TRUE	reported	igd
14959424	6.53e-11	0.0312795	30740	6	-0.20428	eqtl-a-ENSG00000008083	rs114822866	T	G	0.0375024	JARID2	TRUE	reported	igd
15769837	3.81e-08	0.0430065	27367	6	0.236527	eqtl-a-ENSG00000008083	rs116666415	C	T	0.0194913	JARID2	TRUE	reported	igd
144385777	5.73e-10	0.0266215	25735	6	-0.164987	eqtl-a-ENSG00000008083	rs149110519	T	C	0.0526158	JARID2	TRUE	reported	igd
15131245	1e-200	0.0278884	30929	6	-0.919173	eqtl-a-ENSG00000008083	rs112441779	T	C	0.0442485	JARID2	TRUE	reported	igd
28724374	8.35e-12	0.0131057	31355	7	0.0895459	eqtl-a-ENSG00000008083	rs56388170	T	G	0.289189	JARID2	TRUE	reported	igd
46298373	2.43e-14	0.0212421	31355	3	-0.16198	eqtl-a-ENSG00000008256	rs13325613	T	G	0.0854911	CYTH3	TRUE	reported	igd
28303030	4.24e-14	0.0154746	31355	3	0.116886	eqtl-a-ENSG00000008256	rs4502545	A	G	0.179583	CYTH3	TRUE	reported	igd
31272261	1.6e-10	0.0137996	30389	6	0.0882553	eqtl-a-ENSG00000008256	rs6457374	T	C	0.754006	CYTH3	TRUE	reported	igd
6130519	1.24e-16	0.0118844	31349	7	0.0983948	eqtl-a-ENSG00000008256	rs852162	T	C	0.479764	CYTH3	TRUE	reported	igd
6254944	9.29e-57	0.0330382	29413	7	-0.524508	eqtl-a-ENSG00000008256	rs6958932	G	A	0.0329708	CYTH3	TRUE	reported	igd
46298373	1.3e-08	0.0212615	31355	3	-0.120899	eqtl-a-ENSG00000008283	rs13325613	T	G	0.0854911	CYB561	TRUE	reported	igd
35879156	4.08e-11	0.0134304	31355	5	-0.0886551	eqtl-a-ENSG00000008283	rs6881706	T	G	0.267155	CYB561	TRUE	reported	igd
31350704	1.22e-09	0.0140613	30773	6	0.0854549	eqtl-a-ENSG00000008283	rs1521	T	C	0.767038	CYB561	TRUE	reported	igd
61518766	1.11e-50	0.0118109	31352	17	-0.176842	eqtl-a-ENSG00000008283	rs4968775	C	G	0.505945	CYB561	TRUE	reported	igd
30529631	2.19e-08	0.0119173	30492	22	-0.0666941	eqtl-a-ENSG00000008283	rs2412973	A	C	0.466354	CYB561	TRUE	reported	igd
50370254	4.98e-11	0.0166562	29863	7	0.109456	eqtl-a-ENSG00000008294	rs149007767	T	C	0.149708	SPAG9	TRUE	reported	igd
28724374	2.23e-17	0.013094	31141	7	0.111053	eqtl-a-ENSG00000008294	rs56388170	T	G	0.289189	SPAG9	TRUE	reported	igd
49039468	2.4e-19	0.049823	15425	17	-0.448073	eqtl-a-ENSG00000008294	rs1006702	G	T	0.0143961	SPAG9	TRUE	reported	igd
49043348	1.75e-61	0.0213563	31355	17	0.353333	eqtl-a-ENSG00000008294	rs8125	T	C	0.0830943	SPAG9	TRUE	reported	igd
49246345	1.5e-11	0.023819	31352	17	0.160735	eqtl-a-ENSG00000008294	rs41456547	G	T	0.066683	SPAG9	TRUE	reported	igd
48689192	6.86e-85	0.018554	28168	3	-0.362248	eqtl-a-ENSG00000008300	rs2286652	A	G	0.112952	CELSR3	TRUE	reported	igd
149289464	1.21e-14	0.0137132	30935	7	0.105794	eqtl-a-ENSG00000008300	rs354033	A	G	0.25016	CELSR3	TRUE	reported	igd
46262286	1.38e-10	0.0125226	30935	19	-0.0803688	eqtl-a-ENSG00000008300	rs725660	A	C	0.342629	CELSR3	TRUE	reported	igd
182323766	2.92e-10	0.0119888	31569	2	0.0755663	eqtl-a-ENSG00000008394	rs1375493	A	G	0.565077	MGST1	TRUE	reported	igd
128297569	6.02e-10	0.01217	31569	3	-0.075331	eqtl-a-ENSG00000008394	rs9880192	C	G	0.392874	MGST1	TRUE	reported	igd
130613614	1.37e-14	0.0120145	31569	8	-0.0925011	eqtl-a-ENSG00000008394	rs10098310	A	G	0.575007	MGST1	TRUE	reported	igd
16502260	1.71e-135	0.0231522	31676	12	-0.57357	eqtl-a-ENSG00000008394	rs4149190	A	T	0.0679486	MGST1	TRUE	reported	igd
54685880	4.53e-19	0.0255771	29836	12	-0.228224	eqtl-a-ENSG00000008394	rs35979828	T	C	0.0571059	MGST1	TRUE	reported	igd
23589349	2.1e-18	0.0118801	31569	14	0.103973	eqtl-a-ENSG00000008394	rs2239630	G	A	0.519173	MGST1	TRUE	reported	igd
86014881	2.1e-08	0.0146491	31569	16	0.0820861	eqtl-a-ENSG00000008394	rs11641016	G	C	0.207945	MGST1	TRUE	reported	igd
30717737	1.07e-25	0.0118581	31684	21	-0.124268	eqtl-a-ENSG00000008394	rs372883	C	T	0.494776	MGST1	TRUE	reported	igd
144385777	6.73e-42	0.0264857	25735	6	0.359205	eqtl-a-ENSG00000008438	rs149110519	T	C	0.0526158	PGLYRP1	TRUE	reported	igd
148869277	5.49e-09	0.0123778	31185	7	-0.0721836	eqtl-a-ENSG00000008438	rs4727027	A	G	0.639097	PGLYRP1	TRUE	reported	igd
28724374	1.68e-45	0.0130351	31355	7	-0.184542	eqtl-a-ENSG00000008438	rs56388170	T	G	0.289189	PGLYRP1	TRUE	reported	igd
61650831	8.77e-24	0.0154923	31569	8	-0.155767	eqtl-a-ENSG00000008438	rs7846314	T	A	0.178349	PGLYRP1	TRUE	reported	igd
959111	1.79e-16	0.0145435	31569	10	-0.119773	eqtl-a-ENSG00000008438	rs12264390	C	T	0.21134	PGLYRP1	TRUE	reported	igd
46509579	1e-200	0.0115036	31684	19	0.36371	eqtl-a-ENSG00000008438	rs8102495	G	A	0.495678	PGLYRP1	TRUE	reported	igd
46645202	4.42e-19	0.0118831	31300	19	0.106064	eqtl-a-ENSG00000008438	rs12151345	T	C	0.47653	PGLYRP1	TRUE	reported	igd
50427982	2.44e-13	0.0119419	30935	7	0.0874437	eqtl-a-ENSG00000008441	rs6592965	A	G	0.449532	NFIX	TRUE	reported	igd
13098993	3.78e-12	0.031239	29081	19	-0.216961	eqtl-a-ENSG00000008441	rs11881865	C	G	0.0375884	NFIX	TRUE	reported	igd
13198701	2.95e-13	0.0484738	17505	19	0.353709	eqtl-a-ENSG00000008441	rs8103751	A	G	0.0152515	NFIX	TRUE	reported	igd
134905738	3.57e-16	0.0315262	29498	8	-0.257011	eqtl-a-ENSG00000008513	rs16905012	A	G	0.03683	ST3GAL1	TRUE	reported	igd
134552618	2.07e-185	0.0148212	31563	8	-0.430404	eqtl-a-ENSG00000008513	rs59413766	A	C	0.187217	ST3GAL1	TRUE	reported	igd
134477013	2.14e-20	0.0348689	31239	8	0.322711	eqtl-a-ENSG00000008513	rs115758847	C	G	0.0298502	ST3GAL1	TRUE	reported	igd
134503142	1.17e-44	0.0272355	31238	8	0.381853	eqtl-a-ENSG00000008513	rs760328	A	G	0.950445	ST3GAL1	TRUE	reported	igd
33875262	3.26e-36	0.0128469	31185	17	0.161433	eqtl-a-ENSG00000008513	rs8073060	A	T	0.305723	ST3GAL1	TRUE	reported	igd
42515791	1.88e-08	0.0146026	27074	6	0.0821121	eqtl-a-ENSG00000008516	rs16895831	T	C	0.209742	MMP25	TRUE	reported	igd
50370254	2.94e-15	0.0166449	29328	7	0.131387	eqtl-a-ENSG00000008516	rs149007767	T	C	0.149708	MMP25	TRUE	reported	igd
142337790	4.7e-08	0.0124656	24194	8	-0.068091	eqtl-a-ENSG00000008516	rs6986779	T	C	0.349935	MMP25	TRUE	reported	igd
3307475	8.29e-49	0.0387367	23722	16	0.568779	eqtl-a-ENSG00000008516	rs11466011	T	C	0.0238193	MMP25	TRUE	reported	igd
3065596	1e-200	0.011829	23101	16	0.411506	eqtl-a-ENSG00000008516	rs2257295	C	T	0.370253	MMP25	TRUE	reported	igd
3132026	1.21e-43	0.0274381	22204	16	0.380119	eqtl-a-ENSG00000008516	rs2472684	C	A	0.048803	MMP25	TRUE	reported	igd
38156712	1.07e-08	0.0122467	30436	17	0.0700352	eqtl-a-ENSG00000008516	rs4794822	T	C	0.380161	MMP25	TRUE	reported	igd
94485211	4.39e-09	0.011889	28533	10	-0.069773	eqtl-a-ENSG00000008517	rs2497306	C	A	0.500343	IL32	TRUE	reported	igd
3018953	2e-19	0.0120407	21968	16	0.108529	eqtl-a-ENSG00000008517	rs4786364	G	C	0.415946	IL32	TRUE	reported	igd
3122405	1e-200	0.0230005	23178	16	0.755508	eqtl-a-ENSG00000008517	rs56235931	C	G	0.0666464	IL32	TRUE	reported	igd
3084029	1e-200	0.013551	24184	16	-0.429006	eqtl-a-ENSG00000008517	rs12448662	G	A	0.235646	IL32	TRUE	reported	igd
3222361	3.35e-12	0.0196695	28135	16	0.136945	eqtl-a-ENSG00000008517	rs224197	G	A	0.10156	IL32	TRUE	reported	igd
157101437	2.28e-15	0.0221014	31012	7	0.175154	eqtl-a-ENSG00000009335	rs73494997	G	A	0.0783335	UBE3C	TRUE	reported	igd
156931122	1e-200	0.0156418	31465	7	-0.486225	eqtl-a-ENSG00000009335	rs10949635	T	G	0.16163	UBE3C	TRUE	reported	igd
156638317	8.86e-09	0.0251445	31355	7	-0.144608	eqtl-a-ENSG00000009335	rs10479648	C	T	0.0594286	UBE3C	TRUE	reported	igd
156851702	9.72e-18	0.0222406	31026	7	0.190762	eqtl-a-ENSG00000009335	rs28712444	G	A	0.0772024	UBE3C	TRUE	reported	igd
210036699	9.68e-45	0.0143362	31684	1	-0.20119	eqtl-a-ENSG00000009790	rs724286	C	T	0.217126	TRAF3IP3	TRUE	reported	igd
209880259	1e-200	0.0143071	31300	1	-0.454581	eqtl-a-ENSG00000009790	rs12086634	G	T	0.202517	TRAF3IP3	TRUE	reported	igd
210512326	1.02e-14	0.0130117	31555	1	-0.10066	eqtl-a-ENSG00000009790	rs766176	C	T	0.295903	TRAF3IP3	TRUE	reported	igd
77609298	1.36e-15	0.0199708	30165	14	-0.159555	eqtl-a-ENSG00000009830	rs12889974	G	C	0.0980271	POMT2	TRUE	reported	igd
77726516	3.72e-20	0.0139009	30279	14	0.127831	eqtl-a-ENSG00000009830	rs369901	G	A	0.239664	POMT2	TRUE	reported	igd
77787695	1.67e-100	0.0202325	30817	14	0.430591	eqtl-a-ENSG00000009830	rs8177537	T	G	0.0923782	POMT2	TRUE	reported	igd
36360987	1e-200	0.0143978	31313	6	0.488714	eqtl-a-ENSG00000010030	rs6906529	G	A	0.803337	ETV7	TRUE	reported	igd
36735066	1.05e-10	0.016294	31430	6	0.105256	eqtl-a-ENSG00000010030	rs236427	C	T	0.842008	ETV7	TRUE	reported	igd
36345180	1e-200	0.0113692	29823	6	0.436349	eqtl-a-ENSG00000010030	rs6928048	A	G	0.542997	ETV7	TRUE	reported	igd
111865049	2.31e-15	0.0119106	28164	12	-0.094369	eqtl-a-ENSG00000010030	rs7310615	G	C	0.537476	ETV7	TRUE	reported	igd
171969728	2.41e-15	0.0462223	21753	1	-0.365979	eqtl-a-ENSG00000010165	rs75310447	A	G	0.0167886	METTL13	TRUE	reported	igd
172295812	1.18e-13	0.0118845	31352	1	-0.0881745	eqtl-a-ENSG00000010165	rs2224567	G	A	0.486826	METTL13	TRUE	reported	igd
171601895	1e-200	0.0115051	31354	1	0.369482	eqtl-a-ENSG00000010165	rs10798524	T	C	0.475352	METTL13	TRUE	reported	igd
171897604	3.17e-36	0.0123107	31354	1	-0.154721	eqtl-a-ENSG00000010165	rs7530758	C	T	0.6373	METTL13	TRUE	reported	igd
4569057	2.72e-19	0.0168575	30599	12	-0.151373	eqtl-a-ENSG00000010219	rs10849072	A	T	0.144958	DYRK4	TRUE	reported	igd
4917330	3.21e-10	0.0307065	30264	12	0.193095	eqtl-a-ENSG00000010219	rs113449636	C	T	0.0389836	DYRK4	TRUE	reported	igd
4706341	3.52e-139	0.0117027	30721	12	0.2939	eqtl-a-ENSG00000010219	rs4766260	G	A	0.450919	DYRK4	TRUE	reported	igd
38329013	7.1e-23	0.0130611	31469	7	-0.128604	eqtl-a-ENSG00000010270	rs2240832	C	T	0.290796	STARD3NL	TRUE	reported	igd
38373879	4.26e-09	0.0139405	30180	7	0.0818823	eqtl-a-ENSG00000010270	rs9785016	A	G	0.238911	STARD3NL	TRUE	reported	igd
50370254	2.19e-11	0.0166552	29863	7	-0.111468	eqtl-a-ENSG00000010270	rs149007767	T	C	0.149708	STARD3NL	TRUE	reported	igd
38220959	9.4e-118	0.0137107	31355	7	-0.316295	eqtl-a-ENSG00000010270	rs9638935	C	A	0.23845	STARD3NL	TRUE	reported	igd
56849749	3.52e-121	0.0120193	31470	3	0.28135	eqtl-a-ENSG00000010278	rs1354034	C	T	0.618137	CD9	TRUE	reported	igd
243268	3.96e-19	0.0142801	31355	11	0.12764	eqtl-a-ENSG00000010278	rs505404	G	T	0.222031	CD9	TRUE	reported	igd
6085513	2.42e-12	0.0135937	31132	12	0.0952619	eqtl-a-ENSG00000010278	rs216855	G	A	0.742834	CD9	TRUE	reported	igd
6205767	1e-200	0.0341255	24164	12	1.07694	eqtl-a-ENSG00000010278	rs36007563	C	T	0.0292701	CD9	TRUE	reported	igd
122216910	1.47e-09	0.0190253	29817	12	0.115067	eqtl-a-ENSG00000010278	rs11553699	G	A	0.10963	CD9	TRUE	reported	igd
6241446	1e-200	0.0113585	30558	12	-0.58403	eqtl-a-ENSG00000010278	rs11064040	A	G	0.636923	CD9	TRUE	reported	igd
6535649	4.54e-28	0.0118547	31017	12	-0.130215	eqtl-a-ENSG00000010292	rs10774431	C	T	0.50848	NCAPD2	TRUE	reported	igd
6825371	2.55e-10	0.0471552	14458	12	0.298219	eqtl-a-ENSG00000010292	rs7133104	G	A	0.0161462	NCAPD2	TRUE	reported	igd
6709945	1.09e-120	0.0137667	30902	12	0.321591	eqtl-a-ENSG00000010292	rs12816349	A	G	0.235335	NCAPD2	TRUE	reported	igd
6562065	1e-200	0.0139889	31567	12	-0.763137	eqtl-a-ENSG00000010292	rs2286721	A	G	0.18298	NCAPD2	TRUE	reported	igd
50370254	1.19e-15	0.0166439	29114	7	-0.133234	eqtl-a-ENSG00000010295	rs149007767	T	C	0.149708	IFFO1	TRUE	reported	igd
6651436	1e-200	0.0131617	30601	12	-0.422705	eqtl-a-ENSG00000010295	rs7297283	G	C	0.256201	IFFO1	TRUE	reported	igd
6721547	9.59e-29	0.0330113	26840	12	-0.367214	eqtl-a-ENSG00000010295	rs11064282	G	T	0.0333348	IFFO1	TRUE	reported	igd
92753336	1.92e-29	0.0428361	21415	1	-0.4826	eqtl-a-ENSG00000010327	rs141094656	C	T	0.0195137	STAB1	TRUE	reported	igd
43721508	5.76e-10	0.0120219	31086	2	0.074495	eqtl-a-ENSG00000010327	rs12478601	T	C	0.574604	STAB1	TRUE	reported	igd
53268265	1.28e-09	0.0520193	7142	3	-0.315752	eqtl-a-ENSG00000010327	rs75482444	C	A	0.0132316	STAB1	TRUE	reported	igd
52853401	9.65e-13	0.0124944	31470	3	0.0891552	eqtl-a-ENSG00000010327	rs3821831	T	C	0.345391	STAB1	TRUE	reported	igd
52213653	1e-200	0.0295219	27096	3	-0.976429	eqtl-a-ENSG00000010327	rs352155	C	T	0.0392624	STAB1	TRUE	reported	igd
90973159	1.15e-10	0.0127077	31086	6	0.0819187	eqtl-a-ENSG00000010327	rs1847472	A	C	0.323127	STAB1	TRUE	reported	igd
50370254	1.06e-24	0.0166197	29863	7	-0.170534	eqtl-a-ENSG00000010327	rs149007767	T	C	0.149708	STAB1	TRUE	reported	igd
54685880	8.7e-13	0.0256028	29622	12	-0.183047	eqtl-a-ENSG00000010327	rs35979828	T	C	0.0571059	STAB1	TRUE	reported	igd
23589349	4.24e-34	0.0118502	31355	14	0.144269	eqtl-a-ENSG00000010327	rs2239630	G	A	0.519173	STAB1	TRUE	reported	igd
86011033	1.51e-10	0.0145558	31470	16	0.0932258	eqtl-a-ENSG00000010327	rs13333054	T	C	0.211395	STAB1	TRUE	reported	igd
48955424	1.98e-11	0.0128839	31086	20	0.0864178	eqtl-a-ENSG00000010327	rs913678	C	T	0.306921	STAB1	TRUE	reported	igd
39091487	1.7e-22	0.0132884	31355	20	0.129672	eqtl-a-ENSG00000010327	rs2902940	G	A	0.274749	STAB1	TRUE	reported	igd
43359061	3.63e-08	0.0135522	27185	2	-0.0746399	eqtl-a-ENSG00000010539	rs12466022	A	C	0.260124	ZNF200	TRUE	reported	igd
50370254	3.75e-13	0.0166505	29863	7	0.120956	eqtl-a-ENSG00000010539	rs149007767	T	C	0.149708	ZNF200	TRUE	reported	igd
61650831	1.9e-08	0.0155303	31355	8	0.0872896	eqtl-a-ENSG00000010539	rs7846314	T	A	0.178349	ZNF200	TRUE	reported	igd
3313726	8.69e-76	0.0118296	31347	16	0.217929	eqtl-a-ENSG00000010539	rs6501166	C	G	0.553028	ZNF200	TRUE	reported	igd
3266552	1e-200	0.0115451	31470	16	0.350174	eqtl-a-ENSG00000010539	rs2741916	A	G	0.522361	ZNF200	TRUE	reported	igd
3128428	3.34e-10	0.0125752	27883	16	-0.0790009	eqtl-a-ENSG00000010539	rs2179016	G	C	0.663148	ZNF200	TRUE	reported	igd
31252396	6.18e-10	0.0137607	30488	6	-0.0851221	eqtl-a-ENSG00000010610	rs2524054	C	A	0.751859	CD4	TRUE	reported	igd
6894164	1.55e-166	0.0125524	30902	12	-0.345248	eqtl-a-ENSG00000010610	rs7296859	G	C	0.69135	CD4	TRUE	reported	igd
6911437	1.07e-22	0.0337072	29989	12	-0.330496	eqtl-a-ENSG00000010610	rs2855535	C	T	0.96801	CD4	TRUE	reported	igd
6857289	8.97e-31	0.0336857	31181	12	-0.3885	eqtl-a-ENSG00000010610	rs1050629	A	G	0.0319467	CD4	TRUE	reported	igd
6953257	1e-200	0.0122806	29469	12	0.493676	eqtl-a-ENSG00000010626	rs11064426	C	A	0.301894	LRRC23	TRUE	reported	igd
7025155	1.18e-09	0.0319158	25331	12	-0.194137	eqtl-a-ENSG00000010626	rs11064462	A	G	0.0359795	LRRC23	TRUE	reported	igd
7033214	2.29e-11	0.0378043	28332	12	-0.252771	eqtl-a-ENSG00000010626	rs7299785	C	T	0.0253504	LRRC23	TRUE	reported	igd
112055276	5.69e-13	0.0144213	31184	6	-0.103944	eqtl-a-ENSG00000010810	rs1067141	C	T	0.21663	FYN	TRUE	reported	igd
112098264	4.7e-34	0.0118545	31565	6	-0.144223	eqtl-a-ENSG00000010810	rs1474466	G	A	0.47667	FYN	TRUE	reported	igd
16444697	3.25e-09	0.0121119	14710	19	0.0716818	eqtl-a-ENSG00000010810	rs10423726	A	C	0.595533	FYN	TRUE	reported	igd
24022108	2.57e-08	0.048715	10332	1	-0.271269	eqtl-a-ENSG00000011007	rs190085468	G	A	0.0151227	ELOA	TRUE	reported	igd
24129617	2.67e-18	0.0267078	25692	1	0.233015	eqtl-a-ENSG00000011007	rs140475877	T	C	0.0521098	ELOA	TRUE	reported	igd
23974434	1e-200	0.0130945	31021	1	-0.396317	eqtl-a-ENSG00000011007	rs11580461	A	T	0.26336	ELOA	TRUE	reported	igd
11824242	1.16e-64	0.0129142	31684	1	-0.219281	eqtl-a-ENSG00000011021	rs4845876	C	A	0.704574	CLCN6	TRUE	reported	igd
11908167	1.09e-08	0.029199	29227	1	-0.16689	eqtl-a-ENSG00000011021	rs17376426	T	C	0.0433297	CLCN6	TRUE	reported	igd
11826085	1e-200	0.0246914	28587	1	0.879524	eqtl-a-ENSG00000011021	rs114941496	A	G	0.0565031	CLCN6	TRUE	reported	igd
199010721	2.93e-14	0.013108	31684	1	-0.0996415	eqtl-a-ENSG00000011105	rs1434282	T	C	0.711362	TSPAN9	TRUE	reported	igd
38050232	3.23e-10	0.0126127	31684	2	-0.0793	eqtl-a-ENSG00000011105	rs4670221	G	C	0.332826	TSPAN9	TRUE	reported	igd
56849749	1e-200	0.0115581	31684	3	0.482322	eqtl-a-ENSG00000011105	rs1354034	C	T	0.618137	TSPAN9	TRUE	reported	igd
88180196	2.21e-09	0.0266956	30031	5	0.15969	eqtl-a-ENSG00000011105	rs114694170	C	T	0.0523176	TSPAN9	TRUE	reported	igd
65050659	7.78e-23	0.0120128	31569	10	0.118175	eqtl-a-ENSG00000011105	rs7075195	G	A	0.421253	TSPAN9	TRUE	reported	igd
202856	1.23e-38	0.0144814	26110	11	0.188257	eqtl-a-ENSG00000011105	rs11602954	A	G	0.211758	TSPAN9	TRUE	reported	igd
54712308	3.89e-43	0.012021	31684	12	0.165522	eqtl-a-ENSG00000011105	rs10876550	A	G	0.590064	TSPAN9	TRUE	reported	igd
122216910	2.7e-15	0.019008	30031	12	0.150241	eqtl-a-ENSG00000011105	rs11553699	G	A	0.10963	TSPAN9	TRUE	reported	igd
3390867	1.47e-13	0.0304673	30542	12	0.225166	eqtl-a-ENSG00000011105	rs71577846	C	T	0.0395806	TSPAN9	TRUE	reported	igd
57036023	1.3e-11	0.0127648	31569	12	0.0864065	eqtl-a-ENSG00000011105	rs2950393	A	G	0.317506	TSPAN9	TRUE	reported	igd
3367106	2.08e-24	0.025203	31231	12	-0.256949	eqtl-a-ENSG00000011105	rs71458049	A	G	0.0588202	TSPAN9	TRUE	reported	igd
33884804	5.92e-134	0.015201	31684	17	0.374414	eqtl-a-ENSG00000011105	rs10512472	C	T	0.179037	TSPAN9	TRUE	reported	igd
20720973	2.75e-18	0.0118718	31300	18	0.103537	eqtl-a-ENSG00000011105	rs11082304	T	G	0.50307	TSPAN9	TRUE	reported	igd
1600925	4.13e-08	0.0123461	31684	20	-0.0677218	eqtl-a-ENSG00000011105	rs11696739	A	G	0.365478	TSPAN9	TRUE	reported	igd
1924707	1.36e-14	0.0131675	31569	20	-0.101394	eqtl-a-ENSG00000011105	rs13042885	T	C	0.284247	TSPAN9	TRUE	reported	igd
93885198	9.24e-14	0.0120565	30152	14	0.0898364	eqtl-a-ENSG00000011114	rs10144067	T	C	0.585198	BTBD7	TRUE	reported	igd
93926805	1.05e-21	0.0127205	30158	14	0.121762	eqtl-a-ENSG00000011114	rs10140069	G	A	0.680262	BTBD7	TRUE	reported	igd
93703854	3.61e-116	0.0116977	31684	14	-0.268006	eqtl-a-ENSG00000011114	rs10147990	A	G	0.479762	BTBD7	TRUE	reported	igd
43360065	1.14e-10	0.0136471	26953	2	0.0879843	eqtl-a-ENSG00000011198	rs28498283	T	A	0.254318	ABHD5	TRUE	reported	igd
43705084	4.29e-13	0.0349808	31181	3	-0.253468	eqtl-a-ENSG00000011198	rs114302694	G	T	0.029725	ABHD5	TRUE	reported	igd
43795043	1.77e-28	0.0353554	31240	3	-0.391352	eqtl-a-ENSG00000011198	rs76958399	T	G	0.0289318	ABHD5	TRUE	reported	igd
43714796	6.05e-97	0.0262945	31568	3	-0.549402	eqtl-a-ENSG00000011198	rs55659203	G	A	0.0524478	ABHD5	TRUE	reported	igd
40974023	9.69e-13	0.0292185	29277	13	-0.208468	eqtl-a-ENSG00000011198	rs77526211	A	G	0.0432109	ABHD5	TRUE	reported	igd
15747613	6.1e-25	0.0163908	21339	17	-0.169051	eqtl-a-ENSG00000011295	rs12451376	C	G	0.154843	TTC19	TRUE	reported	igd
15868225	1e-200	0.011822	26487	17	0.366222	eqtl-a-ENSG00000011295	rs2535613	G	A	0.612596	TTC19	TRUE	reported	igd
15638786	3.62e-11	0.050075	8749	17	0.331446	eqtl-a-ENSG00000011295	rs62072376	A	G	0.0142873	TTC19	TRUE	reported	igd
45493941	1e-200	0.0124343	31181	3	-0.416693	eqtl-a-ENSG00000011376	rs2138209	C	T	0.305644	LARS2	TRUE	reported	igd
45744646	3.3e-09	0.0423309	27709	3	-0.25043	eqtl-a-ENSG00000011376	rs114078070	G	T	0.0201246	LARS2	TRUE	reported	igd
45764497	1.38e-19	0.0347303	29272	3	0.314438	eqtl-a-ENSG00000011376	rs77926264	A	G	0.0301046	LARS2	TRUE	reported	igd
16900103	4.95e-10	0.0135463	26196	11	-0.0842678	eqtl-a-ENSG00000011405	rs448671	G	T	0.260231	PIK3C2A	TRUE	reported	igd
17028390	1e-200	0.0124059	26080	11	-0.40354	eqtl-a-ENSG00000011405	rs11024110	A	T	0.310554	PIK3C2A	TRUE	reported	igd
17458136	3.55e-19	0.0150334	26196	11	0.13455	eqtl-a-ENSG00000011405	rs7108578	C	T	0.193168	PIK3C2A	TRUE	reported	igd
103434253	2.2e-10	0.0127346	31355	4	0.0808199	eqtl-a-ENSG00000011422	rs3774937	C	T	0.320593	PLAUR	TRUE	reported	igd
148200011	4.47e-46	0.0119814	31355	5	-0.170737	eqtl-a-ENSG00000011422	rs56330463	C	T	0.582097	PLAUR	TRUE	reported	igd
28724374	4.64e-13	0.0131031	31141	7	-0.0948046	eqtl-a-ENSG00000011422	rs56388170	T	G	0.289189	PLAUR	TRUE	reported	igd
40974023	5.66e-11	0.0292267	29063	13	0.191511	eqtl-a-ENSG00000011422	rs77526211	A	G	0.0432109	PLAUR	TRUE	reported	igd
43345165	1.14e-08	0.0210324	16096	19	0.120063	eqtl-a-ENSG00000011422	rs116869386	A	G	0.0875601	PLAUR	TRUE	reported	igd
44153100	9.06e-31	0.017283	30333	19	0.199316	eqtl-a-ENSG00000011422	rs4760	G	A	0.135973	PLAUR	TRUE	reported	igd
44283031	3.89e-22	0.0122554	31023	19	0.118559	eqtl-a-ENSG00000011422	rs56681946	C	T	0.374685	PLAUR	TRUE	reported	igd
144385777	7.97e-09	0.0266264	25521	6	0.153613	eqtl-a-ENSG00000012061	rs149110519	T	C	0.0526158	ERCC1	TRUE	reported	igd
45993568	2.56e-09	0.0120578	31141	19	0.0718333	eqtl-a-ENSG00000012061	rs4511641	C	A	0.583486	ERCC1	TRUE	reported	igd
45913086	7.83e-80	0.0146681	31350	19	0.277519	eqtl-a-ENSG00000012061	rs3212985	G	C	0.200951	ERCC1	TRUE	reported	igd
45903766	1e-200	0.015998	31010	19	-0.495187	eqtl-a-ENSG00000012061	rs4572514	C	T	0.153027	ERCC1	TRUE	reported	igd
158252438	6.78e-13	0.0243915	31569	5	-0.175218	eqtl-a-ENSG00000012124	rs17056278	G	C	0.0633351	CD22	TRUE	reported	igd
31237858	6.84e-12	0.0128421	27494	6	-0.0881082	eqtl-a-ENSG00000012124	rs34794906	C	T	0.310471	CD22	TRUE	reported	igd
112072424	3.29e-12	0.0122366	31185	12	-0.0852209	eqtl-a-ENSG00000012124	rs11065987	G	A	0.380678	CD22	TRUE	reported	igd
91045408	9.32e-09	0.0128025	31684	15	0.0735211	eqtl-a-ENSG00000012124	rs3540	A	G	0.314574	CD22	TRUE	reported	igd
38053207	7.78e-16	0.0118776	31569	17	-0.0957065	eqtl-a-ENSG00000012124	rs12453507	G	C	0.492239	CD22	TRUE	reported	igd
16170764	4e-11	0.0118929	31569	17	0.0785429	eqtl-a-ENSG00000012124	rs7210990	A	C	0.481977	CD22	TRUE	reported	igd
35814384	7.33e-60	0.0185224	26609	19	0.302255	eqtl-a-ENSG00000012124	rs12327820	C	A	0.114435	CD22	TRUE	reported	igd
44747947	1.01e-17	0.013652	31300	20	-0.117043	eqtl-a-ENSG00000012124	rs4810485	G	T	0.746826	CD22	TRUE	reported	igd
182323766	7.88e-38	0.0119359	31569	2	0.153458	eqtl-a-ENSG00000012223	rs1375493	A	G	0.565077	LTF	TRUE	reported	igd
46369762	1.53e-12	0.0541486	17424	3	-0.382933	eqtl-a-ENSG00000012223	rs181225830	A	G	0.0121872	LTF	TRUE	reported	igd
159506600	1.24e-26	0.0127615	31684	6	-0.136318	eqtl-a-ENSG00000012223	rs2451258	T	C	0.685013	LTF	TRUE	reported	igd
45009341	8.77e-10	0.0161005	30971	7	-0.0987044	eqtl-a-ENSG00000012223	rs3735485	G	A	0.837214	LTF	TRUE	reported	igd
61650831	1.64e-09	0.0155277	31569	8	-0.0936351	eqtl-a-ENSG00000012223	rs7846314	T	A	0.178349	LTF	TRUE	reported	igd
131466489	3.2e-15	0.0183072	28587	9	0.144319	eqtl-a-ENSG00000012223	rs13289095	T	G	0.119513	LTF	TRUE	reported	igd
32265903	1.18e-20	0.0132731	31300	22	-0.123688	eqtl-a-ENSG00000012223	rs1012068	G	T	0.276034	LTF	TRUE	reported	igd
85794297	5.71e-15	0.0120297	31684	2	-0.0939517	eqtl-a-ENSG00000012232	rs10187424	C	T	0.420816	EXTL3	TRUE	reported	igd
148200011	2.14e-10	0.0120501	31569	5	-0.0765348	eqtl-a-ENSG00000012232	rs56330463	C	T	0.582097	EXTL3	TRUE	reported	igd
28724374	1.33e-32	0.0130621	31355	7	-0.155306	eqtl-a-ENSG00000012232	rs56388170	T	G	0.289189	EXTL3	TRUE	reported	igd
50370254	1.12e-25	0.0166171	30077	7	-0.174078	eqtl-a-ENSG00000012232	rs149007767	T	C	0.149708	EXTL3	TRUE	reported	igd
28688042	1.25e-08	0.0162646	31560	8	0.0925959	eqtl-a-ENSG00000012232	rs13258975	A	G	0.158826	EXTL3	TRUE	reported	igd
51060350	6.51e-29	0.0124598	31569	12	0.139032	eqtl-a-ENSG00000012232	rs2731439	T	C	0.345663	EXTL3	TRUE	reported	igd
40974023	7.32e-13	0.0292179	29277	13	-0.209589	eqtl-a-ENSG00000012232	rs77526211	A	G	0.0432109	EXTL3	TRUE	reported	igd
52854321	2.51e-11	0.0252045	29078	6	-0.168185	eqtl-a-ENSG00000012660	rs45621538	C	T	0.0590759	ELOVL5	TRUE	reported	igd
53213479	4.9e-76	0.0181945	31472	6	0.335751	eqtl-a-ENSG00000012660	rs113274699	T	C	0.118536	ELOVL5	TRUE	reported	igd
54685880	3.93e-08	0.0256217	29836	12	0.140763	eqtl-a-ENSG00000012660	rs35979828	T	C	0.0571059	ELOVL5	TRUE	reported	igd
43721508	1.56e-08	0.0120246	31300	2	0.0679934	eqtl-a-ENSG00000012779	rs12478601	T	C	0.574604	ALOX5	TRUE	reported	igd
28724374	3.59e-18	0.0130924	31355	7	-0.113784	eqtl-a-ENSG00000012779	rs56388170	T	G	0.289189	ALOX5	TRUE	reported	igd
45892260	1.74e-53	0.0245202	31355	10	-0.377516	eqtl-a-ENSG00000012779	rs35300270	T	C	0.061758	ALOX5	TRUE	reported	igd
45089392	5.43e-12	0.044054	15407	10	-0.303695	eqtl-a-ENSG00000012779	rs117131030	T	C	0.0185346	ALOX5	TRUE	reported	igd
45736656	2.09e-20	0.0434896	25548	10	0.402618	eqtl-a-ENSG00000012779	rs61854878	T	G	0.0189762	ALOX5	TRUE	reported	igd
46012620	1.45e-158	0.0118458	31684	10	0.31782	eqtl-a-ENSG00000012779	rs4949006	T	C	0.599027	ALOX5	TRUE	reported	igd
108962642	1.32e-11	0.0161696	31684	6	0.109405	eqtl-a-ENSG00000012822	rs9480866	T	C	0.160953	CALCOCO1	TRUE	reported	igd
50370254	3.07e-20	0.0166316	30077	7	0.153286	eqtl-a-ENSG00000012822	rs149007767	T	C	0.149708	CALCOCO1	TRUE	reported	igd
54111151	4.22e-41	0.0174686	31684	12	-0.234542	eqtl-a-ENSG00000012822	rs11170657	G	A	0.132061	CALCOCO1	TRUE	reported	igd
16170764	4.77e-10	0.0118949	31569	17	-0.0740625	eqtl-a-ENSG00000012822	rs7210990	A	C	0.481977	CALCOCO1	TRUE	reported	igd
31418399	7.72e-19	0.0125696	31568	2	0.111414	eqtl-a-ENSG00000013016	rs2365214	C	T	0.664421	EHD3	TRUE	reported	igd
31477838	2.29e-95	0.0132209	31234	2	-0.273938	eqtl-a-ENSG00000013016	rs655029	A	G	0.730915	EHD3	TRUE	reported	igd
56849749	3.36e-125	0.0120117	31684	3	0.285874	eqtl-a-ENSG00000013016	rs1354034	C	T	0.618137	EHD3	TRUE	reported	igd
99192919	3.77e-50	0.0138892	26161	9	-0.206823	eqtl-a-ENSG00000013016	rs10820606	C	A	0.236914	EHD3	TRUE	reported	igd
243268	1.21e-16	0.0142858	31569	11	0.118315	eqtl-a-ENSG00000013016	rs505404	G	T	0.222031	EHD3	TRUE	reported	igd
6602648	1e-200	0.0201219	27274	4	-0.729651	eqtl-a-ENSG00000013288	rs11937713	T	C	0.0877292	MAN2B2	TRUE	reported	igd
6644273	2.2e-21	0.0160228	31569	4	-0.152136	eqtl-a-ENSG00000013288	rs12695	G	C	0.836001	MAN2B2	TRUE	reported	igd
6629414	4.83e-08	0.0399558	15779	4	0.218063	eqtl-a-ENSG00000013288	rs192170695	C	A	0.0226551	MAN2B2	TRUE	reported	igd
8762414	5.88e-10	0.0122637	31355	2	0.0759576	eqtl-a-ENSG00000013306	rs3896594	G	T	0.377086	SLC25A39	TRUE	reported	igd
56849749	1.29e-10	0.0122325	31470	3	-0.0786388	eqtl-a-ENSG00000013306	rs1354034	C	T	0.618137	SLC25A39	TRUE	reported	igd
139838419	4.09e-13	0.0118821	31470	6	-0.0861752	eqtl-a-ENSG00000013306	rs628751	A	C	0.505619	SLC25A39	TRUE	reported	igd
50427982	2.23e-15	0.0119381	31470	7	0.0946449	eqtl-a-ENSG00000013306	rs6592965	A	G	0.449532	SLC25A39	TRUE	reported	igd
33875262	2.02e-49	0.0128198	30971	17	0.189457	eqtl-a-ENSG00000013306	rs8073060	A	T	0.305723	SLC25A39	TRUE	reported	igd
42406560	7.49e-47	0.0120339	31470	17	0.172981	eqtl-a-ENSG00000013306	rs12601548	T	C	0.405558	SLC25A39	TRUE	reported	igd
27179590	1.59e-08	0.0144539	27110	17	-0.0816821	eqtl-a-ENSG00000013306	rs35033748	C	T	0.215702	SLC25A39	TRUE	reported	igd
151084790	8.81e-15	0.0128389	26304	7	-0.0995718	eqtl-a-ENSG00000013374	rs740512	G	A	0.689769	NUB1	TRUE	reported	igd
151062348	3.17e-97	0.0118651	31256	7	-0.248275	eqtl-a-ENSG00000013374	rs405281	A	G	0.422863	NUB1	TRUE	reported	igd
151038887	4.74e-55	0.0186991	26912	7	-0.292219	eqtl-a-ENSG00000013374	rs113920358	T	C	0.112167	NUB1	TRUE	reported	igd
99144154	4.39e-13	0.012995	31256	10	-0.0941227	eqtl-a-ENSG00000013374	rs11189181	G	A	0.297492	NUB1	TRUE	reported	igd
112007756	2.25e-10	0.0119248	28105	12	-0.0756424	eqtl-a-ENSG00000013374	rs653178	T	C	0.539991	NUB1	TRUE	reported	igd
77177339	5.56e-113	0.0121848	26606	14	-0.275244	eqtl-a-ENSG00000013523	rs6574316	T	G	0.640476	ANGEL1	TRUE	reported	igd
77286526	1.27e-111	0.0130362	26488	14	-0.292665	eqtl-a-ENSG00000013523	rs10133337	T	A	0.279221	ANGEL1	TRUE	reported	igd
77241392	1e-200	0.0139955	26494	14	0.426972	eqtl-a-ENSG00000013523	rs4903489	T	C	0.216558	ANGEL1	TRUE	reported	igd
141488359	3.56e-19	0.0170055	30519	5	-0.152195	eqtl-a-ENSG00000013561	rs3761758	T	G	0.141951	RNF14	TRUE	reported	igd
141338771	1e-200	0.0150924	30277	5	-0.530587	eqtl-a-ENSG00000013561	rs252108	G	A	0.827116	RNF14	TRUE	reported	igd
141345805	6.71e-136	0.0154578	30601	5	0.383534	eqtl-a-ENSG00000013561	rs7734658	C	T	0.171449	RNF14	TRUE	reported	igd
31490051	9.36e-37	0.0498979	17693	12	-0.631902	eqtl-a-ENSG00000013573	rs147981800	T	C	0.0142712	DDX11	TRUE	reported	igd
31172983	1e-200	0.0106015	26278	12	-0.683836	eqtl-a-ENSG00000013573	rs35040	A	T	0.4189	DDX11	TRUE	reported	igd
31066875	2.05e-55	0.0202894	25950	12	0.318152	eqtl-a-ENSG00000013573	rs33217	G	C	0.906723	DDX11	TRUE	reported	igd
31161777	1e-200	0.013571	26395	12	0.444311	eqtl-a-ENSG00000013573	rs35051	A	C	0.766902	DDX11	TRUE	reported	igd
31795208	1.14e-27	0.011874	26395	12	0.129445	eqtl-a-ENSG00000013573	rs10843987	T	G	0.470743	DDX11	TRUE	reported	igd
32170435	2.46e-08	0.0303218	24644	12	0.169089	eqtl-a-ENSG00000013573	rs117776622	C	T	0.0400475	DDX11	TRUE	reported	igd
114303808	4.51e-09	0.0192282	29781	1	0.112764	eqtl-a-ENSG00000013725	rs6679677	A	C	0.107034	CD6	TRUE	reported	igd
25488819	1.02e-19	0.0131679	31684	2	0.119649	eqtl-a-ENSG00000013725	rs7578575	A	T	0.283449	CD6	TRUE	reported	igd
32573471	1.17e-18	0.0126042	24117	6	-0.111135	eqtl-a-ENSG00000013725	rs9270965	G	A	0.668066	CD6	TRUE	reported	igd
90976768	3.51e-08	0.0162939	29113	6	-0.0898395	eqtl-a-ENSG00000013725	rs72928038	A	G	0.158151	CD6	TRUE	reported	igd
60793330	1e-200	0.0119724	31355	11	-0.362353	eqtl-a-ENSG00000013725	rs34383631	T	C	0.366096	CD6	TRUE	reported	igd
60859624	8.89e-17	0.0122968	31231	11	0.102292	eqtl-a-ENSG00000013725	rs477537	C	A	0.629913	CD6	TRUE	reported	igd
60789643	5.14e-36	0.0125247	31563	11	-0.156928	eqtl-a-ENSG00000013725	rs55753183	C	A	0.3367	CD6	TRUE	reported	igd
1766881	1.05e-11	0.0438034	10333	4	0.297845	eqtl-a-ENSG00000013810	rs146594798	T	C	0.0187532	TACC3	TRUE	reported	igd
1526026	3.09e-10	0.0146414	9825	4	0.0921605	eqtl-a-ENSG00000013810	rs13112920	C	T	0.208075	TACC3	TRUE	reported	igd
1588848	3.57e-24	0.0129379	10896	4	-0.131227	eqtl-a-ENSG00000013810	rs10010688	T	A	0.699776	TACC3	TRUE	reported	igd
1684409	1e-200	0.011622	14263	4	0.378939	eqtl-a-ENSG00000013810	rs6852065	T	C	0.578182	TACC3	TRUE	reported	igd
144385777	1.91e-11	0.0266153	10586	6	-0.178663	eqtl-a-ENSG00000013810	rs149110519	T	C	0.0526158	TACC3	TRUE	reported	igd
65146496	2.77e-79	0.0118886	31565	11	0.224138	eqtl-a-ENSG00000014216	rs585210	C	G	0.574368	CAPN1	TRUE	reported	igd
64684288	1.78e-26	0.0144288	28576	11	-0.153637	eqtl-a-ENSG00000014216	rs2285346	A	G	0.215033	CAPN1	TRUE	reported	igd
64876740	1e-200	0.0139484	31569	11	-0.43205	eqtl-a-ENSG00000014216	rs72932837	T	C	0.218012	CAPN1	TRUE	reported	igd
43359061	1.37e-09	0.0135491	27399	2	-0.0820955	eqtl-a-ENSG00000014257	rs12466022	A	C	0.260124	ACP3	TRUE	reported	igd
132688562	3.5e-12	0.0329357	30507	3	-0.229104	eqtl-a-ENSG00000014257	rs13067357	T	C	0.033678	ACP3	TRUE	reported	igd
131870878	1e-200	0.0155263	31569	3	-0.483887	eqtl-a-ENSG00000014257	rs3914905	G	A	0.164566	ACP3	TRUE	reported	igd
132270837	3.36e-40	0.0135332	31177	3	-0.179614	eqtl-a-ENSG00000014257	rs2010811	A	G	0.257164	ACP3	TRUE	reported	igd
132062068	2.95e-25	0.0467148	19424	3	0.485068	eqtl-a-ENSG00000014257	rs71315648	C	T	0.0163774	ACP3	TRUE	reported	igd
28780373	8.38e-10	0.0143275	31569	10	0.0879351	eqtl-a-ENSG00000014257	rs2998286	C	T	0.779099	ACP3	TRUE	reported	igd
16170764	3.46e-16	0.0118833	31569	17	-0.0969176	eqtl-a-ENSG00000014257	rs7210990	A	C	0.481977	ACP3	TRUE	reported	igd
42035678	7.84e-10	0.0351513	24593	4	0.21612	eqtl-a-ENSG00000014824	rs111311484	T	C	0.02946	SLC30A9	TRUE	reported	igd
42172494	3.07e-132	0.038251	23892	4	-0.936005	eqtl-a-ENSG00000014824	rs139876401	G	A	0.0237913	SLC30A9	TRUE	reported	igd
42109339	3.09e-27	0.0261746	30820	4	0.28295	eqtl-a-ENSG00000014824	rs6816870	T	G	0.0542198	SLC30A9	TRUE	reported	igd
150017171	3.43e-35	0.022345	30538	1	-0.276588	eqtl-a-ENSG00000014914	rs112111167	A	G	0.0759533	MTMR11	TRUE	reported	igd
149903122	8e-67	0.0230392	29984	1	0.397875	eqtl-a-ENSG00000014914	rs72692819	C	G	0.0702959	MTMR11	TRUE	reported	igd
150149016	8.86e-09	0.0248403	31684	1	0.142862	eqtl-a-ENSG00000014914	rs6700343	A	G	0.0609944	MTMR11	TRUE	reported	igd
182323766	3.81e-10	0.011989	31569	2	0.075069	eqtl-a-ENSG00000014914	rs1375493	A	G	0.565077	MTMR11	TRUE	reported	igd
42906116	2.74e-12	0.0239885	29452	3	0.167694	eqtl-a-ENSG00000014914	rs2228467	C	T	0.0656561	MTMR11	TRUE	reported	igd
187456594	4.59e-14	0.0123854	31355	3	-0.0934266	eqtl-a-ENSG00000014914	rs3733018	C	A	0.64143	MTMR11	TRUE	reported	igd
31540556	4.75e-10	0.013335	30602	6	-0.0830359	eqtl-a-ENSG00000014914	rs2229094	C	T	0.273416	MTMR11	TRUE	reported	igd
50305863	4.54e-11	0.0127773	31300	7	-0.0841437	eqtl-a-ENSG00000014914	rs4917014	G	T	0.316454	MTMR11	TRUE	reported	igd
50370254	1.5e-11	0.0166548	30077	7	0.112391	eqtl-a-ENSG00000014914	rs149007767	T	C	0.149708	MTMR11	TRUE	reported	igd
130613614	2.41e-12	0.0120188	31569	8	-0.0842365	eqtl-a-ENSG00000014914	rs10098310	A	G	0.575007	MTMR11	TRUE	reported	igd
113915905	5.39e-16	0.0142623	31684	9	0.115561	eqtl-a-ENSG00000014914	rs10980800	C	T	0.22312	MTMR11	TRUE	reported	igd
54685880	3.28e-12	0.0256052	29836	12	0.17834	eqtl-a-ENSG00000014914	rs35979828	T	C	0.0571059	MTMR11	TRUE	reported	igd
69744014	2.96e-10	0.023909	28627	12	0.150653	eqtl-a-ENSG00000014914	rs1800973	A	C	0.0661727	MTMR11	TRUE	reported	igd
77747190	8.21e-11	0.0128692	31684	15	0.0836086	eqtl-a-ENSG00000014914	rs7178572	G	A	0.691702	MTMR11	TRUE	reported	igd
86011033	2.72e-26	0.0145192	31684	16	-0.154026	eqtl-a-ENSG00000014914	rs13333054	T	C	0.211395	MTMR11	TRUE	reported	igd
57885709	1.23e-22	0.0207187	31569	17	0.202865	eqtl-a-ENSG00000014914	rs7212590	T	C	0.0900785	MTMR11	TRUE	reported	igd
42839620	8.71e-26	0.016336	31599	20	0.171519	eqtl-a-ENSG00000014914	rs4142441	G	A	0.156066	MTMR11	TRUE	reported	igd
48887268	7.36e-12	0.0148253	31684	20	-0.101558	eqtl-a-ENSG00000014914	rs17196752	T	C	0.20106	MTMR11	TRUE	reported	igd
8762414	1.47e-08	0.0122664	9188	2	0.0694989	eqtl-a-ENSG00000017483	rs3896594	G	T	0.377086	SLC38A5	TRUE	reported	igd
50427982	1e-200	0.0114813	9188	7	-0.399928	eqtl-a-ENSG00000017483	rs6592965	A	G	0.449532	SLC38A5	TRUE	reported	igd
33946107	4.68e-30	0.0119344	9188	17	-0.135935	eqtl-a-ENSG00000017483	rs225245	G	A	0.440335	SLC38A5	TRUE	reported	igd
173205318	5.3e-09	0.013722	31569	5	-0.0801051	eqtl-a-ENSG00000017797	rs2594836	A	G	0.749651	RALBP1	TRUE	reported	igd
9358227	7.15e-23	0.0254772	26376	18	-0.250838	eqtl-a-ENSG00000017797	rs72941910	A	G	0.057509	RALBP1	TRUE	reported	igd
9439544	1e-200	0.0207312	31230	18	1.03652	eqtl-a-ENSG00000017797	rs117549632	C	T	0.0757599	RALBP1	TRUE	reported	igd
8976685	3.86e-09	0.0184144	31684	18	0.108463	eqtl-a-ENSG00000017797	rs12150726	A	G	0.118174	RALBP1	TRUE	reported	igd
9617586	1.57e-52	0.0437419	25309	18	0.667196	eqtl-a-ENSG00000017797	rs62088916	T	C	0.0185579	RALBP1	TRUE	reported	igd
9520003	4.33e-89	0.0226838	31569	18	0.453951	eqtl-a-ENSG00000017797	rs11876700	G	C	0.0721484	RALBP1	TRUE	reported	igd
9677288	3.71e-08	0.0457846	26670	18	-0.252008	eqtl-a-ENSG00000017797	rs116953370	G	T	0.0171567	RALBP1	TRUE	reported	igd
219234800	3.13e-144	0.0371766	29949	2	-0.950675	eqtl-a-ENSG00000018280	rs62182121	C	T	0.0251266	SLC11A1	TRUE	reported	igd
85794297	5.5e-19	0.0120219	31684	2	0.107017	eqtl-a-ENSG00000018280	rs10187424	C	T	0.420816	SLC11A1	TRUE	reported	igd
219523436	1.4e-13	0.0533236	7917	2	0.394403	eqtl-a-ENSG00000018280	rs13004810	T	C	0.0125679	SLC11A1	TRUE	reported	igd
219093934	1e-200	0.0144185	28802	2	0.49284	eqtl-a-ENSG00000018280	rs17572109	A	G	0.195642	SLC11A1	TRUE	reported	igd
219234580	1.1e-93	0.0380815	31197	2	0.781912	eqtl-a-ENSG00000018280	rs111995121	G	T	0.024309	SLC11A1	TRUE	reported	igd
219270097	4.61e-13	0.0365162	8144	2	0.264239	eqtl-a-ENSG00000018280	rs12472559	G	A	0.0272076	SLC11A1	TRUE	reported	igd
103434253	4.77e-08	0.0127393	31569	4	-0.0695526	eqtl-a-ENSG00000018280	rs3774937	C	T	0.320593	SLC11A1	TRUE	reported	igd
148200011	4.59e-08	0.0120545	31569	5	-0.0658972	eqtl-a-ENSG00000018280	rs56330463	C	T	0.582097	SLC11A1	TRUE	reported	igd
144385777	1.44e-59	0.026411	25735	6	0.429892	eqtl-a-ENSG00000018280	rs149110519	T	C	0.0526158	SLC11A1	TRUE	reported	igd
50370254	1.96e-13	0.0166498	30077	7	-0.122404	eqtl-a-ENSG00000018280	rs149007767	T	C	0.149708	SLC11A1	TRUE	reported	igd
28724374	2.33e-14	0.0131003	31355	7	-0.0999713	eqtl-a-ENSG00000018280	rs56388170	T	G	0.289189	SLC11A1	TRUE	reported	igd
61679038	7.77e-14	0.014479	31569	8	-0.10822	eqtl-a-ENSG00000018280	rs13277976	T	A	0.785822	SLC11A1	TRUE	reported	igd
32910246	3.59e-08	0.0304712	29141	2	0.167899	eqtl-a-ENSG00000018699	rs112802653	G	A	0.039641	TTC27	TRUE	reported	igd
32955837	1.57e-39	0.0132104	30847	2	-0.173797	eqtl-a-ENSG00000018699	rs3818265	T	C	0.722435	TTC27	TRUE	reported	igd
32875084	1e-200	0.01728	31172	2	-0.578877	eqtl-a-ENSG00000018699	rs34549288	C	T	0.125694	TTC27	TRUE	reported	igd
56849749	1.29e-59	0.0121369	31684	3	0.197632	eqtl-a-ENSG00000019102	rs1354034	C	T	0.618137	VSIG2	TRUE	reported	igd
65066186	2.01e-12	0.0120346	31684	10	0.0846487	eqtl-a-ENSG00000019102	rs10761741	T	G	0.420816	VSIG2	TRUE	reported	igd
124612828	2.6e-29	0.0135422	31684	11	0.152212	eqtl-a-ENSG00000019102	rs12293621	C	A	0.258014	VSIG2	TRUE	reported	igd
33976619	1.26e-08	0.0251996	31569	17	0.143416	eqtl-a-ENSG00000019102	rs9915021	T	C	0.0591544	VSIG2	TRUE	reported	igd
92753336	1.4e-27	0.0428489	21629	1	-0.466286	eqtl-a-ENSG00000019169	rs141094656	C	T	0.0195137	MARCO	TRUE	reported	igd
8445160	2.48e-12	0.0118837	31569	2	-0.0832371	eqtl-a-ENSG00000019169	rs2630709	T	A	0.493998	MARCO	TRUE	reported	igd
118882408	1.19e-25	0.0345163	27980	2	-0.361365	eqtl-a-ENSG00000019169	rs72839635	T	C	0.03043	MARCO	TRUE	reported	igd
119530425	1.28e-62	0.0206241	31180	2	-0.344451	eqtl-a-ENSG00000019169	rs72834477	T	C	0.0897146	MARCO	TRUE	reported	igd
119614709	1.9e-09	0.0364331	3252	2	0.218824	eqtl-a-ENSG00000019169	rs185273710	A	G	0.0273678	MARCO	TRUE	reported	igd
119637357	1e-200	0.0170289	29902	2	-0.621571	eqtl-a-ENSG00000019169	rs12998257	G	C	0.128006	MARCO	TRUE	reported	igd
119745127	2.43e-158	0.0320114	26894	2	-0.858242	eqtl-a-ENSG00000019169	rs11904650	G	A	0.0340529	MARCO	TRUE	reported	igd
43721508	4.26e-22	0.0119986	31300	2	-0.115962	eqtl-a-ENSG00000019169	rs12478601	T	C	0.574604	MARCO	TRUE	reported	igd
119785661	9.69e-57	0.0246125	30077	2	-0.390682	eqtl-a-ENSG00000019169	rs66583010	T	C	0.0611951	MARCO	TRUE	reported	igd
119861725	3.08e-11	0.0434131	25754	2	0.288376	eqtl-a-ENSG00000019169	rs79321128	A	G	0.0191015	MARCO	TRUE	reported	igd
188135783	3.89e-17	0.0118758	31240	3	0.0999475	eqtl-a-ENSG00000019169	rs12485444	A	T	0.509196	MARCO	TRUE	reported	igd
50370254	5.96e-18	0.0166377	30077	7	-0.143639	eqtl-a-ENSG00000019169	rs149007767	T	C	0.149708	MARCO	TRUE	reported	igd
136921464	1.32e-11	0.0126139	23876	9	-0.0853519	eqtl-a-ENSG00000019169	rs2157770	G	A	0.332411	MARCO	TRUE	reported	igd
45414183	5e-13	0.0118857	31256	11	0.0858765	eqtl-a-ENSG00000019485	rs1545466	A	G	0.51321	PRDM11	TRUE	reported	igd
45228847	1.13e-28	0.0121042	31254	11	0.134467	eqtl-a-ENSG00000019485	rs2863165	A	T	0.398422	PRDM11	TRUE	reported	igd
45121892	2.04e-09	0.0137398	31255	11	0.082366	eqtl-a-ENSG00000019485	rs12363092	T	G	0.24933	PRDM11	TRUE	reported	igd
43721508	3.03e-08	0.0120252	31086	2	0.0666135	eqtl-a-ENSG00000019582	rs12478601	T	C	0.574604	CD74	TRUE	reported	igd
38062196	8.54e-10	0.0119728	31086	17	-0.0734472	eqtl-a-ENSG00000019582	rs2305480	A	G	0.440477	CD74	TRUE	reported	igd
44747947	2.71e-09	0.0136704	31086	20	-0.0813184	eqtl-a-ENSG00000019582	rs4810485	G	T	0.746826	CD74	TRUE	reported	igd
126598533	1e-200	0.0184392	27816	10	0.932702	eqtl-a-ENSG00000019995	rs190117883	T	C	0.097753	ZRANB1	TRUE	reported	igd
126720445	5.23e-12	0.0270892	31240	10	-0.186893	eqtl-a-ENSG00000019995	rs76798703	G	C	0.0506784	ZRANB1	TRUE	reported	igd
126556677	1.45e-08	0.0263312	27069	10	-0.149235	eqtl-a-ENSG00000019995	rs117385447	T	C	0.0538783	ZRANB1	TRUE	reported	igd
33946107	3.99e-08	0.0119764	31355	17	-0.0657647	eqtl-a-ENSG00000019995	rs225245	G	A	0.440335	ZRANB1	TRUE	reported	igd
93225709	1.71e-11	0.0123486	26609	11	0.0830866	eqtl-a-ENSG00000020922	rs2658762	G	A	0.6358	MRE11	TRUE	reported	igd
94071745	1e-200	0.0117618	26483	11	0.406938	eqtl-a-ENSG00000020922	rs598645	T	A	0.618151	MRE11	TRUE	reported	igd
94167257	1e-200	0.011428	26494	11	0.500156	eqtl-a-ENSG00000020922	rs518276	A	G	0.394297	MRE11	TRUE	reported	igd
94332731	5.09e-25	0.0154406	26609	11	0.15952	eqtl-a-ENSG00000020922	rs476209	T	G	0.179789	MRE11	TRUE	reported	igd
94528954	1.4e-12	0.0218498	24061	11	-0.15479	eqtl-a-ENSG00000020922	rs77097586	T	C	0.0803998	MRE11	TRUE	reported	igd
32412435	4.53e-09	0.0164249	29827	6	0.0963088	eqtl-a-ENSG00000021300	rs3177928	A	G	0.155018	PLEKHB1	TRUE	reported	igd
90880393	2.81e-09	0.0155796	28288	6	-0.0925774	eqtl-a-ENSG00000021300	rs10944479	A	G	0.176852	PLEKHB1	TRUE	reported	igd
28172739	7.06e-10	0.0137217	31569	7	-0.0845887	eqtl-a-ENSG00000021300	rs917116	G	T	0.250264	PLEKHB1	TRUE	reported	igd
73366751	5.85e-177	0.0168957	31684	11	0.479207	eqtl-a-ENSG00000021300	rs3741147	G	T	0.135856	PLEKHB1	TRUE	reported	igd
73913949	4.66e-12	0.0358292	29084	11	0.24778	eqtl-a-ENSG00000021300	rs2851712	A	G	0.971698	PLEKHB1	TRUE	reported	igd
74148731	7.57e-09	0.0431891	20966	11	-0.249538	eqtl-a-ENSG00000021300	rs78735409	A	G	0.0193191	PLEKHB1	TRUE	reported	igd
73462481	2.44e-26	0.0397089	27721	11	-0.421649	eqtl-a-ENSG00000021300	rs117793089	A	G	0.0228076	PLEKHB1	TRUE	reported	igd
73729769	3.05e-19	0.0239684	29253	11	-0.214915	eqtl-a-ENSG00000021300	rs111505943	C	T	0.0656175	PLEKHB1	TRUE	reported	igd
2774052	1.02e-19	0.012855	31684	6	0.116817	eqtl-a-ENSG00000021355	rs160666	C	A	0.307941	SERPINB1	TRUE	reported	igd
2910529	2.07e-39	0.0181452	31562	6	-0.238339	eqtl-a-ENSG00000021355	rs6915667	G	A	0.120908	SERPINB1	TRUE	reported	igd
2833739	1e-200	0.0126272	31355	6	-0.490809	eqtl-a-ENSG00000021355	rs15286	G	A	0.72207	SERPINB1	TRUE	reported	igd
2572650	2.01e-08	0.0131427	31565	6	-0.0737426	eqtl-a-ENSG00000021355	rs9378712	G	T	0.286976	SERPINB1	TRUE	reported	igd
38128648	3.9e-10	0.0119343	31684	17	0.0746835	eqtl-a-ENSG00000021355	rs3859192	T	C	0.455547	SERPINB1	TRUE	reported	igd
33289114	4.86e-08	0.0465954	6735	19	-0.254229	eqtl-a-ENSG00000021488	rs150688658	G	A	0.0165553	SLC7A9	TRUE	reported	igd
33349179	1e-200	0.0171806	30859	19	0.521175	eqtl-a-ENSG00000021488	rs17238865	A	G	0.129411	SLC7A9	TRUE	reported	igd
33483562	4.65e-13	0.029678	30399	19	0.214729	eqtl-a-ENSG00000021488	rs7252338	G	A	0.041818	SLC7A9	TRUE	reported	igd
33125043	2.19e-26	0.0227519	30077	19	-0.241823	eqtl-a-ENSG00000021488	rs73030677	C	T	0.0732541	SLC7A9	TRUE	reported	igd
33338073	5.48e-113	0.0171581	26996	19	0.387594	eqtl-a-ENSG00000021488	rs11667586	C	T	0.134111	SLC7A9	TRUE	reported	igd
3169388	3.35e-39	0.0451029	14141	11	-0.59078	eqtl-a-ENSG00000021762	rs11605446	A	G	0.0175108	OSBPL5	TRUE	reported	igd
3102918	2.93e-14	0.0147129	30688	11	0.11184	eqtl-a-ENSG00000021762	rs7933398	G	C	0.204999	OSBPL5	TRUE	reported	igd
3261390	8.57e-21	0.0125475	31352	11	-0.117348	eqtl-a-ENSG00000021762	rs11026100	C	G	0.337549	OSBPL5	TRUE	reported	igd
3142477	1e-200	0.0117677	22995	11	0.383982	eqtl-a-ENSG00000021762	rs2056423	A	G	0.38982	OSBPL5	TRUE	reported	igd
61650831	1.26e-08	0.0155299	25575	8	0.0883929	eqtl-a-ENSG00000022277	rs7846314	T	A	0.178349	RTF2	TRUE	reported	igd
55101530	2.84e-100	0.0118866	21162	20	0.252675	eqtl-a-ENSG00000022277	rs11086548	G	A	0.415946	RTF2	TRUE	reported	igd
54986375	7.38e-11	0.0144617	24083	20	0.0941876	eqtl-a-ENSG00000022277	rs3761207	A	G	0.215163	RTF2	TRUE	reported	igd
55545662	4.25e-10	0.0409279	15509	19	-0.255574	eqtl-a-ENSG00000022556	rs148656985	C	T	0.0215533	NLRP2	TRUE	reported	igd
55600990	9.14e-19	0.0223229	19406	19	-0.197448	eqtl-a-ENSG00000022556	rs55650192	A	G	0.0765555	NLRP2	TRUE	reported	igd
55482235	1e-200	0.0139825	26032	19	0.42524	eqtl-a-ENSG00000022556	rs35450746	C	T	0.217231	NLRP2	TRUE	reported	igd
55455390	1e-200	0.0186168	26403	19	0.578572	eqtl-a-ENSG00000022556	rs59357040	A	G	0.10714	NLRP2	TRUE	reported	igd
55480518	5.54e-14	0.0475679	7353	19	-0.357639	eqtl-a-ENSG00000022556	rs35242182	C	T	0.0158439	NLRP2	TRUE	reported	igd
179126090	3.51e-09	0.0119039	30842	5	0.0702995	eqtl-a-ENSG00000022567	rs1134924	T	C	0.525141	SLC45A4	TRUE	reported	igd
42515791	1.77e-09	0.0146003	27510	6	0.0878615	eqtl-a-ENSG00000022567	rs16895831	T	C	0.209742	SLC45A4	TRUE	reported	igd
144385777	5.19e-15	0.0266002	25462	6	-0.208069	eqtl-a-ENSG00000022567	rs149110519	T	C	0.0526158	SLC45A4	TRUE	reported	igd
142081259	2.35e-09	0.0119638	26304	8	0.0714469	eqtl-a-ENSG00000022567	rs2063386	G	A	0.44397	SLC45A4	TRUE	reported	igd
142236438	6.56e-25	0.0122814	26633	8	0.126583	eqtl-a-ENSG00000022567	rs12544261	A	C	0.369988	SLC45A4	TRUE	reported	igd
142459474	3.88e-49	0.0122088	31244	8	-0.179887	eqtl-a-ENSG00000022567	rs13267647	T	G	0.373726	SLC45A4	TRUE	reported	igd
142286963	6.5e-46	0.0429195	26897	8	0.610491	eqtl-a-ENSG00000022567	rs141832319	T	C	0.019332	SLC45A4	TRUE	reported	igd
142306200	1e-200	0.0159885	27421	8	-0.509868	eqtl-a-ENSG00000022567	rs34510023	C	T	0.152522	SLC45A4	TRUE	reported	igd
139839423	6.96e-09	0.0118894	30971	6	-0.0688623	eqtl-a-ENSG00000022840	rs643381	A	C	0.501255	RNF10	TRUE	reported	igd
30128442	6.46e-09	0.0235911	26412	6	-0.13693	eqtl-a-ENSG00000022840	rs12212092	T	C	0.068141	RNF10	TRUE	reported	igd
50427982	3.22e-16	0.0119364	31684	7	0.0974563	eqtl-a-ENSG00000022840	rs6592965	A	G	0.449532	RNF10	TRUE	reported	igd
120878530	1e-200	0.0121936	31669	12	0.379209	eqtl-a-ENSG00000022840	rs8903	C	T	0.664417	RNF10	TRUE	reported	igd
121627748	8.46e-13	0.0178992	31567	12	0.12804	eqtl-a-ENSG00000022840	rs75268007	G	C	0.126057	RNF10	TRUE	reported	igd
33875262	1.18e-200	0.0125198	31185	17	0.378388	eqtl-a-ENSG00000022840	rs8073060	A	T	0.305723	RNF10	TRUE	reported	igd
4502201	1.72e-11	0.0119223	27399	19	0.0802087	eqtl-a-ENSG00000022840	rs8887	C	T	0.539821	RNF10	TRUE	reported	igd
4157072	6.7e-71	0.0122165	31569	20	-0.217489	eqtl-a-ENSG00000022840	rs6084653	G	C	0.36636	RNF10	TRUE	reported	igd
55991637	2.21e-09	0.0118907	26332	20	0.071129	eqtl-a-ENSG00000022840	rs6014993	G	A	0.490224	RNF10	TRUE	reported	igd
43116830	1.12e-09	0.0127838	31644	5	0.0778662	eqtl-a-ENSG00000022976	rs1532331	T	G	0.683885	ZNF839	TRUE	reported	igd
102360916	2.27e-10	0.0186961	31643	14	-0.118573	eqtl-a-ENSG00000022976	rs2251246	A	G	0.114063	ZNF839	TRUE	reported	igd
102866362	9.34e-24	0.0134528	26379	14	-0.13518	eqtl-a-ENSG00000022976	rs11626217	A	G	0.735921	ZNF839	TRUE	reported	igd
123297570	2.2e-62	0.0157749	25738	11	-0.262953	eqtl-a-ENSG00000023171	rs10893036	A	G	0.167737	GRAMD1B	TRUE	reported	igd
123280309	2e-19	0.0195633	26196	11	0.176336	eqtl-a-ENSG00000023171	rs2282561	T	C	0.10254	GRAMD1B	TRUE	reported	igd
123330774	6.9e-98	0.0148475	25751	11	0.311765	eqtl-a-ENSG00000023171	rs55837399	T	A	0.193113	GRAMD1B	TRUE	reported	igd
123355391	2.32e-94	0.0145061	26079	11	0.298945	eqtl-a-ENSG00000023171	rs35923643	G	A	0.20576	GRAMD1B	TRUE	reported	igd
56849749	8.47e-09	0.012236	30721	3	-0.070467	eqtl-a-ENSG00000023892	rs1354034	C	T	0.618137	DEF6	TRUE	reported	igd
35748253	2.37e-12	0.0125291	30605	6	-0.0878417	eqtl-a-ENSG00000023892	rs1326757	C	A	0.658514	DEF6	TRUE	reported	igd
35536195	3.19e-16	0.0128389	29939	6	0.104841	eqtl-a-ENSG00000023892	rs6457834	A	C	0.690034	DEF6	TRUE	reported	igd
34988391	1e-200	0.013335	30383	6	0.414313	eqtl-a-ENSG00000023892	rs2689089	A	C	0.752084	DEF6	TRUE	reported	igd
34416441	3.52e-13	0.0170194	30721	6	0.123782	eqtl-a-ENSG00000023892	rs34307089	C	T	0.142001	DEF6	TRUE	reported	igd
35408341	3.38e-76	0.032312	30275	6	-0.596905	eqtl-a-ENSG00000023892	rs10947546	A	G	0.0343042	DEF6	TRUE	reported	igd
150003189	4.28e-77	0.0241339	25827	1	0.44852	eqtl-a-ENSG00000023902	rs16833244	G	C	0.0633833	PLEKHO1	TRUE	reported	igd
56849749	1.33e-10	0.0122325	26609	3	0.0785802	eqtl-a-ENSG00000023902	rs1354034	C	T	0.618137	PLEKHO1	TRUE	reported	igd
144385777	1.64e-12	0.0266108	20660	6	-0.187923	eqtl-a-ENSG00000023902	rs149110519	T	C	0.0526158	PLEKHO1	TRUE	reported	igd
35572163	3.24e-12	0.0197364	25090	14	-0.137498	eqtl-a-ENSG00000023902	rs111778408	A	G	0.100785	PLEKHO1	TRUE	reported	igd
144385777	3.9e-14	0.0266039	10586	6	-0.201237	eqtl-a-ENSG00000024048	rs149110519	T	C	0.0526158	UBR2	TRUE	reported	igd
42518706	1.61e-18	0.0132045	14262	6	-0.115961	eqtl-a-ENSG00000024048	rs9381192	A	G	0.718957	UBR2	TRUE	reported	igd
42537608	4.98e-60	0.0274459	14261	6	-0.448512	eqtl-a-ENSG00000024048	rs12191298	G	A	0.0485052	UBR2	TRUE	reported	igd
50370254	2.61e-15	0.0166448	13100	7	0.13163	eqtl-a-ENSG00000024048	rs149007767	T	C	0.149708	UBR2	TRUE	reported	igd
139100194	7.06e-157	0.012431	31683	6	0.331719	eqtl-a-ENSG00000024862	rs6915060	C	T	0.321745	CCDC28A	TRUE	reported	igd
138908551	3.62e-13	0.0148624	31481	6	-0.108035	eqtl-a-ENSG00000024862	rs9385834	A	T	0.199614	CCDC28A	TRUE	reported	igd
99144154	1.03e-26	0.0129666	31569	10	-0.138731	eqtl-a-ENSG00000024862	rs11189181	G	A	0.297492	CCDC28A	TRUE	reported	igd
148200011	4.95e-09	0.0120527	31569	5	0.0704949	eqtl-a-ENSG00000025039	rs56330463	C	T	0.582097	RRAGD	TRUE	reported	igd
90020448	1e-200	0.0142362	31683	6	0.447276	eqtl-a-ENSG00000025039	rs3822872	C	T	0.205652	RRAGD	TRUE	reported	igd
89696501	3.85e-17	0.011899	30902	6	-0.100157	eqtl-a-ENSG00000025039	rs4707512	G	A	0.467437	RRAGD	TRUE	reported	igd
90296811	3e-119	0.0170327	31227	6	-0.395468	eqtl-a-ENSG00000025039	rs4593337	G	A	0.863854	RRAGD	TRUE	reported	igd
89263474	1.5e-08	0.0121417	31682	6	-0.0687339	eqtl-a-ENSG00000025039	rs9444630	G	A	0.39873	RRAGD	TRUE	reported	igd
122345048	2.52e-25	0.0502597	24803	6	-0.522615	eqtl-a-ENSG00000025156	rs139360283	T	C	0.0141159	HSF2	TRUE	reported	igd
123005700	1.48e-17	0.0144871	30941	6	0.123559	eqtl-a-ENSG00000025156	rs12196116	G	A	0.213497	HSF2	TRUE	reported	igd
122378500	1.14e-64	0.0265796	30757	6	-0.45134	eqtl-a-ENSG00000025156	rs12665320	T	G	0.0518227	HSF2	TRUE	reported	igd
122709984	1e-200	0.012682	31470	6	0.384436	eqtl-a-ENSG00000025156	rs530928	T	C	0.292119	HSF2	TRUE	reported	igd
47077699	4.32e-23	0.0376715	13013	11	-0.372801	eqtl-a-ENSG00000025434	rs113083342	G	A	0.0254361	NR1H3	TRUE	reported	igd
47285353	1.54e-23	0.0402646	24973	11	-0.40261	eqtl-a-ENSG00000025434	rs143506177	C	T	0.0221882	NR1H3	TRUE	reported	igd
47353899	1.03e-19	0.0337648	26278	11	-0.306784	eqtl-a-ENSG00000025434	rs11039186	T	C	0.0319088	NR1H3	TRUE	reported	igd
47585758	1.31e-10	0.0380687	19297	11	0.244622	eqtl-a-ENSG00000025434	rs191300557	A	G	0.0249965	NR1H3	TRUE	reported	igd
47359954	4.77e-11	0.0485246	3086	11	-0.319185	eqtl-a-ENSG00000025434	rs3729949	T	C	0.0152301	NR1H3	TRUE	reported	igd
48059091	1.38e-105	0.016885	31569	11	-0.368493	eqtl-a-ENSG00000025434	rs61914719	T	C	0.139711	NR1H3	TRUE	reported	igd
46441384	1.11e-13	0.0375901	25482	11	-0.279182	eqtl-a-ENSG00000025434	rs140502323	A	G	0.0256285	NR1H3	TRUE	reported	igd
46370636	1e-200	0.0337759	26376	11	1.15979	eqtl-a-ENSG00000025434	rs61882680	T	C	0.0295291	NR1H3	TRUE	reported	igd
51080760	1.99e-44	0.0237887	22543	22	-0.332628	eqtl-a-ENSG00000025708	rs134774	G	A	0.933888	TYMP	TRUE	reported	igd
50651785	4.48e-18	0.0195813	19634	22	0.169692	eqtl-a-ENSG00000025708	rs73187263	T	C	0.102378	TYMP	TRUE	reported	igd
50835954	6.94e-16	0.0400523	20813	22	-0.323282	eqtl-a-ENSG00000025708	rs56211323	G	A	0.0224859	TYMP	TRUE	reported	igd
50935082	1e-200	0.0116358	14198	22	0.417931	eqtl-a-ENSG00000025708	rs134970	C	T	0.601374	TYMP	TRUE	reported	igd
50928876	3.12e-20	0.0359315	13738	22	-0.331094	eqtl-a-ENSG00000025708	rs56235139	A	G	0.0280605	TYMP	TRUE	reported	igd
43435386	1e-200	0.0127084	31341	20	-0.440191	eqtl-a-ENSG00000025772	rs1555303	G	A	0.281257	TOMM34	TRUE	reported	igd
43589633	1e-200	0.010919	30406	20	-0.566283	eqtl-a-ENSG00000025772	rs2180292	G	C	0.479018	TOMM34	TRUE	reported	igd
43370519	8.86e-62	0.011957	31564	20	-0.198313	eqtl-a-ENSG00000025772	rs34485448	G	T	0.416513	TOMM34	TRUE	reported	igd
44459142	1.55e-12	0.0333941	29140	20	-0.236099	eqtl-a-ENSG00000025772	rs147793637	C	T	0.0327239	TOMM34	TRUE	reported	igd
182323766	2.16e-10	0.0119885	14263	2	0.0761151	eqtl-a-ENSG00000026025	rs1375493	A	G	0.565077	VIM	TRUE	reported	igd
127009395	2.08e-13	0.0158204	14263	9	-0.116173	eqtl-a-ENSG00000026025	rs55793580	T	C	0.169838	VIM	TRUE	reported	igd
17015144	2.27e-32	0.0124749	14263	10	0.147769	eqtl-a-ENSG00000026025	rs2932908	A	G	0.656902	VIM	TRUE	reported	igd
17281756	2.85e-73	0.0133396	14247	10	0.241527	eqtl-a-ENSG00000026025	rs165530	C	A	0.735479	VIM	TRUE	reported	igd
17143000	1.76e-09	0.0128936	14263	10	-0.0776027	eqtl-a-ENSG00000026025	rs12261966	T	C	0.306438	VIM	TRUE	reported	igd
111833788	1.28e-13	0.0119159	11496	12	0.0882755	eqtl-a-ENSG00000026025	rs10774624	A	G	0.538565	VIM	TRUE	reported	igd
50370254	5.61e-14	0.0166483	29328	7	0.125149	eqtl-a-ENSG00000026103	rs149007767	T	C	0.149708	FAS	TRUE	reported	igd
28724374	1.11e-13	0.0131018	30606	7	0.0973068	eqtl-a-ENSG00000026103	rs56388170	T	G	0.289189	FAS	TRUE	reported	igd
90741615	1e-200	0.0113413	30817	10	-0.444004	eqtl-a-ENSG00000026103	rs7082101	A	C	0.460288	FAS	TRUE	reported	igd
90714791	2.13e-12	0.0118908	25316	10	0.0835399	eqtl-a-ENSG00000026103	rs7095848	A	G	0.51839	FAS	TRUE	reported	igd
90777663	2.81e-36	0.0133084	30820	10	0.167387	eqtl-a-ENSG00000026103	rs11202926	C	T	0.271495	FAS	TRUE	reported	igd
167500562	1e-200	0.0105432	26609	6	0.660255	eqtl-a-ENSG00000026297	rs204295	T	C	0.475178	RNASET2	TRUE	reported	igd
167264780	1.65e-09	0.0469329	10732	6	0.282977	eqtl-a-ENSG00000026297	rs118051809	T	C	0.0163064	RNASET2	TRUE	reported	igd
167630830	9.15e-24	0.0493459	17566	6	0.495946	eqtl-a-ENSG00000026297	rs17617310	C	T	0.014659	RNASET2	TRUE	reported	igd
167345772	1e-200	0.0118675	26280	6	0.507935	eqtl-a-ENSG00000026297	rs62436418	C	T	0.334551	RNASET2	TRUE	reported	igd
167818102	3.92e-19	0.0119022	26609	6	-0.106398	eqtl-a-ENSG00000026297	rs4235920	C	T	0.536773	RNASET2	TRUE	reported	igd
182323766	8.1e-17	0.0119762	31569	2	0.0997595	eqtl-a-ENSG00000026508	rs1375493	A	G	0.565077	CD44	TRUE	reported	igd
34702158	2.56e-09	0.018303	31682	11	0.109042	eqtl-a-ENSG00000026508	rs286873	T	G	0.119837	CD44	TRUE	reported	igd
35129172	1.77e-33	0.011872	31346	11	-0.143147	eqtl-a-ENSG00000026508	rs507230	A	G	0.535153	CD44	TRUE	reported	igd
35250518	6.24e-60	0.0121706	31563	11	-0.198721	eqtl-a-ENSG00000026508	rs927335	T	A	0.376359	CD44	TRUE	reported	igd
182323766	9.19e-17	0.0119763	31569	2	0.0995796	eqtl-a-ENSG00000026652	rs1375493	A	G	0.565077	AGPAT4	TRUE	reported	igd
161657657	3.49e-10	0.0394845	28527	6	-0.247765	eqtl-a-ENSG00000026652	rs112049074	T	C	0.0231963	AGPAT4	TRUE	reported	igd
161694612	2.68e-19	0.0170769	30817	6	0.153369	eqtl-a-ENSG00000026652	rs6914451	G	C	0.140529	AGPAT4	TRUE	reported	igd
161566909	1.26e-50	0.0172504	31684	6	0.258135	eqtl-a-ENSG00000026652	rs6455707	C	T	0.135556	AGPAT4	TRUE	reported	igd
127009395	2.41e-12	0.0158231	31569	9	-0.110896	eqtl-a-ENSG00000026652	rs55793580	T	C	0.169838	AGPAT4	TRUE	reported	igd
111904371	4.24e-12	0.0119063	28417	12	0.0824988	eqtl-a-ENSG00000026652	rs4766578	A	T	0.531061	AGPAT4	TRUE	reported	igd
26344975	1e-200	0.0114998	31684	6	0.462071	eqtl-a-ENSG00000026950	rs10946812	C	G	0.401857	BTN3A1	TRUE	reported	igd
26702788	5.45e-31	0.016855	20879	6	0.195115	eqtl-a-ENSG00000026950	rs10946846	G	A	0.144356	BTN3A1	TRUE	reported	igd
25579846	7e-09	0.012509	31568	6	0.0724398	eqtl-a-ENSG00000026950	rs3804122	G	A	0.344582	BTN3A1	TRUE	reported	igd
111865049	7.25e-10	0.0119211	28418	12	-0.0734409	eqtl-a-ENSG00000026950	rs7310615	G	C	0.537476	BTN3A1	TRUE	reported	igd
57005479	1.91e-20	0.0119625	31300	16	-0.11086	eqtl-a-ENSG00000026950	rs1532624	A	C	0.437102	BTN3A1	TRUE	reported	igd
62015885	3.64e-08	0.0248458	31568	14	-0.136841	eqtl-a-ENSG00000027075	rs76537762	A	G	0.0609784	PRKCH	TRUE	reported	igd
61874448	4.47e-20	0.0130328	31684	14	-0.11959	eqtl-a-ENSG00000027075	rs767755	A	G	0.706603	PRKCH	TRUE	reported	igd
61978571	3.4e-13	0.0129155	29767	14	0.0939928	eqtl-a-ENSG00000027075	rs1088683	T	C	0.696055	PRKCH	TRUE	reported	igd
173205318	1.09e-16	0.0137052	31569	5	0.113683	eqtl-a-ENSG00000027697	rs2594836	A	G	0.749651	IFNGR1	TRUE	reported	igd
137239438	2.51e-10	0.0119582	31567	6	0.075651	eqtl-a-ENSG00000027697	rs9494599	G	C	0.554601	IFNGR1	TRUE	reported	igd
137540335	6.62e-68	0.0138938	28704	6	-0.241928	eqtl-a-ENSG00000027697	rs11754268	T	C	0.234754	IFNGR1	TRUE	reported	igd
28724374	7.82e-09	0.0131119	31355	7	0.0756882	eqtl-a-ENSG00000027697	rs56388170	T	G	0.289189	IFNGR1	TRUE	reported	igd
16170764	5.28e-09	0.0118969	31569	17	0.0694576	eqtl-a-ENSG00000027697	rs7210990	A	C	0.481977	IFNGR1	TRUE	reported	igd
176988579	1.54e-21	0.0396468	17184	5	-0.377929	eqtl-a-ENSG00000027847	rs143658086	T	C	0.0229168	B4GALT7	TRUE	reported	igd
176997824	1e-200	0.0126899	27526	5	-0.407302	eqtl-a-ENSG00000027847	rs62398472	T	C	0.287894	B4GALT7	TRUE	reported	igd
177473975	4.73e-08	0.04135	26524	5	-0.225813	eqtl-a-ENSG00000027847	rs116276523	G	A	0.0211199	B4GALT7	TRUE	reported	igd
12242458	2.82e-76	0.0141151	31345	1	-0.260892	eqtl-a-ENSG00000028137	rs6697733	C	T	0.223582	TNFRSF1B	TRUE	reported	igd
156255456	3.14e-10	0.0131353	31298	1	0.0826471	eqtl-a-ENSG00000028137	rs6684514	A	G	0.287248	TNFRSF1B	TRUE	reported	igd
144385777	3.04e-09	0.0266246	25735	6	0.157863	eqtl-a-ENSG00000028137	rs149110519	T	C	0.0526158	TNFRSF1B	TRUE	reported	igd
28724374	1.64e-08	0.0131125	31355	7	0.0740399	eqtl-a-ENSG00000028137	rs56388170	T	G	0.289189	TNFRSF1B	TRUE	reported	igd
50428428	1.6e-13	0.0123354	31185	7	0.0910168	eqtl-a-ENSG00000029534	rs12718597	A	C	0.365482	ANK1	TRUE	reported	igd
41616478	5.31e-19	0.0125468	31567	8	-0.111735	eqtl-a-ENSG00000029534	rs11989912	A	G	0.338027	ANK1	TRUE	reported	igd
41509915	1.63e-99	0.0117634	31566	8	0.249087	eqtl-a-ENSG00000029534	rs4736819	T	C	0.543505	ANK1	TRUE	reported	igd
33875262	1.96e-22	0.0128753	31185	17	0.125453	eqtl-a-ENSG00000029534	rs8073060	A	T	0.305723	ANK1	TRUE	reported	igd
155556797	1.48e-20	0.0155952	31470	6	0.144952	eqtl-a-ENSG00000029639	rs56238103	T	C	0.175598	TFB1M	TRUE	reported	igd
156021514	7.72e-12	0.0430039	1926	6	-0.294297	eqtl-a-ENSG00000029639	rs138028287	C	T	0.0194704	TFB1M	TRUE	reported	igd
155625104	2.38e-165	0.0117645	31470	6	-0.32241	eqtl-a-ENSG00000029639	rs9371371	G	A	0.5836	TFB1M	TRUE	reported	igd
4717255	6.34e-09	0.0451963	17206	17	-0.262473	eqtl-a-ENSG00000029725	rs62073600	C	T	0.0176101	RABEP1	TRUE	reported	igd
4863626	7.38e-14	0.0452221	19453	17	-0.338307	eqtl-a-ENSG00000029725	rs138742777	A	G	0.0175616	RABEP1	TRUE	reported	igd
4958757	1e-200	0.0189343	30902	17	0.574702	eqtl-a-ENSG00000029725	rs56343966	T	C	0.103458	RABEP1	TRUE	reported	igd
5257792	2.17e-56	0.0372816	31240	17	0.589904	eqtl-a-ENSG00000029725	rs78438561	G	T	0.0257023	RABEP1	TRUE	reported	igd
5175454	1e-200	0.0181124	31569	17	0.602905	eqtl-a-ENSG00000029725	rs57747791	T	A	0.112856	RABEP1	TRUE	reported	igd
4858330	3.92e-12	0.0417811	11879	17	-0.289961	eqtl-a-ENSG00000029725	rs192217367	G	A	0.0206496	RABEP1	TRUE	reported	igd
5270691	2.84e-29	0.0429623	19561	17	-0.482544	eqtl-a-ENSG00000029725	rs150231236	C	T	0.019398	RABEP1	TRUE	reported	igd
33689629	1.66e-37	0.0236945	14263	6	-0.303259	eqtl-a-ENSG00000030110	rs10947433	A	G	0.0668383	BAK1	TRUE	reported	igd
33893513	4.55e-13	0.0304259	13432	6	-0.220235	eqtl-a-ENSG00000030110	rs2147428	G	T	0.9603	BAK1	TRUE	reported	igd
33895406	3.39e-25	0.0345962	14263	6	0.358777	eqtl-a-ENSG00000030110	rs78117618	T	C	0.0302896	BAK1	TRUE	reported	igd
33463961	1e-200	0.0120743	14263	6	-0.409263	eqtl-a-ENSG00000030110	rs35144104	T	C	0.3409	BAK1	TRUE	reported	igd
33411673	2.23e-16	0.0464401	11159	6	0.381227	eqtl-a-ENSG00000030110	rs191549504	C	T	0.0166232	BAK1	TRUE	reported	igd
43561780	4.87e-20	0.011895	31240	2	-0.109038	eqtl-a-ENSG00000030582	rs7563201	A	G	0.466469	GRN	TRUE	reported	igd
43360065	9.45e-09	0.0136513	26953	2	0.0783638	eqtl-a-ENSG00000030582	rs28498283	T	A	0.254318	GRN	TRUE	reported	igd
144385777	1.26e-14	0.0266018	25735	6	-0.205097	eqtl-a-ENSG00000030582	rs149110519	T	C	0.0526158	GRN	TRUE	reported	igd
50370254	6.47e-36	0.0165899	30077	7	-0.207559	eqtl-a-ENSG00000030582	rs149007767	T	C	0.149708	GRN	TRUE	reported	igd
42417164	3.02e-122	0.0203497	28465	17	0.478479	eqtl-a-ENSG00000030582	rs114641762	A	C	0.0905088	GRN	TRUE	reported	igd
42490912	1.97e-11	0.0360798	27921	17	-0.24202	eqtl-a-ENSG00000030582	rs12451763	T	C	0.0279042	GRN	TRUE	reported	igd
119023438	1.27e-86	0.013749	26107	3	-0.27122	eqtl-a-ENSG00000031081	rs11914541	G	A	0.239931	ARHGAP31	TRUE	reported	igd
118738066	1.4e-11	0.0281427	26108	3	-0.190172	eqtl-a-ENSG00000031081	rs76136755	C	T	0.0467688	ARHGAP31	TRUE	reported	igd
119252208	2.58e-09	0.0157559	26100	3	-0.0938406	eqtl-a-ENSG00000031081	rs34844599	C	T	0.171877	ARHGAP31	TRUE	reported	igd
50225824	1.57e-11	0.0306403	30546	6	-0.20654	eqtl-a-ENSG00000031691	rs78140402	C	A	0.0391426	CENPQ	TRUE	reported	igd
49522865	2.61e-12	0.0130699	31684	6	0.0914566	eqtl-a-ENSG00000031691	rs9367361	T	G	0.2918	CENPQ	TRUE	reported	igd
49054765	1e-200	0.0118751	31671	6	-0.389617	eqtl-a-ENSG00000031691	rs6938215	A	G	0.628854	CENPQ	TRUE	reported	igd
21082931	2.25e-18	0.0121767	25056	13	-0.106478	eqtl-a-ENSG00000032742	rs9552218	T	C	0.611256	IFT88	TRUE	reported	igd
21122165	1e-200	0.0114751	28916	13	0.377753	eqtl-a-ENSG00000032742	rs7999297	G	A	0.512877	IFT88	TRUE	reported	igd
21526636	3.07e-10	0.0203691	31557	13	-0.128229	eqtl-a-ENSG00000032742	rs9316031	T	C	0.0939695	IFT88	TRUE	reported	igd
70240333	9.94e-15	0.0334171	17597	1	-0.258645	eqtl-a-ENSG00000033122	rs11808152	G	A	0.0326535	LRRC7	TRUE	reported	igd
69988363	1e-200	0.0127191	18572	1	-0.402618	eqtl-a-ENSG00000033122	rs12049210	G	A	0.713417	LRRC7	TRUE	reported	igd
70083457	1.46e-15	0.0241965	18578	1	-0.193088	eqtl-a-ENSG00000033122	rs61782217	A	G	0.0643767	LRRC7	TRUE	reported	igd
57823476	9.4e-27	0.0147477	31300	4	0.157911	eqtl-a-ENSG00000033627	rs17081935	T	C	0.202608	ATP6V0A1	TRUE	reported	igd
142337790	1.07e-09	0.0124624	24943	8	-0.0759969	eqtl-a-ENSG00000033627	rs6986779	T	C	0.349935	ATP6V0A1	TRUE	reported	igd
40608536	1.19e-41	0.0230779	31684	17	0.312016	eqtl-a-ENSG00000033627	rs3760387	T	G	0.0706528	ATP6V0A1	TRUE	reported	igd
40380203	3.35e-08	0.0483666	23680	17	-0.267076	eqtl-a-ENSG00000033627	rs117107843	A	G	0.0153453	ATP6V0A1	TRUE	reported	igd
68213895	1.99e-11	0.0121233	30902	15	0.0813024	eqtl-a-ENSG00000033800	rs436903	A	G	0.598734	PIAS1	TRUE	reported	igd
68324830	1e-200	0.0115772	30902	15	-0.361598	eqtl-a-ENSG00000033800	rs7179875	A	G	0.447129	PIAS1	TRUE	reported	igd
68619631	1.43e-25	0.0156659	31567	15	-0.163748	eqtl-a-ENSG00000033800	rs11072006	A	T	0.826759	PIAS1	TRUE	reported	igd
32424882	1.3e-10	0.012601	30211	6	0.0809917	eqtl-a-ENSG00000034053	rs7763262	C	T	0.666017	APBA2	TRUE	reported	igd
94450233	2.49e-08	0.0120132	31484	10	0.0669643	eqtl-a-ENSG00000034053	rs9420589	T	G	0.428682	APBA2	TRUE	reported	igd
111904371	1.44e-09	0.0119111	28417	12	-0.0720764	eqtl-a-ENSG00000034053	rs4766578	A	T	0.531061	APBA2	TRUE	reported	igd
29359671	2.2e-09	0.0164941	31067	15	-0.0986759	eqtl-a-ENSG00000034053	rs28628664	T	C	0.153413	APBA2	TRUE	reported	igd
29034720	3.86e-09	0.0119031	24814	15	-0.0701118	eqtl-a-ENSG00000034053	rs12101582	C	G	0.475556	APBA2	TRUE	reported	igd
29234864	1.05e-120	0.0174392	31185	15	0.407409	eqtl-a-ENSG00000034053	rs1540642	C	T	0.128705	APBA2	TRUE	reported	igd
30942625	2.54e-08	0.0122263	31185	16	0.0681067	eqtl-a-ENSG00000034053	rs10782001	A	G	0.616392	APBA2	TRUE	reported	igd
248039451	3.65e-43	0.012502	31470	1	-0.172202	eqtl-a-ENSG00000034152	rs3811444	T	C	0.337611	MAP2K3	TRUE	reported	igd
205237137	4.14e-13	0.0122342	31470	1	0.0887105	eqtl-a-ENSG00000034152	rs1668871	C	T	0.380783	MAP2K3	TRUE	reported	igd
60719970	1.59e-08	0.016465	31086	2	-0.0930567	eqtl-a-ENSG00000034152	rs766432	A	C	0.845872	MAP2K3	TRUE	reported	igd
173287851	8.42e-20	0.012132	31470	5	0.110495	eqtl-a-ENSG00000034152	rs875741	A	G	0.396388	MAP2K3	TRUE	reported	igd
30128442	1.32e-16	0.0235622	26198	6	-0.194906	eqtl-a-ENSG00000034152	rs12212092	T	C	0.068141	MAP2K3	TRUE	reported	igd
50427982	1e-200	0.0115676	31470	7	0.363133	eqtl-a-ENSG00000034152	rs6592965	A	G	0.449532	MAP2K3	TRUE	reported	igd
21178335	2.88e-13	0.0125847	31141	17	-0.0918655	eqtl-a-ENSG00000034152	rs4986004	C	A	0.33516	MAP2K3	TRUE	reported	igd
40005650	1.64e-08	0.0222779	31355	17	0.125783	eqtl-a-ENSG00000034152	rs11079018	G	A	0.922832	MAP2K3	TRUE	reported	igd
27179590	2.81e-42	0.014376	27110	17	-0.195884	eqtl-a-ENSG00000034152	rs35033748	C	T	0.215702	MAP2K3	TRUE	reported	igd
55991637	3.8e-08	0.011893	26118	20	0.0654117	eqtl-a-ENSG00000034152	rs6014993	G	A	0.490224	MAP2K3	TRUE	reported	igd
23368	1e-200	0.0127628	17341	2	0.451343	eqtl-a-ENSG00000035115	rs12714397	A	C	0.275878	SH3YL1	TRUE	reported	igd
659381	2.19e-32	0.0146778	30557	2	-0.173908	eqtl-a-ENSG00000035115	rs7591830	G	C	0.204713	SH3YL1	TRUE	reported	igd
310687	3.01e-149	0.0155787	30746	2	-0.405346	eqtl-a-ENSG00000035115	rs6754607	G	A	0.832749	SH3YL1	TRUE	reported	igd
661048	1e-12	0.0205751	31016	2	0.146709	eqtl-a-ENSG00000035115	rs6734782	C	A	0.908195	SH3YL1	TRUE	reported	igd
47262246	1.27e-08	0.0122937	28917	3	-0.0699535	eqtl-a-ENSG00000035115	rs11920354	A	C	0.372903	SH3YL1	TRUE	reported	igd
118153977	7.89e-11	0.0128668	31569	1	0.0836692	eqtl-a-ENSG00000035403	rs826415	G	T	0.308498	VCL	TRUE	reported	igd
56849749	1e-200	0.0117966	31684	3	0.392426	eqtl-a-ENSG00000035403	rs1354034	C	T	0.618137	VCL	TRUE	reported	igd
144385777	2.71e-11	0.0266159	25735	6	0.177302	eqtl-a-ENSG00000035403	rs149110519	T	C	0.0526158	VCL	TRUE	reported	igd
99192919	2.3e-22	0.0139512	26161	9	0.13571	eqtl-a-ENSG00000035403	rs10820606	C	A	0.236914	VCL	TRUE	reported	igd
76027514	2.21e-50	0.0122306	23725	10	0.182561	eqtl-a-ENSG00000035403	rs61863650	T	G	0.370107	VCL	TRUE	reported	igd
75773362	1.83e-14	0.0126208	31017	10	0.0966983	eqtl-a-ENSG00000035403	rs1403629	G	C	0.668915	VCL	TRUE	reported	igd
75867193	1e-200	0.0169752	31684	10	-0.706367	eqtl-a-ENSG00000035403	rs2279648	T	G	0.125164	VCL	TRUE	reported	igd
243268	2.22e-28	0.0142589	31569	11	0.157545	eqtl-a-ENSG00000035403	rs505404	G	T	0.222031	VCL	TRUE	reported	igd
122216910	1.18e-21	0.0189886	30031	12	0.181535	eqtl-a-ENSG00000035403	rs11553699	G	A	0.10963	VCL	TRUE	reported	igd
54712308	1.21e-19	0.0120663	31684	12	0.109414	eqtl-a-ENSG00000035403	rs10876550	A	G	0.590064	VCL	TRUE	reported	igd
33864771	1.26e-17	0.0290592	29836	17	0.248389	eqtl-a-ENSG00000035403	rs8082605	T	G	0.0436372	VCL	TRUE	reported	igd
33886764	3.22e-19	0.0508421	20854	17	0.455596	eqtl-a-ENSG00000035403	rs145171343	T	C	0.0138172	VCL	TRUE	reported	igd
20720973	1.03e-08	0.0118899	31300	18	0.0680852	eqtl-a-ENSG00000035403	rs11082304	T	G	0.50307	VCL	TRUE	reported	igd
1923271	1.11e-08	0.0131461	31684	20	-0.0751022	eqtl-a-ENSG00000035403	rs4814779	A	C	0.286694	VCL	TRUE	reported	igd
128297569	9.86e-09	0.0121723	31355	3	0.0697888	eqtl-a-ENSG00000035664	rs9880192	C	G	0.392874	DAPK2	TRUE	reported	igd
64159176	9.93e-14	0.0153574	25524	15	0.114288	eqtl-a-ENSG00000035664	rs113453908	T	C	0.183153	DAPK2	TRUE	reported	igd
64314274	1.74e-96	0.0164829	31352	15	0.343563	eqtl-a-ENSG00000035664	rs332280	T	C	0.85144	DAPK2	TRUE	reported	igd
38156712	4.82e-10	0.0122441	30971	17	-0.0762182	eqtl-a-ENSG00000035664	rs4794822	T	C	0.380161	DAPK2	TRUE	reported	igd
85788175	1.7e-20	0.011924	31569	2	0.110652	eqtl-a-ENSG00000035681	rs7568458	A	T	0.451312	NSMAF	TRUE	reported	igd
59344064	2.11e-16	0.0402513	28620	8	0.33068	eqtl-a-ENSG00000035681	rs74884939	C	T	0.0222553	NSMAF	TRUE	reported	igd
59418851	1e-200	0.0122853	31684	8	0.462693	eqtl-a-ENSG00000035681	rs10106272	C	T	0.308354	NSMAF	TRUE	reported	igd
244461792	1e-200	0.0155668	30277	1	-0.635376	eqtl-a-ENSG00000035687	rs72765888	G	T	0.154672	ADSS2	TRUE	reported	igd
244416723	7.09e-40	0.0120889	30054	1	0.159766	eqtl-a-ENSG00000035687	rs10754823	G	T	0.602826	ADSS2	TRUE	reported	igd
244532219	5.67e-21	0.0137371	30601	1	-0.129075	eqtl-a-ENSG00000035687	rs4658419	T	A	0.751897	ADSS2	TRUE	reported	igd
244512342	5.62e-17	0.01318	27015	1	0.110358	eqtl-a-ENSG00000035687	rs900892	G	A	0.283001	ADSS2	TRUE	reported	igd
68314440	3.74e-38	0.0120833	21335	4	-0.156049	eqtl-a-ENSG00000035720	rs7681618	G	A	0.601094	STAP1	TRUE	reported	igd
68259882	8.22e-15	0.0121995	26408	4	-0.0947209	eqtl-a-ENSG00000035720	rs4241679	A	T	0.614011	STAP1	TRUE	reported	igd
158252438	4.98e-08	0.0244103	26295	5	-0.133083	eqtl-a-ENSG00000035720	rs17056278	G	C	0.0633351	STAP1	TRUE	reported	igd
31237858	5.66e-10	0.012846	22220	6	-0.0796374	eqtl-a-ENSG00000035720	rs34794906	C	T	0.310471	STAP1	TRUE	reported	igd
38051348	5.84e-18	0.0118723	26026	17	-0.102527	eqtl-a-ENSG00000035720	rs8067378	G	A	0.497388	STAP1	TRUE	reported	igd
44747947	1.4e-09	0.0136698	26026	20	-0.0827733	eqtl-a-ENSG00000035720	rs4810485	G	T	0.746826	STAP1	TRUE	reported	igd
101267385	3.4e-10	0.0124601	26280	3	-0.0782408	eqtl-a-ENSG00000035862	rs13062095	C	T	0.350092	TIMP2	TRUE	reported	igd
144385777	2.06e-19	0.0265814	20446	6	0.239496	eqtl-a-ENSG00000035862	rs149110519	T	C	0.0526158	TIMP2	TRUE	reported	igd
76852828	1e-200	0.0152049	26395	17	0.469469	eqtl-a-ENSG00000035862	rs1384364	G	A	0.826299	TIMP2	TRUE	reported	igd
77133547	4.32e-09	0.04235	15875	17	-0.248649	eqtl-a-ENSG00000035862	rs138905266	T	C	0.0201069	TIMP2	TRUE	reported	igd
76904160	7.87e-16	0.0119441	25942	17	-0.0962231	eqtl-a-ENSG00000035862	rs6501264	T	C	0.446762	TIMP2	TRUE	reported	igd
8504421	1.42e-08	0.0119903	31569	1	-0.0680019	eqtl-a-ENSG00000036448	rs159963	A	C	0.564555	MYOM2	TRUE	reported	igd
2066477	1e-200	0.0202004	31569	8	1.02396	eqtl-a-ENSG00000036448	rs62478453	G	A	0.0798105	MYOM2	TRUE	reported	igd
2226119	1.54e-60	0.0372353	24719	8	0.611146	eqtl-a-ENSG00000036448	rs71519834	G	A	0.025733	MYOM2	TRUE	reported	igd
2114805	3.5e-36	0.0357709	23196	8	-0.449279	eqtl-a-ENSG00000036448	rs186777105	G	A	0.0281717	MYOM2	TRUE	reported	igd
2966852	2.18e-09	0.016477	31684	8	-0.0985984	eqtl-a-ENSG00000036448	rs750318	C	T	0.846199	MYOM2	TRUE	reported	igd
1971299	3.32e-26	0.0119597	31017	8	0.126651	eqtl-a-ENSG00000036448	rs4876254	A	G	0.56555	MYOM2	TRUE	reported	igd
2046002	1e-200	0.0161971	31564	8	0.59767	eqtl-a-ENSG00000036448	rs3824184	A	G	0.143833	MYOM2	TRUE	reported	igd
2391533	7.09e-09	0.044624	23970	8	-0.258315	eqtl-a-ENSG00000036448	rs17693117	T	C	0.0180736	MYOM2	TRUE	reported	igd
2522583	2.05e-16	0.0118994	26065	8	-0.0978034	eqtl-a-ENSG00000036448	rs58084828	A	C	0.53192	MYOM2	TRUE	reported	igd
2123793	5.36e-107	0.0356929	26395	8	-0.784235	eqtl-a-ENSG00000036448	rs111994531	G	A	0.0276501	MYOM2	TRUE	reported	igd
20130102	8.21e-16	0.02697	31529	8	0.217138	eqtl-a-ENSG00000036565	rs56268521	A	G	0.051087	SLC18A1	TRUE	reported	igd
19905904	1.19e-12	0.0225041	31196	8	0.159939	eqtl-a-ENSG00000036565	rs78299715	G	C	0.0753794	SLC18A1	TRUE	reported	igd
20010261	1e-200	0.0114286	31191	8	0.432951	eqtl-a-ENSG00000036565	rs73210887	T	G	0.438179	SLC18A1	TRUE	reported	igd
6573286	1.01e-89	0.0302964	29265	5	0.608485	eqtl-a-ENSG00000037474	rs75506645	A	G	0.0390451	NSUN2	TRUE	reported	igd
6948198	4.35e-20	0.0119303	31483	5	0.109511	eqtl-a-ENSG00000037474	rs34565284	A	G	0.449012	NSUN2	TRUE	reported	igd
6682677	2.31e-35	0.0321819	29659	5	-0.399371	eqtl-a-ENSG00000037474	rs77431911	G	C	0.0350635	NSUN2	TRUE	reported	igd
6575251	1.55e-28	0.0505468	24409	5	-0.560109	eqtl-a-ENSG00000037474	rs80037445	T	C	0.0139392	NSUN2	TRUE	reported	igd
6641556	2.51e-22	0.0409237	27197	5	-0.397721	eqtl-a-ENSG00000037474	rs80329314	T	C	0.0214718	NSUN2	TRUE	reported	igd
6599940	1e-200	0.0162068	31684	5	0.705178	eqtl-a-ENSG00000037474	rs3776448	T	C	0.137942	NSUN2	TRUE	reported	igd
6585234	1e-200	0.0180447	31345	5	-0.671719	eqtl-a-ENSG00000037474	rs575421	C	T	0.888504	NSUN2	TRUE	reported	igd
13899223	1.13e-129	0.01755	26318	19	-0.425201	eqtl-a-ENSG00000037757	rs34596409	A	G	0.126392	MRI1	TRUE	reported	igd
13865275	1e-200	0.0115041	27564	19	-0.363375	eqtl-a-ENSG00000037757	rs435207	T	A	0.503304	MRI1	TRUE	reported	igd
13858096	4.6e-19	0.0129571	31354	19	-0.115594	eqtl-a-ENSG00000037757	rs383243	A	T	0.299532	MRI1	TRUE	reported	igd
178336508	1e-200	0.0232097	31237	4	-0.762272	eqtl-a-ENSG00000038002	rs55894716	C	T	0.065362	AGA	TRUE	reported	igd
178325212	1e-200	0.014293	30902	4	-0.466003	eqtl-a-ENSG00000038002	rs4690512	G	A	0.797905	AGA	TRUE	reported	igd
178633310	1.12e-57	0.0327652	30543	4	-0.524498	eqtl-a-ENSG00000038002	rs141292540	T	C	0.0335323	AGA	TRUE	reported	igd
178895392	2.3e-25	0.0118596	31231	4	-0.123422	eqtl-a-ENSG00000038002	rs13131197	T	G	0.492124	AGA	TRUE	reported	igd
179229358	2.52e-08	0.0396306	20421	4	-0.220818	eqtl-a-ENSG00000038002	rs146343140	A	G	0.0230353	AGA	TRUE	reported	igd
92753336	8.7e-09	0.0429779	21629	1	0.247321	eqtl-a-ENSG00000038427	rs141094656	C	T	0.0195137	VCAN	TRUE	reported	igd
182323766	8.63e-20	0.0119705	31569	2	0.10899	eqtl-a-ENSG00000038427	rs1375493	A	G	0.565077	VCAN	TRUE	reported	igd
128297569	5.66e-11	0.012168	31569	3	-0.0797284	eqtl-a-ENSG00000038427	rs9880192	C	G	0.392874	VCAN	TRUE	reported	igd
82832139	1.41e-12	0.0118825	31569	5	-0.0841617	eqtl-a-ENSG00000038427	rs309560	G	C	0.497509	VCAN	TRUE	reported	igd
137881690	3.34e-17	0.0126097	31240	7	0.10635	eqtl-a-ENSG00000038427	rs7785014	C	T	0.668332	VCAN	TRUE	reported	igd
113912553	6.87e-15	0.0118964	31569	9	-0.0926346	eqtl-a-ENSG00000038427	rs10980797	G	A	0.472236	VCAN	TRUE	reported	igd
54685880	9.24e-11	0.0256111	29836	12	-0.165924	eqtl-a-ENSG00000038427	rs35979828	T	C	0.0571059	VCAN	TRUE	reported	igd
40974023	3.22e-08	0.0292395	29277	13	0.161665	eqtl-a-ENSG00000038427	rs77526211	A	G	0.0432109	VCAN	TRUE	reported	igd
103847287	1.39e-10	0.0133535	30165	14	0.0856936	eqtl-a-ENSG00000038427	rs8022179	A	T	0.727869	VCAN	TRUE	reported	igd
85946450	8.51e-16	0.0120247	31684	16	-0.0967559	eqtl-a-ENSG00000038427	rs424971	C	T	0.421674	VCAN	TRUE	reported	igd
16019984	6.4e-85	0.0222759	31352	8	-0.434991	eqtl-a-ENSG00000038945	rs73665242	C	A	0.0751576	MSR1	TRUE	reported	igd
16166251	2.07e-21	0.0452389	27283	8	0.429838	eqtl-a-ENSG00000038945	rs75959292	C	T	0.0175051	MSR1	TRUE	reported	igd
16510222	1.65e-13	0.0236286	28703	8	0.174256	eqtl-a-ENSG00000038945	rs822284	C	T	0.0678005	MSR1	TRUE	reported	igd
16375320	1e-200	0.0127181	30532	8	-0.395229	eqtl-a-ENSG00000038945	rs73191891	T	C	0.287815	MSR1	TRUE	reported	igd
67997920	1.1e-09	0.0171758	31077	16	-0.104666	eqtl-a-ENSG00000039068	rs3785100	C	T	0.139114	CDH1	TRUE	reported	igd
68827720	1.25e-11	0.0330671	29616	16	0.224003	eqtl-a-ENSG00000039068	rs36085011	A	G	0.0334074	CDH1	TRUE	reported	igd
68811307	2.09e-183	0.0116795	31467	16	0.337312	eqtl-a-ENSG00000039068	rs11642362	C	T	0.569345	CDH1	TRUE	reported	igd
56849749	1.99e-08	0.0122367	31684	3	-0.0686858	eqtl-a-ENSG00000039523	rs1354034	C	T	0.618137	RIPOR1	TRUE	reported	igd
50370254	4.49e-16	0.0166427	30077	7	-0.135214	eqtl-a-ENSG00000039523	rs149007767	T	C	0.149708	RIPOR1	TRUE	reported	igd
67607848	1.78e-128	0.0208327	31567	16	-0.502355	eqtl-a-ENSG00000039523	rs111893345	T	C	0.0857429	RIPOR1	TRUE	reported	igd
34797943	2.93e-08	0.0119513	31558	5	-0.0662772	eqtl-a-ENSG00000039560	rs13155753	G	A	0.449647	RAI14	TRUE	reported	igd
34541312	4.39e-47	0.0158144	31355	5	0.227909	eqtl-a-ENSG00000039560	rs12153461	T	G	0.167713	RAI14	TRUE	reported	igd
34743608	3.24e-68	0.0170926	31563	5	0.298323	eqtl-a-ENSG00000039560	rs56142210	A	C	0.137628	RAI14	TRUE	reported	igd
50370254	2.43e-13	0.01665	29328	7	0.121928	eqtl-a-ENSG00000039650	rs149007767	T	C	0.149708	PNKP	TRUE	reported	igd
50300026	1e-200	0.0113992	23741	19	0.42704	eqtl-a-ENSG00000039650	rs28413128	G	A	0.454777	PNKP	TRUE	reported	igd
50362286	1.85e-121	0.033392	29614	19	-0.782562	eqtl-a-ENSG00000039650	rs16981493	C	T	0.0315762	PNKP	TRUE	reported	igd
50434021	6.09e-11	0.0263775	29086	19	0.172546	eqtl-a-ENSG00000039650	rs11554772	T	C	0.0536349	PNKP	TRUE	reported	igd
168904051	1e-200	0.0242304	24110	5	-0.796944	eqtl-a-ENSG00000040275	rs113640400	C	T	0.0595909	SPDL1	TRUE	reported	igd
169081212	3.47e-19	0.0375408	20308	5	0.336091	eqtl-a-ENSG00000040275	rs140642519	A	G	0.0256513	SPDL1	TRUE	reported	igd
168900699	7.65e-93	0.0122906	24908	5	-0.251199	eqtl-a-ENSG00000040275	rs255738	C	G	0.649127	SPDL1	TRUE	reported	igd
50370254	3.11e-09	0.0166609	30077	7	0.0987292	eqtl-a-ENSG00000040633	rs149007767	T	C	0.149708	PHF23	TRUE	reported	igd
7112596	6.71e-39	0.0338683	30546	17	0.441846	eqtl-a-ENSG00000040633	rs72837700	C	A	0.0315064	PHF23	TRUE	reported	igd
7163350	2.88e-110	0.0167444	31684	17	-0.373587	eqtl-a-ENSG00000040633	rs1215	G	A	0.142283	PHF23	TRUE	reported	igd
56849749	1e-200	0.011828	31256	3	0.378849	eqtl-a-ENSG00000041353	rs1354034	C	T	0.618137	RAB27B	TRUE	reported	igd
106372219	1.76e-13	0.0119388	30872	7	0.0879376	eqtl-a-ENSG00000041353	rs342293	G	C	0.450728	RAB27B	TRUE	reported	igd
4844265	1.66e-08	0.0146662	31256	9	0.0827817	eqtl-a-ENSG00000041353	rs2236496	C	T	0.207279	RAB27B	TRUE	reported	igd
99192919	5.83e-23	0.0139499	25848	9	0.137634	eqtl-a-ENSG00000041353	rs10820606	C	A	0.236914	RAB27B	TRUE	reported	igd
202856	8.75e-45	0.0144671	25797	11	0.203135	eqtl-a-ENSG00000041353	rs11602954	A	G	0.211758	RAB27B	TRUE	reported	igd
54685880	5.95e-11	0.0256103	29523	12	0.167624	eqtl-a-ENSG00000041353	rs35979828	T	C	0.0571059	RAB27B	TRUE	reported	igd
33875262	2.62e-16	0.012888	30872	17	-0.105545	eqtl-a-ENSG00000041353	rs8073060	A	T	0.305723	RAB27B	TRUE	reported	igd
52488869	6.56e-55	0.0133009	31256	18	0.207583	eqtl-a-ENSG00000041353	rs7244800	A	G	0.26942	RAB27B	TRUE	reported	igd
52559705	4.36e-11	0.0127024	30589	18	-0.0837254	eqtl-a-ENSG00000041353	rs11872375	A	T	0.323557	RAB27B	TRUE	reported	igd
1923734	2.98e-13	0.0125022	30872	20	-0.0912073	eqtl-a-ENSG00000041353	rs6136489	G	T	0.344366	RAB27B	TRUE	reported	igd
1819280	4.54e-09	0.0118931	30102	20	0.069733	eqtl-a-ENSG00000041353	rs156356	C	T	0.48686	RAB27B	TRUE	reported	igd
109074098	6.23e-20	0.0205619	26494	13	-0.187936	eqtl-a-ENSG00000041515	rs58251014	T	G	0.0917	MYO16	TRUE	reported	igd
109004653	8.89e-28	0.0132823	26605	13	0.145091	eqtl-a-ENSG00000041515	rs9301290	G	C	0.274403	MYO16	TRUE	reported	igd
108957063	1e-200	0.0129139	25942	13	0.568627	eqtl-a-ENSG00000041515	rs9520836	G	A	0.248516	MYO16	TRUE	reported	igd
194354509	1e-200	0.0123822	25984	3	-0.385149	eqtl-a-ENSG00000041802	rs6437393	T	G	0.316214	LSG1	TRUE	reported	igd
194418689	1e-200	0.0185044	26264	3	0.776544	eqtl-a-ENSG00000041802	rs73890213	T	C	0.102479	LSG1	TRUE	reported	igd
194430723	6.01e-15	0.0172687	20673	3	-0.134763	eqtl-a-ENSG00000041802	rs4677623	T	G	0.862937	LSG1	TRUE	reported	igd
43116830	1.11e-36	0.0127286	31146	5	0.161028	eqtl-a-ENSG00000042317	rs1532331	T	G	0.683885	SPATA7	TRUE	reported	igd
88827433	5.58e-160	0.014628	29735	14	0.394237	eqtl-a-ENSG00000042317	rs35823815	A	G	0.19577	SPATA7	TRUE	reported	igd
88796823	1.56e-14	0.0240799	31031	14	0.184998	eqtl-a-ENSG00000042317	rs73314274	A	G	0.0650713	SPATA7	TRUE	reported	igd
85619423	7.23e-12	0.0403246	10658	2	0.276345	eqtl-a-ENSG00000042445	rs145297992	G	A	0.0222054	RETSAT	TRUE	reported	igd
85521105	1e-200	0.0114249	13925	2	0.399322	eqtl-a-ENSG00000042445	rs6718291	A	C	0.484706	RETSAT	TRUE	reported	igd
85808087	1.09e-33	0.0214465	14257	2	-0.259438	eqtl-a-ENSG00000042445	rs72843861	T	C	0.0831367	RETSAT	TRUE	reported	igd
85534567	2.87e-26	0.0289857	14262	2	0.307356	eqtl-a-ENSG00000042493	rs61326180	A	G	0.0437422	CAPG	TRUE	reported	igd
85519840	1e-200	0.0279953	14253	2	-0.8631	eqtl-a-ENSG00000042493	rs139922251	A	C	0.0443098	CAPG	TRUE	reported	igd
85682100	1.27e-35	0.0508126	9924	2	-0.632993	eqtl-a-ENSG00000042493	rs139348324	T	C	0.0137599	CAPG	TRUE	reported	igd
85658232	1e-200	0.0121093	14166	2	0.378407	eqtl-a-ENSG00000042493	rs11674612	G	A	0.344899	CAPG	TRUE	reported	igd
50427982	3.57e-21	0.011927	31684	7	-0.112642	eqtl-a-ENSG00000042753	rs6592965	A	G	0.449532	AP2S1	TRUE	reported	igd
47298001	3.54e-10	0.0143768	31270	19	0.090187	eqtl-a-ENSG00000042753	rs57753335	C	T	0.218763	AP2S1	TRUE	reported	igd
47441846	2.44e-67	0.0118867	31562	19	0.206088	eqtl-a-ENSG00000042753	rs311379	C	G	0.567241	AP2S1	TRUE	reported	igd
133685503	1.26e-12	0.054864	9204	8	0.389469	eqtl-a-ENSG00000042832	rs150349565	T	C	0.0118673	TG	TRUE	reported	igd
134108453	3.8e-17	0.0118935	31466	8	-0.100129	eqtl-a-ENSG00000042832	rs2069568	T	C	0.47119	TG	TRUE	reported	igd
133785737	1e-200	0.0116082	31355	8	0.357912	eqtl-a-ENSG00000042832	rs2467959	C	T	0.560901	TG	TRUE	reported	igd
144385777	1.28e-08	0.0266272	25735	6	0.15148	eqtl-a-ENSG00000042980	rs149110519	T	C	0.0526158	ADAM28	TRUE	reported	igd
24141928	1.41e-10	0.0165867	31228	8	-0.1064	eqtl-a-ENSG00000042980	rs397667	T	C	0.848736	ADAM28	TRUE	reported	igd
24214935	1.33e-126	0.0120271	31559	8	-0.287866	eqtl-a-ENSG00000042980	rs892587	A	C	0.378908	ADAM28	TRUE	reported	igd
111884608	4.46e-08	0.0119332	28418	12	0.0652948	eqtl-a-ENSG00000042980	rs3184504	C	T	0.542056	ADAM28	TRUE	reported	igd
169735262	8.42e-89	0.0161428	30688	5	0.322516	eqtl-a-ENSG00000043462	rs12652307	C	G	0.156774	LCP2	TRUE	reported	igd
169540994	7.5e-14	0.0426333	27962	5	-0.318842	eqtl-a-ENSG00000043462	rs146319868	T	G	0.0198043	LCP2	TRUE	reported	igd
169761334	8.05e-28	0.0121137	31470	5	0.132433	eqtl-a-ENSG00000043462	rs315773	A	G	0.603085	LCP2	TRUE	reported	igd
40354973	7.86e-23	0.0352409	31120	1	0.346644	eqtl-a-ENSG00000043514	rs80342257	C	T	0.0291803	TRIT1	TRUE	reported	igd
40221806	6e-21	0.0499515	17371	1	0.46905	eqtl-a-ENSG00000043514	rs150780735	T	C	0.0143136	TRIT1	TRUE	reported	igd
40260447	1e-200	0.0170604	27310	1	0.583833	eqtl-a-ENSG00000043514	rs230288	G	A	0.870969	TRIT1	TRUE	reported	igd
137358317	4.47e-27	0.020733	29796	5	-0.223415	eqtl-a-ENSG00000044115	rs78386494	T	C	0.0897985	CTNNA1	TRUE	reported	igd
137980855	1e-200	0.012065	27359	5	-0.367514	eqtl-a-ENSG00000044115	rs6596446	C	T	0.352827	CTNNA1	TRUE	reported	igd
138055308	1e-200	0.0154793	31529	5	0.484873	eqtl-a-ENSG00000044115	rs17286171	T	C	0.165679	CTNNA1	TRUE	reported	igd
138472048	6.16e-10	0.0473239	7882	5	-0.29276	eqtl-a-ENSG00000044115	rs116346542	T	G	0.0160314	CTNNA1	TRUE	reported	igd
139091316	2.48e-09	0.032527	29707	5	0.193962	eqtl-a-ENSG00000044115	rs72790996	A	G	0.0345939	CTNNA1	TRUE	reported	igd
139066854	2.44e-85	0.020789	27095	5	-0.406978	eqtl-a-ENSG00000044115	rs34897167	A	C	0.0874433	CTNNA1	TRUE	reported	igd
50370254	4.39e-19	0.0166347	30037	7	-0.148493	eqtl-a-ENSG00000044115	rs149007767	T	C	0.149708	CTNNA1	TRUE	reported	igd
31240721	5.19e-10	0.0119074	30602	6	0.0739854	eqtl-a-ENSG00000044574	rs2249742	T	C	0.470933	HSPA5	TRUE	reported	igd
128118864	1.37e-56	0.0386177	25632	9	0.612155	eqtl-a-ENSG00000044574	rs2416962	G	A	0.0239091	HSPA5	TRUE	reported	igd
127832040	1.04e-10	0.0183885	31562	9	-0.118817	eqtl-a-ENSG00000044574	rs11790965	C	T	0.118492	HSPA5	TRUE	reported	igd
56356502	6.12e-23	0.0461111	22060	17	-0.454711	eqtl-a-ENSG00000044574	rs56378716	G	A	0.0168293	HSPA5	TRUE	reported	igd
13000550	4.12e-13	0.0123682	31569	19	0.0896908	eqtl-a-ENSG00000044574	rs56397034	C	G	0.361095	HSPA5	TRUE	reported	igd
144385777	3.79e-08	0.0266292	25521	6	0.146469	eqtl-a-ENSG00000047056	rs149110519	T	C	0.0526158	WDR37	TRUE	reported	igd
1096932	2.56e-69	0.0366664	31141	10	0.645248	eqtl-a-ENSG00000047056	rs7100196	A	G	0.026484	WDR37	TRUE	reported	igd
1196692	4.29e-10	0.0233453	29907	10	-0.145749	eqtl-a-ENSG00000047056	rs57148007	T	C	0.0696718	WDR37	TRUE	reported	igd
1156165	2.96e-20	0.0224186	31086	10	-0.206711	eqtl-a-ENSG00000047056	rs10794720	C	T	0.924194	WDR37	TRUE	reported	igd
112323305	1.24e-12	0.0132207	27156	5	0.0938841	eqtl-a-ENSG00000047188	rs62366969	G	A	0.280784	YTHDC2	TRUE	reported	igd
112681830	2.53e-23	0.0136094	31684	5	0.13541	eqtl-a-ENSG00000047188	rs6876848	A	G	0.254895	YTHDC2	TRUE	reported	igd
113237169	2.91e-08	0.0469918	19579	5	0.260668	eqtl-a-ENSG00000047188	rs114855595	T	G	0.0162714	YTHDC2	TRUE	reported	igd
112760874	1e-200	0.014702	31569	5	0.448675	eqtl-a-ENSG00000047188	rs10063334	C	T	0.189741	YTHDC2	TRUE	reported	igd
36069805	2.45e-10	0.0131235	26410	4	-0.0830677	eqtl-a-ENSG00000047365	rs7657166	A	G	0.288098	ARAP2	TRUE	reported	igd
36376074	2.54e-09	0.0206716	26295	4	-0.123172	eqtl-a-ENSG00000047365	rs34967438	T	C	0.090964	ARAP2	TRUE	reported	igd
36312542	6.14e-156	0.0300415	26004	4	-0.799213	eqtl-a-ENSG00000047365	rs28530750	A	G	0.0388887	ARAP2	TRUE	reported	igd
144385777	6.45e-13	0.0266091	20501	6	0.191335	eqtl-a-ENSG00000047365	rs149110519	T	C	0.0526158	ARAP2	TRUE	reported	igd
186954285	1.23e-14	0.0120199	31565	1	0.0927122	eqtl-a-ENSG00000047410	rs10752988	C	T	0.576482	TPR	TRUE	reported	igd
186301050	1.45e-136	0.0157826	31569	1	-0.392565	eqtl-a-ENSG00000047410	rs3736597	C	G	0.162716	TPR	TRUE	reported	igd
31851234	1.33e-08	0.0146941	30872	6	0.083495	eqtl-a-ENSG00000047410	rs652888	G	A	0.206206	TPR	TRUE	reported	igd
16442019	1.9e-14	0.012647	22704	19	-0.0968368	eqtl-a-ENSG00000047410	rs55908509	A	G	0.3284	TPR	TRUE	reported	igd
15441925	1e-200	0.0208299	31353	6	0.653483	eqtl-a-ENSG00000047579	rs7756497	T	C	0.0832516	DTNBP1	TRUE	reported	igd
15799979	1.92e-26	0.0371863	27261	6	0.395696	eqtl-a-ENSG00000047579	rs112876093	T	C	0.0260937	DTNBP1	TRUE	reported	igd
15536762	2.36e-61	0.0179846	31354	6	-0.297224	eqtl-a-ENSG00000047579	rs62396144	A	G	0.122429	DTNBP1	TRUE	reported	igd
139840693	9.51e-11	0.0119103	9188	6	0.0771147	eqtl-a-ENSG00000047597	rs592423	C	A	0.532047	XK	TRUE	reported	igd
135419018	2.08e-08	0.0134807	9188	6	0.0755663	eqtl-a-ENSG00000047597	rs9399137	C	T	0.264393	XK	TRUE	reported	igd
50427982	2.11e-18	0.0119323	9188	7	0.104424	eqtl-a-ENSG00000047597	rs6592965	A	G	0.449532	XK	TRUE	reported	igd
43831259	1.1e-08	0.0135678	9188	18	0.0775226	eqtl-a-ENSG00000047597	rs9944715	G	A	0.740866	XK	TRUE	reported	igd
56849749	5.87e-13	0.0122279	23703	3	0.0880824	eqtl-a-ENSG00000047617	rs1354034	C	T	0.618137	ANO2	TRUE	reported	igd
6072011	5.74e-14	0.0134646	23374	12	0.101172	eqtl-a-ENSG00000047617	rs10849364	A	G	0.26465	ANO2	TRUE	reported	igd
6167118	3.92e-08	0.0221377	23701	12	0.121635	eqtl-a-ENSG00000047617	rs35365059	T	C	0.0782501	ANO2	TRUE	reported	igd
43359061	7.6e-09	0.0135507	9188	2	-0.0782798	eqtl-a-ENSG00000047644	rs12466022	A	C	0.260124	WWC3	TRUE	reported	igd
144385777	2.58e-12	0.0266116	5511	6	-0.186247	eqtl-a-ENSG00000047644	rs149110519	T	C	0.0526158	WWC3	TRUE	reported	igd
50370254	4.76e-21	0.0166295	8025	7	0.156558	eqtl-a-ENSG00000047644	rs149007767	T	C	0.149708	WWC3	TRUE	reported	igd
28724374	2.89e-09	0.013111	9188	7	0.0778529	eqtl-a-ENSG00000047644	rs56388170	T	G	0.289189	WWC3	TRUE	reported	igd
40974023	3.24e-08	0.0292395	9188	13	-0.161627	eqtl-a-ENSG00000047644	rs77526211	A	G	0.0432109	WWC3	TRUE	reported	igd
175815591	4.61e-32	0.0448517	9548	5	0.528627	eqtl-a-ENSG00000048162	rs141048893	G	A	0.0177524	NOP16	TRUE	reported	igd
175632897	3.57e-11	0.0320421	21378	5	0.212148	eqtl-a-ENSG00000048162	rs181254695	A	G	0.0356675	NOP16	TRUE	reported	igd
175811233	1.3e-129	0.0239257	24702	5	0.579534	eqtl-a-ENSG00000048162	rs1065206	T	C	0.0634362	NOP16	TRUE	reported	igd
28724374	2.55e-13	0.0131025	31101	7	0.0958593	eqtl-a-ENSG00000048392	rs56388170	T	G	0.289189	RRM2B	TRUE	reported	igd
103250775	9.89e-38	0.0219585	31314	8	-0.281927	eqtl-a-ENSG00000048392	rs1037700	C	G	0.0788321	RRM2B	TRUE	reported	igd
103251997	3.67e-85	0.0135444	31430	8	-0.264871	eqtl-a-ENSG00000048392	rs2853231	A	G	0.251005	RRM2B	TRUE	reported	igd
32665420	2.35e-08	0.0186529	30211	6	-0.10416	eqtl-a-ENSG00000048462	rs10484561	G	T	0.114756	TNFRSF17	TRUE	reported	igd
112072424	3.95e-08	0.0122446	31185	12	-0.0672607	eqtl-a-ENSG00000048462	rs11065987	G	A	0.380678	TNFRSF17	TRUE	reported	igd
12062396	1.54e-21	0.0123746	31684	16	-0.117954	eqtl-a-ENSG00000048462	rs12597429	C	T	0.358037	TNFRSF17	TRUE	reported	igd
12615194	1e-200	0.0115238	25018	16	0.363975	eqtl-a-ENSG00000048471	rs1894967	G	A	0.470668	SNX29	TRUE	reported	igd
12666356	4.95e-148	0.0267435	23755	16	0.692967	eqtl-a-ENSG00000048471	rs72775264	A	G	0.0497549	SNX29	TRUE	reported	igd
12399075	1.43e-10	0.0280026	22701	16	0.179584	eqtl-a-ENSG00000048471	rs7192378	C	T	0.0472783	SNX29	TRUE	reported	igd
12594266	4.52e-09	0.030127	9332	16	0.176662	eqtl-a-ENSG00000048471	rs3902078	G	A	0.04058	SNX29	TRUE	reported	igd
12666739	1.85e-81	0.0388948	25852	16	0.743525	eqtl-a-ENSG00000048471	rs79525599	C	T	0.0233709	SNX29	TRUE	reported	igd
12087784	5.87e-30	0.0126392	25514	16	0.143714	eqtl-a-ENSG00000048471	rs398057	A	C	0.326015	SNX29	TRUE	reported	igd
40778854	8.79e-59	0.0246616	30735	1	-0.398672	eqtl-a-ENSG00000049089	rs78453743	T	C	0.0608924	COL9A2	TRUE	reported	igd
43721508	3.13e-10	0.0120214	31300	2	0.0756423	eqtl-a-ENSG00000049089	rs12478601	T	C	0.574604	COL9A2	TRUE	reported	igd
103434253	2.34e-161	0.0124341	31569	4	0.336566	eqtl-a-ENSG00000049089	rs3774937	C	T	0.320593	COL9A2	TRUE	reported	igd
144385777	4.04e-11	0.0266167	25735	6	0.175742	eqtl-a-ENSG00000049089	rs149110519	T	C	0.0526158	COL9A2	TRUE	reported	igd
9291666	1e-200	0.0115447	31522	1	-0.46313	eqtl-a-ENSG00000049239	rs6577563	C	T	0.393136	H6PD	TRUE	reported	igd
9397865	4.09e-12	0.0348069	30516	1	0.241365	eqtl-a-ENSG00000049239	rs72643827	C	G	0.030042	H6PD	TRUE	reported	igd
9427869	2.28e-10	0.0153441	27359	1	-0.0973031	eqtl-a-ENSG00000049239	rs2275457	A	G	0.816184	H6PD	TRUE	reported	igd
9121498	2.07e-09	0.012505	31008	1	0.0749347	eqtl-a-ENSG00000049239	rs2986630	T	C	0.344935	H6PD	TRUE	reported	igd
9280050	6.13e-22	0.0341893	26010	1	-0.329154	eqtl-a-ENSG00000049239	rs74512616	T	C	0.0310724	H6PD	TRUE	reported	igd
7719903	3.52e-08	0.0133161	31684	1	0.0734185	eqtl-a-ENSG00000049245	rs56884865	T	C	0.274926	VAMP3	TRUE	reported	igd
7950052	2.07e-28	0.0145529	31139	1	0.160887	eqtl-a-ENSG00000049245	rs227165	A	G	0.209868	VAMP3	TRUE	reported	igd
7833951	1e-200	0.0146428	31569	1	0.4671	eqtl-a-ENSG00000049245	rs11590868	G	T	0.190326	VAMP3	TRUE	reported	igd
7953531	1e-200	0.0355218	30924	1	1.12062	eqtl-a-ENSG00000049246	rs56867169	A	G	0.0269509	PER3	TRUE	reported	igd
8021740	1.14e-46	0.0155129	28536	1	-0.222539	eqtl-a-ENSG00000049246	rs17523802	A	G	0.176091	PER3	TRUE	reported	igd
7805588	1.36e-72	0.0147248	31101	1	0.265344	eqtl-a-ENSG00000049246	rs35925924	G	A	0.199505	PER3	TRUE	reported	igd
44229068	3.02e-08	0.0161793	30931	7	-0.0896379	eqtl-a-ENSG00000049246	rs1799884	T	C	0.160927	PER3	TRUE	reported	igd
41757647	1.8e-19	0.0142316	31315	22	0.128435	eqtl-a-ENSG00000049246	rs4822024	A	G	0.224124	PER3	TRUE	reported	igd
8014568	2.62e-39	0.0155525	23675	1	-0.204006	eqtl-a-ENSG00000049247	rs35731977	A	G	0.17548	UTS2	TRUE	reported	igd
8188173	4.54e-16	0.0266709	26240	1	0.216653	eqtl-a-ENSG00000049247	rs9435005	C	T	0.0523021	UTS2	TRUE	reported	igd
7846146	1e-200	0.0377138	25081	1	1.25051	eqtl-a-ENSG00000049247	rs60102794	T	C	0.0236655	UTS2	TRUE	reported	igd
8024592	1.19e-15	0.016412	31683	1	0.131395	eqtl-a-ENSG00000049249	rs4908488	C	T	0.154916	TNFRSF9	TRUE	reported	igd
8003009	1.65e-36	0.0314275	29097	1	-0.396594	eqtl-a-ENSG00000049249	rs17229038	T	C	0.0368204	TNFRSF9	TRUE	reported	igd
7924023	3.8e-09	0.0144448	31568	1	0.0851175	eqtl-a-ENSG00000049249	rs34947804	T	C	0.216019	TNFRSF9	TRUE	reported	igd
7996338	1.78e-52	0.0379404	28236	1	-0.578394	eqtl-a-ENSG00000049249	rs9657975	T	C	0.0248262	TNFRSF9	TRUE	reported	igd
50370254	4.48e-64	0.0165154	30077	7	-0.279113	eqtl-a-ENSG00000049249	rs149007767	T	C	0.149708	TNFRSF9	TRUE	reported	igd
16170764	2.09e-09	0.0118961	31569	17	-0.0712673	eqtl-a-ENSG00000049249	rs7210990	A	C	0.481977	TNFRSF9	TRUE	reported	igd
56849749	1.91e-136	0.0119906	31684	3	0.298113	eqtl-a-ENSG00000049323	rs1354034	C	T	0.618137	LTBP1	TRUE	reported	igd
243268	1.77e-15	0.0142884	31569	11	0.11369	eqtl-a-ENSG00000049323	rs505404	G	T	0.222031	LTBP1	TRUE	reported	igd
54712308	6.64e-26	0.0120542	31684	12	0.126866	eqtl-a-ENSG00000049323	rs10876550	A	G	0.590064	LTBP1	TRUE	reported	igd
31238318	5.79e-09	0.0127141	30872	6	0.074029	eqtl-a-ENSG00000050165	rs9264638	A	G	0.677162	DKK3	TRUE	reported	igd
11892816	6.43e-31	0.0362596	23248	11	0.419226	eqtl-a-ENSG00000050165	rs11022069	T	C	0.0274432	DKK3	TRUE	reported	igd
12016838	1.15e-11	0.030684	26163	11	-0.208225	eqtl-a-ENSG00000050165	rs12577616	T	C	0.0390246	DKK3	TRUE	reported	igd
12145217	3.41e-08	0.0123485	24732	11	-0.0681526	eqtl-a-ENSG00000050165	rs12790969	G	A	0.365114	DKK3	TRUE	reported	igd
12010581	1e-200	0.0179361	26494	11	-0.7189	eqtl-a-ENSG00000050165	rs988667	C	T	0.111233	DKK3	TRUE	reported	igd
11856341	2.35e-86	0.0178006	26493	11	-0.350591	eqtl-a-ENSG00000050165	rs79552561	G	A	0.12424	DKK3	TRUE	reported	igd
12038430	5.1e-14	0.0450154	17602	11	-0.33893	eqtl-a-ENSG00000050165	rs71478987	T	C	0.0177253	DKK3	TRUE	reported	igd
25979561	1.37e-08	0.0294108	10333	7	0.166959	eqtl-a-ENSG00000050344	rs146154536	C	T	0.0426805	NFE2L3	TRUE	reported	igd
25908952	8.83e-12	0.0158618	14263	7	-0.108246	eqtl-a-ENSG00000050344	rs6960950	G	T	0.168836	NFE2L3	TRUE	reported	igd
26135404	1e-200	0.0139676	14257	7	-0.53013	eqtl-a-ENSG00000050344	rs35257100	T	C	0.208035	NFE2L3	TRUE	reported	igd
50461676	1e-200	0.0116634	31682	12	-0.353057	eqtl-a-ENSG00000050405	rs844347	C	A	0.425997	LIMA1	TRUE	reported	igd
51355243	5.34e-12	0.0250853	26336	12	0.172998	eqtl-a-ENSG00000050405	rs76637716	A	G	0.0596632	LIMA1	TRUE	reported	igd
51213433	5.2e-24	0.0200508	29781	12	-0.202631	eqtl-a-ENSG00000050405	rs17291650	G	A	0.0968591	LIMA1	TRUE	reported	igd
154353012	1.81e-09	0.0133728	31470	5	0.0804267	eqtl-a-ENSG00000050426	rs13165424	G	A	0.271036	LETMD1	TRUE	reported	igd
51442616	9.55e-127	0.0230962	31355	12	0.55312	eqtl-a-ENSG00000050426	rs7972608	C	A	0.931494	LETMD1	TRUE	reported	igd
51546090	9.62e-36	0.0150418	31351	12	0.18772	eqtl-a-ENSG00000050426	rs34498074	T	C	0.191544	LETMD1	TRUE	reported	igd
177674431	7.88e-17	0.0147756	14248	5	-0.123124	eqtl-a-ENSG00000050767	rs3812092	A	G	0.202443	COL23A1	TRUE	reported	igd
177907371	2.32e-79	0.0125499	14256	5	-0.236724	eqtl-a-ENSG00000050767	rs686282	G	A	0.674987	COL23A1	TRUE	reported	igd
178010868	4.1e-12	0.0118833	14254	5	0.0823988	eqtl-a-ENSG00000050767	rs540371	G	A	0.499037	COL23A1	TRUE	reported	igd
178116343	3.13e-08	0.0124006	11496	5	0.0686287	eqtl-a-ENSG00000050767	rs9329048	C	T	0.358082	COL23A1	TRUE	reported	igd
227175367	2.48e-08	0.0119202	31569	1	0.066454	eqtl-a-ENSG00000051009	rs6426558	T	G	0.464662	FHIP1B	TRUE	reported	igd
6307696	5.08e-12	0.0156829	31051	11	-0.108261	eqtl-a-ENSG00000051009	rs12365470	T	A	0.173718	FHIP1B	TRUE	reported	igd
6224304	7e-123	0.022961	31568	11	0.541304	eqtl-a-ENSG00000051009	rs2615951	G	A	0.0694712	FHIP1B	TRUE	reported	igd
6239553	4.91e-14	0.0485263	19568	11	-0.365602	eqtl-a-ENSG00000051009	rs61876722	C	T	0.0152142	FHIP1B	TRUE	reported	igd
6224357	1e-200	0.0256944	31240	11	1.37468	eqtl-a-ENSG00000051009	rs117202587	T	A	0.0467992	FHIP1B	TRUE	reported	igd
50370254	2.24e-08	0.0166632	30077	7	-0.0931821	eqtl-a-ENSG00000051108	rs149007767	T	C	0.149708	HERPUD1	TRUE	reported	igd
56927328	1.78e-33	0.0150963	31565	16	0.18202	eqtl-a-ENSG00000051108	rs28728226	C	A	0.189921	HERPUD1	TRUE	reported	igd
56883438	1.36e-165	0.0116097	31566	16	-0.318404	eqtl-a-ENSG00000051108	rs8044753	A	G	0.522026	HERPUD1	TRUE	reported	igd
56994212	4.05e-09	0.013238	31564	16	0.0778697	eqtl-a-ENSG00000051108	rs12720918	C	T	0.280097	HERPUD1	TRUE	reported	igd
43360065	1.68e-08	0.0136518	26953	2	0.0770235	eqtl-a-ENSG00000051382	rs28498283	T	A	0.254318	PIK3CB	TRUE	reported	igd
138605971	3.28e-09	0.0118916	31567	3	-0.07036	eqtl-a-ENSG00000051382	rs9809657	G	T	0.489148	PIK3CB	TRUE	reported	igd
959111	1.25e-10	0.014557	31569	10	0.0936541	eqtl-a-ENSG00000051382	rs12264390	C	T	0.21134	PIK3CB	TRUE	reported	igd
88842866	1.33e-08	0.0180044	13099	16	-0.102292	eqtl-a-ENSG00000051523	rs55633573	T	C	0.124538	CYBA	TRUE	reported	igd
88709828	1.22e-148	0.0119909	10094	16	-0.311347	eqtl-a-ENSG00000051523	rs1049254	G	A	0.621911	CYBA	TRUE	reported	igd
88656044	2.67e-31	0.0151207	14261	16	-0.17596	eqtl-a-ENSG00000051523	rs12597572	G	A	0.189292	CYBA	TRUE	reported	igd
138731460	6.32e-47	0.0252669	31240	6	-0.363493	eqtl-a-ENSG00000051620	rs56004125	T	G	0.0580547	HEBP2	TRUE	reported	igd
138644032	1e-200	0.0276264	27617	6	-1.03275	eqtl-a-ENSG00000051620	rs7750577	A	G	0.0441842	HEBP2	TRUE	reported	igd
138645402	1e-200	0.0388511	28323	6	-1.37365	eqtl-a-ENSG00000051620	rs76623389	G	A	0.0220449	HEBP2	TRUE	reported	igd
19165263	2.73e-28	0.0374201	25992	12	0.412755	eqtl-a-ENSG00000052126	rs11044383	G	A	0.0257442	PLEKHA5	TRUE	reported	igd
19380247	2e-15	0.0467023	20651	12	0.370877	eqtl-a-ENSG00000052126	rs117616506	T	C	0.016439	PLEKHA5	TRUE	reported	igd
19590807	8.14e-11	0.0380107	28133	12	-0.24699	eqtl-a-ENSG00000052126	rs12813757	G	A	0.025073	PLEKHA5	TRUE	reported	igd
19303772	1e-200	0.0149654	31086	12	0.520606	eqtl-a-ENSG00000052126	rs1514831	C	T	0.822993	PLEKHA5	TRUE	reported	igd
85806068	3.24e-13	0.012042	31569	2	0.0877149	eqtl-a-ENSG00000052749	rs3731827	C	T	0.418566	RRP12	TRUE	reported	igd
173205318	7.29e-10	0.0137202	31569	5	0.0845093	eqtl-a-ENSG00000052749	rs2594836	A	G	0.749651	RRP12	TRUE	reported	igd
148200011	2.16e-16	0.0120385	31569	5	0.098869	eqtl-a-ENSG00000052749	rs56330463	C	T	0.582097	RRP12	TRUE	reported	igd
98942021	1.58e-16	0.041741	24363	10	0.344367	eqtl-a-ENSG00000052749	rs117072213	T	C	0.0206605	RRP12	TRUE	reported	igd
98838735	1.73e-08	0.012313	31355	10	0.069407	eqtl-a-ENSG00000052749	rs2817684	A	C	0.370091	RRP12	TRUE	reported	igd
99493423	5.31e-36	0.0118893	31231	10	0.148937	eqtl-a-ENSG00000052749	rs10882992	G	A	0.546433	RRP12	TRUE	reported	igd
99183402	1e-200	0.0123103	31684	10	-0.428733	eqtl-a-ENSG00000052749	rs928603	C	T	0.313597	RRP12	TRUE	reported	igd
98948238	1e-200	0.011999	29569	10	0.409581	eqtl-a-ENSG00000052749	rs701802	A	G	0.349249	RRP12	TRUE	reported	igd
111884608	9.08e-14	0.0119224	28418	12	0.0888671	eqtl-a-ENSG00000052749	rs3184504	C	T	0.542056	RRP12	TRUE	reported	igd
16170764	3.06e-08	0.0118983	31569	17	0.0658905	eqtl-a-ENSG00000052749	rs7210990	A	C	0.481977	RRP12	TRUE	reported	igd
50370254	1.88e-08	0.016663	30037	7	0.0936925	eqtl-a-ENSG00000053254	rs149007767	T	C	0.149708	FOXN3	TRUE	reported	igd
89824529	5.42e-16	0.0154421	30122	14	-0.125103	eqtl-a-ENSG00000053254	rs2241123	A	G	0.180412	FOXN3	TRUE	reported	igd
89914111	3.2e-12	0.0259411	29790	14	0.180781	eqtl-a-ENSG00000053254	rs11845173	C	T	0.0555443	FOXN3	TRUE	reported	igd
19638309	1.79e-169	0.0131441	31261	1	0.364734	eqtl-a-ENSG00000053371	rs2227295	G	A	0.735737	AKR7A2	TRUE	reported	igd
19881561	5.89e-13	0.032317	25906	1	0.232786	eqtl-a-ENSG00000053371	rs114931199	T	C	0.0350199	AKR7A2	TRUE	reported	igd
19344952	1.22e-23	0.0118614	31568	1	-0.118874	eqtl-a-ENSG00000053371	rs7547804	C	A	0.50134	AKR7A2	TRUE	reported	igd
19537755	6.61e-12	0.0165343	31684	1	-0.11352	eqtl-a-ENSG00000053371	rs10158092	A	C	0.152354	AKR7A2	TRUE	reported	igd
25026195	6.96e-11	0.0169835	31355	4	0.110763	eqtl-a-ENSG00000053900	rs2080213	A	G	0.142846	ANAPC4	TRUE	reported	igd
25111387	1e-200	0.0114237	28917	4	-0.423245	eqtl-a-ENSG00000053900	rs6852497	A	G	0.44883	ANAPC4	TRUE	reported	igd
25559877	6.74e-12	0.0121201	29155	4	0.0831815	eqtl-a-ENSG00000053900	rs7658843	T	A	0.401723	ANAPC4	TRUE	reported	igd
25457661	2.61e-35	0.0151528	30746	4	-0.187894	eqtl-a-ENSG00000053900	rs1996183	A	C	0.187936	ANAPC4	TRUE	reported	igd
25048652	7.81e-21	0.0188043	31231	4	-0.176047	eqtl-a-ENSG00000053900	rs987350	T	G	0.112135	ANAPC4	TRUE	reported	igd
139621919	2.94e-09	0.0302856	20635	9	0.179742	eqtl-a-ENSG00000054148	rs945382	G	C	0.959865	PHPT1	TRUE	reported	igd
139940653	1.09e-09	0.0119671	21039	9	-0.072943	eqtl-a-ENSG00000054148	rs28705707	A	C	0.442558	PHPT1	TRUE	reported	igd
139736198	1e-200	0.0144988	27310	9	-0.442903	eqtl-a-ENSG00000054148	rs2077581	C	A	0.803216	PHPT1	TRUE	reported	igd
139936141	7.82e-39	0.0238306	19532	9	0.310615	eqtl-a-ENSG00000054179	rs13289619	A	G	0.0659888	ENTPD2	TRUE	reported	igd
139969197	1e-200	0.0119139	21095	9	-0.378221	eqtl-a-ENSG00000054179	rs11794029	C	G	0.369351	ENTPD2	TRUE	reported	igd
16170764	8.08e-10	0.0118953	31569	17	-0.0730755	eqtl-a-ENSG00000054179	rs7210990	A	C	0.481977	ENTPD2	TRUE	reported	igd
160759705	2.55e-58	0.0287565	25443	2	0.462974	eqtl-a-ENSG00000054219	rs12692574	C	T	0.956	LY75	TRUE	reported	igd
160908063	1.1e-19	0.0390539	21459	2	-0.354547	eqtl-a-ENSG00000054219	rs76797039	T	C	0.0236498	LY75	TRUE	reported	igd
161378675	5.18e-09	0.0437883	21376	2	0.255781	eqtl-a-ENSG00000054219	rs75131375	T	C	0.0187827	LY75	TRUE	reported	igd
160677559	1e-200	0.0115956	26405	2	0.373933	eqtl-a-ENSG00000054219	rs62175229	T	C	0.567998	LY75	TRUE	reported	igd
241807644	6.78e-22	0.0340273	22600	1	0.327241	eqtl-a-ENSG00000054277	rs72768044	C	G	0.0313793	OPN3	TRUE	reported	igd
241905190	8.94e-13	0.0118862	23727	1	0.0849366	eqtl-a-ENSG00000054277	rs6660811	G	A	0.513286	OPN3	TRUE	reported	igd
241775724	1e-200	0.0118505	23173	1	0.471522	eqtl-a-ENSG00000054277	rs658729	T	C	0.652313	OPN3	TRUE	reported	igd
39972125	5.18e-09	0.0118974	23842	7	0.069496	eqtl-a-ENSG00000054277	rs10243593	A	G	0.481416	OPN3	TRUE	reported	igd
243511901	1.85e-31	0.0197217	14261	1	0.230123	eqtl-a-ENSG00000054282	rs80076701	C	G	0.100256	SDCCAG8	TRUE	reported	igd
243080833	8.38e-13	0.0124755	14263	1	0.0892623	eqtl-a-ENSG00000054282	rs11576569	T	C	0.34761	SDCCAG8	TRUE	reported	igd
243207082	1e-200	0.0119863	10248	1	0.370117	eqtl-a-ENSG00000054282	rs12093457	T	C	0.362	SDCCAG8	TRUE	reported	igd
220243295	2.11e-13	0.0205703	31684	2	0.151019	eqtl-a-ENSG00000054356	rs6717249	A	G	0.90817	PTPRN	TRUE	reported	igd
220145286	1e-200	0.0159429	31683	2	0.484302	eqtl-a-ENSG00000054356	rs2276638	T	C	0.154765	PTPRN	TRUE	reported	igd
56849749	2.73e-09	0.012235	31684	3	0.0727593	eqtl-a-ENSG00000054356	rs1354034	C	T	0.618137	PTPRN	TRUE	reported	igd
54712308	4.18e-08	0.0120886	31684	12	0.0662804	eqtl-a-ENSG00000054356	rs10876550	A	G	0.590064	PTPRN	TRUE	reported	igd
33944055	1.38e-13	0.0155539	31185	17	0.115079	eqtl-a-ENSG00000054356	rs16971217	G	C	0.177288	PTPRN	TRUE	reported	igd
10199413	1.32e-91	0.0346489	27924	1	-0.703321	eqtl-a-ENSG00000054523	rs114227524	C	T	0.0295418	KIF1B	TRUE	reported	igd
10283428	5.28e-33	0.0394998	24875	1	-0.472698	eqtl-a-ENSG00000054523	rs78051618	C	A	0.023005	KIF1B	TRUE	reported	igd
10628463	3.49e-08	0.0355655	25546	1	0.196151	eqtl-a-ENSG00000054523	rs144911531	G	A	0.0287724	KIF1B	TRUE	reported	igd
10225510	1.24e-11	0.0504348	18215	1	-0.341731	eqtl-a-ENSG00000054523	rs74676568	A	G	0.0140791	KIF1B	TRUE	reported	igd
10384341	3.52e-196	0.0446803	23188	1	1.33508	eqtl-a-ENSG00000054523	rs74858192	C	T	0.0169768	KIF1B	TRUE	reported	igd
9983222	1e-200	0.031317	23975	1	1.06542	eqtl-a-ENSG00000054523	rs12406876	C	A	0.0345767	KIF1B	TRUE	reported	igd
10141346	9.28e-30	0.0275544	31239	1	-0.312196	eqtl-a-ENSG00000054523	rs12068865	A	G	0.0485973	KIF1B	TRUE	reported	igd
10257752	1e-200	0.0334356	26884	1	1.19249	eqtl-a-ENSG00000054523	rs6541082	G	T	0.0299647	KIF1B	TRUE	reported	igd
10568140	2.55e-111	0.0466923	25930	1	1.04682	eqtl-a-ENSG00000054523	rs79776554	T	C	0.0159434	KIF1B	TRUE	reported	igd
10689678	1.59e-15	0.0458555	20548	1	-0.365446	eqtl-a-ENSG00000054523	rs36083022	A	G	0.017062	KIF1B	TRUE	reported	igd
28724374	1.9e-17	0.0130939	31355	7	-0.111291	eqtl-a-ENSG00000054523	rs56388170	T	G	0.289189	KIF1B	TRUE	reported	igd
28724374	3.62e-22	0.013084	31141	7	-0.126667	eqtl-a-ENSG00000054654	rs56388170	T	G	0.289189	SYNE2	TRUE	reported	igd
111910219	5.94e-10	0.0119106	28204	12	-0.0737505	eqtl-a-ENSG00000054654	rs10774625	G	A	0.53123	SYNE2	TRUE	reported	igd
64696813	1.86e-146	0.0117108	30836	14	-0.301804	eqtl-a-ENSG00000054654	rs1760988	G	A	0.557555	SYNE2	TRUE	reported	igd
64173850	4.85e-21	0.0324512	30419	14	-0.30544	eqtl-a-ENSG00000054654	rs11158502	T	C	0.0346271	SYNE2	TRUE	reported	igd
63972057	2.27e-13	0.0419315	10541	14	-0.307434	eqtl-a-ENSG00000054654	rs147147388	T	C	0.0204903	SYNE2	TRUE	reported	igd
56849749	2.16e-49	0.0121567	26395	3	0.1796	eqtl-a-ENSG00000054793	rs1354034	C	T	0.618137	ATP9A	TRUE	reported	igd
122365583	8.5e-11	0.0193738	25896	12	0.125765	eqtl-a-ENSG00000054793	rs7961894	T	C	0.105151	ATP9A	TRUE	reported	igd
50458823	4.72e-37	0.0361376	25966	20	-0.45958	eqtl-a-ENSG00000054793	rs73913735	T	C	0.0275783	ATP9A	TRUE	reported	igd
1931582	6.64e-12	0.0123823	26395	20	-0.0850057	eqtl-a-ENSG00000054793	rs6045615	C	A	0.35954	ATP9A	TRUE	reported	igd
50201820	7.13e-68	0.029556	25949	20	0.514528	eqtl-a-ENSG00000054793	rs11696348	A	C	0.0414134	ATP9A	TRUE	reported	igd
50235760	1e-200	0.0167473	26395	20	0.525292	eqtl-a-ENSG00000054793	rs13040403	G	A	0.136777	ATP9A	TRUE	reported	igd
50418142	1e-200	0.0169606	26279	20	-0.516708	eqtl-a-ENSG00000054793	rs13040027	A	G	0.133318	ATP9A	TRUE	reported	igd
1819280	1.78e-11	0.0118886	25086	20	0.0799329	eqtl-a-ENSG00000054793	rs156356	C	T	0.48686	ATP9A	TRUE	reported	igd
144385777	1.63e-08	0.0266277	25735	6	0.150372	eqtl-a-ENSG00000054967	rs149110519	T	C	0.0526158	RELT	TRUE	reported	igd
73751481	1.64e-09	0.0152316	31684	11	0.0918453	eqtl-a-ENSG00000054967	rs12417424	T	G	0.187418	RELT	TRUE	reported	igd
73011106	1e-200	0.0136368	31684	11	0.477692	eqtl-a-ENSG00000054967	rs11824050	A	C	0.226596	RELT	TRUE	reported	igd
88589975	9.75e-14	0.0474316	20510	14	-0.353086	eqtl-a-ENSG00000054983	rs111291798	A	C	0.0159378	GALC	TRUE	reported	igd
88334447	2.21e-10	0.0359567	28251	14	0.228178	eqtl-a-ENSG00000054983	rs12886434	T	C	0.028111	GALC	TRUE	reported	igd
88391492	1e-200	0.0156393	30159	14	-0.512083	eqtl-a-ENSG00000054983	rs77593588	G	A	0.160301	GALC	TRUE	reported	igd
50427982	3.43e-41	0.0118887	31684	7	0.159809	eqtl-a-ENSG00000055118	rs6592965	A	G	0.449532	KCNH2	TRUE	reported	igd
150557748	9.77e-14	0.0128116	31684	7	-0.0953666	eqtl-a-ENSG00000055118	rs3735076	A	G	0.312845	KCNH2	TRUE	reported	igd
150647969	1.78e-75	0.0135515	25857	7	0.249123	eqtl-a-ENSG00000055118	rs2072413	T	C	0.251769	KCNH2	TRUE	reported	igd
80800318	2.96e-08	0.0127956	31569	10	0.070936	eqtl-a-ENSG00000055118	rs11002791	A	G	0.315303	KCNH2	TRUE	reported	igd
33946107	5.17e-25	0.0119441	31355	17	-0.123379	eqtl-a-ENSG00000055118	rs225245	G	A	0.440335	KCNH2	TRUE	reported	igd
56849749	4.04e-09	0.0122354	31684	3	-0.0719769	eqtl-a-ENSG00000055163	rs1354034	C	T	0.618137	CYFIP2	TRUE	reported	igd
156748889	1.65e-49	0.0133259	26492	5	0.197119	eqtl-a-ENSG00000055163	rs11957485	G	A	0.268553	CYFIP2	TRUE	reported	igd
156631551	2.58e-09	0.012022	31566	5	0.0716031	eqtl-a-ENSG00000055163	rs2421471	G	A	0.425711	CYFIP2	TRUE	reported	igd
156863876	5.86e-13	0.0119618	26563	5	-0.0861681	eqtl-a-ENSG00000055163	rs61614148	A	G	0.442224	CYFIP2	TRUE	reported	igd
144385777	6.27e-61	0.0264053	25735	6	0.434837	eqtl-a-ENSG00000055163	rs149110519	T	C	0.0526158	CYFIP2	TRUE	reported	igd
54685880	9.03e-09	0.0256192	29836	12	0.147261	eqtl-a-ENSG00000055163	rs35979828	T	C	0.0571059	CYFIP2	TRUE	reported	igd
16430149	2.26e-08	0.0162896	31569	19	0.0910786	eqtl-a-ENSG00000055163	rs75009320	A	G	0.158241	CYFIP2	TRUE	reported	igd
149874899	1e-200	0.0114883	22592	6	-0.507464	eqtl-a-ENSG00000055211	rs4869923	G	T	0.380843	GINM1	TRUE	reported	igd
150493980	1.82e-14	0.0134282	25147	6	-0.102895	eqtl-a-ENSG00000055211	rs1886358	G	A	0.266838	GINM1	TRUE	reported	igd
149614405	1.19e-10	0.0171574	21927	6	-0.110504	eqtl-a-ENSG00000055211	rs575924	C	A	0.139419	GINM1	TRUE	reported	igd
37049287	8.72e-16	0.0122607	31684	2	-0.0986193	eqtl-a-ENSG00000055332	rs2372715	A	G	0.375775	EIF2AK2	TRUE	reported	igd
37299145	1.03e-102	0.013391	31684	2	-0.288161	eqtl-a-ENSG00000055332	rs12621276	A	G	0.257657	EIF2AK2	TRUE	reported	igd
163124051	5.05e-14	0.0121446	28533	2	0.091456	eqtl-a-ENSG00000055332	rs1990760	T	C	0.603866	EIF2AK2	TRUE	reported	igd
159637678	1.58e-09	0.0188589	30348	3	-0.113826	eqtl-a-ENSG00000055332	rs76830965	A	C	0.111855	EIF2AK2	TRUE	reported	igd
50305863	9.63e-21	0.0127576	31300	7	-0.119154	eqtl-a-ENSG00000055332	rs4917014	G	T	0.316454	EIF2AK2	TRUE	reported	igd
32455262	5.98e-09	0.0126722	31684	9	0.0737217	eqtl-a-ENSG00000055332	rs7045087	C	T	0.326975	EIF2AK2	TRUE	reported	igd
139356987	4.5e-17	0.0130209	27284	9	-0.109362	eqtl-a-ENSG00000055332	rs57994353	C	T	0.294804	EIF2AK2	TRUE	reported	igd
50069395	7.7e-09	0.0119267	31684	10	-0.0688753	eqtl-a-ENSG00000055332	rs2663052	A	G	0.46054	EIF2AK2	TRUE	reported	igd
44856641	2.91e-09	0.0153248	31239	17	0.0909789	eqtl-a-ENSG00000055332	rs199515	C	G	0.815503	EIF2AK2	TRUE	reported	igd
76905822	1.34e-11	0.0356375	30966	17	-0.241052	eqtl-a-ENSG00000055483	rs57816430	A	G	0.0286208	USP36	TRUE	reported	igd
76747208	2.11e-167	0.0309335	25631	17	-0.853047	eqtl-a-ENSG00000055483	rs117781742	T	G	0.0364561	USP36	TRUE	reported	igd
76877067	1.56e-11	0.0382182	25266	17	0.257671	eqtl-a-ENSG00000055483	rs139678865	A	G	0.0247887	USP36	TRUE	reported	igd
77027877	1.24e-22	0.0248122	27604	17	-0.242916	eqtl-a-ENSG00000055483	rs12949190	A	G	0.0608538	USP36	TRUE	reported	igd
76639714	1e-200	0.0124575	31470	17	0.394238	eqtl-a-ENSG00000055483	rs12950719	A	G	0.307997	USP36	TRUE	reported	igd
85467130	9.74e-81	0.0128492	31470	1	-0.244511	eqtl-a-ENSG00000055732	rs12119445	A	G	0.297982	MCOLN3	TRUE	reported	igd
85070877	4.75e-08	0.0124533	31470	1	-0.0679977	eqtl-a-ENSG00000055732	rs2911603	C	T	0.351441	MCOLN3	TRUE	reported	igd
112007756	4.37e-09	0.0119272	28204	12	-0.0700044	eqtl-a-ENSG00000055732	rs653178	T	C	0.539991	MCOLN3	TRUE	reported	igd
68591230	9.69e-13	0.0143505	30971	16	-0.10239	eqtl-a-ENSG00000055732	rs1728785	C	A	0.780371	MCOLN3	TRUE	reported	igd
102979243	1.56e-09	0.0362968	26943	10	-0.21916	eqtl-a-ENSG00000055950	rs77380815	T	C	0.027579	MRPL43	TRUE	reported	igd
102547376	2.48e-18	0.0243947	25692	10	-0.213036	eqtl-a-ENSG00000055950	rs41300237	G	A	0.0631991	MRPL43	TRUE	reported	igd
102643010	1e-200	0.0128208	31470	10	0.420663	eqtl-a-ENSG00000055950	rs11595160	A	G	0.723082	MRPL43	TRUE	reported	igd
102920746	8.03e-11	0.0141142	31141	10	0.0917453	eqtl-a-ENSG00000055950	rs10786623	G	A	0.230346	MRPL43	TRUE	reported	igd
53541364	5.1e-17	0.0234532	26280	3	0.196638	eqtl-a-ENSG00000055955	rs312485	G	A	0.931183	ITIH4	TRUE	reported	igd
52321809	4.26e-65	0.0416107	18397	3	-0.708971	eqtl-a-ENSG00000055955	rs141250728	C	A	0.0204653	ITIH4	TRUE	reported	igd
51879279	3.9e-12	0.0149991	25858	3	0.104104	eqtl-a-ENSG00000055955	rs7639080	G	A	0.194911	ITIH4	TRUE	reported	igd
52913939	3.25e-175	0.0326166	23557	3	-0.920464	eqtl-a-ENSG00000055955	rs11716402	T	C	0.0325806	ITIH4	TRUE	reported	igd
52241835	1e-200	0.0118073	26609	3	0.419377	eqtl-a-ENSG00000055955	rs6802320	C	T	0.370551	ITIH4	TRUE	reported	igd
123764575	9.97e-15	0.0217623	27182	9	-0.168431	eqtl-a-ENSG00000056558	rs182550311	C	T	0.0810494	TRAF1	TRUE	reported	igd
123148937	1.03e-17	0.0318752	29911	9	-0.27319	eqtl-a-ENSG00000056558	rs7028860	T	G	0.0359785	TRAF1	TRUE	reported	igd
123722148	2.86e-120	0.0131976	31644	9	0.307751	eqtl-a-ENSG00000056558	rs4310279	A	G	0.732741	TRAF1	TRUE	reported	igd
53742331	1.44e-08	0.0124561	31684	3	-0.0706088	eqtl-a-ENSG00000056736	rs2612015	T	G	0.649029	IL17RB	TRUE	reported	igd
53794134	3.74e-21	0.0144722	30077	3	0.136616	eqtl-a-ENSG00000056736	rs79589055	A	G	0.213763	IL17RB	TRUE	reported	igd
53899565	5.35e-114	0.0123378	31684	3	-0.279971	eqtl-a-ENSG00000056736	rs709324	C	T	0.340374	IL17RB	TRUE	reported	igd
99394613	6.12e-13	0.0361523	27568	3	0.26022	eqtl-a-ENSG00000057019	rs150747167	A	C	0.0277754	DCBLD2	TRUE	reported	igd
98783917	1.29e-11	0.0431798	27571	3	-0.292297	eqtl-a-ENSG00000057019	rs114582351	C	T	0.0193103	DCBLD2	TRUE	reported	igd
98912719	4.54e-14	0.0204363	30262	3	-0.154179	eqtl-a-ENSG00000057019	rs1066357	G	A	0.0931549	DCBLD2	TRUE	reported	igd
98490449	1e-200	0.0227432	30430	3	0.737703	eqtl-a-ENSG00000057019	rs56094988	C	G	0.0684133	DCBLD2	TRUE	reported	igd
98585142	5.94e-87	0.0124055	26857	3	-0.245195	eqtl-a-ENSG00000057019	rs13071075	G	A	0.33869	DCBLD2	TRUE	reported	igd
179330173	4.79e-163	0.0131397	25373	1	-0.357548	eqtl-a-ENSG00000057252	rs11581659	T	C	0.265361	SOAT1	TRUE	reported	igd
179310932	6.15e-55	0.0269437	28304	1	0.420616	eqtl-a-ENSG00000057252	rs149770566	G	T	0.0505187	SOAT1	TRUE	reported	igd
178659370	1.25e-12	0.0416924	22002	1	-0.295995	eqtl-a-ENSG00000057252	rs111491640	A	C	0.0207361	SOAT1	TRUE	reported	igd
179007895	6.04e-63	0.0419099	25836	1	-0.701828	eqtl-a-ENSG00000057252	rs74568172	G	A	0.0201821	SOAT1	TRUE	reported	igd
179082830	1e-200	0.0284894	31564	1	-0.86932	eqtl-a-ENSG00000057252	rs28913876	A	G	0.0427725	SOAT1	TRUE	reported	igd
5701833	1e-200	0.0137212	14263	10	-0.475818	eqtl-a-ENSG00000057608	rs871749	A	G	0.223195	GDI2	TRUE	reported	igd
5510684	9.14e-11	0.0332216	11495	10	-0.215289	eqtl-a-ENSG00000057608	rs139635806	A	G	0.0330959	GDI2	TRUE	reported	igd
5854393	1.14e-33	0.0173351	14260	10	0.209643	eqtl-a-ENSG00000057608	rs7902987	T	C	0.134857	GDI2	TRUE	reported	igd
5898205	2.97e-44	0.012168	9176	10	-0.169793	eqtl-a-ENSG00000057608	rs12780246	A	G	0.381655	GDI2	TRUE	reported	igd
148200011	2.11e-17	0.0120366	31569	5	-0.102161	eqtl-a-ENSG00000057704	rs56330463	C	T	0.582097	TMCC3	TRUE	reported	igd
95057450	1e-200	0.0126894	31684	12	-0.414753	eqtl-a-ENSG00000057704	rs4237890	T	G	0.286726	TMCC3	TRUE	reported	igd
95326129	4.95e-19	0.0258558	31569	12	0.230468	eqtl-a-ENSG00000057704	rs249162	C	A	0.0558051	TMCC3	TRUE	reported	igd
95053135	8.88e-13	0.014085	31355	12	-0.100666	eqtl-a-ENSG00000057704	rs2651980	C	T	0.768493	TMCC3	TRUE	reported	igd
248039451	1.68e-18	0.0125516	25690	1	-0.11016	eqtl-a-ENSG00000057757	rs3811444	T	C	0.337611	PITHD1	TRUE	reported	igd
24077451	1.55e-09	0.0228378	24976	1	-0.137922	eqtl-a-ENSG00000057757	rs2235541	T	C	0.0730836	PITHD1	TRUE	reported	igd
173363667	1.19e-08	0.012088	25690	5	0.0689199	eqtl-a-ENSG00000057757	rs17076724	T	G	0.409824	PITHD1	TRUE	reported	igd
139840693	3.59e-25	0.0118829	25575	6	0.123164	eqtl-a-ENSG00000057757	rs592423	C	A	0.532047	PITHD1	TRUE	reported	igd
50427982	1.76e-18	0.0119321	25690	7	0.104669	eqtl-a-ENSG00000057757	rs6592965	A	G	0.449532	PITHD1	TRUE	reported	igd
33946107	3.84e-12	0.0119687	25361	17	0.0831002	eqtl-a-ENSG00000057757	rs225245	G	A	0.440335	PITHD1	TRUE	reported	igd
4157072	3.53e-11	0.0123338	25575	20	0.0816816	eqtl-a-ENSG00000057757	rs6084653	G	C	0.36636	PITHD1	TRUE	reported	igd
203704459	9.46e-17	0.0153812	31017	1	0.12784	eqtl-a-ENSG00000058668	rs16852249	C	T	0.182195	ATP2B4	TRUE	reported	igd
61650831	2.76e-08	0.0155307	31355	8	-0.0862886	eqtl-a-ENSG00000058668	rs7846314	T	A	0.178349	ATP2B4	TRUE	reported	igd
111904371	9.55e-20	0.0118917	28203	12	0.108144	eqtl-a-ENSG00000058668	rs4766578	A	T	0.531061	ATP2B4	TRUE	reported	igd
54337886	3.79e-57	0.0118187	31644	1	-0.188298	eqtl-a-ENSG00000058799	rs10888811	A	G	0.529633	YIPF1	TRUE	reported	igd
54587634	2.88e-18	0.0479164	29219	1	-0.417649	eqtl-a-ENSG00000058799	rs12094458	T	G	0.0155888	YIPF1	TRUE	reported	igd
38143548	6.01e-12	0.0119211	31643	17	-0.0820109	eqtl-a-ENSG00000058799	rs4065321	T	C	0.539612	YIPF1	TRUE	reported	igd
185987803	1.32e-10	0.0121937	30847	3	-0.0783385	eqtl-a-ENSG00000058866	rs2268832	T	G	0.611594	DGKG	TRUE	reported	igd
50370254	7.56e-21	0.01663	30077	7	-0.155748	eqtl-a-ENSG00000058866	rs149007767	T	C	0.149708	DGKG	TRUE	reported	igd
44487404	4.69e-09	0.0119821	31684	21	0.0701873	eqtl-a-ENSG00000058866	rs2851391	C	T	0.562178	DGKG	TRUE	reported	igd
2977365	1e-200	0.0115531	27070	16	0.355993	eqtl-a-ENSG00000059122	rs4786352	T	C	0.463492	FLYWCH1	TRUE	reported	igd
2988670	1e-200	0.013783	26647	16	0.47941	eqtl-a-ENSG00000059122	rs10221115	G	C	0.220262	FLYWCH1	TRUE	reported	igd
3069364	1.76e-15	0.0125612	23849	16	0.0999544	eqtl-a-ENSG00000059122	rs2717704	C	T	0.337222	FLYWCH1	TRUE	reported	igd
85806068	7.6e-10	0.0120484	31355	2	-0.074134	eqtl-a-ENSG00000059377	rs3731827	C	T	0.418566	TBXAS1	TRUE	reported	igd
173205318	2.25e-16	0.0137059	31355	5	-0.112498	eqtl-a-ENSG00000059377	rs2594836	A	G	0.749651	TBXAS1	TRUE	reported	igd
139919975	8.77e-11	0.0177133	29947	7	-0.114899	eqtl-a-ENSG00000059377	rs62491768	C	G	0.129275	TBXAS1	TRUE	reported	igd
139645624	4.83e-118	0.0213682	31355	7	0.49357	eqtl-a-ENSG00000059377	rs740149	G	A	0.0813769	TBXAS1	TRUE	reported	igd
139718147	1e-200	0.0118041	31077	7	-0.412889	eqtl-a-ENSG00000059377	rs2240395	G	C	0.373303	TBXAS1	TRUE	reported	igd
139334182	5.08e-09	0.0209755	27211	7	0.122591	eqtl-a-ENSG00000059377	rs6969911	C	A	0.0880761	TBXAS1	TRUE	reported	igd
142337790	1.65e-10	0.0124608	24729	8	-0.079638	eqtl-a-ENSG00000059377	rs6986779	T	C	0.349935	TBXAS1	TRUE	reported	igd
234607375	6.19e-22	0.0220461	31684	1	-0.212225	eqtl-a-ENSG00000059588	rs6697268	T	C	0.0785824	TARBP1	TRUE	reported	igd
234456245	8.75e-31	0.0126	31668	1	0.145348	eqtl-a-ENSG00000059588	rs594646	A	T	0.329824	TARBP1	TRUE	reported	igd
234761817	1.37e-12	0.0149978	31553	1	-0.106285	eqtl-a-ENSG00000059588	rs12731560	A	G	0.194917	TARBP1	TRUE	reported	igd
234610539	4.46e-177	0.0115851	26486	1	0.328695	eqtl-a-ENSG00000059588	rs500513	G	C	0.482444	TARBP1	TRUE	reported	igd
130374461	2e-08	0.0135848	31569	6	-0.0762353	eqtl-a-ENSG00000059588	rs7740107	A	T	0.741827	TARBP1	TRUE	reported	igd
152776374	5e-11	0.0172876	24612	4	0.1136	eqtl-a-ENSG00000059691	rs9884140	T	A	0.13691	GATB	TRUE	reported	igd
152457180	1e-200	0.0122138	24823	4	-0.3828	eqtl-a-ENSG00000059691	rs2120098	A	T	0.332698	GATB	TRUE	reported	igd
152607815	9.04e-100	0.0128324	17591	4	-0.272078	eqtl-a-ENSG00000059691	rs74378409	G	A	0.296225	GATB	TRUE	reported	igd
153114071	9.83e-10	0.033537	23497	4	0.204992	eqtl-a-ENSG00000059691	rs2003377	A	G	0.0324657	GATB	TRUE	reported	igd
70128317	1.53e-27	0.0119475	21105	2	0.129917	eqtl-a-ENSG00000059728	rs10187817	A	G	0.437544	MXD1	TRUE	reported	igd
148200011	8.28e-15	0.0120416	31355	5	-0.0934825	eqtl-a-ENSG00000059728	rs56330463	C	T	0.582097	MXD1	TRUE	reported	igd
50370254	4.04e-09	0.0166612	29863	7	0.0980079	eqtl-a-ENSG00000059728	rs149007767	T	C	0.149708	MXD1	TRUE	reported	igd
148200011	3.11e-14	0.0120427	28802	5	-0.0914498	eqtl-a-ENSG00000059804	rs56330463	C	T	0.582097	SLC2A3	TRUE	reported	igd
28724374	1.15e-14	0.0130997	28588	7	-0.101144	eqtl-a-ENSG00000059804	rs56388170	T	G	0.289189	SLC2A3	TRUE	reported	igd
8069058	6.08e-16	0.0150921	24516	12	-0.122065	eqtl-a-ENSG00000059804	rs7967655	A	G	0.808537	SLC2A3	TRUE	reported	igd
8142798	1.47e-163	0.0116208	28917	12	-0.316719	eqtl-a-ENSG00000059804	rs7304465	T	C	0.528336	SLC2A3	TRUE	reported	igd
139840693	4.59e-25	0.0118831	26494	6	0.122885	eqtl-a-ENSG00000060138	rs592423	C	A	0.532047	YBX3	TRUE	reported	igd
50427982	5.59e-17	0.011935	26609	7	-0.0999365	eqtl-a-ENSG00000060138	rs6592965	A	G	0.449532	YBX3	TRUE	reported	igd
135860412	2.65e-11	0.0326881	23337	9	0.217853	eqtl-a-ENSG00000060138	rs73660574	A	G	0.0342189	YBX3	TRUE	reported	igd
10596936	1.84e-33	0.0149643	21104	12	0.180386	eqtl-a-ENSG00000060138	rs7968282	T	C	0.194347	YBX3	TRUE	reported	igd
10912680	1.65e-12	0.018018	26156	12	-0.127236	eqtl-a-ENSG00000060138	rs59174975	C	T	0.12414	YBX3	TRUE	reported	igd
10867400	7.4e-167	0.0122292	26156	12	-0.336687	eqtl-a-ENSG00000060138	rs7302837	T	C	0.341222	YBX3	TRUE	reported	igd
55977759	1.02e-08	0.0148404	26493	20	0.0849881	eqtl-a-ENSG00000060138	rs11905479	A	G	0.200782	YBX3	TRUE	reported	igd
4157072	7.86e-17	0.0123226	26494	20	-0.102688	eqtl-a-ENSG00000060138	rs6084653	G	C	0.36636	YBX3	TRUE	reported	igd
50370254	1.78e-13	0.0166497	30077	7	-0.122615	eqtl-a-ENSG00000060558	rs149007767	T	C	0.149708	GNA15	TRUE	reported	igd
3136091	2.94e-17	0.0301094	19488	19	0.254391	eqtl-a-ENSG00000060558	rs117552144	T	C	0.040519	GNA15	TRUE	reported	igd
3155736	1.73e-39	0.0129703	27399	19	0.170542	eqtl-a-ENSG00000060558	rs2074864	C	T	0.295108	GNA15	TRUE	reported	igd
130968456	1.24e-118	0.0134049	30688	12	0.310416	eqtl-a-ENSG00000060709	rs11060939	A	G	0.254888	RIMBP2	TRUE	reported	igd
130978049	1.02e-08	0.028779	30966	12	0.164846	eqtl-a-ENSG00000060709	rs149345397	A	G	0.0446658	RIMBP2	TRUE	reported	igd
130976603	3.3e-30	0.0471403	23363	12	0.538375	eqtl-a-ENSG00000060709	rs112275476	A	G	0.0160523	RIMBP2	TRUE	reported	igd
32923364	5.12e-13	0.0212617	26148	11	-0.153554	eqtl-a-ENSG00000060749	rs61889542	C	T	0.0853573	QSER1	TRUE	reported	igd
32674559	3.73e-55	0.0322243	30927	11	0.504074	eqtl-a-ENSG00000060749	rs11031921	T	A	0.0347387	QSER1	TRUE	reported	igd
32971965	2.09e-20	0.0471698	15987	11	0.436684	eqtl-a-ENSG00000060749	rs77146504	C	T	0.0160832	QSER1	TRUE	reported	igd
166596266	4.28e-08	0.0200023	25357	6	-0.109593	eqtl-a-ENSG00000060762	rs34172738	C	T	0.0979426	MPC1	TRUE	reported	igd
166639992	1e-200	0.013568	25353	6	0.421122	eqtl-a-ENSG00000060762	rs2024981	T	C	0.235672	MPC1	TRUE	reported	igd
166730737	1.73e-34	0.0135278	25476	6	0.165679	eqtl-a-ENSG00000060762	rs9366006	G	A	0.741798	MPC1	TRUE	reported	igd
166725435	2.73e-71	0.0124507	25023	6	-0.222284	eqtl-a-ENSG00000060762	rs6935275	G	A	0.337093	MPC1	TRUE	reported	igd
28724374	1.55e-13	0.0131021	31355	7	-0.0967234	eqtl-a-ENSG00000060982	rs56388170	T	G	0.289189	BCAT1	TRUE	reported	igd
25301921	9e-10	0.015276	31179	12	-0.0935872	eqtl-a-ENSG00000060982	rs7966074	T	C	0.814013	BCAT1	TRUE	reported	igd
25129588	5.7e-106	0.0128177	31684	12	0.280249	eqtl-a-ENSG00000060982	rs11047735	T	C	0.296403	BCAT1	TRUE	reported	igd
25066607	2.96e-59	0.0118305	31300	12	0.192042	eqtl-a-ENSG00000060982	rs7305924	T	G	0.539295	BCAT1	TRUE	reported	igd
24721738	6.7e-19	0.0353554	29314	12	0.313949	eqtl-a-ENSG00000060982	rs115623448	T	G	0.0290235	BCAT1	TRUE	reported	igd
24970588	1e-200	0.0159014	31684	12	-0.680746	eqtl-a-ENSG00000060982	rs2200509	G	T	0.854974	BCAT1	TRUE	reported	igd
18389135	3.27e-09	0.0124646	27399	19	-0.0737618	eqtl-a-ENSG00000060982	rs12608504	G	A	0.65022	BCAT1	TRUE	reported	igd
42838550	5.75e-10	0.0118964	31684	20	0.0737254	eqtl-a-ENSG00000060982	rs2143606	G	A	0.480514	BCAT1	TRUE	reported	igd
148200011	3.59e-10	0.0120505	31569	5	0.0755651	eqtl-a-ENSG00000061273	rs56330463	C	T	0.582097	HDAC7	TRUE	reported	igd
28724374	2.49e-09	0.0131108	31355	7	0.0781707	eqtl-a-ENSG00000061273	rs56388170	T	G	0.289189	HDAC7	TRUE	reported	igd
48195052	1.72e-20	0.0274428	31240	12	-0.254617	eqtl-a-ENSG00000061273	rs11837686	C	T	0.0491687	HDAC7	TRUE	reported	igd
47998304	6.29e-11	0.0119869	31684	12	-0.0783522	eqtl-a-ENSG00000061273	rs624959	G	A	0.435116	HDAC7	TRUE	reported	igd
48178513	6.3e-17	0.0129622	31683	12	0.108359	eqtl-a-ENSG00000061273	rs7972177	G	A	0.299478	HDAC7	TRUE	reported	igd
183957860	3.68e-23	0.0149813	31470	2	-0.148502	eqtl-a-ENSG00000061676	rs10460378	C	A	0.805385	NCKAP1	TRUE	reported	igd
183756014	6.65e-10	0.0119467	31462	2	-0.0737611	eqtl-a-ENSG00000061676	rs7595276	C	T	0.549716	NCKAP1	TRUE	reported	igd
183909522	1.79e-146	0.0130221	31351	2	-0.335618	eqtl-a-ENSG00000061676	rs62190103	T	C	0.724707	NCKAP1	TRUE	reported	igd
56849749	2.89e-52	0.0121511	31470	3	0.184855	eqtl-a-ENSG00000061676	rs1354034	C	T	0.618137	NCKAP1	TRUE	reported	igd
270715	4.28e-10	0.0140187	31355	11	0.0875299	eqtl-a-ENSG00000061676	rs17655730	C	T	0.234959	NCKAP1	TRUE	reported	igd
56849749	1.79e-188	0.0118944	31684	3	0.348285	eqtl-a-ENSG00000061918	rs1354034	C	T	0.618137	GUCY1B1	TRUE	reported	igd
99192919	5.6e-13	0.0139722	26161	9	0.100738	eqtl-a-ENSG00000061918	rs10820606	C	A	0.236914	GUCY1B1	TRUE	reported	igd
65050659	2.19e-08	0.0120406	31569	10	0.0673791	eqtl-a-ENSG00000061918	rs7075195	G	A	0.421253	GUCY1B1	TRUE	reported	igd
243268	1.76e-34	0.014245	31569	11	0.174448	eqtl-a-ENSG00000061918	rs505404	G	T	0.222031	GUCY1B1	TRUE	reported	igd
69212885	3.11e-11	0.0177925	31684	14	-0.118165	eqtl-a-ENSG00000061918	rs12589699	G	A	0.127908	GUCY1B1	TRUE	reported	igd
195760234	6.98e-12	0.029391	21502	3	0.20157	eqtl-a-ENSG00000061938	rs35356378	G	A	0.0426937	TNK2	TRUE	reported	igd
195596907	3.41e-34	0.011843	26606	3	0.144397	eqtl-a-ENSG00000061938	rs2278034	C	T	0.508438	TNK2	TRUE	reported	igd
195630374	4.93e-09	0.0335125	23430	3	0.196038	eqtl-a-ENSG00000061938	rs113021491	A	G	0.0325224	TNK2	TRUE	reported	igd
144385777	1.95e-33	0.0265217	20660	6	0.319576	eqtl-a-ENSG00000061938	rs149110519	T	C	0.0526158	TNK2	TRUE	reported	igd
144385777	4.94e-08	0.0266297	25735	6	0.145233	eqtl-a-ENSG00000062282	rs149110519	T	C	0.0526158	DGAT2	TRUE	reported	igd
75943563	1.25e-08	0.0250885	29382	11	-0.142839	eqtl-a-ENSG00000062282	rs55768233	A	G	0.0597153	DGAT2	TRUE	reported	igd
75513888	1e-84	0.0195277	31569	11	-0.380882	eqtl-a-ENSG00000062282	rs60677263	G	A	0.10057	DGAT2	TRUE	reported	igd
38163295	2.4e-09	0.0122492	31569	17	0.0731071	eqtl-a-ENSG00000062282	rs12600856	C	T	0.379553	DGAT2	TRUE	reported	igd
85806068	2.47e-08	0.0120513	25361	2	-0.0671897	eqtl-a-ENSG00000062716	rs3731827	C	T	0.418566	VMP1	TRUE	reported	igd
144385777	4.72e-16	0.0265957	19527	6	-0.21592	eqtl-a-ENSG00000062716	rs149110519	T	C	0.0526158	VMP1	TRUE	reported	igd
50370254	5.58e-09	0.0166616	23869	7	0.0971203	eqtl-a-ENSG00000062716	rs149007767	T	C	0.149708	VMP1	TRUE	reported	igd
61650831	4.19e-11	0.0155238	25361	8	0.102413	eqtl-a-ENSG00000062716	rs7846314	T	A	0.178349	VMP1	TRUE	reported	igd
40974023	2.54e-32	0.029127	23069	13	-0.344747	eqtl-a-ENSG00000062716	rs77526211	A	G	0.0432109	VMP1	TRUE	reported	igd
57842765	5.74e-31	0.0164531	25476	17	-0.190391	eqtl-a-ENSG00000062716	rs2136695	T	C	0.84695	VMP1	TRUE	reported	igd
56849749	5.58e-09	0.0122356	31684	3	-0.0713239	eqtl-a-ENSG00000063169	rs1354034	C	T	0.618137	BICRA	TRUE	reported	igd
48105080	2.56e-79	0.0174587	31684	19	-0.329227	eqtl-a-ENSG00000063169	rs2974225	C	T	0.869649	BICRA	TRUE	reported	igd
47944037	2.27e-14	0.0324142	25543	19	-0.247466	eqtl-a-ENSG00000063169	rs148457515	A	G	0.034786	BICRA	TRUE	reported	igd
43994648	5.94e-09	0.0149948	25797	17	0.087249	eqtl-a-ENSG00000063245	rs17649553	T	C	0.195317	EPN1	TRUE	reported	igd
56165939	6.24e-98	0.0442654	25244	19	0.929684	eqtl-a-ENSG00000063245	rs117482400	A	G	0.0178492	EPN1	TRUE	reported	igd
56162776	2.58e-14	0.0210168	31683	19	-0.160104	eqtl-a-ENSG00000063245	rs2287791	T	C	0.91247	EPN1	TRUE	reported	igd
77909769	1e-200	0.03913	26580	14	1.2489	eqtl-a-ENSG00000063761	rs139791189	T	C	0.0220646	ADCK1	TRUE	reported	igd
78296468	1.4e-39	0.016244	26609	14	-0.213847	eqtl-a-ENSG00000063761	rs10149767	C	T	0.15739	ADCK1	TRUE	reported	igd
78118334	3.18e-21	0.0151413	31564	14	0.143186	eqtl-a-ENSG00000063761	rs12881619	C	T	0.810582	ADCK1	TRUE	reported	igd
78161131	1e-200	0.0384507	26721	14	1.78783	eqtl-a-ENSG00000063761	rs17825440	T	C	0.0212279	ADCK1	TRUE	reported	igd
203281175	1.32e-08	0.0119208	30362	1	-0.0677506	eqtl-a-ENSG00000063854	rs17534202	C	G	0.535966	HAGH	TRUE	reported	igd
60718043	6.82e-09	0.0163394	31086	2	0.0946901	eqtl-a-ENSG00000063854	rs1427407	G	T	0.842974	HAGH	TRUE	reported	igd
154027216	3.78e-09	0.0201891	31470	5	0.118988	eqtl-a-ENSG00000063854	rs74417235	G	A	0.0958886	HAGH	TRUE	reported	igd
139838419	1.18e-16	0.0118754	31470	6	-0.098396	eqtl-a-ENSG00000063854	rs628751	A	C	0.505619	HAGH	TRUE	reported	igd
50427982	2.03e-53	0.0118655	31470	7	0.182567	eqtl-a-ENSG00000063854	rs6592965	A	G	0.449532	HAGH	TRUE	reported	igd
1872722	1e-200	0.0164387	28703	16	-0.504094	eqtl-a-ENSG00000063854	rs238678	G	A	0.856514	HAGH	TRUE	reported	igd
1990176	3.32e-32	0.0168187	19095	16	-0.198687	eqtl-a-ENSG00000063854	rs2815304	A	G	0.14504	HAGH	TRUE	reported	igd
43831259	4.62e-10	0.0135649	31355	18	0.0845295	eqtl-a-ENSG00000063854	rs9944715	G	A	0.740866	HAGH	TRUE	reported	igd
4157072	2.98e-28	0.0123001	31355	20	-0.135575	eqtl-a-ENSG00000063854	rs6084653	G	C	0.36636	HAGH	TRUE	reported	igd
201643601	2.45e-08	0.0457655	2912	2	0.255225	eqtl-a-ENSG00000064012	rs35627330	A	G	0.0171703	CASP8	TRUE	reported	igd
202164837	7.35e-152	0.0118923	31350	2	0.312158	eqtl-a-ENSG00000064012	rs7560328	C	A	0.605761	CASP8	TRUE	reported	igd
201994540	4.96e-19	0.017017	31355	2	-0.151674	eqtl-a-ENSG00000064012	rs10931931	T	C	0.14173	CASP8	TRUE	reported	igd
127009395	2.65e-10	0.0158282	31355	9	-0.0999981	eqtl-a-ENSG00000064012	rs55793580	T	C	0.169838	CASP8	TRUE	reported	igd
41363729	2.43e-47	0.0120957	30549	4	0.17481	eqtl-a-ENSG00000064042	rs6447061	G	A	0.393167	LIMCH1	TRUE	reported	igd
41373402	6.62e-22	0.0142716	30551	4	-0.137283	eqtl-a-ENSG00000064042	rs1869286	A	G	0.222124	LIMCH1	TRUE	reported	igd
41642833	2.86e-17	0.012005	30551	4	0.10147	eqtl-a-ENSG00000064042	rs4861123	G	A	0.42619	LIMCH1	TRUE	reported	igd
2345621	3.75e-73	0.0158329	30720	11	-0.286434	eqtl-a-ENSG00000064201	rs11022291	C	T	0.834505	TSPAN32	TRUE	reported	igd
2306683	1e-200	0.0114432	25437	11	0.407269	eqtl-a-ENSG00000064201	rs10765907	C	T	0.54197	TSPAN32	TRUE	reported	igd
2427645	6.53e-15	0.0295294	21977	11	0.230134	eqtl-a-ENSG00000064201	rs72845802	T	C	0.0422334	TSPAN32	TRUE	reported	igd
2271304	2.7e-15	0.019445	30276	11	-0.153691	eqtl-a-ENSG00000064201	rs77926599	T	C	0.104113	TSPAN32	TRUE	reported	igd
98489915	1e-200	0.0115808	31558	3	0.359434	eqtl-a-ENSG00000064225	rs1440152	G	C	0.44757	ST3GAL6	TRUE	reported	igd
98585142	3.87e-96	0.0123874	27820	3	-0.257726	eqtl-a-ENSG00000064225	rs13071075	G	A	0.33869	ST3GAL6	TRUE	reported	igd
98818848	3.21e-13	0.0127324	26892	3	-0.092759	eqtl-a-ENSG00000064225	rs1851817	C	A	0.679745	ST3GAL6	TRUE	reported	igd
148200011	5.98e-34	0.0120047	31569	5	0.145815	eqtl-a-ENSG00000064225	rs56330463	C	T	0.582097	ST3GAL6	TRUE	reported	igd
128563014	1e-200	0.0156718	31141	7	-0.505162	eqtl-a-ENSG00000064419	rs2402941	G	A	0.840088	TNPO3	TRUE	reported	igd
128725297	1e-200	0.0122826	31355	7	-0.377495	eqtl-a-ENSG00000064419	rs13244090	G	A	0.327017	TNPO3	TRUE	reported	igd
128823846	6.38e-22	0.0200827	29616	7	0.19326	eqtl-a-ENSG00000064419	rs6946734	C	T	0.0965865	TNPO3	TRUE	reported	igd
19545642	5.96e-45	0.0242888	28473	19	-0.341694	eqtl-a-ENSG00000064490	rs113564583	G	A	0.0632105	RFXANK	TRUE	reported	igd
19286077	1e-200	0.0314839	31355	19	1.03439	eqtl-a-ENSG00000064490	rs11671119	T	C	0.0343798	RFXANK	TRUE	reported	igd
19303284	1.15e-12	0.0309931	27284	19	-0.220395	eqtl-a-ENSG00000064490	rs79003009	T	C	0.0382052	RFXANK	TRUE	reported	igd
21410231	1.59e-13	0.0120219	31684	1	-0.0887122	eqtl-a-ENSG00000064547	rs4654899	A	C	0.42356	LPAR2	TRUE	reported	igd
85794297	4.54e-13	0.0120333	31684	2	-0.087102	eqtl-a-ENSG00000064547	rs10187424	C	T	0.420816	LPAR2	TRUE	reported	igd
178121599	2.28e-09	0.0130549	31684	5	0.0780263	eqtl-a-ENSG00000064547	rs6866344	G	T	0.293416	LPAR2	TRUE	reported	igd
50370254	3.66e-13	0.0166505	30077	7	0.121012	eqtl-a-ENSG00000064547	rs149007767	T	C	0.149708	LPAR2	TRUE	reported	igd
19350103	1e-200	0.0169487	31141	19	-0.598327	eqtl-a-ENSG00000064547	rs72999016	A	G	0.130285	LPAR2	TRUE	reported	igd
19391045	4.7e-28	0.031858	28588	19	0.349845	eqtl-a-ENSG00000064547	rs17751021	A	G	0.035895	LPAR2	TRUE	reported	igd
19793545	1.18e-36	0.0221722	31684	19	0.280391	eqtl-a-ENSG00000064547	rs56408111	C	T	0.0772107	LPAR2	TRUE	reported	igd
19406707	1.3e-26	0.0389691	25749	19	0.416073	eqtl-a-ENSG00000064547	rs74182633	C	A	0.0237013	LPAR2	TRUE	reported	igd
19499589	2.42e-31	0.0392884	24433	19	0.457529	eqtl-a-ENSG00000064547	rs117131852	T	C	0.023272	LPAR2	TRUE	reported	igd
19689231	1.68e-78	0.0332074	25559	19	0.622885	eqtl-a-ENSG00000064547	rs10415813	G	A	0.967609	LPAR2	TRUE	reported	igd
154420087	1.43e-08	0.012309	31484	1	0.0697908	eqtl-a-ENSG00000064601	rs61812598	A	G	0.370648	CTSA	TRUE	reported	igd
118153977	6.84e-11	0.0128667	31569	1	0.083945	eqtl-a-ENSG00000064601	rs826415	G	T	0.308498	CTSA	TRUE	reported	igd
43360065	1.39e-11	0.0136451	26953	2	0.0922315	eqtl-a-ENSG00000064601	rs28498283	T	A	0.254318	CTSA	TRUE	reported	igd
56849749	1.04e-87	0.0120828	31684	3	0.239878	eqtl-a-ENSG00000064601	rs1354034	C	T	0.618137	CTSA	TRUE	reported	igd
135419018	2.26e-09	0.0134787	31569	6	0.0805716	eqtl-a-ENSG00000064601	rs9399137	C	T	0.264393	CTSA	TRUE	reported	igd
243268	2.5e-13	0.0142933	31569	11	0.104612	eqtl-a-ENSG00000064601	rs505404	G	T	0.222031	CTSA	TRUE	reported	igd
122216910	1.48e-14	0.0190102	30031	12	0.146181	eqtl-a-ENSG00000064601	rs11553699	G	A	0.10963	CTSA	TRUE	reported	igd
54685880	2.89e-33	0.0255189	29836	12	-0.306663	eqtl-a-ENSG00000064601	rs35979828	T	C	0.0571059	CTSA	TRUE	reported	igd
33884804	3.26e-08	0.0155075	31684	17	0.0857053	eqtl-a-ENSG00000064601	rs10512472	C	T	0.179037	CTSA	TRUE	reported	igd
44603963	4.5e-46	0.0160228	31566	20	0.228323	eqtl-a-ENSG00000064601	rs6017717	C	G	0.162395	CTSA	TRUE	reported	igd
19841752	5.72e-09	0.0261391	23513	19	-0.152252	eqtl-a-ENSG00000064607	rs12608822	T	C	0.0547144	SUGP2	TRUE	reported	igd
19375822	2.85e-08	0.0312781	22963	19	-0.173597	eqtl-a-ENSG00000064607	rs78538967	C	T	0.0375386	SUGP2	TRUE	reported	igd
19098258	1e-200	0.0130018	26490	19	-0.578094	eqtl-a-ENSG00000064607	rs2107263	A	G	0.757286	SUGP2	TRUE	reported	igd
54685880	4.14e-09	0.0256178	29836	12	0.150602	eqtl-a-ENSG00000064666	rs35979828	T	C	0.0571059	CNN2	TRUE	reported	igd
1135485	2.12e-12	0.0239234	23284	19	0.168095	eqtl-a-ENSG00000064666	rs11880562	G	A	0.0660388	CNN2	TRUE	reported	igd
1005834	1e-200	0.0186127	20249	19	-0.574884	eqtl-a-ENSG00000064666	rs116977028	A	T	0.107289	CNN2	TRUE	reported	igd
1086352	3.9e-36	0.0119077	19278	19	-0.149462	eqtl-a-ENSG00000064666	rs12471	A	C	0.554179	CNN2	TRUE	reported	igd
1055718	3.62e-184	0.0220318	20500	19	-0.637627	eqtl-a-ENSG00000064687	rs113337161	T	C	0.0744293	ABCA7	TRUE	reported	igd
1021639	1.1e-60	0.0420869	17396	19	-0.691631	eqtl-a-ENSG00000064687	rs150244663	T	C	0.0200239	ABCA7	TRUE	reported	igd
1258940	2.14e-14	0.0418177	10464	19	-0.319567	eqtl-a-ENSG00000064687	rs117875320	T	G	0.0205975	ABCA7	TRUE	reported	igd
83756393	1.65e-45	0.0127721	31684	15	0.180837	eqtl-a-ENSG00000064726	rs13379920	G	A	0.310553	BTBD1	TRUE	reported	igd
84205754	2.65e-13	0.0182661	31684	15	0.133547	eqtl-a-ENSG00000064726	rs17158873	C	T	0.120222	BTBD1	TRUE	reported	igd
84484897	1.06e-09	0.0119029	31684	15	-0.0726137	eqtl-a-ENSG00000064726	rs4262914	A	G	0.525161	BTBD1	TRUE	reported	igd
182323766	2.48e-08	0.0119924	25531	2	0.0668494	eqtl-a-ENSG00000064763	rs1375493	A	G	0.565077	FAR2	TRUE	reported	igd
173205318	4.33e-10	0.0137197	25531	5	-0.085634	eqtl-a-ENSG00000064763	rs2594836	A	G	0.749651	FAR2	TRUE	reported	igd
148869277	1.25e-09	0.0123765	25147	7	0.0751677	eqtl-a-ENSG00000064763	rs4727027	A	G	0.639097	FAR2	TRUE	reported	igd
127009395	1.4e-36	0.0157618	25531	9	-0.199107	eqtl-a-ENSG00000064763	rs55793580	T	C	0.169838	FAR2	TRUE	reported	igd
111884608	3.52e-14	0.0119216	22380	12	0.0903395	eqtl-a-ENSG00000064763	rs3184504	C	T	0.542056	FAR2	TRUE	reported	igd
29300802	2.26e-08	0.0123143	25531	12	-0.068848	eqtl-a-ENSG00000064763	rs3809188	A	G	0.630067	FAR2	TRUE	reported	igd
111785930	3.96e-71	0.0127273	30935	1	0.226957	eqtl-a-ENSG00000064886	rs1056825	C	T	0.690086	CHI3L2	TRUE	reported	igd
111823994	1e-200	0.025941	30491	1	0.90592	eqtl-a-ENSG00000064886	rs76275224	T	C	0.0510606	CHI3L2	TRUE	reported	igd
112112140	1.17e-10	0.0465619	23613	1	-0.299989	eqtl-a-ENSG00000064886	rs145439981	C	T	0.0165656	CHI3L2	TRUE	reported	igd
111572204	1.28e-21	0.0127874	30818	1	-0.122135	eqtl-a-ENSG00000064886	rs1282332	G	A	0.313566	CHI3L2	TRUE	reported	igd
111741188	1e-200	0.0170641	29328	1	0.829542	eqtl-a-ENSG00000064886	rs41312686	T	C	0.118171	CHI3L2	TRUE	reported	igd
111842693	6.46e-09	0.0160273	24390	1	-0.0930258	eqtl-a-ENSG00000064886	rs12404497	A	G	0.164698	CHI3L2	TRUE	reported	igd
35404437	4.88e-101	0.0132329	25742	6	-0.282385	eqtl-a-ENSG00000065060	rs9462085	A	G	0.732441	BLTP3A	TRUE	reported	igd
34156790	2.83e-21	0.0441205	23644	6	0.417782	eqtl-a-ENSG00000065060	rs62398145	C	T	0.0184218	BLTP3A	TRUE	reported	igd
34695221	1e-200	0.0228607	25750	6	0.839704	eqtl-a-ENSG00000065060	rs57916801	A	G	0.0662577	BLTP3A	TRUE	reported	igd
34468767	1e-200	0.0176206	26081	6	0.586265	eqtl-a-ENSG00000065060	rs73405691	G	A	0.120254	BLTP3A	TRUE	reported	igd
34115617	2.54e-30	0.0333246	22993	6	0.381344	eqtl-a-ENSG00000065060	rs78691829	A	G	0.0326719	BLTP3A	TRUE	reported	igd
34966411	9.81e-67	0.0409873	22559	6	0.70735	eqtl-a-ENSG00000065060	rs111314618	A	G	0.0210951	BLTP3A	TRUE	reported	igd
110060710	2.07e-111	0.0238268	31684	1	0.534405	eqtl-a-ENSG00000065135	rs56018934	T	C	0.0643955	GNAI3	TRUE	reported	igd
109648870	5.24e-10	0.0154077	30744	1	0.0957114	eqtl-a-ENSG00000065135	rs533212	G	C	0.181893	GNAI3	TRUE	reported	igd
109894693	1e-200	0.0149049	31684	1	-0.454845	eqtl-a-ENSG00000065135	rs7536292	C	T	0.183115	GNAI3	TRUE	reported	igd
110155000	9.25e-95	0.0360265	30044	1	0.744047	eqtl-a-ENSG00000065135	rs116468196	A	C	0.0272338	GNAI3	TRUE	reported	igd
126149715	1.33e-09	0.0131048	26440	10	-0.0794675	eqtl-a-ENSG00000065154	rs2176139	A	G	0.710404	OAT	TRUE	reported	igd
125755374	5.15e-09	0.0207028	31196	10	-0.120948	eqtl-a-ENSG00000065154	rs7070561	T	C	0.0906693	OAT	TRUE	reported	igd
126084645	1.03e-172	0.0165711	31527	10	-0.464256	eqtl-a-ENSG00000065154	rs9422943	A	G	0.142515	OAT	TRUE	reported	igd
126090562	2.45e-41	0.0118487	31528	10	0.159568	eqtl-a-ENSG00000065154	rs2491159	C	T	0.470275	OAT	TRUE	reported	igd
976709	1e-200	0.0112058	19007	19	-0.49275	eqtl-a-ENSG00000065268	rs11085231	T	A	0.543461	WDR18	TRUE	reported	igd
1100217	4.8e-26	0.026658	20129	19	0.281388	eqtl-a-ENSG00000065268	rs116649696	C	A	0.0521788	WDR18	TRUE	reported	igd
1064054	9.63e-11	0.0329136	17997	19	-0.213037	eqtl-a-ENSG00000065268	rs75707890	G	A	0.0337409	WDR18	TRUE	reported	igd
52340176	2.17e-62	0.0217403	31683	6	-0.362408	eqtl-a-ENSG00000065308	rs9474227	C	T	0.079882	TRAM2	TRUE	reported	igd
52450963	1.13e-159	0.0125644	30902	6	0.33829	eqtl-a-ENSG00000065308	rs9463800	G	C	0.691234	TRAM2	TRUE	reported	igd
52393749	2.78e-23	0.0287394	2434	6	0.285681	eqtl-a-ENSG00000065308	rs143579024	T	C	0.0445768	TRAM2	TRUE	reported	igd
75584457	1e-200	0.0215468	28471	16	0.677415	eqtl-a-ENSG00000065457	rs28571860	T	G	0.0772782	ADAT1	TRUE	reported	igd
75530411	1e-200	0.0115229	27751	16	0.608618	eqtl-a-ENSG00000065457	rs2738805	G	A	0.334958	ADAT1	TRUE	reported	igd
75262638	1.76e-18	0.016338	31355	16	0.14332	eqtl-a-ENSG00000065457	rs77276355	A	G	0.156469	ADAT1	TRUE	reported	igd
203281175	7.43e-09	0.0119203	30362	1	-0.0689125	eqtl-a-ENSG00000065491	rs17534202	C	G	0.535966	TBC1D22B	TRUE	reported	igd
56849749	3.62e-13	0.0122275	31470	3	-0.0888852	eqtl-a-ENSG00000065491	rs1354034	C	T	0.618137	TBC1D22B	TRUE	reported	igd
37302075	5.76e-38	0.0166694	31470	6	-0.214719	eqtl-a-ENSG00000065491	rs195413	G	A	0.147864	TBC1D22B	TRUE	reported	igd
135426573	5.76e-10	0.013327	31086	6	-0.0825875	eqtl-a-ENSG00000065491	rs4895441	G	A	0.273956	TBC1D22B	TRUE	reported	igd
37295170	6.98e-15	0.0144999	25524	6	-0.11288	eqtl-a-ENSG00000065491	rs9349036	T	C	0.786769	TBC1D22B	TRUE	reported	igd
139835780	6.88e-16	0.0319561	31026	6	-0.257975	eqtl-a-ENSG00000065491	rs668887	A	G	0.964189	TBC1D22B	TRUE	reported	igd
118153977	2.11e-08	0.0128718	31569	1	-0.072113	eqtl-a-ENSG00000065534	rs826415	G	T	0.308498	MYLK	TRUE	reported	igd
56849749	6.71e-26	0.0122026	31684	3	0.128417	eqtl-a-ENSG00000065534	rs1354034	C	T	0.618137	MYLK	TRUE	reported	igd
123417546	1.23e-31	0.0205966	28801	3	-0.241047	eqtl-a-ENSG00000065534	rs56193997	C	T	0.0909761	MYLK	TRUE	reported	igd
135419018	7.17e-10	0.0134776	31569	6	0.0830559	eqtl-a-ENSG00000065534	rs9399137	C	T	0.264393	MYLK	TRUE	reported	igd
100707992	8.88e-18	0.0123914	31567	9	0.106413	eqtl-a-ENSG00000065534	rs10984466	G	A	0.356829	MYLK	TRUE	reported	igd
65066186	1.75e-11	0.0120364	31684	10	-0.0809506	eqtl-a-ENSG00000065534	rs10761741	T	G	0.420816	MYLK	TRUE	reported	igd
202856	1.25e-09	0.0145488	26110	11	0.0883667	eqtl-a-ENSG00000065534	rs11602954	A	G	0.211758	MYLK	TRUE	reported	igd
54687232	2.56e-09	0.0125544	31185	12	0.0747926	eqtl-a-ENSG00000065534	rs10506328	C	A	0.660666	MYLK	TRUE	reported	igd
122216910	1.08e-30	0.0189611	30031	12	0.218382	eqtl-a-ENSG00000065534	rs11553699	G	A	0.10963	MYLK	TRUE	reported	igd
1600925	1.73e-14	0.0123335	31684	20	-0.0945871	eqtl-a-ENSG00000065534	rs11696739	A	G	0.365478	MYLK	TRUE	reported	igd
1924707	4.8e-15	0.0131666	31569	20	-0.103119	eqtl-a-ENSG00000065534	rs13042885	T	C	0.284247	MYLK	TRUE	reported	igd
173207353	4.36e-12	0.0146907	31529	5	-0.101735	eqtl-a-ENSG00000065613	rs360017	G	A	0.793972	SLK	TRUE	reported	igd
50370254	5.38e-15	0.0166456	30037	7	0.130132	eqtl-a-ENSG00000065613	rs149007767	T	C	0.149708	SLK	TRUE	reported	igd
28724374	1.08e-09	0.0131101	31315	7	0.0799413	eqtl-a-ENSG00000065613	rs56388170	T	G	0.289189	SLK	TRUE	reported	igd
105723183	2.28e-133	0.0117083	28749	10	-0.287742	eqtl-a-ENSG00000065613	rs10883952	T	C	0.546871	SLK	TRUE	reported	igd
105998341	2.9e-22	0.012217	31526	10	0.118554	eqtl-a-ENSG00000065613	rs590610	C	T	0.380676	SLK	TRUE	reported	igd
105623955	2.89e-10	0.0120724	31230	10	0.0761129	eqtl-a-ENSG00000065613	rs10883931	T	C	0.412655	SLK	TRUE	reported	igd
159506600	7.62e-09	0.0127978	31684	6	-0.0739292	eqtl-a-ENSG00000065618	rs2451258	T	C	0.685013	COL17A1	TRUE	reported	igd
61650831	4.34e-08	0.0155312	31569	8	-0.0850565	eqtl-a-ENSG00000065618	rs7846314	T	A	0.178349	COL17A1	TRUE	reported	igd
131466489	7.45e-17	0.0183024	28587	9	0.152636	eqtl-a-ENSG00000065618	rs13289095	T	G	0.119513	COL17A1	TRUE	reported	igd
105736284	3.96e-77	0.0150872	31569	10	-0.280453	eqtl-a-ENSG00000065618	rs10883958	A	G	0.813203	COL17A1	TRUE	reported	igd
11883126	1.13e-09	0.0322458	28216	10	-0.196383	eqtl-a-ENSG00000065665	rs11257354	A	G	0.0352189	SEC61A2	TRUE	reported	igd
12163741	1e-200	0.0117018	30902	10	0.370922	eqtl-a-ENSG00000065665	rs12766360	T	A	0.59219	SEC61A2	TRUE	reported	igd
12089892	5.33e-14	0.050354	19316	10	0.378849	eqtl-a-ENSG00000065665	rs150536510	C	A	0.0141142	SEC61A2	TRUE	reported	igd
12239456	7.52e-72	0.0139134	31482	10	-0.249397	eqtl-a-ENSG00000065665	rs7897943	G	A	0.233385	SEC61A2	TRUE	reported	igd
6614332	4.29e-14	0.0121313	31231	10	0.091613	eqtl-a-ENSG00000065675	rs2007252	C	T	0.601334	PRKCQ	TRUE	reported	igd
6625378	7.28e-73	0.0128848	30902	10	-0.232627	eqtl-a-ENSG00000065675	rs2255088	C	T	0.296415	PRKCQ	TRUE	reported	igd
6508563	7.84e-13	0.0118821	31684	10	-0.0851247	eqtl-a-ENSG00000065675	rs658230	G	A	0.49705	PRKCQ	TRUE	reported	igd
239486566	9.36e-14	0.0298104	29619	2	0.222082	eqtl-a-ENSG00000065802	rs79676909	T	C	0.041421	ASB1	TRUE	reported	igd
239203162	3.53e-08	0.019465	31019	2	-0.107303	eqtl-a-ENSG00000065802	rs4663301	T	A	0.104136	ASB1	TRUE	reported	igd
239318389	1e-200	0.0111586	31468	2	0.510276	eqtl-a-ENSG00000065802	rs502349	T	C	0.547112	ASB1	TRUE	reported	igd
14700275	2.25e-61	0.0177657	30431	10	-0.293652	eqtl-a-ENSG00000065809	rs78155027	A	C	0.125972	FAM107B	TRUE	reported	igd
14512746	1.5e-41	0.0173467	30935	10	0.234233	eqtl-a-ENSG00000065809	rs7898971	G	A	0.13424	FAM107B	TRUE	reported	igd
14719488	1e-200	0.0143283	30805	10	0.484419	eqtl-a-ENSG00000065809	rs11259263	C	T	0.199366	FAM107B	TRUE	reported	igd
14553644	1e-200	0.0121668	30935	10	-0.369613	eqtl-a-ENSG00000065809	rs7092826	T	G	0.340655	FAM107B	TRUE	reported	igd
54685880	9.48e-10	0.0256152	29087	12	0.156716	eqtl-a-ENSG00000065809	rs35979828	T	C	0.0571059	FAM107B	TRUE	reported	igd
37894646	2.6e-09	0.0147826	27305	4	0.0880319	eqtl-a-ENSG00000065882	rs6531595	C	A	0.797161	TBC1D1	TRUE	reported	igd
37841430	1.69e-31	0.0148197	31300	4	0.173039	eqtl-a-ENSG00000065882	rs2261414	T	C	0.199581	TBC1D1	TRUE	reported	igd
38026106	5.13e-17	0.0118934	31299	4	-0.0997108	eqtl-a-ENSG00000065882	rs933819	T	C	0.471418	TBC1D1	TRUE	reported	igd
37983981	7.16e-113	0.0177835	30601	4	0.401515	eqtl-a-ENSG00000065882	rs73236866	T	A	0.123311	TBC1D1	TRUE	reported	igd
135860412	1.27e-11	0.0326865	6419	9	0.221346	eqtl-a-ENSG00000065978	rs73660574	A	G	0.0342189	YBX1	TRUE	reported	igd
27206029	3.91e-13	0.0161856	6421	17	0.117489	eqtl-a-ENSG00000065978	rs7213285	A	G	0.160464	YBX1	TRUE	reported	igd
4157072	5.1e-12	0.0123321	6421	20	-0.0851249	eqtl-a-ENSG00000065978	rs6084653	G	C	0.36636	YBX1	TRUE	reported	igd
10627322	1.85e-12	0.0138699	30745	19	-0.0977132	eqtl-a-ENSG00000065989	rs10416139	T	C	0.242111	PDE4A	TRUE	reported	igd
10447203	2.11e-23	0.0529871	3428	19	0.52817	eqtl-a-ENSG00000065989	rs147394556	T	C	0.0126896	PDE4A	TRUE	reported	igd
10532458	5.73e-62	0.0208894	31568	19	-0.34701	eqtl-a-ENSG00000065989	rs77376335	C	T	0.0872306	PDE4A	TRUE	reported	igd
212097748	8.97e-45	0.0122414	31355	1	-0.171859	eqtl-a-ENSG00000066027	rs2970579	A	G	0.370129	PPP2R5A	TRUE	reported	igd
212889072	1.76e-12	0.0282359	29143	1	0.199128	eqtl-a-ENSG00000066027	rs61829198	G	A	0.0464309	PPP2R5A	TRUE	reported	igd
212357282	6.47e-127	0.0426328	28645	1	1.02169	eqtl-a-ENSG00000066027	rs146891838	T	C	0.0190921	PPP2R5A	TRUE	reported	igd
212602590	3.46e-09	0.0441128	23155	1	0.260623	eqtl-a-ENSG00000066027	rs588058	A	G	0.981499	PPP2R5A	TRUE	reported	igd
212442602	3.16e-42	0.0467711	27725	1	-0.636901	eqtl-a-ENSG00000066027	rs142218926	C	T	0.0162472	PPP2R5A	TRUE	reported	igd
212346089	1e-200	0.0165249	29693	1	0.749767	eqtl-a-ENSG00000066027	rs10779571	A	G	0.130149	PPP2R5A	TRUE	reported	igd
212585781	9.26e-30	0.0430538	24986	1	-0.487821	eqtl-a-ENSG00000066027	rs183325637	T	C	0.0193109	PPP2R5A	TRUE	reported	igd
144385777	1.05e-12	0.0266099	25735	6	0.189583	eqtl-a-ENSG00000066027	rs149110519	T	C	0.0526158	PPP2R5A	TRUE	reported	igd
50370254	5.1e-09	0.0166615	30077	7	-0.097363	eqtl-a-ENSG00000066027	rs149007767	T	C	0.149708	PPP2R5A	TRUE	reported	igd
38128648	2.22e-09	0.0119357	31684	17	-0.0713827	eqtl-a-ENSG00000066027	rs3859192	T	C	0.455547	PPP2R5A	TRUE	reported	igd
188125120	6.68e-10	0.0118955	31355	3	-0.0734359	eqtl-a-ENSG00000066084	rs13093110	T	C	0.481579	DIP2B	TRUE	reported	igd
144385777	2.07e-09	0.0266239	25521	6	-0.159538	eqtl-a-ENSG00000066084	rs149110519	T	C	0.0526158	DIP2B	TRUE	reported	igd
50370254	6.78e-09	0.0166618	29863	7	0.0965817	eqtl-a-ENSG00000066084	rs149007767	T	C	0.149708	DIP2B	TRUE	reported	igd
50954191	1.25e-179	0.0122407	26678	12	-0.349815	eqtl-a-ENSG00000066084	rs12582683	C	A	0.337168	DIP2B	TRUE	reported	igd
50760443	1.91e-121	0.0124551	27100	12	0.291875	eqtl-a-ENSG00000066084	rs9739363	T	C	0.673794	DIP2B	TRUE	reported	igd
974606	7.6e-09	0.0484331	4603	5	-0.279808	eqtl-a-ENSG00000066230	rs114991474	A	G	0.0152994	SLC9A3	TRUE	reported	igd
972566	3.2e-32	0.0329592	4574	5	0.389476	eqtl-a-ENSG00000066230	rs140456511	G	A	0.0334053	SLC9A3	TRUE	reported	igd
365662	9.85e-27	0.0341981	5081	5	-0.366019	eqtl-a-ENSG00000066230	rs74533118	G	A	0.0310066	SLC9A3	TRUE	reported	igd
435631	9.22e-09	0.0410499	2022	5	-0.235799	eqtl-a-ENSG00000066230	rs11750039	A	G	0.0214319	SLC9A3	TRUE	reported	igd
187612	1e-200	0.0191159	5262	5	0.621145	eqtl-a-ENSG00000066230	rs116314028	T	C	0.100241	SLC9A3	TRUE	reported	igd
502534	7.16e-93	0.0267695	5913	5	0.547211	eqtl-a-ENSG00000066230	rs77045859	C	A	0.050568	SLC9A3	TRUE	reported	igd
160567590	4.69e-59	0.0487382	26507	1	0.789779	eqtl-a-ENSG00000066294	rs115503831	T	C	0.014861	CD84	TRUE	reported	igd
160471844	1e-200	0.022383	31315	1	-0.7209	eqtl-a-ENSG00000066294	rs2050523	G	A	0.92911	CD84	TRUE	reported	igd
160414093	9.1e-31	0.0146038	31526	1	0.168412	eqtl-a-ENSG00000066294	rs11265403	G	T	0.207674	CD84	TRUE	reported	igd
47375889	1e-200	0.0311909	27559	11	-1.09005	eqtl-a-ENSG00000066336	rs11570034	G	A	0.0347167	SPI1	TRUE	reported	igd
47862640	5.21e-09	0.0348025	21614	11	0.203254	eqtl-a-ENSG00000066336	rs72895725	G	A	0.0300804	SPI1	TRUE	reported	igd
47853793	2.08e-25	0.0271608	25631	11	0.282926	eqtl-a-ENSG00000066336	rs72895718	T	C	0.0501685	SPI1	TRUE	reported	igd
29920713	8.39e-16	0.0119445	7202	6	0.0961328	eqtl-a-ENSG00000066379	rs9260500	C	T	0.553356	POLR1H	TRUE	reported	igd
29986501	7.59e-197	0.0231868	4948	6	0.694026	eqtl-a-ENSG00000066379	rs6932091	T	C	0.0663595	POLR1H	TRUE	reported	igd
29944651	8.08e-42	0.0119658	6784	6	-0.162118	eqtl-a-ENSG00000066379	rs2246068	C	G	0.424016	POLR1H	TRUE	reported	igd
29750776	1.79e-23	0.0216393	13560	6	0.216045	eqtl-a-ENSG00000066379	rs9468618	T	C	0.0818115	POLR1H	TRUE	reported	igd
30393360	3.61e-12	0.0118952	31470	11	0.0826918	eqtl-a-ENSG00000066382	rs640245	T	C	0.477526	MPPED2	TRUE	reported	igd
30600383	9.03e-90	0.0133802	31340	11	0.268809	eqtl-a-ENSG00000066382	rs3781852	T	G	0.259923	MPPED2	TRUE	reported	igd
30060779	2.04e-10	0.0120641	31352	11	-0.0767024	eqtl-a-ENSG00000066382	rs501477	G	A	0.414518	MPPED2	TRUE	reported	igd
128475248	2.14e-10	0.0360042	29099	5	-0.228648	eqtl-a-ENSG00000066583	rs10080172	T	G	0.0280345	ISOC1	TRUE	reported	igd
128525698	8.46e-10	0.0183273	30688	5	-0.112453	eqtl-a-ENSG00000066583	rs2112699	C	T	0.119449	ISOC1	TRUE	reported	igd
128280809	4.51e-189	0.0131769	26444	5	-0.386456	eqtl-a-ENSG00000066583	rs2577431	C	A	0.259788	ISOC1	TRUE	reported	igd
128278704	1e-200	0.0128436	27602	5	-0.39021	eqtl-a-ENSG00000066583	rs2526206	C	T	0.279913	ISOC1	TRUE	reported	igd
128107509	1e-200	0.012123	31343	5	-0.373417	eqtl-a-ENSG00000066583	rs13181669	G	C	0.344593	ISOC1	TRUE	reported	igd
128370594	1.15e-28	0.0235855	30964	5	0.261981	eqtl-a-ENSG00000066583	rs141844349	C	A	0.0677125	ISOC1	TRUE	reported	igd
127840356	6.43e-19	0.0358038	28129	5	0.318096	eqtl-a-ENSG00000066583	rs115494457	C	T	0.0282792	ISOC1	TRUE	reported	igd
50370254	1.17e-09	0.0166598	29863	7	0.101361	eqtl-a-ENSG00000066583	rs149007767	T	C	0.149708	ISOC1	TRUE	reported	igd
66429778	1e-200	0.0217017	29452	8	0.67349	eqtl-a-ENSG00000066855	rs72664750	G	T	0.0762194	MTFR1	TRUE	reported	igd
66797673	6.86e-19	0.0331732	29058	8	-0.294485	eqtl-a-ENSG00000066855	rs118107026	A	G	0.0331068	MTFR1	TRUE	reported	igd
66839800	2.17e-38	0.0411466	26497	8	0.533108	eqtl-a-ENSG00000066855	rs143568834	C	T	0.0211231	MTFR1	TRUE	reported	igd
66560488	1.11e-119	0.0342748	27155	8	0.797266	eqtl-a-ENSG00000066855	rs140146852	A	G	0.0299366	MTFR1	TRUE	reported	igd
66546130	1.58e-65	0.0475897	25440	8	0.813618	eqtl-a-ENSG00000066855	rs141623092	A	C	0.0155659	MTFR1	TRUE	reported	igd
28303030	4.16e-10	0.0154844	31355	3	0.0967466	eqtl-a-ENSG00000066923	rs4502545	A	G	0.179583	STAG3	TRUE	reported	igd
99635967	1e-200	0.0154524	31141	7	-0.541529	eqtl-a-ENSG00000066923	rs72615157	A	G	0.163071	STAG3	TRUE	reported	igd
99781192	8.93e-15	0.0458295	21717	7	0.355353	eqtl-a-ENSG00000066923	rs148654444	C	T	0.0170859	STAG3	TRUE	reported	igd
99809032	1.04e-105	0.0294514	27566	7	-0.643115	eqtl-a-ENSG00000066923	rs80044214	T	C	0.0412024	STAG3	TRUE	reported	igd
99767773	1.03e-28	0.0444061	27405	7	-0.493707	eqtl-a-ENSG00000066923	rs138791019	A	G	0.018137	STAG3	TRUE	reported	igd
173363667	3.21e-09	0.0120869	31684	5	0.0715608	eqtl-a-ENSG00000066926	rs17076724	T	G	0.409824	FECH	TRUE	reported	igd
26093141	2.3e-08	0.0272867	29606	6	-0.15247	eqtl-a-ENSG00000066926	rs1800562	A	G	0.0499676	FECH	TRUE	reported	igd
33875262	8.88e-15	0.0128911	31185	17	-0.0999605	eqtl-a-ENSG00000066926	rs8073060	A	T	0.305723	FECH	TRUE	reported	igd
55330585	1.88e-12	0.0431217	19720	18	-0.303715	eqtl-a-ENSG00000066926	rs144606835	A	G	0.0193581	FECH	TRUE	reported	igd
55401529	8.55e-23	0.0432746	10087	18	-0.42529	eqtl-a-ENSG00000066926	rs144609264	A	C	0.019154	FECH	TRUE	reported	igd
55215573	1e-200	0.0153511	31683	18	0.846972	eqtl-a-ENSG00000066926	rs1062010	C	A	0.144543	FECH	TRUE	reported	igd
55343687	1.79e-34	0.0388507	30508	18	-0.475723	eqtl-a-ENSG00000066926	rs35281475	T	C	0.023788	FECH	TRUE	reported	igd
11297258	9.02e-10	0.0244649	31569	19	0.149867	eqtl-a-ENSG00000066926	rs12974711	C	T	0.0629954	FECH	TRUE	reported	igd
4157072	1.88e-21	0.0123135	31569	20	0.117118	eqtl-a-ENSG00000066926	rs6084653	G	C	0.36636	FECH	TRUE	reported	igd
37469591	5.64e-09	0.0119193	31300	22	-0.0694563	eqtl-a-ENSG00000066926	rs4820268	A	G	0.53552	FECH	TRUE	reported	igd
130349119	3.83e-09	0.0141804	31300	6	-0.0835425	eqtl-a-ENSG00000067057	rs6569648	T	C	0.772526	PFKP	TRUE	reported	igd
2933379	7.72e-49	0.0119168	31231	10	0.175031	eqtl-a-ENSG00000067057	rs10794966	G	A	0.565683	PFKP	TRUE	reported	igd
3135350	1e-200	0.0120425	31355	10	-0.446935	eqtl-a-ENSG00000067057	rs75961101	T	C	0.334304	PFKP	TRUE	reported	igd
3167109	1e-200	0.0143561	31558	10	-0.692085	eqtl-a-ENSG00000067057	rs730141	T	C	0.179965	PFKP	TRUE	reported	igd
3118666	1.39e-09	0.0166273	31354	10	-0.100696	eqtl-a-ENSG00000067057	rs58639902	G	A	0.150424	PFKP	TRUE	reported	igd
3230735	8.01e-11	0.0184416	28758	10	-0.119876	eqtl-a-ENSG00000067057	rs56969892	G	A	0.1177	PFKP	TRUE	reported	igd
3100322	1e-200	0.0225714	28470	10	-0.938852	eqtl-a-ENSG00000067057	rs10736965	G	A	0.933661	PFKP	TRUE	reported	igd
41347517	2.61e-10	0.0131994	31569	13	-0.0834227	eqtl-a-ENSG00000067057	rs9315786	G	A	0.282623	PFKP	TRUE	reported	igd
127009395	9.43e-12	0.0158246	31569	9	-0.107843	eqtl-a-ENSG00000067082	rs55793580	T	C	0.169838	KLF6	TRUE	reported	igd
3818682	2.6e-08	0.0408165	24857	10	0.227213	eqtl-a-ENSG00000067082	rs78616463	C	T	0.0216864	KLF6	TRUE	reported	igd
3910816	2.69e-14	0.0118792	31568	10	-0.0904267	eqtl-a-ENSG00000067082	rs11252145	T	C	0.501283	KLF6	TRUE	reported	igd
111884608	2.96e-21	0.0119081	28418	12	0.112702	eqtl-a-ENSG00000067082	rs3184504	C	T	0.542056	KLF6	TRUE	reported	igd
72561112	2.27e-08	0.0529438	6612	15	-0.295977	eqtl-a-ENSG00000067141	rs74928164	C	T	0.0127727	NEO1	TRUE	reported	igd
73236667	1e-200	0.0189396	31567	15	0.577949	eqtl-a-ENSG00000067141	rs2415214	C	T	0.103314	NEO1	TRUE	reported	igd
73365051	3.38e-65	0.0213299	31183	15	0.363718	eqtl-a-ENSG00000067141	rs28462360	G	A	0.083212	NEO1	TRUE	reported	igd
73453239	5.39e-18	0.0477473	18767	15	-0.412761	eqtl-a-ENSG00000067141	rs145578343	T	C	0.0157026	NEO1	TRUE	reported	igd
71645268	1.18e-152	0.0116222	31565	8	0.305876	eqtl-a-ENSG00000067167	rs34270993	C	G	0.495772	TRAM1	TRUE	reported	igd
71464172	2.46e-24	0.015037	30902	8	0.15306	eqtl-a-ENSG00000067167	rs268590	C	T	0.807372	TRAM1	TRUE	reported	igd
71666446	1.06e-89	0.0117371	27307	8	0.235703	eqtl-a-ENSG00000067167	rs13255619	C	T	0.501889	TRAM1	TRUE	reported	igd
56849749	2.84e-08	0.012237	31684	3	-0.0679263	eqtl-a-ENSG00000067182	rs1354034	C	T	0.618137	TNFRSF1A	TRUE	reported	igd
144385777	3.32e-19	0.0265823	25735	6	-0.238111	eqtl-a-ENSG00000067182	rs149110519	T	C	0.0526158	TNFRSF1A	TRUE	reported	igd
28724374	1.03e-10	0.013108	31355	7	0.0847115	eqtl-a-ENSG00000067182	rs56388170	T	G	0.289189	TNFRSF1A	TRUE	reported	igd
6442346	1e-200	0.0118546	31075	12	-0.37004	eqtl-a-ENSG00000067182	rs1800692	G	A	0.619212	TNFRSF1A	TRUE	reported	igd
38166879	6.3e-09	0.0122477	31684	17	0.0711444	eqtl-a-ENSG00000067182	rs8078723	C	T	0.379928	TNFRSF1A	TRUE	reported	igd
56849749	1.72e-24	0.0122053	25690	3	0.124663	eqtl-a-ENSG00000067365	rs1354034	C	T	0.618137	METTL22	TRUE	reported	igd
50427982	3.09e-11	0.0119459	25690	7	0.0793485	eqtl-a-ENSG00000067365	rs6592965	A	G	0.449532	METTL22	TRUE	reported	igd
8690917	3.77e-17	0.0251594	25245	16	-0.211835	eqtl-a-ENSG00000067365	rs34951641	G	A	0.0591844	METTL22	TRUE	reported	igd
8729124	2.3e-123	0.013336	25306	16	-0.315021	eqtl-a-ENSG00000067365	rs2302607	A	G	0.258341	METTL22	TRUE	reported	igd
8739977	1.37e-31	0.050277	5896	16	-0.587929	eqtl-a-ENSG00000067365	rs1060541	G	A	0.0140773	METTL22	TRUE	reported	igd
8820312	1.12e-09	0.0144853	24908	16	-0.0882343	eqtl-a-ENSG00000067365	rs8059762	C	A	0.785689	METTL22	TRUE	reported	igd
8462582	1.46e-11	0.0120205	24908	16	-0.081159	eqtl-a-ENSG00000067365	rs36090319	C	G	0.424943	METTL22	TRUE	reported	igd
8762414	1.78e-28	0.0122274	31569	2	0.135345	eqtl-a-ENSG00000067836	rs3896594	G	T	0.377086	ROGDI	TRUE	reported	igd
135426573	1.13e-36	0.0132701	31300	6	-0.167854	eqtl-a-ENSG00000067836	rs4895441	G	A	0.273956	ROGDI	TRUE	reported	igd
50427982	4.12e-22	0.0119252	31684	7	-0.115291	eqtl-a-ENSG00000067836	rs6592965	A	G	0.449532	ROGDI	TRUE	reported	igd
4259996	8.38e-09	0.0253054	26235	16	0.145774	eqtl-a-ENSG00000067836	rs12923343	C	T	0.941375	ROGDI	TRUE	reported	igd
4482400	2.46e-13	0.0300028	26617	16	-0.219654	eqtl-a-ENSG00000067836	rs34860010	G	A	0.0408736	ROGDI	TRUE	reported	igd
4816102	1e-200	0.0121863	28588	16	0.689669	eqtl-a-ENSG00000067836	rs58729822	C	T	0.264237	ROGDI	TRUE	reported	igd
4498322	1.49e-14	0.0328198	17937	16	0.252349	eqtl-a-ENSG00000067836	rs11645084	A	G	0.0338983	ROGDI	TRUE	reported	igd
4631802	1.74e-31	0.0344077	20319	16	0.401666	eqtl-a-ENSG00000067836	rs117837409	G	A	0.0305694	ROGDI	TRUE	reported	igd
4965785	8.38e-138	0.013008	31554	16	-0.325037	eqtl-a-ENSG00000067836	rs872297	A	T	0.722535	ROGDI	TRUE	reported	igd
33875262	5.7e-15	0.0128907	31185	17	0.100683	eqtl-a-ENSG00000067836	rs8073060	A	T	0.305723	ROGDI	TRUE	reported	igd
43831259	1.63e-17	0.0135488	31569	18	0.115404	eqtl-a-ENSG00000067836	rs9944715	G	A	0.740866	ROGDI	TRUE	reported	igd
19473445	5.37e-10	0.0128154	31683	19	0.0795565	eqtl-a-ENSG00000067836	rs2905424	C	T	0.686812	ROGDI	TRUE	reported	igd
240241255	4.01e-98	0.0119123	31683	2	-0.250436	eqtl-a-ENSG00000068024	rs925738	T	C	0.410854	HDAC4	TRUE	reported	igd
239970530	7.23e-132	0.0320312	25847	2	-0.782687	eqtl-a-ENSG00000068024	rs79040455	C	T	0.034301	HDAC4	TRUE	reported	igd
56849749	2.62e-08	0.0122369	31684	3	-0.0680961	eqtl-a-ENSG00000068024	rs1354034	C	T	0.618137	HDAC4	TRUE	reported	igd
94436851	9.5e-10	0.0118933	31684	10	-0.0727594	eqtl-a-ENSG00000068024	rs7911264	C	T	0.515223	HDAC4	TRUE	reported	igd
50408855	5.49e-14	0.0374331	27650	3	0.28149	eqtl-a-ENSG00000068028	rs11914549	A	G	0.0258472	RASSF1	TRUE	reported	igd
50311900	3.09e-34	0.0279159	5878	3	-0.340582	eqtl-a-ENSG00000068028	rs2071203	T	C	0.0472099	RASSF1	TRUE	reported	igd
50015625	2.99e-13	0.0334272	28215	3	-0.243838	eqtl-a-ENSG00000068028	rs34691305	A	G	0.0326491	RASSF1	TRUE	reported	igd
5225447	3.6e-10	0.0176225	31684	11	0.110504	eqtl-a-ENSG00000068079	rs7950726	A	C	0.130877	IFI35	TRUE	reported	igd
41397048	2.85e-14	0.0333924	29136	17	-0.253942	eqtl-a-ENSG00000068079	rs138923296	G	A	0.0327085	IFI35	TRUE	reported	igd
41624590	3.48e-71	0.0521048	24917	17	-0.929523	eqtl-a-ENSG00000068079	rs77106873	T	C	0.0129271	IFI35	TRUE	reported	igd
58417413	3.58e-13	0.0452778	22368	17	-0.329183	eqtl-a-ENSG00000068097	rs149054239	A	G	0.0175215	HEATR6	TRUE	reported	igd
58210784	1e-200	0.0255683	31355	17	1.30914	eqtl-a-ENSG00000068097	rs345168	T	C	0.0480023	HEATR6	TRUE	reported	igd
58209410	6.26e-66	0.0494771	11611	17	0.848546	eqtl-a-ENSG00000068097	rs72843518	T	C	0.0143819	HEATR6	TRUE	reported	igd
57788608	1e-200	0.0251894	30656	17	0.84006	eqtl-a-ENSG00000068097	rs77913816	A	G	0.0547477	HEATR6	TRUE	reported	igd
57207791	7.19e-13	0.0123246	31562	17	-0.0884392	eqtl-a-ENSG00000068097	rs12051896	G	A	0.63282	HEATR6	TRUE	reported	igd
58470653	5.11e-13	0.0293764	26317	17	-0.212168	eqtl-a-ENSG00000068097	rs117213633	A	C	0.042722	HEATR6	TRUE	reported	igd
144385777	3.55e-10	0.0266207	25735	6	0.166986	eqtl-a-ENSG00000068305	rs149110519	T	C	0.0526158	MEF2A	TRUE	reported	igd
50370254	1.74e-14	0.016647	30077	7	0.127656	eqtl-a-ENSG00000068305	rs149007767	T	C	0.149708	MEF2A	TRUE	reported	igd
100004180	1e-10	0.0188783	30935	15	-0.122077	eqtl-a-ENSG00000068305	rs10083668	C	T	0.111543	MEF2A	TRUE	reported	igd
100051136	2.32e-83	0.0117569	31300	15	-0.227418	eqtl-a-ENSG00000068305	rs8026614	T	C	0.481468	MEF2A	TRUE	reported	igd
100186866	1.22e-54	0.016052	31345	15	0.249883	eqtl-a-ENSG00000068305	rs78547437	C	T	0.161115	MEF2A	TRUE	reported	igd
86382938	1e-200	0.0369358	28586	2	1.12505	eqtl-a-ENSG00000068615	rs114534559	T	C	0.0249883	REEP1	TRUE	reported	igd
85983820	6.19e-09	0.011891	20187	2	0.0691045	eqtl-a-ENSG00000068615	rs56309153	G	A	0.49153	REEP1	TRUE	reported	igd
87100752	7.71e-21	0.025455	23564	2	0.238356	eqtl-a-ENSG00000068615	rs192892473	T	C	0.0576559	REEP1	TRUE	reported	igd
86167829	1e-200	0.0130267	31684	2	-0.395599	eqtl-a-ENSG00000068615	rs2033770	T	C	0.732497	REEP1	TRUE	reported	igd
56849749	1.17e-15	0.0122226	31684	3	-0.0978702	eqtl-a-ENSG00000068615	rs1354034	C	T	0.618137	REEP1	TRUE	reported	igd
48570686	9.52e-49	0.0197585	28458	3	-0.289924	eqtl-a-ENSG00000068745	rs11710798	C	A	0.0992174	IP6K2	TRUE	reported	igd
48731961	5.4e-162	0.0210619	28587	3	0.571244	eqtl-a-ENSG00000068745	rs72929172	G	A	0.082745	IP6K2	TRUE	reported	igd
48382538	4.76e-08	0.01243	31560	3	-0.0678666	eqtl-a-ENSG00000068745	rs34008503	A	G	0.354352	IP6K2	TRUE	reported	igd
45899902	1.45e-09	0.0265528	28255	2	-0.160626	eqtl-a-ENSG00000068784	rs80089451	T	C	0.052912	SRBD1	TRUE	reported	igd
45662988	2.33e-10	0.0415252	25149	2	0.263195	eqtl-a-ENSG00000068784	rs7566461	G	A	0.0209226	SRBD1	TRUE	reported	igd
45571350	1e-200	0.0117059	31231	2	-0.388077	eqtl-a-ENSG00000068784	rs6717619	C	T	0.600818	SRBD1	TRUE	reported	igd
111884608	1.25e-16	0.0119169	28418	12	-0.0986472	eqtl-a-ENSG00000068784	rs3184504	C	T	0.542056	SRBD1	TRUE	reported	igd
56849749	7.41e-44	0.0121675	31684	3	0.168992	eqtl-a-ENSG00000068796	rs1354034	C	T	0.618137	KIF2A	TRUE	reported	igd
61694379	9.82e-58	0.0118174	31679	5	-0.189272	eqtl-a-ENSG00000068796	rs247264	C	T	0.470456	KIF2A	TRUE	reported	igd
54712308	2.95e-10	0.0120844	31684	12	0.0761489	eqtl-a-ENSG00000068796	rs10876550	A	G	0.590064	KIF2A	TRUE	reported	igd
33944055	7.41e-10	0.0155632	31185	17	0.095824	eqtl-a-ENSG00000068796	rs16971217	G	C	0.177288	KIF2A	TRUE	reported	igd
54119870	3.17e-13	0.0251853	31236	2	0.18353	eqtl-a-ENSG00000068878	rs77215245	C	T	0.0591338	PSME4	TRUE	reported	igd
54196772	1.18e-157	0.0201807	31569	2	-0.539868	eqtl-a-ENSG00000068878	rs2293360	G	T	0.0910772	PSME4	TRUE	reported	igd
56849749	2.85e-08	0.012237	31684	3	-0.0679227	eqtl-a-ENSG00000068878	rs1354034	C	T	0.618137	PSME4	TRUE	reported	igd
60725451	1.14e-33	0.0121226	31355	2	-0.146603	eqtl-a-ENSG00000068971	rs7606173	C	G	0.393094	PPP2R5B	TRUE	reported	igd
56849749	1.99e-09	0.0122348	31470	3	-0.0733951	eqtl-a-ENSG00000068971	rs1354034	C	T	0.618137	PPP2R5B	TRUE	reported	igd
135426573	9.86e-15	0.0133169	31086	6	-0.103085	eqtl-a-ENSG00000068971	rs4895441	G	A	0.273956	PPP2R5B	TRUE	reported	igd
50427982	1e-200	0.0115435	31470	7	-0.373814	eqtl-a-ENSG00000068971	rs6592965	A	G	0.449532	PPP2R5B	TRUE	reported	igd
64781891	4.14e-12	0.0297346	28166	11	-0.206129	eqtl-a-ENSG00000068971	rs58717149	G	T	0.0416649	PPP2R5B	TRUE	reported	igd
205198	2e-08	0.0131201	31470	11	-0.0736312	eqtl-a-ENSG00000068971	rs3782123	A	C	0.711357	PPP2R5B	TRUE	reported	igd
54698408	1.61e-13	0.0200039	30530	12	-0.147575	eqtl-a-ENSG00000068971	rs79755767	A	G	0.0977363	PPP2R5B	TRUE	reported	igd
27179590	4.25e-10	0.0144503	27110	17	0.0902366	eqtl-a-ENSG00000068971	rs35033748	C	T	0.215702	PPP2R5B	TRUE	reported	igd
33875262	1.88e-10	0.0129	30971	17	0.0821887	eqtl-a-ENSG00000068971	rs8073060	A	T	0.305723	PPP2R5B	TRUE	reported	igd
19473445	3.9e-14	0.0128069	31469	19	0.0968715	eqtl-a-ENSG00000068971	rs2905424	C	T	0.686812	PPP2R5B	TRUE	reported	igd
55991637	3.43e-13	0.0118835	26118	20	0.0864703	eqtl-a-ENSG00000068971	rs6014993	G	A	0.490224	PPP2R5B	TRUE	reported	igd
66500000	1.87e-188	0.0129598	14263	5	-0.37946	eqtl-a-ENSG00000069020	rs10471698	G	A	0.273798	MAST4	TRUE	reported	igd
66864214	2.03e-08	0.0119067	14262	5	0.0667896	eqtl-a-ENSG00000069020	rs9885568	A	G	0.47371	MAST4	TRUE	reported	igd
66354787	8.71e-11	0.0161384	14263	5	-0.104701	eqtl-a-ENSG00000069020	rs152630	G	A	0.161777	MAST4	TRUE	reported	igd
71778587	1.14e-15	0.0314221	29704	17	-0.25172	eqtl-a-ENSG00000069188	rs117431114	A	G	0.0370904	SDK2	TRUE	reported	igd
71542216	1e-200	0.0169825	31559	17	-0.524934	eqtl-a-ENSG00000069188	rs11657442	C	A	0.132627	SDK2	TRUE	reported	igd
71708855	4.61e-78	0.0132455	31684	17	0.247742	eqtl-a-ENSG00000069188	rs2661611	G	T	0.269834	SDK2	TRUE	reported	igd
71780602	2.76e-08	0.0140214	31183	17	0.0779055	eqtl-a-ENSG00000069188	rs9893480	C	G	0.235024	SDK2	TRUE	reported	igd
205719513	7.39e-20	0.029266	29981	1	0.266962	eqtl-a-ENSG00000069275	rs115521489	G	A	0.0429615	NUCKS1	TRUE	reported	igd
205646278	1e-200	0.0115251	31567	1	-0.354361	eqtl-a-ENSG00000069275	rs1418653	A	C	0.492677	NUCKS1	TRUE	reported	igd
205725028	9.5e-25	0.025214	26609	1	-0.258978	eqtl-a-ENSG00000069275	rs823122	T	C	0.941242	NUCKS1	TRUE	reported	igd
16170764	1.66e-09	0.0118959	31355	17	0.0717123	eqtl-a-ENSG00000069399	rs7210990	A	C	0.481977	BCL3	TRUE	reported	igd
38128648	1.23e-16	0.0119219	31470	17	0.0987122	eqtl-a-ENSG00000069399	rs3859192	T	C	0.455547	BCL3	TRUE	reported	igd
45242173	8.79e-09	0.024612	31351	19	0.141585	eqtl-a-ENSG00000069399	rs1531517	A	G	0.0622122	BCL3	TRUE	reported	igd
46205686	4.6e-08	0.0122269	31256	3	0.0668323	eqtl-a-ENSG00000069667	rs7616215	T	C	0.616408	RORA	TRUE	reported	igd
60761489	1.75e-33	0.0158883	31254	15	-0.191588	eqtl-a-ENSG00000069667	rs62003261	C	T	0.166673	RORA	TRUE	reported	igd
61128890	1.41e-08	0.0121873	31256	15	0.0691337	eqtl-a-ENSG00000069667	rs341398	A	G	0.390225	RORA	TRUE	reported	igd
111871897	2.58e-09	0.0119022	31470	2	0.0708979	eqtl-a-ENSG00000069696	rs1439287	A	G	0.476061	DRD4	TRUE	reported	igd
135837906	2.33e-08	0.0119736	24977	2	-0.066882	eqtl-a-ENSG00000069696	rs7570971	A	C	0.441154	DRD4	TRUE	reported	igd
606770	4.02e-58	0.0243563	23973	11	-0.391447	eqtl-a-ENSG00000069696	rs72844713	T	C	0.0625523	DRD4	TRUE	reported	igd
92151760	1.04e-15	0.0155528	31674	1	0.12476	eqtl-a-ENSG00000069702	rs4658259	C	A	0.177168	TGFBR3	TRUE	reported	igd
92022364	9.93e-33	0.0134524	31556	1	-0.16028	eqtl-a-ENSG00000069702	rs36048657	C	T	0.737076	TGFBR3	TRUE	reported	igd
56849749	2.28e-11	0.012231	31684	3	-0.0817911	eqtl-a-ENSG00000069702	rs1354034	C	T	0.618137	TGFBR3	TRUE	reported	igd
38051348	2.61e-10	0.0118868	31300	17	-0.0751332	eqtl-a-ENSG00000069702	rs8067378	G	A	0.497388	TGFBR3	TRUE	reported	igd
56276168	1e-200	0.0258488	29788	15	0.964238	eqtl-a-ENSG00000069869	rs12101804	A	T	0.0508437	NEDD4	TRUE	reported	igd
56274991	2.65e-48	0.0318057	28960	15	0.464494	eqtl-a-ENSG00000069869	rs117280067	G	A	0.0357756	NEDD4	TRUE	reported	igd
55591685	2.53e-08	0.0357727	29100	15	-0.1993	eqtl-a-ENSG00000069869	rs149350059	A	G	0.0284287	NEDD4	TRUE	reported	igd
56283412	3.03e-15	0.0487644	11218	15	-0.384727	eqtl-a-ENSG00000069869	rs17238531	T	C	0.0150578	NEDD4	TRUE	reported	igd
56090807	5.37e-12	0.0253864	30039	15	-0.175044	eqtl-a-ENSG00000069869	rs72732238	C	T	0.0581638	NEDD4	TRUE	reported	igd
56299233	5.33e-61	0.0235382	31684	15	0.387853	eqtl-a-ENSG00000069869	rs62046379	A	G	0.0672517	NEDD4	TRUE	reported	igd
236102886	1.38e-10	0.0201173	31569	1	-0.129117	eqtl-a-ENSG00000069943	rs6701752	A	G	0.903393	PIGB	TRUE	reported	igd
28277107	5.14e-09	0.0122846	31569	7	0.0717728	eqtl-a-ENSG00000069943	rs2158799	G	C	0.625845	PIGB	TRUE	reported	igd
28724374	1.27e-18	0.0130914	31355	7	0.115317	eqtl-a-ENSG00000069943	rs56388170	T	G	0.289189	PIGB	TRUE	reported	igd
127009395	3.26e-19	0.0158057	31569	9	-0.141611	eqtl-a-ENSG00000069943	rs55793580	T	C	0.169838	PIGB	TRUE	reported	igd
112059557	4.12e-10	0.0120469	28418	12	-0.0752857	eqtl-a-ENSG00000069943	rs11065979	T	C	0.418831	PIGB	TRUE	reported	igd
8208244	3.81e-15	0.0126221	31684	12	0.099222	eqtl-a-ENSG00000069943	rs11057065	T	C	0.669185	PIGB	TRUE	reported	igd
54685880	1.57e-20	0.0255711	29836	12	-0.237502	eqtl-a-ENSG00000069943	rs35979828	T	C	0.0571059	PIGB	TRUE	reported	igd
55616230	1.78e-105	0.0131468	23479	15	0.286763	eqtl-a-ENSG00000069943	rs144664389	C	T	0.272549	PIGB	TRUE	reported	igd
56849749	2.01e-65	0.0121257	31684	3	0.20713	eqtl-a-ENSG00000069966	rs1354034	C	T	0.618137	GNB5	TRUE	reported	igd
243268	9.94e-09	0.0143038	31569	11	0.081988	eqtl-a-ENSG00000069966	rs505404	G	T	0.222031	GNB5	TRUE	reported	igd
52581150	5.69e-52	0.0131494	22235	15	-0.19946	eqtl-a-ENSG00000069966	rs12907952	A	C	0.720036	GNB5	TRUE	reported	igd
52408438	1e-200	0.0322679	27740	15	0.980092	eqtl-a-ENSG00000069966	rs79774918	C	T	0.0330245	GNB5	TRUE	reported	igd
128297569	6.51e-09	0.012172	31569	3	-0.0706315	eqtl-a-ENSG00000069998	rs9880192	C	G	0.392874	HDHD5	TRUE	reported	igd
17630393	3.79e-86	0.0272242	30662	22	0.535538	eqtl-a-ENSG00000069998	rs71326301	T	C	0.0489116	HDHD5	TRUE	reported	igd
17503161	3.22e-15	0.0146499	30077	22	0.115472	eqtl-a-ENSG00000069998	rs11089393	C	T	0.207303	HDHD5	TRUE	reported	igd
17653955	3.96e-129	0.0147616	31678	22	0.356879	eqtl-a-ENSG00000069998	rs2159068	G	C	0.806432	HDHD5	TRUE	reported	igd
12481460	1.63e-09	0.0180762	31480	12	-0.109007	eqtl-a-ENSG00000070018	rs35737962	A	G	0.123348	LRP6	TRUE	reported	igd
12263221	4.03e-19	0.0232818	27053	12	0.208055	eqtl-a-ENSG00000070018	rs139311047	A	C	0.0698653	LRP6	TRUE	reported	igd
12428341	3.91e-94	0.0129188	31565	12	0.265906	eqtl-a-ENSG00000070018	rs10845503	A	G	0.290393	LRP6	TRUE	reported	igd
14610674	2.67e-11	0.041206	25780	12	0.274589	eqtl-a-ENSG00000070019	rs147200159	A	G	0.0212486	GUCY2C	TRUE	reported	igd
14700233	1.35e-146	0.0120003	31354	12	0.309413	eqtl-a-ENSG00000070019	rs11056020	G	C	0.377194	GUCY2C	TRUE	reported	igd
14970093	2.15e-10	0.048081	7459	12	-0.305329	eqtl-a-ENSG00000070019	rs150620413	C	T	0.0155201	GUCY2C	TRUE	reported	igd
149761244	6.28e-18	0.0319377	31138	3	-0.275533	eqtl-a-ENSG00000070087	rs9865402	C	T	0.0358298	PFN2	TRUE	reported	igd
149459341	1e-200	0.0123433	30757	3	-0.403643	eqtl-a-ENSG00000070087	rs7633238	G	A	0.684044	PFN2	TRUE	reported	igd
149762874	3.94e-43	0.0354868	28870	3	0.488608	eqtl-a-ENSG00000070087	rs80324146	A	G	0.0285726	PFN2	TRUE	reported	igd
149789377	8.7e-53	0.0172853	31026	3	-0.264319	eqtl-a-ENSG00000070087	rs62268859	G	A	0.134798	PFN2	TRUE	reported	igd
149715493	1.07e-10	0.0485587	23500	3	-0.3135	eqtl-a-ENSG00000070087	rs114484534	A	G	0.01521	PFN2	TRUE	reported	igd
56849749	1.2e-18	0.0122168	31684	3	0.107686	eqtl-a-ENSG00000070214	rs1354034	C	T	0.618137	SLC44A1	TRUE	reported	igd
107676577	6.06e-10	0.0217616	26617	9	-0.134676	eqtl-a-ENSG00000070214	rs62568200	C	A	0.0811902	SLC44A1	TRUE	reported	igd
107758309	4.62e-22	0.0188734	31567	9	0.182253	eqtl-a-ENSG00000070214	rs72736926	G	A	0.111147	SLC44A1	TRUE	reported	igd
32432835	1.01e-10	0.0132872	29827	6	-0.0859032	eqtl-a-ENSG00000070371	rs9268923	T	C	0.276503	CLTCL1	TRUE	reported	igd
19556893	1.67e-08	0.0204576	31680	22	-0.115438	eqtl-a-ENSG00000070371	rs111735701	A	G	0.0931216	CLTCL1	TRUE	reported	igd
19203078	1.88e-52	0.0163728	31684	22	-0.249543	eqtl-a-ENSG00000070371	rs712951	A	G	0.153595	CLTCL1	TRUE	reported	igd
19153717	1e-200	0.0116065	29498	22	-0.394807	eqtl-a-ENSG00000070371	rs1206470	T	A	0.583446	CLTCL1	TRUE	reported	igd
144385777	5.28e-21	0.0265746	25735	6	-0.249889	eqtl-a-ENSG00000070413	rs149110519	T	C	0.0526158	DGCR2	TRUE	reported	igd
28724374	3.2e-08	0.0131131	31355	7	-0.0725169	eqtl-a-ENSG00000070413	rs56388170	T	G	0.289189	DGCR2	TRUE	reported	igd
19123075	1.14e-106	0.0124224	31684	22	0.272517	eqtl-a-ENSG00000070413	rs2240112	C	T	0.332613	DGCR2	TRUE	reported	igd
74905272	9.85e-11	0.0201443	29863	17	0.130317	eqtl-a-ENSG00000070495	rs1663457	A	G	0.0963123	JMJD6	TRUE	reported	igd
74609930	1e-200	0.0118972	29862	17	-0.361094	eqtl-a-ENSG00000070495	rs12951792	A	G	0.377245	JMJD6	TRUE	reported	igd
74853960	4.43e-09	0.0308485	27159	17	-0.180997	eqtl-a-ENSG00000070495	rs57642494	C	T	0.0386252	JMJD6	TRUE	reported	igd
131813204	1.73e-08	0.0131962	31240	5	0.0743938	eqtl-a-ENSG00000070501	rs13164856	C	T	0.283115	POLB	TRUE	reported	igd
32587213	1.17e-09	0.0122234	27594	6	0.0743711	eqtl-a-ENSG00000070501	rs28383314	C	T	0.616346	POLB	TRUE	reported	igd
50370254	5.52e-34	0.016595	30077	7	0.201684	eqtl-a-ENSG00000070501	rs149007767	T	C	0.149708	POLB	TRUE	reported	igd
28724374	7.38e-11	0.0131077	31355	7	0.0853701	eqtl-a-ENSG00000070501	rs56388170	T	G	0.289189	POLB	TRUE	reported	igd
42157902	3.74e-99	0.0174343	31300	8	0.368481	eqtl-a-ENSG00000070501	rs2272733	C	T	0.870181	POLB	TRUE	reported	igd
111865049	3.12e-14	0.0119128	28418	12	-0.0904537	eqtl-a-ENSG00000070501	rs7310615	G	C	0.537476	POLB	TRUE	reported	igd
74609930	1e-200	0.0115885	29862	17	0.482417	eqtl-a-ENSG00000070526	rs12951792	A	G	0.377245	ST6GALNAC1	TRUE	reported	igd
74670533	3.58e-34	0.0236826	31351	17	-0.288661	eqtl-a-ENSG00000070526	rs2898621	C	T	0.933012	ST6GALNAC1	TRUE	reported	igd
74956874	2.71e-09	0.0120388	26518	17	-0.0716054	eqtl-a-ENSG00000070526	rs9897325	G	T	0.421273	ST6GALNAC1	TRUE	reported	igd
144385777	6.77e-15	0.0266006	20660	6	0.207187	eqtl-a-ENSG00000070540	rs149110519	T	C	0.0526158	WIPI1	TRUE	reported	igd
66373803	7.95e-45	0.0119549	26609	17	0.167941	eqtl-a-ENSG00000070540	rs9913897	G	A	0.42542	WIPI1	TRUE	reported	igd
66081073	2.06e-12	0.0293356	21981	17	0.20625	eqtl-a-ENSG00000070540	rs142077014	C	T	0.0428552	WIPI1	TRUE	reported	igd
66279787	2.65e-16	0.0427899	22504	17	-0.350377	eqtl-a-ENSG00000070540	rs145756130	T	C	0.019641	WIPI1	TRUE	reported	igd
66427519	1e-200	0.0120148	25942	17	0.511385	eqtl-a-ENSG00000070540	rs12453629	T	C	0.319655	WIPI1	TRUE	reported	igd
35289935	4.11e-09	0.0467309	26987	9	-0.274754	eqtl-a-ENSG00000070610	rs147272897	T	C	0.0164522	GBA2	TRUE	reported	igd
36149031	6.42e-14	0.0132244	31684	9	0.0991724	eqtl-a-ENSG00000070610	rs7874594	G	T	0.280337	GBA2	TRUE	reported	igd
35933176	3.79e-44	0.0260447	29524	9	0.362983	eqtl-a-ENSG00000070610	rs78395341	C	T	0.0544808	GBA2	TRUE	reported	igd
35904658	2.09e-11	0.0361328	20136	9	-0.242083	eqtl-a-ENSG00000070610	rs148816410	A	G	0.0278202	GBA2	TRUE	reported	igd
35680564	1e-200	0.0132135	31684	9	0.445322	eqtl-a-ENSG00000070610	rs3750433	A	G	0.250554	GBA2	TRUE	reported	igd
149898499	1.44e-85	0.0498334	10329	5	-0.976915	eqtl-a-ENSG00000070614	rs150949995	T	C	0.0140845	NDST1	TRUE	reported	igd
149846995	1e-200	0.0284758	30364	5	-0.904014	eqtl-a-ENSG00000070614	rs112222266	T	G	0.0425877	NDST1	TRUE	reported	igd
149857588	4.09e-16	0.0246373	24471	5	0.200449	eqtl-a-ENSG00000070614	rs111752138	G	T	0.06192	NDST1	TRUE	reported	igd
149878228	1.48e-174	0.0381198	26713	5	-1.07373	eqtl-a-ENSG00000070614	rs80147358	A	T	0.023639	NDST1	TRUE	reported	igd
50370254	7.25e-16	0.0166433	30077	7	-0.134246	eqtl-a-ENSG00000070614	rs149007767	T	C	0.149708	NDST1	TRUE	reported	igd
16170764	8.96e-10	0.0118954	31569	17	0.0728845	eqtl-a-ENSG00000070614	rs7210990	A	C	0.481977	NDST1	TRUE	reported	igd
38156712	1.17e-12	0.012239	31185	17	-0.0869996	eqtl-a-ENSG00000070614	rs4794822	T	C	0.380161	NDST1	TRUE	reported	igd
97707731	8.56e-49	0.0121764	31684	7	-0.17876	eqtl-a-ENSG00000070669	rs4729402	T	C	0.378857	ASNS	TRUE	reported	igd
97300237	1.85e-76	0.015406	31684	7	0.285101	eqtl-a-ENSG00000070669	rs72615149	A	G	0.177064	ASNS	TRUE	reported	igd
97362335	1e-200	0.015002	31569	7	-0.493299	eqtl-a-ENSG00000070669	rs2072099	T	G	0.177814	ASNS	TRUE	reported	igd
97571568	1e-200	0.0232952	27310	7	-0.788779	eqtl-a-ENSG00000070669	rs61198277	G	A	0.0645379	ASNS	TRUE	reported	igd
32663631	2.46e-08	0.0138362	31137	6	-0.0771563	eqtl-a-ENSG00000070718	rs3129720	C	T	0.755679	AP3M2	TRUE	reported	igd
90926612	4.07e-10	0.0122608	31300	6	-0.0766424	eqtl-a-ENSG00000070718	rs10806425	A	C	0.377483	AP3M2	TRUE	reported	igd
28178262	4.72e-08	0.0139494	31684	7	-0.0761863	eqtl-a-ENSG00000070718	rs4722762	T	G	0.23858	AP3M2	TRUE	reported	igd
41685166	9.01e-09	0.0130237	31684	8	0.0748639	eqtl-a-ENSG00000070718	rs2111807	T	G	0.704066	AP3M2	TRUE	reported	igd
41998778	1e-200	0.0115072	31556	8	-0.417673	eqtl-a-ENSG00000070718	rs7823824	A	T	0.427042	AP3M2	TRUE	reported	igd
160677375	3.85e-12	0.0130961	31569	2	0.0909156	eqtl-a-ENSG00000070731	rs12052715	G	C	0.710147	ST6GALNAC2	TRUE	reported	igd
50370254	2.35e-17	0.0166393	30077	7	0.141022	eqtl-a-ENSG00000070731	rs149007767	T	C	0.149708	ST6GALNAC2	TRUE	reported	igd
61650831	1.99e-13	0.015518	31569	8	0.114045	eqtl-a-ENSG00000070731	rs7846314	T	A	0.178349	ST6GALNAC2	TRUE	reported	igd
74562570	1e-200	0.0128183	31355	17	-0.44651	eqtl-a-ENSG00000070731	rs3785442	T	C	0.273116	ST6GALNAC2	TRUE	reported	igd
74206412	3.76e-16	0.0121074	29992	17	0.0986255	eqtl-a-ENSG00000070731	rs9900975	C	T	0.597363	ST6GALNAC2	TRUE	reported	igd
74593616	1e-200	0.0256898	28588	17	-1.21752	eqtl-a-ENSG00000070731	rs7217431	G	A	0.0486752	ST6GALNAC2	TRUE	reported	igd
45797505	1e-200	0.0137923	31566	1	0.431367	eqtl-a-ENSG00000070759	rs3219489	G	C	0.224586	TESK2	TRUE	reported	igd
45987126	5.4e-09	0.0432696	13233	1	-0.252448	eqtl-a-ENSG00000070759	rs35645395	A	G	0.0192449	TESK2	TRUE	reported	igd
46620886	7.28e-13	0.0120947	31555	1	0.086765	eqtl-a-ENSG00000070759	rs1112471	A	C	0.593391	TESK2	TRUE	reported	igd
50370254	1.14e-11	0.0166545	30077	7	0.113042	eqtl-a-ENSG00000070759	rs149007767	T	C	0.149708	TESK2	TRUE	reported	igd
22735745	7.12e-11	0.0453833	20976	1	0.295822	eqtl-a-ENSG00000070831	rs78665342	A	G	0.0174517	CDC42	TRUE	reported	igd
22311970	1e-200	0.0118144	31456	1	-0.357888	eqtl-a-ENSG00000070831	rs71638813	T	C	0.608203	CDC42	TRUE	reported	igd
22346870	1.39e-91	0.0121453	18585	1	-0.246502	eqtl-a-ENSG00000070831	rs2501294	C	G	0.37091	CDC42	TRUE	reported	igd
22487036	2.61e-95	0.0119667	31684	1	0.24787	eqtl-a-ENSG00000070831	rs2744721	C	T	0.599647	CDC42	TRUE	reported	igd
25070204	1e-200	0.0117875	31139	7	-0.393713	eqtl-a-ENSG00000070882	rs6962912	C	A	0.38283	OSBPL3	TRUE	reported	igd
25077628	2.23e-16	0.0258679	27343	7	-0.212342	eqtl-a-ENSG00000070882	rs76856634	C	T	0.0558002	OSBPL3	TRUE	reported	igd
25193360	5.15e-14	0.0384625	28320	7	0.289545	eqtl-a-ENSG00000070882	rs62451621	C	T	0.0244469	OSBPL3	TRUE	reported	igd
24812250	4e-15	0.0137331	31470	7	-0.10787	eqtl-a-ENSG00000070882	rs34155688	T	G	0.249013	OSBPL3	TRUE	reported	igd
135837906	1.2e-09	0.0119711	8269	2	-0.0727917	eqtl-a-ENSG00000070915	rs7570971	A	C	0.441154	SLC12A3	TRUE	reported	igd
56987765	6.11e-17	0.0128882	13925	16	-0.107784	eqtl-a-ENSG00000070915	rs56228609	T	C	0.305591	SLC12A3	TRUE	reported	igd
56874197	2.93e-10	0.0121236	14262	16	-0.0764091	eqtl-a-ENSG00000070915	rs1865830	A	G	0.401653	SLC12A3	TRUE	reported	igd
85794297	3.16e-08	0.0120426	31684	2	-0.0666196	eqtl-a-ENSG00000071189	rs10187424	C	T	0.420816	SNX13	TRUE	reported	igd
17885468	1.8e-25	0.0178057	31684	7	0.185726	eqtl-a-ENSG00000071189	rs2691614	C	T	0.127006	SNX13	TRUE	reported	igd
17906180	2.29e-10	0.045019	27844	7	-0.285429	eqtl-a-ENSG00000071189	rs117912312	G	A	0.0177434	SNX13	TRUE	reported	igd
148983139	2.88e-71	0.0121379	31684	4	0.216666	eqtl-a-ENSG00000071205	rs13109093	C	A	0.378049	ARHGAP10	TRUE	reported	igd
148514808	5.74e-09	0.0130477	31569	4	0.0759939	eqtl-a-ENSG00000071205	rs6855339	G	T	0.294029	ARHGAP10	TRUE	reported	igd
58963530	1.79e-30	0.0137615	30415	19	0.157899	eqtl-a-ENSG00000071205	rs11671005	A	G	0.24568	ARHGAP10	TRUE	reported	igd
57838583	3.26e-10	0.0147706	31684	4	0.0928468	eqtl-a-ENSG00000071242	rs17087335	T	G	0.203202	RPS6KA2	TRUE	reported	igd
166667524	2e-15	0.0127291	31478	6	0.101088	eqtl-a-ENSG00000071242	rs4709108	T	G	0.320134	RPS6KA2	TRUE	reported	igd
166751839	9.87e-57	0.0134477	31684	6	0.213441	eqtl-a-ENSG00000071242	rs4709112	G	A	0.7399	RPS6KA2	TRUE	reported	igd
167506274	4.15e-59	0.0241606	31355	6	0.391694	eqtl-a-ENSG00000071242	rs73039162	G	A	0.0636225	RPS6KA2	TRUE	reported	igd
167359558	1e-200	0.0124563	31355	6	0.387969	eqtl-a-ENSG00000071242	rs2769343	T	C	0.309266	RPS6KA2	TRUE	reported	igd
167021501	3.11e-11	0.0201378	27822	6	0.133741	eqtl-a-ENSG00000071242	rs9366033	C	A	0.0963644	RPS6KA2	TRUE	reported	igd
77294241	4.67e-11	0.0131942	31569	14	0.0868339	eqtl-a-ENSG00000071246	rs8006563	C	T	0.282875	VASH1	TRUE	reported	igd
76955863	1.73e-16	0.0173998	29951	14	0.143367	eqtl-a-ENSG00000071246	rs7160216	C	T	0.134547	VASH1	TRUE	reported	igd
76965962	1.33e-28	0.0142377	28797	14	0.157967	eqtl-a-ENSG00000071246	rs4293299	G	T	0.222937	VASH1	TRUE	reported	igd
77443155	2.63e-10	0.0118874	31684	14	0.0751176	eqtl-a-ENSG00000071246	rs12435580	C	A	0.49457	VASH1	TRUE	reported	igd
77318102	7.51e-47	0.0256105	28998	14	-0.368131	eqtl-a-ENSG00000071246	rs138298426	A	G	0.0564101	VASH1	TRUE	reported	igd
77058533	1e-200	0.0122131	30280	14	-0.620509	eqtl-a-ENSG00000071246	rs4903434	A	G	0.721881	VASH1	TRUE	reported	igd
77156706	1e-200	0.0142196	31681	14	1.31737	eqtl-a-ENSG00000071246	rs11629010	A	G	0.124427	VASH1	TRUE	reported	igd
12646409	1.42e-45	0.0163297	26609	2	0.231382	eqtl-a-ENSG00000071575	rs7594033	A	G	0.155004	TRIB2	TRUE	reported	igd
12745420	1.56e-49	0.0118764	26609	2	0.175719	eqtl-a-ENSG00000071575	rs939221	G	A	0.448119	TRIB2	TRUE	reported	igd
12858078	8.22e-196	0.0144381	26080	2	0.431009	eqtl-a-ENSG00000071575	rs77773048	A	G	0.199732	TRIB2	TRUE	reported	igd
16442019	6.25e-09	0.0126581	22704	19	-0.0735386	eqtl-a-ENSG00000071575	rs55908509	A	G	0.3284	TRIB2	TRUE	reported	igd
57748369	1.36e-19	0.012296	24140	20	-0.111342	eqtl-a-ENSG00000071575	rs259981	A	T	0.369389	TRIB2	TRUE	reported	igd
145917008	2.28e-11	0.0440006	9549	8	-0.294228	eqtl-a-ENSG00000071894	rs150600530	T	C	0.0185842	CPSF1	TRUE	reported	igd
145660833	2.87e-86	0.011768	13925	8	0.231659	eqtl-a-ENSG00000071894	rs1010427	A	G	0.53234	CPSF1	TRUE	reported	igd
145836523	7.47e-13	0.0412361	10845	8	-0.295687	eqtl-a-ENSG00000071894	rs117136674	C	T	0.0212063	CPSF1	TRUE	reported	igd
145571993	1e-200	0.0112864	13925	8	-0.449418	eqtl-a-ENSG00000071894	rs35535975	A	G	0.499977	CPSF1	TRUE	reported	igd
145030443	5.07e-14	0.0315147	10840	8	-0.237306	eqtl-a-ENSG00000071894	rs10098685	A	G	0.0368844	CPSF1	TRUE	reported	igd
172567568	2.69e-12	0.0224703	31026	2	-0.157139	eqtl-a-ENSG00000071967	rs12612105	T	C	0.0756354	CYBRD1	TRUE	reported	igd
43721508	1.14e-19	0.0120033	31086	2	0.108921	eqtl-a-ENSG00000071967	rs12478601	T	C	0.574604	CYBRD1	TRUE	reported	igd
172117094	1e-200	0.0227109	31470	2	0.746049	eqtl-a-ENSG00000071967	rs11684292	T	G	0.0684919	CYBRD1	TRUE	reported	igd
171928034	4.57e-33	0.016254	31020	2	-0.194708	eqtl-a-ENSG00000071967	rs79908875	C	T	0.157556	CYBRD1	TRUE	reported	igd
171841182	1.18e-11	0.0317595	30271	2	-0.215403	eqtl-a-ENSG00000071967	rs72878665	C	A	0.0363243	CYBRD1	TRUE	reported	igd
172342452	1e-200	0.0113562	31341	2	0.466912	eqtl-a-ENSG00000071967	rs56851249	T	A	0.431439	CYBRD1	TRUE	reported	igd
108962642	2.67e-11	0.0161704	31470	6	0.107756	eqtl-a-ENSG00000071967	rs9480866	T	C	0.160953	CYBRD1	TRUE	reported	igd
40974023	4.26e-10	0.0292308	29063	13	-0.182523	eqtl-a-ENSG00000071967	rs77526211	A	G	0.0432109	CYBRD1	TRUE	reported	igd
23589349	1.7e-09	0.011897	31355	14	0.0716626	eqtl-a-ENSG00000071967	rs2239630	G	A	0.519173	CYBRD1	TRUE	reported	igd
31088347	4.18e-10	0.0123349	31470	16	-0.0770563	eqtl-a-ENSG00000071967	rs749671	A	G	0.366493	CYBRD1	TRUE	reported	igd
170668039	2.95e-31	0.0420703	28353	6	-0.48921	eqtl-a-ENSG00000071994	rs118070594	T	C	0.0202337	PDCD2	TRUE	reported	igd
170816718	1e-200	0.0114473	31569	6	0.38805	eqtl-a-ENSG00000071994	rs9460025	T	C	0.494565	PDCD2	TRUE	reported	igd
171016449	1.9e-09	0.0128652	1575	6	-0.0772643	eqtl-a-ENSG00000071994	rs4554352	C	A	0.691111	PDCD2	TRUE	reported	igd
56849749	7.96e-48	0.0121598	31644	3	0.176667	eqtl-a-ENSG00000072042	rs1354034	C	T	0.618137	RDH11	TRUE	reported	igd
243268	8.56e-11	0.0142991	31529	11	0.0928084	eqtl-a-ENSG00000072042	rs505404	G	T	0.222031	RDH11	TRUE	reported	igd
68205235	2.63e-22	0.0119696	31523	14	0.116271	eqtl-a-ENSG00000072042	rs11158688	A	G	0.566313	RDH11	TRUE	reported	igd
56849749	1.29e-44	0.012166	31470	3	0.170487	eqtl-a-ENSG00000072110	rs1354034	C	T	0.618137	ACTN1	TRUE	reported	igd
50370254	1.32e-10	0.0166573	29863	7	0.10702	eqtl-a-ENSG00000072110	rs149007767	T	C	0.149708	ACTN1	TRUE	reported	igd
69466699	1.01e-39	0.012052	31355	14	0.158963	eqtl-a-ENSG00000072110	rs1275193	A	C	0.404639	ACTN1	TRUE	reported	igd
69355447	1.27e-18	0.0135091	31351	14	0.118996	eqtl-a-ENSG00000072110	rs1475033	G	C	0.261344	ACTN1	TRUE	reported	igd
50370254	4.98e-09	0.0166614	30077	7	-0.0974344	eqtl-a-ENSG00000072121	rs149007767	T	C	0.149708	ZFYVE26	TRUE	reported	igd
68214788	2.48e-38	0.0120426	31684	14	-0.1559	eqtl-a-ENSG00000072121	rs12879105	C	T	0.407212	ZFYVE26	TRUE	reported	igd
68280848	4.14e-14	0.0125179	31684	14	0.0945901	eqtl-a-ENSG00000072121	rs181563	C	A	0.342365	ZFYVE26	TRUE	reported	igd
128386644	1e-200	0.0117039	14254	2	-0.356556	eqtl-a-ENSG00000072163	rs2244880	C	G	0.414234	LIMS2	TRUE	reported	igd
129010984	4.38e-09	0.0124656	13925	2	0.0731593	eqtl-a-ENSG00000072163	rs6723445	G	A	0.650308	LIMS2	TRUE	reported	igd
128310380	1.19e-19	0.0248566	13753	2	-0.225447	eqtl-a-ENSG00000072163	rs6743697	G	C	0.0606836	LIMS2	TRUE	reported	igd
195901976	1e-200	0.0143087	25827	3	-0.453586	eqtl-a-ENSG00000072274	rs9875719	G	T	0.20254	TFRC	TRUE	reported	igd
195604421	9.13e-16	0.015695	25942	3	-0.126155	eqtl-a-ENSG00000072274	rs75070205	C	T	0.173117	TFRC	TRUE	reported	igd
195818769	1.32e-32	0.0201306	26409	3	0.239368	eqtl-a-ENSG00000072274	rs12493933	T	A	0.095706	TFRC	TRUE	reported	igd
195949022	7.39e-13	0.0183097	26150	3	-0.131314	eqtl-a-ENSG00000072274	rs78843541	C	T	0.119579	TFRC	TRUE	reported	igd
17866190	3.64e-13	0.0452631	15769	17	-0.328976	eqtl-a-ENSG00000072310	rs77735858	A	G	0.0175332	SREBF1	TRUE	reported	igd
17975300	5.68e-34	0.0309022	26376	17	-0.375487	eqtl-a-ENSG00000072310	rs75200848	C	T	0.0381672	SREBF1	TRUE	reported	igd
17661802	1e-200	0.011995	31684	17	0.368065	eqtl-a-ENSG00000072310	rs4925109	G	A	0.638543	SREBF1	TRUE	reported	igd
127009395	3.19e-09	0.015831	14263	9	-0.0937399	eqtl-a-ENSG00000072401	rs55793580	T	C	0.169838	UBE2D1	TRUE	reported	igd
60100089	1e-200	0.0120607	14263	10	-0.443039	eqtl-a-ENSG00000072401	rs4948291	T	C	0.333496	UBE2D1	TRUE	reported	igd
60206306	2.93e-104	0.0194613	12835	10	-0.421991	eqtl-a-ENSG00000072401	rs2128908	T	A	0.899357	UBE2D1	TRUE	reported	igd
60293094	4.66e-63	0.0196532	14255	10	-0.329415	eqtl-a-ENSG00000072401	rs12571046	C	A	0.0999018	UBE2D1	TRUE	reported	igd
38149724	4.36e-08	0.0119232	10432	17	-0.0652877	eqtl-a-ENSG00000072401	rs3785549	C	T	0.536781	UBE2D1	TRUE	reported	igd
241510903	1.05e-09	0.0186349	25378	2	-0.113699	eqtl-a-ENSG00000072422	rs78909033	A	G	0.114954	RHOBTB1	TRUE	reported	igd
56849749	3.54e-37	0.0121805	30932	3	0.155177	eqtl-a-ENSG00000072422	rs1354034	C	T	0.618137	RHOBTB1	TRUE	reported	igd
99192919	2.25e-18	0.0139601	25409	9	-0.122067	eqtl-a-ENSG00000072422	rs10820606	C	A	0.236914	RHOBTB1	TRUE	reported	igd
62712497	8.63e-129	0.011669	30812	10	0.281736	eqtl-a-ENSG00000072422	rs7898582	G	T	0.513024	RHOBTB1	TRUE	reported	igd
62572123	3.94e-15	0.039578	30487	10	-0.310948	eqtl-a-ENSG00000072422	rs12254448	C	T	0.0230469	RHOBTB1	TRUE	reported	igd
54712308	2.49e-25	0.0120553	30932	12	0.125368	eqtl-a-ENSG00000072422	rs10876550	A	G	0.590064	RHOBTB1	TRUE	reported	igd
122216910	3.15e-08	0.0190293	29279	12	0.105287	eqtl-a-ENSG00000072422	rs11553699	G	A	0.10963	RHOBTB1	TRUE	reported	igd
19657632	1.14e-11	0.0125911	30732	19	0.0854673	eqtl-a-ENSG00000072422	rs7245983	C	A	0.334811	RHOBTB1	TRUE	reported	igd
1923271	1.19e-12	0.0131378	30932	20	-0.093361	eqtl-a-ENSG00000072422	rs4814779	A	C	0.286694	RHOBTB1	TRUE	reported	igd
31163914	1.58e-08	0.0124789	30433	20	0.0705344	eqtl-a-ENSG00000072422	rs6119267	G	C	0.348221	RHOBTB1	TRUE	reported	igd
56849749	2.89e-08	0.012237	31470	3	-0.0678909	eqtl-a-ENSG00000072518	rs1354034	C	T	0.618137	MARK2	TRUE	reported	igd
63697383	2.07e-17	0.0218347	25692	11	-0.185375	eqtl-a-ENSG00000072518	rs72916323	A	G	0.080385	MARK2	TRUE	reported	igd
63552051	3.59e-08	0.0311758	28408	11	-0.171779	eqtl-a-ENSG00000072518	rs117532104	C	T	0.0377967	MARK2	TRUE	reported	igd
161703992	3.75e-163	0.0287944	26393	1	0.783789	eqtl-a-ENSG00000072694	rs61801187	G	A	0.0423902	FCGR2B	TRUE	reported	igd
160740094	1.57e-13	0.0474561	22354	1	0.350297	eqtl-a-ENSG00000072694	rs76883141	C	T	0.0159221	FCGR2B	TRUE	reported	igd
160880144	4.61e-10	0.0456488	15594	1	0.284488	eqtl-a-ENSG00000072694	rs114014204	T	C	0.0172502	FCGR2B	TRUE	reported	igd
161040994	7.36e-10	0.0500977	18102	1	0.308517	eqtl-a-ENSG00000072694	rs41270001	G	A	0.0142802	FCGR2B	TRUE	reported	igd
161909963	5.34e-75	0.0133033	26394	1	-0.24377	eqtl-a-ENSG00000072694	rs4657125	T	C	0.733439	FCGR2B	TRUE	reported	igd
161653115	1.86e-09	0.0561574	9045	1	-0.337472	eqtl-a-ENSG00000072694	rs141350127	T	C	0.0113322	FCGR2B	TRUE	reported	igd
161390516	1e-200	0.0159233	25728	1	0.52332	eqtl-a-ENSG00000072694	rs9427039	A	G	0.15327	FCGR2B	TRUE	reported	igd
50370254	1.05e-08	0.0166623	24903	7	0.0953533	eqtl-a-ENSG00000072694	rs149007767	T	C	0.149708	FCGR2B	TRUE	reported	igd
3225684	1.41e-23	0.0427192	21453	3	0.427509	eqtl-a-ENSG00000072756	rs1669311	A	G	0.980339	TRNT1	TRUE	reported	igd
3171022	1e-200	0.0139402	31561	3	0.652792	eqtl-a-ENSG00000072756	rs3762759	T	C	0.196311	TRNT1	TRUE	reported	igd
3199635	6e-76	0.0157211	30475	3	0.289932	eqtl-a-ENSG00000072756	rs1669338	C	A	0.831732	TRNT1	TRUE	reported	igd
7093466	1e-200	0.0120835	28503	17	-0.403104	eqtl-a-ENSG00000072778	rs13331	G	A	0.658507	ACADVL	TRUE	reported	igd
7267981	2.29e-09	0.028273	23025	17	-0.168954	eqtl-a-ENSG00000072778	rs142046629	T	C	0.046351	ACADVL	TRUE	reported	igd
7217099	1.11e-08	0.0354605	25114	17	-0.202586	eqtl-a-ENSG00000072778	rs78173576	G	T	0.0289436	ACADVL	TRUE	reported	igd
46627603	7.52e-21	0.0197812	31185	22	0.185276	eqtl-a-ENSG00000072778	rs4253772	T	C	0.0999617	ACADVL	TRUE	reported	igd
56849749	8.33e-12	0.0122301	31684	3	-0.0835661	eqtl-a-ENSG00000072786	rs1354034	C	T	0.618137	STK10	TRUE	reported	igd
171536970	1.34e-98	0.0179517	31684	5	-0.378339	eqtl-a-ENSG00000072786	rs3103583	T	C	0.121275	STK10	TRUE	reported	igd
171589913	1.14e-46	0.0118177	31684	5	-0.169523	eqtl-a-ENSG00000072786	rs6870231	T	C	0.498177	STK10	TRUE	reported	igd
171491697	3.85e-15	0.0275154	31349	5	-0.216255	eqtl-a-ENSG00000072786	rs3812020	A	G	0.0489838	STK10	TRUE	reported	igd
7201753	1e-200	0.0187287	14263	17	-0.596535	eqtl-a-ENSG00000072818	rs17805277	T	G	0.105307	ACAP1	TRUE	reported	igd
7519010	3.93e-15	0.0499243	8715	17	-0.392245	eqtl-a-ENSG00000072818	rs188750247	T	G	0.0143565	ACAP1	TRUE	reported	igd
7176614	1.52e-09	0.0431706	10454	17	0.26085	eqtl-a-ENSG00000072818	rs147340918	G	A	0.0193317	ACAP1	TRUE	reported	igd
7203259	3.87e-18	0.0420733	10075	17	-0.365306	eqtl-a-ENSG00000072818	rs77119333	G	A	0.0203178	ACAP1	TRUE	reported	igd
7204212	7.74e-14	0.0268296	14167	17	0.200543	eqtl-a-ENSG00000072818	rs150181061	T	G	0.0516884	ACAP1	TRUE	reported	igd
113099461	1e-200	0.0114777	26493	3	-0.375565	eqtl-a-ENSG00000072858	rs10934228	G	C	0.492017	SIDT1	TRUE	reported	igd
112912421	1.85e-08	0.022529	26485	3	-0.126737	eqtl-a-ENSG00000072858	rs9880039	A	T	0.924693	SIDT1	TRUE	reported	igd
113419741	1.42e-19	0.0124261	26486	3	-0.11246	eqtl-a-ENSG00000072858	rs9823423	G	A	0.351978	SIDT1	TRUE	reported	igd
144385777	4.25e-18	0.026587	20660	6	-0.23056	eqtl-a-ENSG00000072864	rs149110519	T	C	0.0526158	NDE1	TRUE	reported	igd
50370254	6.03e-14	0.0166484	25002	7	0.12499	eqtl-a-ENSG00000072864	rs149007767	T	C	0.149708	NDE1	TRUE	reported	igd
15731277	4.02e-69	0.013455	25857	16	0.236435	eqtl-a-ENSG00000072864	rs67212531	C	T	0.258093	NDE1	TRUE	reported	igd
15865734	1.72e-15	0.0351994	25987	16	0.280184	eqtl-a-ENSG00000072864	rs138482163	T	C	0.0293224	NDE1	TRUE	reported	igd
15081995	1.86e-16	0.0406714	6357	16	-0.334746	eqtl-a-ENSG00000072864	rs71374758	A	G	0.021787	NDE1	TRUE	reported	igd
15888130	1.33e-08	0.0145656	26609	16	-0.0827629	eqtl-a-ENSG00000072864	rs9923303	G	A	0.211188	NDE1	TRUE	reported	igd
85794297	1.22e-13	0.0120322	31684	2	0.0892118	eqtl-a-ENSG00000072952	rs10187424	C	T	0.420816	IRAG1	TRUE	reported	igd
144385777	7.92e-35	0.0265158	25735	6	0.326433	eqtl-a-ENSG00000072952	rs149110519	T	C	0.0526158	IRAG1	TRUE	reported	igd
50370254	3.7e-25	0.0166185	30077	7	-0.172195	eqtl-a-ENSG00000072952	rs149007767	T	C	0.149708	IRAG1	TRUE	reported	igd
61650831	1.83e-08	0.0155303	31569	8	-0.0873935	eqtl-a-ENSG00000072952	rs7846314	T	A	0.178349	IRAG1	TRUE	reported	igd
10601828	2.48e-126	0.0410269	31004	11	-0.9809	eqtl-a-ENSG00000072952	rs77541067	C	T	0.0206526	IRAG1	TRUE	reported	igd
10634502	1.47e-25	0.0451484	20571	11	0.471791	eqtl-a-ENSG00000072952	rs117514142	C	A	0.0175529	IRAG1	TRUE	reported	igd
10465558	1.42e-15	0.0259536	30470	11	0.207216	eqtl-a-ENSG00000072952	rs74909106	A	G	0.0554243	IRAG1	TRUE	reported	igd
10490512	6.79e-14	0.0439473	24092	11	0.329249	eqtl-a-ENSG00000072952	rs142385800	T	C	0.0186149	IRAG1	TRUE	reported	igd
10521764	1e-200	0.0112993	31684	11	-0.528858	eqtl-a-ENSG00000072952	rs3741041	C	T	0.400879	IRAG1	TRUE	reported	igd
10916643	7.42e-09	0.0455192	6107	11	-0.263151	eqtl-a-ENSG00000072952	rs138757723	A	G	0.0173571	IRAG1	TRUE	reported	igd
16170764	1.18e-20	0.0118748	31569	17	0.11066	eqtl-a-ENSG00000072952	rs7210990	A	C	0.481977	IRAG1	TRUE	reported	igd
42838550	3.57e-11	0.0118941	31684	20	0.0787496	eqtl-a-ENSG00000072952	rs2143606	G	A	0.480514	IRAG1	TRUE	reported	igd
43721508	2.21e-22	0.0119981	31300	2	-0.116764	eqtl-a-ENSG00000072954	rs12478601	T	C	0.574604	TMEM38A	TRUE	reported	igd
116599199	1.51e-22	0.0121111	30792	8	-0.118327	eqtl-a-ENSG00000072954	rs2293889	G	T	0.600603	TMEM38A	TRUE	reported	igd
16785907	4.67e-11	0.0388892	29612	19	-0.255926	eqtl-a-ENSG00000072954	rs73006573	A	C	0.0239231	TMEM38A	TRUE	reported	igd
144385777	5e-10	0.0266213	25735	6	0.165568	eqtl-a-ENSG00000073008	rs149110519	T	C	0.0526158	PVR	TRUE	reported	igd
50370254	7.63e-10	0.0166593	30077	7	-0.102493	eqtl-a-ENSG00000073008	rs149007767	T	C	0.149708	PVR	TRUE	reported	igd
61650831	3.07e-10	0.0155259	31569	8	0.0977417	eqtl-a-ENSG00000073008	rs7846314	T	A	0.178349	PVR	TRUE	reported	igd
45122146	2.67e-50	0.022504	31568	19	-0.335622	eqtl-a-ENSG00000073008	rs79572806	T	C	0.074397	PVR	TRUE	reported	igd
45070575	3.45e-13	0.0160718	31234	19	0.116934	eqtl-a-ENSG00000073008	rs12971551	A	G	0.16329	PVR	TRUE	reported	igd
125328779	1.9e-43	0.0190085	26856	12	-0.262712	eqtl-a-ENSG00000073060	rs11057851	A	G	0.108502	SCARB1	TRUE	reported	igd
125321199	1e-200	0.0115313	31353	12	-0.370631	eqtl-a-ENSG00000073060	rs4765624	G	A	0.542069	SCARB1	TRUE	reported	igd
125387851	1.32e-17	0.0125115	31353	12	-0.106873	eqtl-a-ENSG00000073060	rs4304886	A	G	0.342292	SCARB1	TRUE	reported	igd
85794297	1.28e-09	0.0120399	31684	2	-0.0730764	eqtl-a-ENSG00000073150	rs10187424	C	T	0.420816	PANX2	TRUE	reported	igd
43359061	3.04e-08	0.013552	27399	2	-0.07507	eqtl-a-ENSG00000073150	rs12466022	A	C	0.260124	PANX2	TRUE	reported	igd
50370254	2.1e-11	0.0166552	30077	7	0.111573	eqtl-a-ENSG00000073150	rs149007767	T	C	0.149708	PANX2	TRUE	reported	igd
50692115	5.82e-23	0.0171135	27490	22	0.168848	eqtl-a-ENSG00000073150	rs2076138	C	T	0.139616	PANX2	TRUE	reported	igd
50860573	1.49e-12	0.0194389	30116	22	0.137544	eqtl-a-ENSG00000073150	rs12163227	C	T	0.104289	PANX2	TRUE	reported	igd
50610628	1.13e-199	0.0131921	29947	22	0.397716	eqtl-a-ENSG00000073150	rs6010198	A	G	0.742421	PANX2	TRUE	reported	igd
113063526	1e-200	0.0115733	31465	4	0.350215	eqtl-a-ENSG00000073331	rs1436136	G	A	0.459461	ALPK1	TRUE	reported	igd
113451374	1.08e-09	0.0409994	24275	4	-0.249974	eqtl-a-ENSG00000073331	rs185491582	T	C	0.0214793	ALPK1	TRUE	reported	igd
113262195	2.62e-46	0.0157606	31385	4	-0.225177	eqtl-a-ENSG00000073331	rs28600749	T	C	0.169205	ALPK1	TRUE	reported	igd
111884608	5.57e-10	0.0119296	28204	12	-0.0739861	eqtl-a-ENSG00000073331	rs3184504	C	T	0.542056	ALPK1	TRUE	reported	igd
38163295	9.51e-21	0.0122269	31355	17	0.114218	eqtl-a-ENSG00000073331	rs12600856	C	T	0.379553	ALPK1	TRUE	reported	igd
38259443	2.44e-14	0.038068	27004	17	-0.290268	eqtl-a-ENSG00000073584	rs117054360	T	C	0.0249669	SMARCE1	TRUE	reported	igd
38724215	1e-200	0.0112161	30902	17	-0.630207	eqtl-a-ENSG00000073584	rs62066595	G	A	0.358985	SMARCE1	TRUE	reported	igd
38834500	4.79e-145	0.02757	25638	17	0.707045	eqtl-a-ENSG00000073584	rs75223106	T	C	0.0467101	SMARCE1	TRUE	reported	igd
37822311	1.71e-14	0.0131161	31563	17	-0.100611	eqtl-a-ENSG00000073584	rs1053651	C	A	0.712002	SMARCE1	TRUE	reported	igd
38884550	1.33e-15	0.0443107	21719	17	-0.354114	eqtl-a-ENSG00000073584	rs185550275	C	T	0.0182949	SMARCE1	TRUE	reported	igd
38624278	1.11e-42	0.0238735	25731	17	-0.32691	eqtl-a-ENSG00000073584	rs11653877	A	G	0.0656468	SMARCE1	TRUE	reported	igd
38105334	1e-200	0.0133614	31240	17	0.792297	eqtl-a-ENSG00000073605	rs7217240	T	C	0.198089	GSDMB	TRUE	reported	igd
37226399	4.61e-11	0.0152931	31684	17	-0.100673	eqtl-a-ENSG00000073605	rs12453656	G	A	0.185351	GSDMB	TRUE	reported	igd
37303712	1.39e-26	0.0182711	31565	17	-0.194968	eqtl-a-ENSG00000073605	rs571825	G	A	0.119555	GSDMB	TRUE	reported	igd
38297985	3.71e-69	0.0314944	26240	17	-0.553568	eqtl-a-ENSG00000073605	rs75957101	G	T	0.0362627	GSDMB	TRUE	reported	igd
37396201	1e-200	0.0130651	28326	17	-0.522319	eqtl-a-ENSG00000073605	rs34473775	T	G	0.752161	GSDMB	TRUE	reported	igd
609329	2.89e-22	0.0229022	31529	12	-0.222247	eqtl-a-ENSG00000073614	rs56124146	G	A	0.0723183	KDM5A	TRUE	reported	igd
357104	1e-200	0.0122591	31191	12	-0.389643	eqtl-a-ENSG00000073614	rs487252	C	G	0.326694	KDM5A	TRUE	reported	igd
334342	3.21e-28	0.0131528	31644	12	-0.144884	eqtl-a-ENSG00000073614	rs11835796	T	C	0.28325	KDM5A	TRUE	reported	igd
170066977	2.04e-21	0.0145176	31565	2	0.137964	eqtl-a-ENSG00000073737	rs4668124	A	C	0.21191	DHRS9	TRUE	reported	igd
169828995	1e-200	0.0115124	31684	2	-0.360602	eqtl-a-ENSG00000073737	rs3770586	T	C	0.490191	DHRS9	TRUE	reported	igd
169965624	1.04e-85	0.0211264	31355	2	0.414506	eqtl-a-ENSG00000073737	rs10192264	T	C	0.0843798	DHRS9	TRUE	reported	igd
148200011	2.74e-16	0.0120387	31569	5	0.0985287	eqtl-a-ENSG00000073737	rs56330463	C	T	0.582097	DHRS9	TRUE	reported	igd
144385777	6.22e-58	0.0264179	25735	6	-0.42387	eqtl-a-ENSG00000073737	rs149110519	T	C	0.0526158	DHRS9	TRUE	reported	igd
28277107	1.82e-10	0.0122818	31569	7	0.078311	eqtl-a-ENSG00000073737	rs2158799	G	C	0.625845	DHRS9	TRUE	reported	igd
50370254	8.05e-25	0.0166194	30077	7	0.170969	eqtl-a-ENSG00000073737	rs149007767	T	C	0.149708	DHRS9	TRUE	reported	igd
61650831	5.94e-23	0.0154944	31569	8	0.152844	eqtl-a-ENSG00000073737	rs7846314	T	A	0.178349	DHRS9	TRUE	reported	igd
28780373	2.18e-10	0.0143262	31569	10	0.0909426	eqtl-a-ENSG00000073737	rs2998286	C	T	0.779099	DHRS9	TRUE	reported	igd
111865049	8.29e-14	0.0119136	28418	12	-0.0889408	eqtl-a-ENSG00000073737	rs7310615	G	C	0.537476	DHRS9	TRUE	reported	igd
40974023	6.12e-30	0.0291381	29277	13	-0.331207	eqtl-a-ENSG00000073737	rs77526211	A	G	0.0432109	DHRS9	TRUE	reported	igd
186641058	2.71e-188	0.0381208	30227	1	-1.11569	eqtl-a-ENSG00000073756	rs689470	A	G	0.0235354	PTGS2	TRUE	reported	igd
186802791	2.55e-14	0.0147238	31141	1	0.112183	eqtl-a-ENSG00000073756	rs35180943	A	G	0.204585	PTGS2	TRUE	reported	igd
186966849	2.21e-92	0.0118529	31470	1	0.241636	eqtl-a-ENSG00000073756	rs12037836	C	T	0.571235	PTGS2	TRUE	reported	igd
[truncated: 24,154 more rows]
