# Supplementary material for: Unveiling the molecular landscape of PCOS: identifying hub genes and causal relationships through bioinformatics and Mendelian randomization
Source: Front Endocrinol (Lausanne). 2024 Dec 13;15:1431200. doi: 10.3389/fendo.2024.1431200 (PMC11671271; doi:10.3389/fendo.2024.1431200)
Supplement: Supplementary file 6 [file Table6.xlsx]

## Sheet: Sheet1
Table S6. Exclude weak instrument variables （ F-statistic <10）
SNP	effect_allele.exposure	other_allele.exposure	id.exposure	exposure	R2	F
rs34806307	T	C	eqtl-a-ENSG00000000938	FGR	0.00415218	124.814
rs17617068	C	T	eqtl-a-ENSG00000000938	FGR	0.00220281	69.9435
rs2594836	A	G	eqtl-a-ENSG00000000938	FGR	0.00169443	53.5788
rs149110519	T	C	eqtl-a-ENSG00000000938	FGR	0.00188504	48.5993
rs16895831	T	C	eqtl-a-ENSG00000000938	FGR	0.00116483	32.4445
rs56388170	T	G	eqtl-a-ENSG00000000938	FGR	0.0011106	34.8595
rs149007767	T	C	eqtl-a-ENSG00000000938	FGR	0.00321593	97.0311
rs741738	A	G	eqtl-a-ENSG00000000938	FGR	0.00301731	54.4033
rs77526211	A	G	eqtl-a-ENSG00000000938	FGR	0.00132642	38.8825
rs203683	C	G	eqtl-a-ENSG00000000971	CFH	0.00510593	161.801
rs523427	G	A	eqtl-a-ENSG00000000971	CFH	0.00140224	41.8258
rs1317082	G	A	eqtl-a-ENSG00000000971	CFH	0.00243898	77.363
rs6897932	T	C	eqtl-a-ENSG00000000971	CFH	0.0010264	32.1151
rs6942249	A	G	eqtl-a-ENSG00000001084	GCLC	0.00101106	31.6914
rs809942	A	G	eqtl-a-ENSG00000001084	GCLC	0.00602922	191.934
rs661603	C	T	eqtl-a-ENSG00000001084	GCLC	0.0100021	319.686
rs2057148	C	G	eqtl-a-ENSG00000001561	ENPP4	0.00096847	29.7552
rs56139334	T	C	eqtl-a-ENSG00000001561	ENPP4	0.0386363	1260.05
rs7744030	T	C	eqtl-a-ENSG00000001561	ENPP4	0.0478291	1563.71
rs77868167	T	C	eqtl-a-ENSG00000001561	ENPP4	0.00111129	34.8809
rs148021887	A	C	eqtl-a-ENSG00000002549	LAP3	0.00157457	39.6959
rs2872795	C	T	eqtl-a-ENSG00000002549	LAP3	0.00139509	39.8589
rs112570672	A	G	eqtl-a-ENSG00000002549	LAP3	0.00921451	218.536
rs1609903	C	G	eqtl-a-ENSG00000002549	LAP3	0.0141434	413.13
rs150530659	C	T	eqtl-a-ENSG00000002549	LAP3	0.00427799	101.356
rs28727456	G	A	eqtl-a-ENSG00000002549	LAP3	0.0470232	1194.21
rs13164856	C	T	eqtl-a-ENSG00000002549	LAP3	0.00112028	31.9314
rs4788084	T	C	eqtl-a-ENSG00000002549	LAP3	0.00207456	59.3125
rs13226058	A	G	eqtl-a-ENSG00000002726	AOC1	0.00321174	63.3075
rs765483	T	C	eqtl-a-ENSG00000002726	AOC1	0.00407542	106.317
rs73167624	A	G	eqtl-a-ENSG00000002726	AOC1	0.0133869	325.468
rs77270862	G	T	eqtl-a-ENSG00000002726	AOC1	0.0074581	37.5031
rs9657890	T	C	eqtl-a-ENSG00000002726	AOC1	0.0393651	1060.64
rs146817114	A	G	eqtl-a-ENSG00000002822	MAD1L1	0.00211868	33.9135
rs73288749	T	C	eqtl-a-ENSG00000002822	MAD1L1	0.00259464	65.1231
rs7801421	G	C	eqtl-a-ENSG00000002822	MAD1L1	0.0287222	913.76
rs3800875	T	C	eqtl-a-ENSG00000002822	MAD1L1	0.0123319	387.25
rs75649291	T	C	eqtl-a-ENSG00000002822	MAD1L1	0.00375145	106.999
rs6463939	G	A	eqtl-a-ENSG00000002822	MAD1L1	0.00950668	54.3818
rs56330463	C	T	eqtl-a-ENSG00000002919	SNX11	0.00099158	31.3322
rs11079822	A	G	eqtl-a-ENSG00000002919	SNX11	0.0188535	600.185
rs78317601	G	A	eqtl-a-ENSG00000002919	SNX11	0.0366983	1202.32
rs118036504	C	T	eqtl-a-ENSG00000002919	SNX11	0.00195539	41.3924
rs1473117	T	C	eqtl-a-ENSG00000002919	SNX11	0.0235697	761.934
rs12478601	T	C	eqtl-a-ENSG00000002933	TMEM176A	0.001264	39.6107
rs9880192	C	G	eqtl-a-ENSG00000002933	TMEM176A	0.00100915	31.8879
rs4725338	A	G	eqtl-a-ENSG00000002933	TMEM176A	0.00543532	171.345
rs17173656	C	T	eqtl-a-ENSG00000002933	TMEM176A	0.00802077	256.169
rs3778872	G	C	eqtl-a-ENSG00000002933	TMEM176A	0.00124106	38.8052
rs71537963	T	C	eqtl-a-ENSG00000002933	TMEM176A	0.00843836	265.5
rs77270862	G	T	eqtl-a-ENSG00000002933	TMEM176A	0.0174768	88.7781
rs7781584	G	A	eqtl-a-ENSG00000002933	TMEM176A	0.0258595	830.038
rs59621822	G	A	eqtl-a-ENSG00000002933	TMEM176A	0.0289004	942.634
rs7212590	T	C	eqtl-a-ENSG00000002933	TMEM176A	0.0013822	43.6922
rs117302528	T	C	eqtl-a-ENSG00000003056	M6PR	0.00491938	46.624
rs76450399	A	G	eqtl-a-ENSG00000003056	M6PR	0.00282034	57.3385
rs6487636	C	G	eqtl-a-ENSG00000003056	M6PR	0.00419109	131.952
rs11047939	A	G	eqtl-a-ENSG00000003056	M6PR	0.0385792	1258.11
rs4262771	C	G	eqtl-a-ENSG00000003056	M6PR	0.00149347	44.8591
rs981390	A	G	eqtl-a-ENSG00000003137	CYP26B1	0.00132755	41.1676
rs114857151	T	C	eqtl-a-ENSG00000003137	CYP26B1	0.0376252	1021.94
rs141151334	G	T	eqtl-a-ENSG00000003137	CYP26B1	0.00407991	68.1104
rs72835275	C	T	eqtl-a-ENSG00000003137	CYP26B1	0.118103	4175.6
rs17561305	A	G	eqtl-a-ENSG00000003137	CYP26B1	0.0020071	49.317
rs12927153	G	T	eqtl-a-ENSG00000003249	DBNDD1	0.00131987	36.9748
rs11859970	C	T	eqtl-a-ENSG00000003249	DBNDD1	0.0048462	124.959
rs35991606	C	T	eqtl-a-ENSG00000003249	DBNDD1	0.00590919	180.683
rs147792551	G	C	eqtl-a-ENSG00000003249	DBNDD1	0.0295707	938.988
rs17383714	T	C	eqtl-a-ENSG00000003393	ALS2	0.00270938	83.8684
rs78003444	A	G	eqtl-a-ENSG00000003393	ALS2	0.0185351	567.971
rs3219172	C	T	eqtl-a-ENSG00000003393	ALS2	0.0082789	187.263
rs10432516	A	G	eqtl-a-ENSG00000003393	ALS2	0.0386616	1209.51
rs75664718	A	G	eqtl-a-ENSG00000003393	ALS2	0.00428987	34.5659
rs1532331	T	G	eqtl-a-ENSG00000003393	ALS2	0.00129557	41.0996
rs6757272	G	A	eqtl-a-ENSG00000003402	CFLAR	0.00160723	41.5719
rs10200697	A	G	eqtl-a-ENSG00000003402	CFLAR	0.00121065	32.2509
rs2268791	C	G	eqtl-a-ENSG00000003402	CFLAR	0.0402031	1071.18
rs56388170	T	G	eqtl-a-ENSG00000003402	CFLAR	0.00122213	32.1544
rs35007051	G	A	eqtl-a-ENSG00000003436	TFPI	0.00133918	40.4531
rs1354034	C	T	eqtl-a-ENSG00000003436	TFPI	0.00141295	44.8285
rs9376090	C	T	eqtl-a-ENSG00000003436	TFPI	0.00189566	59.443
rs149110519	T	C	eqtl-a-ENSG00000004059	ARF5	0.0019186	49.4663
rs149007767	T	C	eqtl-a-ENSG00000004059	ARF5	0.00218244	65.7805
rs34029720	C	T	eqtl-a-ENSG00000004059	ARF5	0.00230262	72.843
rs10000290	G	A	eqtl-a-ENSG00000004468	CD38	0.0024668	77.518
rs2497306	C	A	eqtl-a-ENSG00000004468	CD38	0.00124664	38.799
rs2617170	C	T	eqtl-a-ENSG00000004468	CD38	0.00155951	48.5516
rs151181	C	T	eqtl-a-ENSG00000004468	CD38	0.00099882	30.4684
rs12453507	G	C	eqtl-a-ENSG00000004468	CD38	0.00097648	30.6455
rs76298543	C	T	eqtl-a-ENSG00000004534	RBM6	0.0235352	445.678
rs116375541	A	G	eqtl-a-ENSG00000004534	RBM6	0.00348674	70.2307
rs13086611	T	A	eqtl-a-ENSG00000004534	RBM6	0.0433221	1181.64
rs2236939	T	G	eqtl-a-ENSG00000004534	RBM6	0.0295918	711.705
rs7950696	C	T	eqtl-a-ENSG00000004534	RBM6	0.00097486	30.4286
rs12984019	T	C	eqtl-a-ENSG00000004777	ARHGAP33	0.00133481	39.8638
rs756783	T	C	eqtl-a-ENSG00000004777	ARHGAP33	0.0350843	1139.67
rs113559151	G	A	eqtl-a-ENSG00000004777	ARHGAP33	0.021695	702.538
rs117629564	A	G	eqtl-a-ENSG00000004799	PDK4	0.00359086	79.2187
rs12704801	C	T	eqtl-a-ENSG00000004799	PDK4	0.014033	449.228
rs142272045	C	T	eqtl-a-ENSG00000004799	PDK4	0.00172814	49.0065
rs4253772	T	C	eqtl-a-ENSG00000004799	PDK4	0.00267414	83.6112
rs17577280	A	G	eqtl-a-ENSG00000004809	SLC22A16	0.0317154	1037.72
rs9372244	C	T	eqtl-a-ENSG00000004809	SLC22A16	0.00189946	60.0648
rs13205109	A	T	eqtl-a-ENSG00000004809	SLC22A16	0.0752576	1692.1
rs1080261	G	T	eqtl-a-ENSG00000004809	SLC22A16	0.00976245	303.096
rs17087335	T	G	eqtl-a-ENSG00000004864	SLC25A13	0.0012648	39.6357
rs1016968	A	T	eqtl-a-ENSG00000004864	SLC25A13	0.035356	1142.69
rs145659320	G	T	eqtl-a-ENSG00000004864	SLC25A13	0.00124722	34.6049
rs1354034	C	T	eqtl-a-ENSG00000004866	ST7	0.00505831	161.072
rs12706135	C	T	eqtl-a-ENSG00000004866	ST7	0.00208719	66.2645
rs2402155	T	C	eqtl-a-ENSG00000004866	ST7	0.00107423	30.5346
rs11587735	C	A	eqtl-a-ENSG00000004939	SLC4A1	0.00192771	50.256
rs9660992	G	A	eqtl-a-ENSG00000004939	SLC4A1	0.00119215	31.0568
rs12212092	T	C	eqtl-a-ENSG00000004939	SLC4A1	0.00167501	36.3767
rs5033	T	C	eqtl-a-ENSG00000004939	SLC4A1	0.0131258	296.132
rs225245	G	A	eqtl-a-ENSG00000004939	SLC4A1	0.00483515	124.823
rs12974711	C	T	eqtl-a-ENSG00000004939	SLC4A1	0.00305338	79.6924
rs7679	C	T	eqtl-a-ENSG00000004939	SLC4A1	0.00129423	33.1117
rs6084653	G	C	eqtl-a-ENSG00000004939	SLC4A1	0.00915838	240.504
rs6014993	G	A	eqtl-a-ENSG00000004939	SLC4A1	0.0015312	33.3316
rs117299259	G	A	eqtl-a-ENSG00000005020	SKAP2	0.0111801	317.069
rs142139359	A	G	eqtl-a-ENSG00000005020	SKAP2	0.00772095	85.4045
rs113662511	T	C	eqtl-a-ENSG00000005020	SKAP2	0.0128805	111.944
rs7805778	A	G	eqtl-a-ENSG00000005020	SKAP2	0.0598596	1795.27
rs147544721	C	A	eqtl-a-ENSG00000005020	SKAP2	0.00348078	51.7339
rs113285204	T	C	eqtl-a-ENSG00000005020	SKAP2	0.00605505	60.6391
rs117435545	T	C	eqtl-a-ENSG00000005020	SKAP2	0.00508998	106.695
rs185084812	T	C	eqtl-a-ENSG00000005020	SKAP2	0.0187423	468.378
rs10275896	C	T	eqtl-a-ENSG00000005020	SKAP2	0.0775685	2603.89
rs181684511	G	T	eqtl-a-ENSG00000005020	SKAP2	0.0227571	58.5435
rs67971665	T	C	eqtl-a-ENSG00000005020	SKAP2	0.006782	179.544
rs78627998	C	G	eqtl-a-ENSG00000005075	POLR2J	0.0393974	1167.48
rs147944569	A	C	eqtl-a-ENSG00000005075	POLR2J	0.00666674	103.444
rs74739396	A	C	eqtl-a-ENSG00000005075	POLR2J	0.00394096	96.3064
rs71540934	G	A	eqtl-a-ENSG00000005075	POLR2J	0.0286481	335.689
rs146928022	T	C	eqtl-a-ENSG00000005075	POLR2J	0.00544889	85.156
rs113296404	C	T	eqtl-a-ENSG00000005075	POLR2J	0.088522	2023.38
rs138561863	G	A	eqtl-a-ENSG00000005075	POLR2J	0.0058286	33.1716
rs5026472	G	C	eqtl-a-ENSG00000005102	MEOX1	0.00128882	40.7366
rs72928038	A	G	eqtl-a-ENSG00000005102	MEOX1	0.00168049	49.0032
rs147832718	G	T	eqtl-a-ENSG00000005102	MEOX1	0.00125943	37.8495
rs112684675	T	C	eqtl-a-ENSG00000005102	MEOX1	0.00233991	58.1635
rs72836582	T	C	eqtl-a-ENSG00000005102	MEOX1	0.00107125	33.1372
rs35953779	C	G	eqtl-a-ENSG00000005102	MEOX1	0.0346561	1126.59
rs12941768	G	A	eqtl-a-ENSG00000005156	LIG3	0.0067689	215.914
rs2291190	C	T	eqtl-a-ENSG00000005156	LIG3	0.00346548	109.031
rs12450763	C	A	eqtl-a-ENSG00000005156	LIG3	0.0406552	1337.62
rs4251710	C	A	eqtl-a-ENSG00000005156	LIG3	0.00130395	41.3656
rs149007767	T	C	eqtl-a-ENSG00000005175	RPAP3	0.00275923	83.1028
rs75647145	A	G	eqtl-a-ENSG00000005175	RPAP3	0.00143925	42.6878
rs7976419	C	G	eqtl-a-ENSG00000005175	RPAP3	0.0040081	121.218
rs61918136	A	C	eqtl-a-ENSG00000005175	RPAP3	0.0489721	1623.34
rs35426954	A	G	eqtl-a-ENSG00000005238	ATOSB	0.00159121	40.752
rs10491510	T	C	eqtl-a-ENSG00000005238	ATOSB	0.00396728	75.4197
rs6084653	G	C	eqtl-a-ENSG00000005238	ATOSB	0.0023152	71.121
rs1354034	C	T	eqtl-a-ENSG00000005249	PRKAR2B	0.0221715	718.365
rs6466154	G	A	eqtl-a-ENSG00000005249	PRKAR2B	0.00573543	182.758
rs7896518	G	A	eqtl-a-ENSG00000005249	PRKAR2B	0.00103133	32.5895
rs505404	G	T	eqtl-a-ENSG00000005249	PRKAR2B	0.0016069	50.8065
rs11553699	G	A	eqtl-a-ENSG00000005249	PRKAR2B	0.00118231	35.5456
rs56388170	T	G	eqtl-a-ENSG00000005302	MSL3	0.00551849	50.9741
rs149007767	T	C	eqtl-a-ENSG00000005302	MSL3	0.011737	95.2845
rs13277976	T	A	eqtl-a-ENSG00000005302	MSL3	0.00606586	56.061
rs2516448	C	T	eqtl-a-ENSG00000005379	TSPOAP1	0.00097232	29.9482
rs7025728	A	G	eqtl-a-ENSG00000005379	TSPOAP1	0.00169238	39.9656
rs12716977	C	T	eqtl-a-ENSG00000005379	TSPOAP1	0.0013734	42.6669
rs12948345	T	C	eqtl-a-ENSG00000005379	TSPOAP1	0.00551026	173.704
rs259981	A	T	eqtl-a-ENSG00000005379	TSPOAP1	0.00194879	56.6233
rs17005891	A	G	eqtl-a-ENSG00000005381	MPO	0.00243705	77.3993
rs7846314	T	A	eqtl-a-ENSG00000005381	MPO	0.00168155	53.1709
rs12716641	C	T	eqtl-a-ENSG00000005381	MPO	0.001018	32.1681
rs4325427	T	C	eqtl-a-ENSG00000005381	MPO	0.00102539	32.4016
rs2856857	A	G	eqtl-a-ENSG00000005381	MPO	0.0403675	1327.8
rs2585830	G	T	eqtl-a-ENSG00000005381	MPO	0.00126213	39.4561
rs57228624	C	T	eqtl-a-ENSG00000005381	MPO	0.00521359	73.006
rs2224538	C	T	eqtl-a-ENSG00000005381	MPO	0.00096547	30.6175
rs1012068	G	T	eqtl-a-ENSG00000005381	MPO	0.00109472	34.2999
rs9275406	T	G	eqtl-a-ENSG00000005471	ABCB4	0.00106058	31.6654
rs45493392	G	A	eqtl-a-ENSG00000005471	ABCB4	0.015019	481.333
rs80351204	A	G	eqtl-a-ENSG00000005471	ABCB4	0.00417383	38.2039
rs12453507	G	C	eqtl-a-ENSG00000005471	ABCB4	0.00149194	47.1664
rs3774937	C	T	eqtl-a-ENSG00000005513	SOX8	0.00118339	37.4003
rs4388254	T	C	eqtl-a-ENSG00000005513	SOX8	0.00125921	38.9586
rs443887	G	A	eqtl-a-ENSG00000005513	SOX8	0.00530618	126.881
rs11863963	C	G	eqtl-a-ENSG00000005513	SOX8	0.00865589	271.933
rs1354034	C	T	eqtl-a-ENSG00000005844	ITGAL	0.00214876	68.2236
rs149110519	T	C	eqtl-a-ENSG00000005844	ITGAL	0.00191746	49.4367
rs11574938	C	G	eqtl-a-ENSG00000005844	ITGAL	0.0211331	679.611
rs826415	G	T	eqtl-a-ENSG00000005961	ITGA2B	0.00454395	143.117
rs4670221	G	C	eqtl-a-ENSG00000005961	ITGA2B	0.00152306	48.0008
rs1354034	C	T	eqtl-a-ENSG00000005961	ITGA2B	0.0753717	2565.13
rs114694170	C	T	eqtl-a-ENSG00000005961	ITGA2B	0.00157204	46.944
rs9399137	C	T	eqtl-a-ENSG00000005961	ITGA2B	0.00095451	29.9553
rs10820606	C	A	eqtl-a-ENSG00000005961	ITGA2B	0.00165828	43.0956
rs10761741	T	G	eqtl-a-ENSG00000005961	ITGA2B	0.00734908	232.973
rs505404	G	T	eqtl-a-ENSG00000005961	ITGA2B	0.00698716	220.61
rs10876550	A	G	eqtl-a-ENSG00000005961	ITGA2B	0.00843092	267.56
rs11553699	G	A	eqtl-a-ENSG00000005961	ITGA2B	0.00501888	150.393
rs2950393	A	G	eqtl-a-ENSG00000005961	ITGA2B	0.00094831	29.7605
rs10852622	G	A	eqtl-a-ENSG00000005961	ITGA2B	0.00336306	67.1912
rs10512472	C	T	eqtl-a-ENSG00000005961	ITGA2B	0.025098	810.118
rs11082304	T	G	eqtl-a-ENSG00000005961	ITGA2B	0.00153556	47.8046
rs13042885	T	C	eqtl-a-ENSG00000005961	ITGA2B	0.00163671	51.4
rs3811444	T	C	eqtl-a-ENSG00000006007	GDE1	0.00111459	35.3517
rs6592965	A	G	eqtl-a-ENSG00000006007	GDE1	0.00191643	60.833
rs118174930	C	A	eqtl-a-ENSG00000006007	GDE1	0.00743422	222.547
rs12929106	A	G	eqtl-a-ENSG00000006007	GDE1	0.0023017	55.6336
rs35659432	A	G	eqtl-a-ENSG00000006007	GDE1	0.0297415	948.9
rs28576302	C	T	eqtl-a-ENSG00000006007	GDE1	0.039203	1260.8
rs7210990	A	C	eqtl-a-ENSG00000006007	GDE1	0.00097832	30.9129
rs10405364	G	A	eqtl-a-ENSG00000006015	REX1BD	0.00140366	36.8193
rs10414427	C	T	eqtl-a-ENSG00000006015	REX1BD	0.0924237	2151.48
rs757348	T	A	eqtl-a-ENSG00000006015	REX1BD	0.00556688	145.98
rs117558072	C	A	eqtl-a-ENSG00000006015	REX1BD	0.00152946	30.9929
rs11655670	A	G	eqtl-a-ENSG00000006282	SPATA20	0.0152772	491.397
rs7220357	C	T	eqtl-a-ENSG00000006282	SPATA20	0.00159416	50.381
rs144232687	T	C	eqtl-a-ENSG00000006282	SPATA20	0.0329363	1024.3
rs62059698	G	A	eqtl-a-ENSG00000006282	SPATA20	0.0493764	1645.6
rs2107440	A	G	eqtl-a-ENSG00000006282	SPATA20	0.00953235	251.371
rs11655373	A	G	eqtl-a-ENSG00000006282	SPATA20	0.00501896	134.677
rs3760403	G	A	eqtl-a-ENSG00000006282	SPATA20	0.00216599	68.7717
rs270601	C	T	eqtl-a-ENSG00000006530	AGK	0.00116613	36.9884
rs3779086	T	C	eqtl-a-ENSG00000006530	AGK	0.00939811	299.466
rs73153906	T	G	eqtl-a-ENSG00000006530	AGK	0.0034828	81.1534
rs1449263	T	C	eqtl-a-ENSG00000006534	ALDH3B1	0.00116424	36.9286
rs149110519	T	C	eqtl-a-ENSG00000006534	ALDH3B1	0.00373699	96.5248
rs10980797	G	A	eqtl-a-ENSG00000006534	ALDH3B1	0.0009896	31.2697
rs2286164	G	A	eqtl-a-ENSG00000006534	ALDH3B1	0.0156578	503.945
rs145506132	A	G	eqtl-a-ENSG00000006534	ALDH3B1	0.00458144	41.2984
rs73114178	G	A	eqtl-a-ENSG00000006607	FARP2	0.0291079	917.255
rs4303712	C	T	eqtl-a-ENSG00000006607	FARP2	0.00114232	34.9859
rs6726954	G	A	eqtl-a-ENSG00000006607	FARP2	0.00409892	125.927
rs736781	T	C	eqtl-a-ENSG00000006625	GGCT	0.033228	1081.56
rs2709778	G	A	eqtl-a-ENSG00000006625	GGCT	0.00228274	71.9975
rs10279910	T	A	eqtl-a-ENSG00000006625	GGCT	0.00146756	37.0061
rs1354034	C	T	eqtl-a-ENSG00000006638	TBXA2R	0.00410212	130.499
rs342296	A	G	eqtl-a-ENSG00000006638	TBXA2R	0.00107745	33.8179
rs4807492	A	G	eqtl-a-ENSG00000006638	TBXA2R	0.00504578	121.657
rs56330463	C	T	eqtl-a-ENSG00000006652	IFRD1	0.00226976	71.8126
rs149110519	T	C	eqtl-a-ENSG00000006652	IFRD1	0.00152324	39.2572
rs1234378	C	A	eqtl-a-ENSG00000006652	IFRD1	0.00300427	82.8694
rs6966318	C	T	eqtl-a-ENSG00000006652	IFRD1	0.0484861	1614.36
rs76272652	G	A	eqtl-a-ENSG00000006652	IFRD1	0.00465576	42.0978
rs56384744	A	C	eqtl-a-ENSG00000006652	IFRD1	0.00136544	41.4183
rs76274372	C	A	eqtl-a-ENSG00000006652	IFRD1	0.0316013	967.75
rs757685	A	G	eqtl-a-ENSG00000006715	VPS41	0.0156581	498.738
rs10239557	T	C	eqtl-a-ENSG00000006715	VPS41	0.00295644	92.968
rs6963017	G	A	eqtl-a-ENSG00000006715	VPS41	0.00348217	109.956
rs11650537	T	C	eqtl-a-ENSG00000006744	ELAC2	0.0294556	947.695
rs7225631	A	G	eqtl-a-ENSG00000006744	ELAC2	0.00474953	149.623
rs138142208	C	T	eqtl-a-ENSG00000006744	ELAC2	0.00211748	55.4195
rs141651018	T	C	eqtl-a-ENSG00000007047	MARK4	0.00137667	36.1653
rs73048457	C	T	eqtl-a-ENSG00000007047	MARK4	0.00131771	34.786
rs184688	G	A	eqtl-a-ENSG00000007047	MARK4	0.0401039	1189.12
rs17875633	C	T	eqtl-a-ENSG00000007047	MARK4	0.00418574	119.673
rs73047262	T	C	eqtl-a-ENSG00000007129	CEACAM21	0.0046381	113.795
rs887391	T	C	eqtl-a-ENSG00000007129	CEACAM21	0.0352122	970.94
rs112335177	T	C	eqtl-a-ENSG00000007129	CEACAM21	0.00253177	37.3319
rs11881921	A	G	eqtl-a-ENSG00000007129	CEACAM21	0.00251908	66.8762
rs4803482	A	G	eqtl-a-ENSG00000007129	CEACAM21	0.00321682	66.4062
rs8076127	G	T	eqtl-a-ENSG00000007168	PAFAH1B1	0.00188376	48.74
rs115107247	A	G	eqtl-a-ENSG00000007168	PAFAH1B1	0.00501101	108.687
rs66494490	T	C	eqtl-a-ENSG00000007168	PAFAH1B1	0.00114794	30.0589
rs11654991	A	G	eqtl-a-ENSG00000007168	PAFAH1B1	0.0104935	276.456
rs76840964	G	A	eqtl-a-ENSG00000007237	GAS7	0.00132212	41.3552
rs1375493	A	G	eqtl-a-ENSG00000007237	GAS7	0.00242248	76.6562
rs9880192	C	G	eqtl-a-ENSG00000007237	GAS7	0.00121934	38.538
rs56330463	C	T	eqtl-a-ENSG00000007237	GAS7	0.00145988	46.1513
rs149110519	T	C	eqtl-a-ENSG00000007237	GAS7	0.00149464	38.5192
rs16895831	T	C	eqtl-a-ENSG00000007237	GAS7	0.002923	81.5593
rs55793580	T	C	eqtl-a-ENSG00000007237	GAS7	0.00268784	85.0759
rs3184504	C	T	eqtl-a-ENSG00000007237	GAS7	0.00139878	39.8034
rs9905556	T	C	eqtl-a-ENSG00000007237	GAS7	0.0120763	333.995
rs11078832	G	A	eqtl-a-ENSG00000007237	GAS7	0.0223386	723.902
rs58209168	A	T	eqtl-a-ENSG00000007237	GAS7	0.00489378	153.555
rs12936206	G	A	eqtl-a-ENSG00000007237	GAS7	0.00212504	67.4689
rs2247056	C	T	eqtl-a-ENSG00000007264	MATK	0.00114603	34.8644
rs9420589	T	G	eqtl-a-ENSG00000007264	MATK	0.00107775	33.7355
rs8109446	G	A	eqtl-a-ENSG00000007264	MATK	0.00794953	141.241
rs7245624	A	G	eqtl-a-ENSG00000007264	MATK	0.00515488	122.56
rs34503630	C	T	eqtl-a-ENSG00000007264	MATK	0.00198841	61.7934
rs55908509	A	G	eqtl-a-ENSG00000007264	MATK	0.00149128	33.5859
rs34794906	C	T	eqtl-a-ENSG00000007312	CD79B	0.00216947	59.3074
rs10098310	A	G	eqtl-a-ENSG00000007312	CD79B	0.00133781	42.0004
rs653178	T	C	eqtl-a-ENSG00000007312	CD79B	0.00135708	38.3243
rs12232384	A	C	eqtl-a-ENSG00000007312	CD79B	0.00103398	32.5711
rs8067378	G	A	eqtl-a-ENSG00000007312	CD79B	0.00243384	75.8381
rs12603821	A	G	eqtl-a-ENSG00000007312	CD79B	0.00554331	174.874
rs4810485	G	T	eqtl-a-ENSG00000007312	CD79B	0.00164341	51.1678
rs147836155	T	C	eqtl-a-ENSG00000007341	ST7L	0.00177579	38.9128
rs351362	T	C	eqtl-a-ENSG00000007341	ST7L	0.0338008	1080.95
rs7522283	C	G	eqtl-a-ENSG00000007341	ST7L	0.0059539	147.583
rs184305120	C	T	eqtl-a-ENSG00000007341	ST7L	0.00138773	36.5077
rs10774624	A	G	eqtl-a-ENSG00000007516	BAIAP3	0.00109821	30.8793
rs4318204	C	T	eqtl-a-ENSG00000007516	BAIAP3	0.00153278	30.2897
rs8048759	T	C	eqtl-a-ENSG00000007516	BAIAP3	0.00356427	70.5818
rs8063	G	A	eqtl-a-ENSG00000007516	BAIAP3	0.0443228	1112.57
rs148117344	C	T	eqtl-a-ENSG00000007541	PIGQ	0.00186983	31.9627
rs12444525	A	G	eqtl-a-ENSG00000007541	PIGQ	0.0359582	889.478
rs8073060	A	T	eqtl-a-ENSG00000007541	PIGQ	0.00386913	121.12
rs1260326	C	T	eqtl-a-ENSG00000007944	MYLIP	0.00319872	100.435
rs2142675	G	C	eqtl-a-ENSG00000007944	MYLIP	0.00447079	141.705
rs2021900	T	C	eqtl-a-ENSG00000007944	MYLIP	0.0163432	526.389
rs7841189	T	C	eqtl-a-ENSG00000007944	MYLIP	0.00105859	33.5738
rs964184	C	G	eqtl-a-ENSG00000007944	MYLIP	0.00118803	37.2272
rs1265564	C	A	eqtl-a-ENSG00000007944	MYLIP	0.0011616	36.3281
rs247617	A	C	eqtl-a-ENSG00000007944	MYLIP	0.00118499	37.4511
rs114352248	T	C	eqtl-a-ENSG00000007968	E2F2	0.00183192	56.0588
rs1172130	A	G	eqtl-a-ENSG00000007968	E2F2	0.00135782	43.077
rs11587735	C	A	eqtl-a-ENSG00000007968	E2F2	0.00104538	33.034
rs1354034	C	T	eqtl-a-ENSG00000007968	E2F2	0.00117095	37.1415
rs12212092	T	C	eqtl-a-ENSG00000007968	E2F2	0.00154228	40.7945
rs6592965	A	G	eqtl-a-ENSG00000007968	E2F2	0.00449021	142.9
rs8073060	A	T	eqtl-a-ENSG00000007968	E2F2	0.00308315	96.4391
rs35033748	C	T	eqtl-a-ENSG00000007968	E2F2	0.00141572	38.7352
rs9944715	G	A	eqtl-a-ENSG00000007968	E2F2	0.00151599	47.9278
rs16989695	A	G	eqtl-a-ENSG00000007968	E2F2	0.00145404	35.8652
rs117963839	T	C	eqtl-a-ENSG00000007968	E2F2	0.00267635	74.4303
rs855791	G	A	eqtl-a-ENSG00000007968	E2F2	0.00125055	33.8234
rs4554352	C	A	eqtl-a-ENSG00000008018	PSMB1	0.0384365	62.8774
rs10946271	C	T	eqtl-a-ENSG00000008018	PSMB1	0.0304335	990.535
rs9366235	T	C	eqtl-a-ENSG00000008018	PSMB1	0.00738348	187.73
rs115972027	T	G	eqtl-a-ENSG00000008083	JARID2	0.0024947	58.8471
rs148916699	T	C	eqtl-a-ENSG00000008083	JARID2	0.0237529	767.808
rs114822866	T	G	eqtl-a-ENSG00000008083	JARID2	0.00138556	42.6485
rs116666415	C	T	eqtl-a-ENSG00000008083	JARID2	0.00110404	30.2456
rs149110519	T	C	eqtl-a-ENSG00000008083	JARID2	0.00149026	38.4061
rs112441779	T	C	eqtl-a-ENSG00000008083	JARID2	0.0339305	1086.22
rs56388170	T	G	eqtl-a-ENSG00000008083	JARID2	0.00148668	46.6813
rs13325613	T	G	eqtl-a-ENSG00000008256	CYTH3	0.00185104	58.1434
rs4502545	A	G	eqtl-a-ENSG00000008256	CYTH3	0.00181631	57.0504
rs6457374	T	C	eqtl-a-ENSG00000008256	CYTH3	0.00134415	40.8997
rs852162	T	C	eqtl-a-ENSG00000008256	CYTH3	0.00218181	68.5428
rs6958932	G	A	eqtl-a-ENSG00000008256	CYTH3	0.00849624	252.024
rs13325613	T	G	eqtl-a-ENSG00000008283	CYB561	0.00103016	32.3318
rs6881706	T	G	eqtl-a-ENSG00000008283	CYB561	0.00138778	43.5714
rs1521	T	C	eqtl-a-ENSG00000008283	CYB561	0.00119876	36.9313
rs4968775	C	G	eqtl-a-ENSG00000008283	CYB561	0.00709979	224.17
rs2412973	A	C	eqtl-a-ENSG00000008283	CYB561	0.00102609	31.3178
rs149007767	T	C	eqtl-a-ENSG00000008294	SPAG9	0.001444	43.1815
rs56388170	T	G	eqtl-a-ENSG00000008294	SPAG9	0.00230452	71.9264
rs1006702	G	T	eqtl-a-ENSG00000008294	SPAG9	0.00521605	80.8689
rs8125	T	C	eqtl-a-ENSG00000008294	SPAG9	0.00865435	273.709
rs41456547	G	T	eqtl-a-ENSG00000008294	SPAG9	0.00145037	45.5351
rs2286652	A	G	eqtl-a-ENSG00000008300	CELSR3	0.0133519	381.159
rs354033	A	G	eqtl-a-ENSG00000008300	CELSR3	0.00192026	59.5136
rs725660	A	C	eqtl-a-ENSG00000008300	CELSR3	0.00132971	41.1868
rs1375493	A	G	eqtl-a-ENSG00000008394	MGST1	0.00125689	39.7262
rs9880192	C	G	eqtl-a-ENSG00000008394	MGST1	0.00121221	38.3124
rs10098310	A	G	eqtl-a-ENSG00000008394	MGST1	0.00187416	59.2727
rs4149190	A	T	eqtl-a-ENSG00000008394	MGST1	0.0190074	613.707
rs35979828	T	C	eqtl-a-ENSG00000008394	MGST1	0.00266147	79.6143
rs2239630	G	A	eqtl-a-ENSG00000008394	MGST1	0.0024204	76.5902
rs11641016	G	C	eqtl-a-ENSG00000008394	MGST1	0.00099363	31.3971
rs372883	C	T	eqtl-a-ENSG00000008394	MGST1	0.00345419	109.815
rs149110519	T	C	eqtl-a-ENSG00000008438	PGLYRP1	0.00709651	183.92
rs4727027	A	G	eqtl-a-ENSG00000008438	PGLYRP1	0.00108936	34.0065
rs56388170	T	G	eqtl-a-ENSG00000008438	PGLYRP1	0.00635167	200.417
rs7846314	T	A	eqtl-a-ENSG00000008438	PGLYRP1	0.00319205	101.086
rs12264390	C	T	eqtl-a-ENSG00000008438	PGLYRP1	0.00214381	67.8192
rs8102495	G	A	eqtl-a-ENSG00000008438	PGLYRP1	0.0305853	999.575
rs12151345	T	C	eqtl-a-ENSG00000008438	PGLYRP1	0.0025388	79.6615
rs6592965	A	G	eqtl-a-ENSG00000008441	NFIX	0.00173025	53.6145
rs11881865	C	G	eqtl-a-ENSG00000008441	NFIX	0.00165592	48.2324
rs8103751	A	G	eqtl-a-ENSG00000008441	NFIX	0.00303247	53.2388
rs16905012	A	G	eqtl-a-ENSG00000008513	ST3GAL1	0.00224797	66.4555
rs59413766	A	C	eqtl-a-ENSG00000008513	ST3GAL1	0.0260229	843.254
rs115758847	C	G	eqtl-a-ENSG00000008513	ST3GAL1	0.00273442	85.6492
rs760328	A	G	eqtl-a-ENSG00000008513	ST3GAL1	0.00625337	196.559
rs8073060	A	T	eqtl-a-ENSG00000008513	ST3GAL1	0.00503789	157.892
rs16895831	T	C	eqtl-a-ENSG00000008516	MMP25	0.00116653	31.6171
rs149007767	T	C	eqtl-a-ENSG00000008516	MMP25	0.00212001	62.3036
rs6986779	T	C	eqtl-a-ENSG00000008516	MMP25	0.00123171	29.8344
rs11466011	T	C	eqtl-a-ENSG00000008516	MMP25	0.00900661	215.578
rs2257295	C	T	eqtl-a-ENSG00000008516	MMP25	0.0497794	1210.09
rs2472684	C	A	eqtl-a-ENSG00000008516	MMP25	0.00856963	191.908
rs4794822	T	C	eqtl-a-ENSG00000008516	MMP25	0.00107335	32.7014
rs2497306	C	A	eqtl-a-ENSG00000008517	IL32	0.00120563	34.4393
rs4786364	G	C	eqtl-a-ENSG00000008517	IL32	0.00368463	81.236
rs56235931	C	G	eqtl-a-ENSG00000008517	IL32	0.0444803	1078.86
rs12448662	G	A	eqtl-a-ENSG00000008517	IL32	0.0397942	1002.19
rs224197	G	A	eqtl-a-ENSG00000008517	IL32	0.00171993	48.4702
rs73494997	G	A	eqtl-a-ENSG00000009335	UBE3C	0.00202112	62.8019
rs10949635	T	G	eqtl-a-ENSG00000009335	UBE3C	0.0297946	966.214
rs10479648	C	T	eqtl-a-ENSG00000009335	UBE3C	0.00105374	33.0728
rs28712444	G	A	eqtl-a-ENSG00000009335	UBE3C	0.00236557	73.5636
rs724286	C	T	eqtl-a-ENSG00000009790	TRAF3IP3	0.00617751	196.932
rs12086634	G	T	eqtl-a-ENSG00000009790	TRAF3IP3	0.0312456	1009.47
rs766176	C	T	eqtl-a-ENSG00000009790	TRAF3IP3	0.00189302	59.8437
rs12889974	G	C	eqtl-a-ENSG00000009830	POMT2	0.00211158	63.8265
rs369901	G	A	eqtl-a-ENSG00000009830	POMT2	0.00278506	84.5586
rs8177537	T	G	eqtl-a-ENSG00000009830	POMT2	0.0144845	452.9
rs6906529	G	A	eqtl-a-ENSG00000010030	ETV7	0.0354895	1152.1
rs236427	C	T	eqtl-a-ENSG00000010030	ETV7	0.00132592	41.7264
rs6928048	A	G	eqtl-a-ENSG00000010030	ETV7	0.0470673	1472.92
rs7310615	G	C	eqtl-a-ENSG00000010030	ETV7	0.00222398	62.7712
rs75310447	A	G	eqtl-a-ENSG00000010165	METTL13	0.00287369	62.6858
rs2224567	G	A	eqtl-a-ENSG00000010165	METTL13	0.00175266	55.0423
rs10798524	T	C	eqtl-a-ENSG00000010165	METTL13	0.0318462	1031.28
rs7530758	C	T	eqtl-a-ENSG00000010165	METTL13	0.00501254	157.945
rs10849072	A	T	eqtl-a-ENSG00000010219	DYRK4	0.00262821	80.6273
rs113449636	C	T	eqtl-a-ENSG00000010219	DYRK4	0.00130493	39.5415
rs4766260	G	A	eqtl-a-ENSG00000010219	DYRK4	0.0201171	630.665
rs2240832	C	T	eqtl-a-ENSG00000010270	STARD3NL	0.00307136	96.9442
rs9785016	A	G	eqtl-a-ENSG00000010270	STARD3NL	0.00114185	34.4981
rs149007767	T	C	eqtl-a-ENSG00000010270	STARD3NL	0.00149767	44.789
rs9638935	C	A	eqtl-a-ENSG00000010270	STARD3NL	0.0166897	532.154
rs1354034	C	T	eqtl-a-ENSG00000010278	CD9	0.0171136	547.908
rs505404	G	T	eqtl-a-ENSG00000010278	CD9	0.00254155	79.8883
rs216855	G	A	eqtl-a-ENSG00000010278	CD9	0.00157497	49.1061
rs36007563	C	T	eqtl-a-ENSG00000010278	CD9	0.0395836	995.839
rs11553699	G	A	eqtl-a-ENSG00000010278	CD9	0.0012253	36.5771
rs11064040	A	G	eqtl-a-ENSG00000010278	CD9	0.0796282	2643.63
rs10774431	C	T	eqtl-a-ENSG00000010292	NCAPD2	0.00387485	120.646
rs7133104	G	A	eqtl-a-ENSG00000010292	NCAPD2	0.00275869	39.99
rs12816349	A	G	eqtl-a-ENSG00000010292	NCAPD2	0.0173524	545.657
rs2286721	A	G	eqtl-a-ENSG00000010292	NCAPD2	0.0861544	2975.85
rs149007767	T	C	eqtl-a-ENSG00000010295	IFFO1	0.00219616	64.0752
rs7297283	G	C	eqtl-a-ENSG00000010295	IFFO1	0.0326075	1031.39
rs11064282	G	T	eqtl-a-ENSG00000010295	IFFO1	0.00458916	123.732
rs141094656	C	T	eqtl-a-ENSG00000010327	STAB1	0.0058921	126.915
rs12478601	T	C	eqtl-a-ENSG00000010327	STAB1	0.00123369	38.3955
rs75482444	C	A	eqtl-a-ENSG00000010327	STAB1	0.00513226	36.8334
rs3821831	T	C	eqtl-a-ENSG00000010327	STAB1	0.00161534	50.9137
rs352155	C	T	eqtl-a-ENSG00000010327	STAB1	0.038806	1093.86
rs1847472	A	C	eqtl-a-ENSG00000010327	STAB1	0.00133502	41.5532
rs149007767	T	C	eqtl-a-ENSG00000010327	STAB1	0.00351329	105.28
rs35979828	T	C	eqtl-a-ENSG00000010327	STAB1	0.00172261	51.1118
rs2239630	G	A	eqtl-a-ENSG00000010327	STAB1	0.00470479	148.206
rs13333054	T	C	eqtl-a-ENSG00000010327	STAB1	0.00130178	41.0178
rs913678	C	T	eqtl-a-ENSG00000010327	STAB1	0.00144517	44.9867
rs2902940	G	A	eqtl-a-ENSG00000010327	STAB1	0.00302777	95.2181
rs12466022	A	C	eqtl-a-ENSG00000010539	ZNF200	0.00111457	30.3313
rs149007767	T	C	eqtl-a-ENSG00000010539	ZNF200	0.00176401	52.7681
rs7846314	T	A	eqtl-a-ENSG00000010539	ZNF200	0.00100652	31.5891
rs6501166	C	G	eqtl-a-ENSG00000010539	ZNF200	0.0107107	339.361
rs2741916	A	G	eqtl-a-ENSG00000010539	ZNF200	0.0284029	919.909
rs2179016	G	C	eqtl-a-ENSG00000010539	ZNF200	0.00141345	39.4642
rs2524054	C	A	eqtl-a-ENSG00000010610	CD4	0.00125352	38.2627
rs7296859	G	C	eqtl-a-ENSG00000010610	CD4	0.0238956	756.451
rs2855535	C	T	eqtl-a-ENSG00000010610	CD4	0.00319547	96.1298
rs1050629	A	G	eqtl-a-ENSG00000010610	CD4	0.00424768	133.003
rs11064426	C	A	eqtl-a-ENSG00000010626	LRRC23	0.0519869	1615.9
rs11064462	A	G	eqtl-a-ENSG00000010626	LRRC23	0.00145854	36.9974
rs7299785	C	T	eqtl-a-ENSG00000010626	LRRC23	0.00157547	44.7035
rs1067141	C	T	eqtl-a-ENSG00000010810	FYN	0.00166316	51.9472
rs1474466	G	A	eqtl-a-ENSG00000010810	FYN	0.00466729	148.005
rs10423726	A	C	eqtl-a-ENSG00000010810	FYN	0.00237546	35.0215
rs190085468	G	A	eqtl-a-ENSG00000011007	ELOA	0.00299219	31.0021
rs140475877	T	C	eqtl-a-ENSG00000011007	ELOA	0.00295399	76.1128
rs11580461	A	T	eqtl-a-ENSG00000011007	ELOA	0.0286822	915.966
rs4845876	C	A	eqtl-a-ENSG00000011021	CLCN6	0.00901764	288.297
rs17376426	T	C	eqtl-a-ENSG00000011021	CLCN6	0.00111649	32.6659
rs114941496	A	G	eqtl-a-ENSG00000011021	CLCN6	0.0424986	1268.74
rs1434282	T	C	eqtl-a-ENSG00000011105	TSPAN9	0.00182044	57.7804
rs4670221	G	C	eqtl-a-ENSG00000011105	TSPAN9	0.00124609	39.5278
rs1354034	C	T	eqtl-a-ENSG00000011105	TSPAN9	0.0520984	1741.3
rs114694170	C	T	eqtl-a-ENSG00000011105	TSPAN9	0.00119012	35.7806
rs7075195	G	A	eqtl-a-ENSG00000011105	TSPAN9	0.00305614	96.7688
rs11602954	A	G	eqtl-a-ENSG00000011105	TSPAN9	0.00643091	168.985
rs10876550	A	G	eqtl-a-ENSG00000011105	TSPAN9	0.00594839	189.585
rs11553699	G	A	eqtl-a-ENSG00000011105	TSPAN9	0.00207602	62.4705
rs71577846	C	T	eqtl-a-ENSG00000011105	TSPAN9	0.00178511	54.6147
rs2950393	A	G	eqtl-a-ENSG00000011105	TSPAN9	0.00144935	45.8181
rs71458049	A	G	eqtl-a-ENSG00000011105	TSPAN9	0.00331711	103.935
rs10512472	C	T	eqtl-a-ENSG00000011105	TSPAN9	0.0187881	606.642
rs11082304	T	G	eqtl-a-ENSG00000011105	TSPAN9	0.00242415	76.0554
rs11696739	A	G	eqtl-a-ENSG00000011105	TSPAN9	0.00094874	30.0864
rs13042885	T	C	eqtl-a-ENSG00000011105	TSPAN9	0.00187474	59.2912
rs10144067	T	C	eqtl-a-ENSG00000011114	BTBD7	0.00183801	55.5179
rs10140069	G	A	eqtl-a-ENSG00000011114	BTBD7	0.00302897	91.6192
rs10147990	A	G	eqtl-a-ENSG00000011114	BTBD7	0.0162972	524.881
rs28498283	T	A	eqtl-a-ENSG00000011198	ABHD5	0.00153976	41.5621
rs114302694	G	T	eqtl-a-ENSG00000011198	ABHD5	0.00168099	52.5
rs76958399	T	G	eqtl-a-ENSG00000011198	ABHD5	0.00390672	122.517
rs55659203	G	A	eqtl-a-ENSG00000011198	ABHD5	0.0136408	436.539
rs77526211	A	G	eqtl-a-ENSG00000011198	ABHD5	0.00173573	50.9018
rs12451376	C	G	eqtl-a-ENSG00000011295	TTC19	0.00496023	106.364
rs2535613	G	A	eqtl-a-ENSG00000011295	TTC19	0.0349637	959.564
rs62072376	A	G	eqtl-a-ENSG00000011295	TTC19	0.0049826	43.801
rs2138209	C	T	eqtl-a-ENSG00000011376	LARS2	0.0347643	1122.95
rs114078070	G	T	eqtl-a-ENSG00000011376	LARS2	0.0012615	34.9966
rs77926264	A	G	eqtl-a-ENSG00000011376	LARS2	0.00279245	81.964
rs448671	G	T	eqtl-a-ENSG00000011405	PIK3C2A	0.00147505	38.6945
rs11024110	A	T	eqtl-a-ENSG00000011405	PIK3C2A	0.0389886	1057.99
rs7108578	C	T	eqtl-a-ENSG00000011405	PIK3C2A	0.00304854	80.0977
rs3774937	C	T	eqtl-a-ENSG00000011422	PLAUR	0.00128293	40.2753
rs56330463	C	T	eqtl-a-ENSG00000011422	PLAUR	0.00643472	203.054
rs56388170	T	G	eqtl-a-ENSG00000011422	PLAUR	0.00167822	52.3459
rs77526211	A	G	eqtl-a-ENSG00000011422	PLAUR	0.00147518	42.9337
rs116869386	A	G	eqtl-a-ENSG00000011422	PLAUR	0.00202043	32.5827
rs4760	G	A	eqtl-a-ENSG00000011422	PLAUR	0.00436547	132.99
rs56681946	C	T	eqtl-a-ENSG00000011422	PLAUR	0.00300761	93.5807
rs149110519	T	C	eqtl-a-ENSG00000012061	ERCC1	0.00130247	33.281
rs4511641	C	A	eqtl-a-ENSG00000012061	ERCC1	0.00113838	35.4885
rs3212985	G	C	eqtl-a-ENSG00000012061	ERCC1	0.0112894	357.94
rs4572514	C	T	eqtl-a-ENSG00000012061	ERCC1	0.0299703	958.03
rs17056278	G	C	eqtl-a-ENSG00000012124	CD22	0.00163196	51.6004
rs34794906	C	T	eqtl-a-ENSG00000012124	CD22	0.00170915	47.0683
rs11065987	G	A	eqtl-a-ENSG00000012124	CD22	0.00155292	48.5001
rs3540	A	G	eqtl-a-ENSG00000012124	CD22	0.00103978	32.9767
rs12453507	G	C	eqtl-a-ENSG00000012124	CD22	0.00205245	64.9229
rs7210990	A	C	eqtl-a-ENSG00000012124	CD22	0.00137968	43.6125
rs12327820	C	A	eqtl-a-ENSG00000012124	CD22	0.0099083	266.269
rs4810485	G	T	eqtl-a-ENSG00000012124	CD22	0.0023428	73.4972
rs1375493	A	G	eqtl-a-ENSG00000012223	LTF	0.00520883	165.288
rs181225830	A	G	eqtl-a-ENSG00000012223	LTF	0.00286206	50.0059
rs2451258	T	C	eqtl-a-ENSG00000012223	LTF	0.00358841	114.097
rs3735485	G	A	eqtl-a-ENSG00000012223	LTF	0.00121203	37.5808
rs7846314	T	A	eqtl-a-ENSG00000012223	LTF	0.00115054	36.361
rs13289095	T	G	eqtl-a-ENSG00000012223	LTF	0.00216916	62.1402
rs1012068	G	T	eqtl-a-ENSG00000012223	LTF	0.0027667	86.8326
rs10187424	C	T	eqtl-a-ENSG00000012232	EXTL3	0.00192143	60.9919
rs56330463	C	T	eqtl-a-ENSG00000012232	EXTL3	0.00127621	40.3375
rs56388170	T	G	eqtl-a-ENSG00000012232	EXTL3	0.00448838	141.359
rs149007767	T	C	eqtl-a-ENSG00000012232	EXTL3	0.00363547	109.736
rs13258975	A	G	eqtl-a-ENSG00000012232	EXTL3	0.00102592	32.4093
rs2731439	T	C	eqtl-a-ENSG00000012232	EXTL3	0.00392859	124.503
rs77526211	A	G	eqtl-a-ENSG00000012232	EXTL3	0.00175449	51.4528
rs45621538	C	T	eqtl-a-ENSG00000012660	ELOVL5	0.00152894	44.5234
rs113274699	T	C	eqtl-a-ENSG00000012660	ELOVL5	0.0107043	340.508
rs35979828	T	C	eqtl-a-ENSG00000012660	ELOVL5	0.0010106	30.1809
rs12478601	T	C	eqtl-a-ENSG00000012779	ALOX5	0.00102048	31.9716
rs56388170	T	G	eqtl-a-ENSG00000012779	ALOX5	0.0024031	75.5259
rs35300270	T	C	eqtl-a-ENSG00000012779	ALOX5	0.00750317	237.025
rs117131030	T	C	eqtl-a-ENSG00000012779	ALOX5	0.00307503	47.5169
rs61854878	T	G	eqtl-a-ENSG00000012779	ALOX5	0.00334352	85.7001
rs4949006	T	C	eqtl-a-ENSG00000012779	ALOX5	0.0222145	719.791
rs9480866	T	C	eqtl-a-ENSG00000012822	CALCOCO1	0.00144281	45.7771
rs149007767	T	C	eqtl-a-ENSG00000012822	CALCOCO1	0.00281629	84.9392
rs11170657	G	A	eqtl-a-ENSG00000012822	CALCOCO1	0.00565745	180.259
rs7210990	A	C	eqtl-a-ENSG00000012822	CALCOCO1	0.00122654	38.7657
rs2365214	C	T	eqtl-a-ENSG00000013016	EHD3	0.00248262	78.5614
rs655029	A	G	eqtl-a-ENSG00000013016	EHD3	0.013559	429.294
rs1354034	C	T	eqtl-a-ENSG00000013016	EHD3	0.0175632	566.387
rs10820606	C	A	eqtl-a-ENSG00000013016	EHD3	0.00840472	221.723
rs505404	G	T	eqtl-a-ENSG00000013016	EHD3	0.00216804	68.5872
rs11937713	T	C	eqtl-a-ENSG00000013288	MAN2B2	0.0459933	1314.8
rs12695	G	C	eqtl-a-ENSG00000013288	MAN2B2	0.00284766	90.1487
rs192170695	C	A	eqtl-a-ENSG00000013288	MAN2B2	0.00188411	29.7817
rs3896594	G	T	eqtl-a-ENSG00000013306	SLC25A39	0.00122197	38.3594
rs1354034	C	T	eqtl-a-ENSG00000013306	SLC25A39	0.00131153	41.3253
rs628751	A	C	eqtl-a-ENSG00000013306	SLC25A39	0.00166862	52.5957
rs6592965	A	G	eqtl-a-ENSG00000013306	SLC25A39	0.00199325	62.8487
rs8073060	A	T	eqtl-a-ENSG00000013306	SLC25A39	0.00700248	218.389
rs12601548	T	C	eqtl-a-ENSG00000013306	SLC25A39	0.00652297	206.612
rs35033748	C	T	eqtl-a-ENSG00000013306	SLC25A39	0.00117664	31.9339
rs740512	G	A	eqtl-a-ENSG00000013374	NUB1	0.00228141	60.1429
rs405281	A	G	eqtl-a-ENSG00000013374	NUB1	0.0138149	437.82
rs113920358	T	C	eqtl-a-ENSG00000013374	NUB1	0.00899303	244.199
rs11189181	G	A	eqtl-a-ENSG00000013374	NUB1	0.00167562	52.4576
rs653178	T	C	eqtl-a-ENSG00000013374	NUB1	0.00142963	40.2344
rs6574316	T	G	eqtl-a-ENSG00000013523	ANGEL1	0.0188178	510.23
rs10133337	T	A	eqtl-a-ENSG00000013523	ANGEL1	0.0186726	503.972
rs4903489	T	C	eqtl-a-ENSG00000013523	ANGEL1	0.0339375	930.656
rs3761758	T	G	eqtl-a-ENSG00000013561	RNF14	0.00261766	80.0928
rs252108	G	A	eqtl-a-ENSG00000013561	RNF14	0.03922	1235.86
rs7734658	C	T	eqtl-a-ENSG00000013561	RNF14	0.0197209	615.579
rs147981800	T	C	eqtl-a-ENSG00000013573	DDX11	0.00898286	160.356
rs35040	A	T	eqtl-a-ENSG00000013573	DDX11	0.136692	4160.41
rs33217	G	C	eqtl-a-ENSG00000013573	DDX11	0.00938637	245.865
rs35051	A	C	eqtl-a-ENSG00000013573	DDX11	0.0390248	1071.81
rs10843987	T	G	eqtl-a-ENSG00000013573	DDX11	0.00448233	118.835
rs117776622	C	T	eqtl-a-ENSG00000013573	DDX11	0.00126027	31.0946
rs6679677	A	C	eqtl-a-ENSG00000013725	CD6	0.00115351	34.3902
rs7578575	A	T	eqtl-a-ENSG00000013725	CD6	0.00259905	82.5577
rs9270965	G	A	eqtl-a-ENSG00000013725	CD6	0.00321329	77.7383
rs72928038	A	G	eqtl-a-ENSG00000013725	CD6	0.00104314	30.3987
rs34383631	T	C	eqtl-a-ENSG00000013725	CD6	0.028385	915.954
rs477537	C	A	eqtl-a-ENSG00000013725	CD6	0.00221081	69.1945
rs55753183	C	A	eqtl-a-ENSG00000013725	CD6	0.00494918	156.978
rs146594798	T	C	eqtl-a-ENSG00000013810	TACC3	0.00445451	46.2254
rs13112920	C	T	eqtl-a-ENSG00000013810	TACC3	0.00401647	39.6128
rs10010688	T	A	eqtl-a-ENSG00000013810	TACC3	0.00935342	102.858
rs6852065	T	C	eqtl-a-ENSG00000013810	TACC3	0.0693657	1062.96
rs149110519	T	C	eqtl-a-ENSG00000013810	TACC3	0.00423867	45.0531
rs585210	C	G	eqtl-a-ENSG00000014216	CAPN1	0.0111353	355.42
rs2285346	A	G	eqtl-a-ENSG00000014216	CAPN1	0.00395194	113.371
rs72932837	T	C	eqtl-a-ENSG00000014216	CAPN1	0.0294955	959.382
rs12466022	A	C	eqtl-a-ENSG00000014257	ACP3	0.00133814	36.7101
rs13067357	T	C	eqtl-a-ENSG00000014257	ACP3	0.00158359	48.3841
rs3914905	G	A	eqtl-a-ENSG00000014257	ACP3	0.029849	971.235
rs2010811	A	G	eqtl-a-ENSG00000014257	ACP3	0.00561821	176.137
rs71315648	C	T	eqtl-a-ENSG00000014257	ACP3	0.00552018	107.808
rs2998286	C	T	eqtl-a-ENSG00000014257	ACP3	0.0011918	37.6666
rs7210990	A	C	eqtl-a-ENSG00000014257	ACP3	0.0021026	66.5126
rs111311484	T	C	eqtl-a-ENSG00000014824	SLC30A9	0.00153472	37.7983
rs139876401	G	A	eqtl-a-ENSG00000014824	SLC30A9	0.0244494	598.735
rs6816870	T	G	eqtl-a-ENSG00000014824	SLC30A9	0.00377731	116.851
rs112111167	A	G	eqtl-a-ENSG00000014914	MTMR11	0.0049922	153.207
rs72692819	C	G	eqtl-a-ENSG00000014914	MTMR11	0.00984851	298.215
rs6700343	A	G	eqtl-a-ENSG00000014914	MTMR11	0.00104286	33.0744
rs1375493	A	G	eqtl-a-ENSG00000014914	MTMR11	0.00124038	39.2038
rs2228467	C	T	eqtl-a-ENSG00000014914	MTMR11	0.00165651	48.8652
rs3733018	C	A	eqtl-a-ENSG00000014914	MTMR11	0.00181145	56.8975
rs2229094	C	T	eqtl-a-ENSG00000014914	MTMR11	0.00126545	38.7719
rs4917014	G	T	eqtl-a-ENSG00000014914	MTMR11	0.00138363	43.3648
rs149007767	T	C	eqtl-a-ENSG00000014914	MTMR11	0.00151179	45.536
rs10098310	A	G	eqtl-a-ENSG00000014914	MTMR11	0.00155361	49.1192
rs10980800	C	T	eqtl-a-ENSG00000014914	MTMR11	0.00206778	65.6472
rs35979828	T	C	eqtl-a-ENSG00000014914	MTMR11	0.00162329	48.5079
rs1800973	A	C	eqtl-a-ENSG00000014914	MTMR11	0.00138502	39.7011
rs7178572	G	A	eqtl-a-ENSG00000014914	MTMR11	0.0013304	42.2057
rs13333054	T	C	eqtl-a-ENSG00000014914	MTMR11	0.00353934	112.532
rs7212590	T	C	eqtl-a-ENSG00000014914	MTMR11	0.00302769	95.8654
rs4142441	G	A	eqtl-a-ENSG00000014914	MTMR11	0.00347654	110.231
rs17196752	T	C	eqtl-a-ENSG00000014914	MTMR11	0.0014789	46.9239
rs3896594	G	T	eqtl-a-ENSG00000017483	SLC38A5	0.00348166	32.0942
rs6592965	A	G	eqtl-a-ENSG00000017483	SLC38A5	0.116652	1213.07
rs225245	G	A	eqtl-a-ENSG00000017483	SLC38A5	0.0139236	129.708
rs2594836	A	G	eqtl-a-ENSG00000017797	RALBP1	0.00107834	34.0767
rs72941910	A	G	eqtl-a-ENSG00000017797	RALBP1	0.00366169	96.9282
rs117549632	C	T	eqtl-a-ENSG00000017797	RALBP1	0.0741127	2499.65
rs12150726	A	G	eqtl-a-ENSG00000017797	RALBP1	0.00109379	34.6913
rs62088916	T	C	eqtl-a-ENSG00000017797	RALBP1	0.00910883	232.636
rs11876700	G	C	eqtl-a-ENSG00000017797	RALBP1	0.0125271	400.46
rs116953370	G	T	eqtl-a-ENSG00000017797	RALBP1	0.00113468	30.294
rs62182121	C	T	eqtl-a-ENSG00000018280	SLC11A1	0.0213679	653.877
rs10187424	C	T	eqtl-a-ENSG00000018280	SLC11A1	0.00249479	79.2377
rs13004810	T	C	eqtl-a-ENSG00000018280	SLC11A1	0.00686262	54.693
rs17572109	A	G	eqtl-a-ENSG00000018280	SLC11A1	0.0389834	1168.27
rs111995121	G	T	eqtl-a-ENSG00000018280	SLC11A1	0.0133335	421.56
rs12472559	G	A	eqtl-a-ENSG00000018280	SLC11A1	0.00638854	52.3499
rs3774937	C	T	eqtl-a-ENSG00000018280	SLC11A1	0.00094333	29.8063
rs56330463	C	T	eqtl-a-ENSG00000018280	SLC11A1	0.00094572	29.8819
rs149110519	T	C	eqtl-a-ENSG00000018280	SLC11A1	0.0101901	264.92
rs149007767	T	C	eqtl-a-ENSG00000018280	SLC11A1	0.00179374	54.0436
rs56388170	T	G	eqtl-a-ENSG00000018280	SLC11A1	0.00185385	58.2318
rs13277976	T	A	eqtl-a-ENSG00000018280	SLC11A1	0.00176648	55.8612
rs112802653	G	A	eqtl-a-ENSG00000018699	TTC27	0.00104078	30.359
rs3818265	T	C	eqtl-a-ENSG00000018699	TTC27	0.00557968	173.071
rs34549288	C	T	eqtl-a-ENSG00000018699	TTC27	0.0347504	1122.17
rs1354034	C	T	eqtl-a-ENSG00000019102	VSIG2	0.00829926	265.138
rs10761741	T	G	eqtl-a-ENSG00000019102	VSIG2	0.00155905	49.4709
rs12293621	C	A	eqtl-a-ENSG00000019102	VSIG2	0.00397147	126.326
rs9915021	T	C	eqtl-a-ENSG00000019102	VSIG2	0.00102495	32.3877
rs141094656	C	T	eqtl-a-ENSG00000019169	MARCO	0.00544525	118.409
rs2630709	T	A	eqtl-a-ENSG00000019169	MARCO	0.00155166	49.0572
rs72839635	T	C	eqtl-a-ENSG00000019169	MARCO	0.0039021	109.601
rs72834477	T	C	eqtl-a-ENSG00000019169	MARCO	0.00886668	278.918
rs185273710	A	G	eqtl-a-ENSG00000019169	MARCO	0.0109713	36.0521
rs12998257	G	C	eqtl-a-ENSG00000019169	MARCO	0.0426556	1332.23
rs11904650	G	A	eqtl-a-ENSG00000019169	MARCO	0.0260315	718.75
rs12478601	T	C	eqtl-a-ENSG00000019169	MARCO	0.00297531	93.3991
rs66583010	T	C	eqtl-a-ENSG00000019169	MARCO	0.00830764	251.945
rs79321128	A	G	eqtl-a-ENSG00000019169	MARCO	0.00171036	44.1208
rs12485444	A	T	eqtl-a-ENSG00000019169	MARCO	0.00226216	70.8256
rs149007767	T	C	eqtl-a-ENSG00000019169	MARCO	0.002472	74.5297
rs2157770	G	A	eqtl-a-ENSG00000019169	MARCO	0.00191397	45.7816
rs1545466	A	G	eqtl-a-ENSG00000019485	PRDM11	0.0016674	52.2001
rs2863165	A	T	eqtl-a-ENSG00000019485	PRDM11	0.00393316	123.405
rs12363092	T	G	eqtl-a-ENSG00000019485	PRDM11	0.00114846	35.9341
rs12478601	T	C	eqtl-a-ENSG00000019582	CD74	0.00098616	30.684
rs2305480	A	G	eqtl-a-ENSG00000019582	CD74	0.00120912	37.6297
rs4810485	G	T	eqtl-a-ENSG00000019582	CD74	0.00113699	35.3824
rs190117883	T	C	eqtl-a-ENSG00000019995	ZRANB1	0.0842347	2558.41
rs76798703	G	C	eqtl-a-ENSG00000019995	ZRANB1	0.00152132	47.5955
rs117385447	T	C	eqtl-a-ENSG00000019995	ZRANB1	0.00118526	32.1194
rs225245	G	A	eqtl-a-ENSG00000019995	ZRANB1	0.00096075	30.1513
rs2658762	G	A	eqtl-a-ENSG00000020922	MRE11	0.00169848	45.2683
rs598645	T	A	eqtl-a-ENSG00000020922	MRE11	0.0432456	1196.95
rs518276	A	G	eqtl-a-ENSG00000020922	MRE11	0.0674229	1915.3
rs476209	T	G	eqtl-a-ENSG00000020922	MRE11	0.00399517	106.726
rs77097586	T	C	eqtl-a-ENSG00000020922	MRE11	0.00208148	50.1828
rs3177928	A	G	eqtl-a-ENSG00000021300	PLEKHB1	0.00115137	34.3793
rs10944479	A	G	eqtl-a-ENSG00000021300	PLEKHB1	0.00124668	35.3075
rs917116	G	T	eqtl-a-ENSG00000021300	PLEKHB1	0.00120234	37.9998
rs3741147	G	T	eqtl-a-ENSG00000021300	PLEKHB1	0.0247608	804.39
rs2851712	A	G	eqtl-a-ENSG00000021300	PLEKHB1	0.00164169	47.8221
rs78735409	A	G	eqtl-a-ENSG00000021300	PLEKHB1	0.00158971	33.3798
rs117793089	A	G	eqtl-a-ENSG00000021300	PLEKHB1	0.00405093	112.744
rs111505943	C	T	eqtl-a-ENSG00000021300	PLEKHB1	0.0027409	80.3944
rs160666	C	A	eqtl-a-ENSG00000021355	SERPINB1	0.00259955	82.5735
rs6915667	G	A	eqtl-a-ENSG00000021355	SERPINB1	0.00543669	172.52
rs15286	G	A	eqtl-a-ENSG00000021355	SERPINB1	0.0459692	1510.72
rs9378712	G	T	eqtl-a-ENSG00000021355	SERPINB1	0.00099639	31.4804
rs3859192	T	C	eqtl-a-ENSG00000021355	SERPINB1	0.00123447	39.1587
rs150688658	G	A	eqtl-a-ENSG00000021488	SLC7A9	0.00440059	29.7601
rs17238865	A	G	eqtl-a-ENSG00000021488	SLC7A9	0.0289566	920.158
rs7252338	G	A	eqtl-a-ENSG00000021488	SLC7A9	0.00171912	52.346
rs73030677	C	T	eqtl-a-ENSG00000021488	SLC7A9	0.00374194	112.962
rs11667586	C	T	eqtl-a-ENSG00000021488	SLC7A9	0.0185517	510.251
rs11605446	A	G	eqtl-a-ENSG00000021762	OSBPL5	0.0119874	171.546
rs7933398	G	C	eqtl-a-ENSG00000021762	OSBPL5	0.00187937	57.7789
rs11026100	C	G	eqtl-a-ENSG00000021762	OSBPL5	0.00278203	87.46
rs2056423	A	G	eqtl-a-ENSG00000021762	OSBPL5	0.0442535	1064.64
rs7846314	T	A	eqtl-a-ENSG00000022277	RTF2	0.00126512	32.3939
rs11086548	G	A	eqtl-a-ENSG00000022277	RTF2	0.0209063	451.823
rs3761207	A	G	eqtl-a-ENSG00000022277	RTF2	0.00175822	42.4143
rs148656985	C	T	eqtl-a-ENSG00000022556	NLRP2	0.00250796	38.9887
rs55650192	A	G	eqtl-a-ENSG00000022556	NLRP2	0.00401533	78.2275
rs35450746	C	T	eqtl-a-ENSG00000022556	NLRP2	0.0343106	924.837
rs59357040	A	G	eqtl-a-ENSG00000022556	NLRP2	0.0352897	965.766
rs35242182	C	T	eqtl-a-ENSG00000022556	NLRP2	0.00762906	56.5124
rs1134924	T	C	eqtl-a-ENSG00000022567	SLC45A4	0.00112952	34.8737
rs16895831	T	C	eqtl-a-ENSG00000022567	SLC45A4	0.00131465	36.2111
rs149110519	T	C	eqtl-a-ENSG00000022567	SLC45A4	0.00239723	61.1802
rs2063386	G	A	eqtl-a-ENSG00000022567	SLC45A4	0.001354	35.6612
rs12544261	A	C	eqtl-a-ENSG00000022567	SLC45A4	0.00397289	106.224
rs13267647	T	G	eqtl-a-ENSG00000022567	SLC45A4	0.00690049	217.083
rs141832319	T	C	eqtl-a-ENSG00000022567	SLC45A4	0.00746605	202.31
rs34510023	C	T	eqtl-a-ENSG00000022567	SLC45A4	0.0357604	1016.88
rs643381	A	C	eqtl-a-ENSG00000022840	RNF10	0.00108198	33.544
rs12212092	T	C	eqtl-a-ENSG00000022840	RNF10	0.00127393	33.6874
rs6592965	A	G	eqtl-a-ENSG00000022840	RNF10	0.00209952	66.657
rs8903	C	T	eqtl-a-ENSG00000022840	RNF10	0.0296343	967.088
rs75268007	G	C	eqtl-a-ENSG00000022840	RNF10	0.00161841	51.1678
rs8073060	A	T	eqtl-a-ENSG00000022840	RNF10	0.0284574	913.381
rs8887	C	T	eqtl-a-ENSG00000022840	RNF10	0.00164919	45.2576
rs6084653	G	C	eqtl-a-ENSG00000022840	RNF10	0.00993989	316.923
rs6014993	G	A	eqtl-a-ENSG00000022840	RNF10	0.00135708	35.7804
rs1532331	T	G	eqtl-a-ENSG00000022976	ZNF839	0.00117106	37.098
rs2251246	A	G	eqtl-a-ENSG00000022976	ZNF839	0.00126952	40.22
rs11626217	A	G	eqtl-a-ENSG00000022976	ZNF839	0.00381313	100.964
rs10893036	A	G	eqtl-a-ENSG00000023171	GRAMD1B	0.0106803	277.836
rs2282561	T	C	eqtl-a-ENSG00000023171	GRAMD1B	0.00309185	81.239
rs55837399	T	A	eqtl-a-ENSG00000023171	GRAMD1B	0.0168338	440.874
rs35923643	G	A	eqtl-a-ENSG00000023171	GRAMD1B	0.0160241	424.666
rs1354034	C	T	eqtl-a-ENSG00000023892	DEF6	0.00107842	33.1638
rs1326757	C	A	eqtl-a-ENSG00000023892	DEF6	0.00160351	49.1511
rs6457834	A	C	eqtl-a-ENSG00000023892	DEF6	0.0022223	66.6772
rs2689089	A	C	eqtl-a-ENSG00000023892	DEF6	0.0307933	965.256
rs34307089	C	T	eqtl-a-ENSG00000023892	DEF6	0.00171887	52.893
rs10947546	A	G	eqtl-a-ENSG00000023892	DEF6	0.0111463	341.235
rs16833244	G	C	eqtl-a-ENSG00000023902	PLEKHO1	0.0131967	345.362
rs1354034	C	T	eqtl-a-ENSG00000023902	PLEKHO1	0.00154844	41.2632
rs149110519	T	C	eqtl-a-ENSG00000023902	PLEKHO1	0.00240806	49.8657
rs111778408	A	G	eqtl-a-ENSG00000023902	PLEKHO1	0.00193071	48.5313
rs149110519	T	C	eqtl-a-ENSG00000024048	UBR2	0.00537591	57.2062
rs9381192	A	G	eqtl-a-ENSG00000024048	UBR2	0.00537845	77.1115
rs12191298	G	A	eqtl-a-ENSG00000024048	UBR2	0.0183817	267.013
rs149007767	T	C	eqtl-a-ENSG00000024048	UBR2	0.00475131	62.5297
rs6915060	C	T	eqtl-a-ENSG00000024862	CCDC28A	0.0219811	712.035
rs9385834	A	T	eqtl-a-ENSG00000024862	CCDC28A	0.00167561	52.8352
rs11189181	G	A	eqtl-a-ENSG00000024862	CCDC28A	0.00361295	114.464
rs56330463	C	T	eqtl-a-ENSG00000025039	RRAGD	0.00108247	34.2073
rs3822872	C	T	eqtl-a-ENSG00000025039	RRAGD	0.0302143	987.042
rs4707512	G	A	eqtl-a-ENSG00000025039	RRAGD	0.0022875	70.8457
rs4593337	G	A	eqtl-a-ENSG00000025039	RRAGD	0.0169704	539.049
rs9444630	G	A	eqtl-a-ENSG00000025039	RRAGD	0.00101049	32.0447
rs139360283	T	C	eqtl-a-ENSG00000025156	HSF2	0.00434041	108.116
rs12196116	G	A	eqtl-a-ENSG00000025156	HSF2	0.00234548	72.7374
rs12665320	T	G	eqtl-a-ENSG00000025156	HSF2	0.00928783	288.325
rs530928	T	C	eqtl-a-ENSG00000025156	HSF2	0.0283711	918.851
rs113083342	G	A	eqtl-a-ENSG00000025434	NR1H3	0.00746955	97.9178
rs143506177	C	T	eqtl-a-ENSG00000025434	NR1H3	0.00398764	99.9741
rs11039186	T	C	eqtl-a-ENSG00000025434	NR1H3	0.00313172	82.5475
rs191300557	A	G	eqtl-a-ENSG00000025434	NR1H3	0.00213519	41.2867
rs3729949	T	C	eqtl-a-ENSG00000025434	NR1H3	0.0138267	43.2394
rs61914719	T	C	eqtl-a-ENSG00000025434	NR1H3	0.0148625	476.243
rs140502323	A	G	eqtl-a-ENSG00000025434	NR1H3	0.00216001	55.1561
rs61882680	T	C	eqtl-a-ENSG00000025434	NR1H3	0.0427901	1178.99
rs134774	G	A	eqtl-a-ENSG00000025708	TYMP	0.00859833	195.496
rs73187263	T	C	eqtl-a-ENSG00000025708	TYMP	0.00381042	75.0923
rs56211323	G	A	eqtl-a-ENSG00000025708	TYMP	0.00312044	65.1428
rs134970	C	T	eqtl-a-ENSG00000025708	TYMP	0.083295	1289.9
rs56235139	A	G	eqtl-a-ENSG00000025708	TYMP	0.0061426	84.8963
rs1555303	G	A	eqtl-a-ENSG00000025772	TOMM34	0.03687	1199.7
rs2180292	G	C	eqtl-a-ENSG00000025772	TOMM34	0.0812699	2689.51
rs34485448	G	T	eqtl-a-ENSG00000025772	TOMM34	0.00863968	275.062
rs147793637	C	T	eqtl-a-ENSG00000025772	TOMM34	0.00171244	49.9826
rs1375493	A	G	eqtl-a-ENSG00000026025	VIM	0.00281822	40.3043
rs55793580	T	C	eqtl-a-ENSG00000026025	VIM	0.00376639	53.9156
rs2932908	A	G	eqtl-a-ENSG00000026025	VIM	0.0097416	140.292
rs165530	C	A	eqtl-a-ENSG00000026025	VIM	0.0224927	327.782
rs12261966	T	C	eqtl-a-ENSG00000026025	VIM	0.00253334	36.2197
rs10774624	A	G	eqtl-a-ENSG00000026025	VIM	0.00475129	54.872
rs149007767	T	C	eqtl-a-ENSG00000026103	FAS	0.00192308	56.5048
rs56388170	T	G	eqtl-a-ENSG00000026103	FAS	0.00179902	55.1564
rs7082101	A	C	eqtl-a-ENSG00000026103	FAS	0.0473782	1532.57
rs7095848	A	G	eqtl-a-ENSG00000026103	FAS	0.00194592	49.355
rs11202926	C	T	eqtl-a-ENSG00000026103	FAS	0.00510664	158.184
rs204295	T	C	eqtl-a-ENSG00000026297	RNASET2	0.128452	3921.44
rs118051809	T	C	eqtl-a-ENSG00000026297	RNASET2	0.00337597	36.3468
rs17617310	C	T	eqtl-a-ENSG00000026297	RNASET2	0.00571747	100.999
rs62436418	C	T	eqtl-a-ENSG00000026297	RNASET2	0.065164	1831.74
rs4235920	C	T	eqtl-a-ENSG00000026297	RNASET2	0.00299421	79.9061
rs1375493	A	G	eqtl-a-ENSG00000026508	CD44	0.00219309	69.3814
rs286873	T	G	eqtl-a-ENSG00000026508	CD44	0.00111904	35.4908
rs507230	A	G	eqtl-a-ENSG00000026508	CD44	0.00461663	145.375
rs927335	T	A	eqtl-a-ENSG00000026508	CD44	0.00837592	266.585
rs1375493	A	G	eqtl-a-ENSG00000026652	AGPAT4	0.00218517	69.1302
rs112049074	T	C	eqtl-a-ENSG00000026652	AGPAT4	0.00137839	39.3728
rs6914451	G	C	eqtl-a-ENSG00000026652	AGPAT4	0.00261055	80.6546
rs6455707	C	T	eqtl-a-ENSG00000026652	AGPAT4	0.00701773	223.907
rs55793580	T	C	eqtl-a-ENSG00000026652	AGPAT4	0.0015535	49.1158
rs4766578	A	T	eqtl-a-ENSG00000026652	AGPAT4	0.00168667	48.0077
rs10946812	C	G	eqtl-a-ENSG00000026950	BTN3A1	0.0484855	1614.39
rs10946846	G	A	eqtl-a-ENSG00000026950	BTN3A1	0.00637728	133.993
rs3804122	G	A	eqtl-a-ENSG00000026950	BTN3A1	0.00106121	33.5337
rs7310615	G	C	eqtl-a-ENSG00000026950	BTN3A1	0.00133374	37.9501
rs1532624	A	C	eqtl-a-ENSG00000026950	BTN3A1	0.00273635	85.8772
rs76537762	A	G	eqtl-a-ENSG00000027075	PRKCH	0.00095998	30.3319
rs767755	A	G	eqtl-a-ENSG00000027075	PRKCH	0.00265046	84.1951
rs1088683	T	C	eqtl-a-ENSG00000027075	PRKCH	0.00177607	52.9587
rs2594836	A	G	eqtl-a-ENSG00000027697	IFNGR1	0.00217477	68.8007
rs9494599	G	C	eqtl-a-ENSG00000027697	IFNGR1	0.00126623	40.0194
rs11754268	T	C	eqtl-a-ENSG00000027697	IFNGR1	0.0104526	303.18
rs56388170	T	G	eqtl-a-ENSG00000027697	IFNGR1	0.00106159	33.3194
rs7210990	A	C	eqtl-a-ENSG00000027697	IFNGR1	0.00107856	34.0835
rs143658086	T	C	eqtl-a-ENSG00000027847	B4GALT7	0.00526004	90.856
rs62398472	T	C	eqtl-a-ENSG00000027847	B4GALT7	0.0360758	1030.11
rs116276523	G	A	eqtl-a-ENSG00000027847	B4GALT7	0.0011231	29.8204
rs6697733	C	T	eqtl-a-ENSG00000028137	TNFRSF1B	0.0107815	341.606
rs6684514	A	G	eqtl-a-ENSG00000028137	TNFRSF1B	0.00126331	39.5865
rs149110519	T	C	eqtl-a-ENSG00000028137	TNFRSF1B	0.0013642	35.1529
rs56388170	T	G	eqtl-a-ENSG00000028137	TNFRSF1B	0.00101581	31.8811
rs12718597	A	C	eqtl-a-ENSG00000029534	ANK1	0.00174274	54.4388
rs11989912	A	G	eqtl-a-ENSG00000029534	ANK1	0.00250605	79.3022
rs4736819	T	C	eqtl-a-ENSG00000029534	ANK1	0.0140053	448.341
rs8073060	A	T	eqtl-a-ENSG00000029534	ANK1	0.00303516	94.9335
rs56238103	T	C	eqtl-a-ENSG00000029639	TFB1M	0.00273766	86.3851
rs138028287	C	T	eqtl-a-ENSG00000029639	TFB1M	0.0237392	46.7848
rs9371371	G	A	eqtl-a-ENSG00000029639	TFB1M	0.0233094	751.004
rs62073600	C	T	eqtl-a-ENSG00000029725	RABEP1	0.00195629	33.722
rs138742777	A	G	eqtl-a-ENSG00000029725	RABEP1	0.00286871	55.9598
rs56343966	T	C	eqtl-a-ENSG00000029725	RABEP1	0.0289496	921.21
rs78438561	G	T	eqtl-a-ENSG00000029725	RABEP1	0.00795053	250.349
rs57747791	T	A	eqtl-a-ENSG00000029725	RABEP1	0.0339081	1107.95
rs192217367	G	A	eqtl-a-ENSG00000029725	RABEP1	0.00403815	48.1555
rs150231236	C	T	eqtl-a-ENSG00000029725	RABEP1	0.0064079	126.14
rs10947433	A	G	eqtl-a-ENSG00000030110	BAK1	0.0113543	163.784
rs2147428	G	T	eqtl-a-ENSG00000030110	BAK1	0.00388557	52.3867
rs78117618	T	C	eqtl-a-ENSG00000030110	BAK1	0.00748375	107.53
rs35144104	T	C	eqtl-a-ENSG00000030110	BAK1	0.0745461	1148.74
rs191549504	C	T	eqtl-a-ENSG00000030110	BAK1	0.00600262	67.3757
rs7563201	A	G	eqtl-a-ENSG00000030582	GRN	0.00268256	84.0232
rs28498283	T	A	eqtl-a-ENSG00000030582	GRN	0.00122108	32.9496
rs149110519	T	C	eqtl-a-ENSG00000030582	GRN	0.00230447	59.4378
rs149007767	T	C	eqtl-a-ENSG00000030582	GRN	0.00517734	156.519
rs114641762	A	C	eqtl-a-ENSG00000030582	GRN	0.0190522	552.814
rs12451763	T	C	eqtl-a-ENSG00000030582	GRN	0.00160896	44.9928
rs11914541	G	A	eqtl-a-ENSG00000031081	ARHGAP31	0.0146865	389.106
rs76136755	C	T	eqtl-a-ENSG00000031081	ARHGAP31	0.00174594	45.6592
rs34844599	C	T	eqtl-a-ENSG00000031081	ARHGAP31	0.00135727	35.4701
rs78140402	C	A	eqtl-a-ENSG00000031691	CENPQ	0.00148533	45.4354
rs9367361	T	G	eqtl-a-ENSG00000031691	CENPQ	0.00154303	48.9619
rs6938215	A	G	eqtl-a-ENSG00000031691	CENPQ	0.0328718	1076.4
rs9552218	T	C	eqtl-a-ENSG00000032742	IFT88	0.00304246	76.4585
rs7999297	G	A	eqtl-a-ENSG00000032742	IFT88	0.0361232	1083.61
rs9316031	T	C	eqtl-a-ENSG00000032742	IFT88	0.00125426	39.6279
rs11808152	G	A	eqtl-a-ENSG00000033122	LRRC7	0.00339278	59.8992
rs12049210	G	A	eqtl-a-ENSG00000033122	LRRC7	0.051191	1001.91
rs61782217	A	G	eqtl-a-ENSG00000033122	LRRC7	0.00341602	63.6735
rs17081935	T	C	eqtl-a-ENSG00000033627	ATP6V0A1	0.00364959	114.643
rs6986779	T	C	eqtl-a-ENSG00000033627	ATP6V0A1	0.00148865	37.1838
rs3760387	T	G	eqtl-a-ENSG00000033627	ATP6V0A1	0.00573618	182.782
rs117107843	A	G	eqtl-a-ENSG00000033627	ATP6V0A1	0.00128599	30.4889
rs436903	A	G	eqtl-a-ENSG00000033800	PIAS1	0.00145327	44.9715
rs7179875	A	G	eqtl-a-ENSG00000033800	PIAS1	0.0306027	975.477
rs11072006	A	T	eqtl-a-ENSG00000033800	PIAS1	0.00344911	109.248
rs7763262	C	T	eqtl-a-ENSG00000034053	APBA2	0.00136557	41.3088
rs9420589	T	G	eqtl-a-ENSG00000034053	APBA2	0.00098594	31.07
rs4766578	A	T	eqtl-a-ENSG00000034053	APBA2	0.0012869	36.6144
rs28628664	T	C	eqtl-a-ENSG00000034053	APBA2	0.00115071	35.788
rs12101582	C	G	eqtl-a-ENSG00000034053	APBA2	0.00139623	34.6918
rs1540642	C	T	eqtl-a-ENSG00000034053	APBA2	0.0172	545.733
rs10782001	A	G	eqtl-a-ENSG00000034053	APBA2	0.00099406	31.0286
rs3811444	T	C	eqtl-a-ENSG00000034152	MAP2K3	0.00599253	189.71
rs1668871	C	T	eqtl-a-ENSG00000034152	MAP2K3	0.00166793	52.574
rs766432	A	C	eqtl-a-ENSG00000034152	MAP2K3	0.0010265	31.9407
rs875741	A	G	eqtl-a-ENSG00000034152	MAP2K3	0.00262894	82.9455
rs12212092	T	C	eqtl-a-ENSG00000034152	MAP2K3	0.00260506	68.4204
rs6592965	A	G	eqtl-a-ENSG00000034152	MAP2K3	0.0303639	985.411
rs4986004	C	A	eqtl-a-ENSG00000034152	MAP2K3	0.00170822	53.2833
rs11079018	G	A	eqtl-a-ENSG00000034152	MAP2K3	0.00101566	31.8763
rs35033748	C	T	eqtl-a-ENSG00000034152	MAP2K3	0.00680187	185.648
rs6014993	G	A	eqtl-a-ENSG00000034152	MAP2K3	0.00115687	30.2479
rs12714397	A	C	eqtl-a-ENSG00000035115	SH3YL1	0.0672674	1250.46
rs7591830	G	C	eqtl-a-ENSG00000035115	SH3YL1	0.00457315	140.375
rs6754607	G	A	eqtl-a-ENSG00000035115	SH3YL1	0.0215448	676.957
rs6734782	C	A	eqtl-a-ENSG00000035115	SH3YL1	0.00163656	50.8395
rs11920354	A	C	eqtl-a-ENSG00000035115	SH3YL1	0.00111844	32.376
rs826415	G	T	eqtl-a-ENSG00000035403	VCL	0.00133767	42.2827
rs1354034	C	T	eqtl-a-ENSG00000035403	VCL	0.0337483	1106.56
rs149110519	T	C	eqtl-a-ENSG00000035403	VCL	0.00172136	44.3722
rs10820606	C	A	eqtl-a-ENSG00000035403	VCL	0.00360395	94.6166
rs61863650	T	G	eqtl-a-ENSG00000035403	VCL	0.00930368	222.784
rs1403629	G	C	eqtl-a-ENSG00000035403	VCL	0.00188905	58.6997
rs2279648	T	G	eqtl-a-ENSG00000035403	VCL	0.0518182	1731.42
rs505404	G	T	eqtl-a-ENSG00000035403	VCL	0.00385212	122.07
rs11553699	G	A	eqtl-a-ENSG00000035403	VCL	0.00303421	91.3915
rs10876550	A	G	eqtl-a-ENSG00000035403	VCL	0.0025884	82.2186
rs8082605	T	G	eqtl-a-ENSG00000035403	VCL	0.00244284	73.0581
rs145171343	T	C	eqtl-a-ENSG00000035403	VCL	0.00383579	80.2918
rs11082304	T	G	eqtl-a-ENSG00000035403	VCL	0.00104653	32.7885
rs4814779	A	C	eqtl-a-ENSG00000035403	VCL	0.00102902	32.635
rs9880192	C	G	eqtl-a-ENSG00000035664	DAPK2	0.00104728	32.8699
rs113453908	T	C	eqtl-a-ENSG00000035664	DAPK2	0.00216509	55.3773
rs332280	T	C	eqtl-a-ENSG00000035664	DAPK2	0.0136679	434.428
rs4794822	T	C	eqtl-a-ENSG00000035664	DAPK2	0.00124958	38.7468
rs7568458	A	T	eqtl-a-ENSG00000035681	NSMAF	0.00272039	86.1087
rs74884939	C	T	eqtl-a-ENSG00000035681	NSMAF	0.00235268	67.4879
rs10106272	C	T	eqtl-a-ENSG00000035681	NSMAF	0.0428503	1418.36
rs72765888	G	T	eqtl-a-ENSG00000035687	ADSS2	0.052154	1665.84
rs10754823	G	T	eqtl-a-ENSG00000035687	ADSS2	0.00577798	174.649
rs4658419	T	A	eqtl-a-ENSG00000035687	ADSS2	0.00287678	88.2807
rs900892	G	A	eqtl-a-ENSG00000035687	ADSS2	0.00258849	70.1043
rs7681618	G	A	eqtl-a-ENSG00000035720	STAP1	0.00775669	166.767
rs4241679	A	T	eqtl-a-ENSG00000035720	STAP1	0.00227762	60.2802
rs17056278	G	C	eqtl-a-ENSG00000035720	STAP1	0.00112911	29.7212
rs34794906	C	T	eqtl-a-ENSG00000035720	STAP1	0.00172665	38.429
rs8067378	G	A	eqtl-a-ENSG00000035720	STAP1	0.00285731	74.5716
rs4810485	G	T	eqtl-a-ENSG00000035720	STAP1	0.00140682	36.6626
rs13062095	C	T	eqtl-a-ENSG00000035862	TIMP2	0.00149812	39.4267
rs149110519	T	C	eqtl-a-ENSG00000035862	TIMP2	0.00395468	81.1705
rs1384364	G	A	eqtl-a-ENSG00000035862	TIMP2	0.0348591	953.265
rs138905266	T	C	eqtl-a-ENSG00000035862	TIMP2	0.00216676	34.4677
rs6501264	T	C	eqtl-a-ENSG00000035862	TIMP2	0.00249553	64.8961
rs159963	A	C	eqtl-a-ENSG00000036448	MYOM2	0.00101784	32.1628
rs62478453	G	A	eqtl-a-ENSG00000036448	MYOM2	0.0752665	2569.32
rs71519834	G	A	eqtl-a-ENSG00000036448	MYOM2	0.0107806	269.367
rs186777105	G	A	eqtl-a-ENSG00000036448	MYOM2	0.00675485	157.738
rs750318	C	T	eqtl-a-ENSG00000036448	MYOM2	0.00112889	35.806
rs4876254	A	G	eqtl-a-ENSG00000036448	MYOM2	0.00360255	112.137
rs3824184	A	G	eqtl-a-ENSG00000036448	MYOM2	0.0413537	1361.51
rs17693117	T	C	eqtl-a-ENSG00000036448	MYOM2	0.00139601	33.5063
rs58084828	A	C	eqtl-a-ENSG00000036448	MYOM2	0.00258509	67.5499
rs111994531	G	A	eqtl-a-ENSG00000036448	MYOM2	0.0179612	482.721
rs56268521	A	G	eqtl-a-ENSG00000036565	SLC18A1	0.00205167	64.816
rs78299715	G	C	eqtl-a-ENSG00000036565	SLC18A1	0.00161653	50.5077
rs73210887	T	G	eqtl-a-ENSG00000036565	SLC18A1	0.0439872	1435.04
rs75506645	A	G	eqtl-a-ENSG00000037474	NSUN2	0.0135964	403.356
rs34565284	A	G	eqtl-a-ENSG00000037474	NSUN2	0.00266917	84.253
rs77431911	G	C	eqtl-a-ENSG00000037474	NSUN2	0.00516564	153.993
rs80037445	T	C	eqtl-a-ENSG00000037474	NSUN2	0.00500528	122.778
rs80329314	T	C	eqtl-a-ENSG00000037474	NSUN2	0.00346083	94.4442
rs3776448	T	C	eqtl-a-ENSG00000037474	NSUN2	0.0563843	1893.11
rs575421	C	T	eqtl-a-ENSG00000037474	NSUN2	0.042337	1385.63
rs34596409	A	G	eqtl-a-ENSG00000037757	MRI1	0.0218173	586.95
rs435207	T	A	eqtl-a-ENSG00000037757	MRI1	0.0349318	997.639
rs383243	A	T	eqtl-a-ENSG00000037757	MRI1	0.00253198	79.5843
rs55894716	C	T	eqtl-a-ENSG00000038002	AGA	0.0333786	1078.58
rs4690512	G	A	eqtl-a-ENSG00000038002	AGA	0.0332549	1062.92
rs141292540	T	C	eqtl-a-ENSG00000038002	AGA	0.00831997	256.232
rs13131197	T	G	eqtl-a-ENSG00000038002	AGA	0.00345586	108.297
rs146343140	A	G	eqtl-a-ENSG00000038002	AGA	0.001518	31.0431
rs141094656	C	T	eqtl-a-ENSG00000038427	VCAN	0.00152873	33.1125
rs1375493	A	G	eqtl-a-ENSG00000038427	VCAN	0.00261908	82.8936
rs9880192	C	G	eqtl-a-ENSG00000038427	VCAN	0.00135812	42.9299
rs309560	G	C	eqtl-a-ENSG00000038427	VCAN	0.00158658	50.1633
rs7785014	C	T	eqtl-a-ENSG00000038427	VCAN	0.00227178	71.1275
rs10980797	G	A	eqtl-a-ENSG00000038427	VCAN	0.001917	60.63
rs35979828	T	C	eqtl-a-ENSG00000038427	VCAN	0.00140479	41.9694
rs77526211	A	G	eqtl-a-ENSG00000038427	VCAN	0.00104307	30.5677
rs8022179	A	T	eqtl-a-ENSG00000038427	VCAN	0.00136336	41.1792
rs424971	C	T	eqtl-a-ENSG00000038427	VCAN	0.00203929	64.7409
rs73665242	C	A	eqtl-a-ENSG00000038945	MSR1	0.0120164	381.296
rs75959292	C	T	eqtl-a-ENSG00000038945	MSR1	0.00329806	90.2721
rs822284	C	T	eqtl-a-ENSG00000038945	MSR1	0.00189125	54.3838
rs73191891	T	C	eqtl-a-ENSG00000038945	MSR1	0.0306601	965.661
rs3785100	C	T	eqtl-a-ENSG00000039068	CDH1	0.00119349	37.1321
rs36085011	A	G	eqtl-a-ENSG00000039068	CDH1	0.00154709	45.8866
rs11642362	C	T	eqtl-a-ENSG00000039068	CDH1	0.0258225	834.041
rs1354034	C	T	eqtl-a-ENSG00000039523	RIPOR1	0.00099342	31.5049
rs149007767	T	C	eqtl-a-ENSG00000039523	RIPOR1	0.00218982	66.0035
rs111893345	T	C	eqtl-a-ENSG00000039523	RIPOR1	0.0180871	581.437
rs13155753	G	A	eqtl-a-ENSG00000039560	RAI14	0.00097357	30.7518
rs12153461	T	G	eqtl-a-ENSG00000039560	RAI14	0.00658027	207.678
rs56142210	A	C	eqtl-a-ENSG00000039560	RAI14	0.00955889	304.6
rs149007767	T	C	eqtl-a-ENSG00000039650	PNKP	0.00182517	53.6227
rs28413128	G	A	eqtl-a-ENSG00000039650	PNKP	0.0558145	1403.3
rs16981493	C	T	eqtl-a-ENSG00000039650	PNKP	0.0182085	549.191
rs11554772	T	C	eqtl-a-ENSG00000039650	PNKP	0.00146899	42.7871
rs113640400	C	T	eqtl-a-ENSG00000040275	SPDL1	0.0429414	1081.68
rs140642519	A	G	eqtl-a-ENSG00000040275	SPDL1	0.00393123	80.1427
rs255738	C	G	eqtl-a-ENSG00000040275	SPDL1	0.0164941	417.691
rs149007767	T	C	eqtl-a-ENSG00000040633	PHF23	0.00116615	35.1128
rs72837700	C	A	eqtl-a-ENSG00000040633	PHF23	0.00554099	170.187
rs1215	G	A	eqtl-a-ENSG00000040633	PHF23	0.015468	497.756
rs1354034	C	T	eqtl-a-ENSG00000041353	RAB27B	0.0317798	1025.85
rs342293	G	C	eqtl-a-ENSG00000041353	RAB27B	0.00175429	54.25
rs2236496	C	T	eqtl-a-ENSG00000041353	RAB27B	0.00101826	31.8571
rs10820606	C	A	eqtl-a-ENSG00000041353	RAB27B	0.00375189	97.3365
rs11602954	A	G	eqtl-a-ENSG00000041353	RAB27B	0.00758457	197.139
rs35979828	T	C	eqtl-a-ENSG00000041353	RAB27B	0.00144895	42.8365
rs8073060	A	T	eqtl-a-ENSG00000041353	RAB27B	0.00216769	67.0619
rs7244800	A	G	eqtl-a-ENSG00000041353	RAB27B	0.00773245	243.553
rs11872375	A	T	eqtl-a-ENSG00000041353	RAB27B	0.00141828	43.4425
rs6136489	G	T	eqtl-a-ENSG00000041353	RAB27B	0.00172097	53.218
rs156356	C	T	eqtl-a-ENSG00000041353	RAB27B	0.00114076	34.3762
rs58251014	T	G	eqtl-a-ENSG00000041515	MYO16	0.00314325	83.5335
rs9301290	G	C	eqtl-a-ENSG00000041515	MYO16	0.00446506	119.317
rs9520836	G	A	eqtl-a-ENSG00000041515	MYO16	0.06954	1938.68
rs6437393	T	G	eqtl-a-ENSG00000041802	LSG1	0.0358987	967.45
rs73890213	T	C	eqtl-a-ENSG00000041802	LSG1	0.0628398	1760.96
rs4677623	T	G	eqtl-a-ENSG00000041802	LSG1	0.00293725	60.8948
rs1532331	T	G	eqtl-a-ENSG00000042317	SPATA7	0.00511226	160.035
rs35823815	A	G	eqtl-a-ENSG00000042317	SPATA7	0.0238449	726.299
rs73314274	A	G	eqtl-a-ENSG00000042317	SPATA7	0.00189847	59.0197
rs145297992	G	A	eqtl-a-ENSG00000042445	RETSAT	0.0043871	46.955
rs6718291	A	C	eqtl-a-ENSG00000042445	RETSAT	0.0806539	1221.46
rs72843861	T	C	eqtl-a-ENSG00000042445	RETSAT	0.0101599	146.317
rs61326180	A	G	eqtl-a-ENSG00000042493	CAPG	0.00782213	112.423
rs139922251	A	C	eqtl-a-ENSG00000042493	CAPG	0.0625185	950.366
rs139348324	T	C	eqtl-a-ENSG00000042493	CAPG	0.0153968	155.156
rs11674612	G	A	eqtl-a-ENSG00000042493	CAPG	0.0644885	976.38
rs6592965	A	G	eqtl-a-ENSG00000042753	AP2S1	0.00280723	89.1889
rs57753335	C	T	eqtl-a-ENSG00000042753	AP2S1	0.00125687	39.3492
rs311379	C	G	eqtl-a-ENSG00000042753	AP2S1	0.00943413	300.577
rs150349565	T	C	eqtl-a-ENSG00000042832	TG	0.00544531	50.3821
rs2069568	T	C	eqtl-a-ENSG00000042832	TG	0.00224741	70.8717
rs2467959	C	T	eqtl-a-ENSG00000042832	TG	0.0294269	950.594
rs149110519	T	C	eqtl-a-ENSG00000042980	ADAM28	0.001256	32.3613
rs397667	T	C	eqtl-a-ENSG00000042980	ADAM28	0.00131597	41.1467
rs892587	A	C	eqtl-a-ENSG00000042980	ADAM28	0.0178288	572.837
rs3184504	C	T	eqtl-a-ENSG00000042980	ADAM28	0.00105243	29.9373
rs12652307	C	G	eqtl-a-ENSG00000043462	LCP2	0.01284	399.132
rs146319868	T	G	eqtl-a-ENSG00000043462	LCP2	0.00199626	55.9271
rs315773	A	G	eqtl-a-ENSG00000043462	LCP2	0.00378352	119.512
rs80342257	C	T	eqtl-a-ENSG00000043514	TRIT1	0.00309946	96.7488
rs150780735	T	C	eqtl-a-ENSG00000043514	TRIT1	0.0050503	88.164
rs230288	G	A	eqtl-a-ENSG00000043514	TRIT1	0.0411189	1171.03
rs78386494	T	C	eqtl-a-ENSG00000044115	CTNNA1	0.00388198	116.11
rs6596446	C	T	eqtl-a-ENSG00000044115	CTNNA1	0.0328026	927.815
rs17286171	T	C	eqtl-a-ENSG00000044115	CTNNA1	0.030181	981.128
rs116346542	T	G	eqtl-a-ENSG00000044115	CTNNA1	0.00483195	38.2606
rs72790996	A	G	eqtl-a-ENSG00000044115	CTNNA1	0.00119555	35.5563
rs34897167	A	C	eqtl-a-ENSG00000044115	CTNNA1	0.0139472	383.215
rs149007767	T	C	eqtl-a-ENSG00000044115	CTNNA1	0.00264591	79.6807
rs2249742	T	C	eqtl-a-ENSG00000044574	HSPA5	0.00125997	38.6038
rs2416962	G	A	eqtl-a-ENSG00000044574	HSPA5	0.00970802	251.256
rs11790965	C	T	eqtl-a-ENSG00000044574	HSPA5	0.00132107	41.7481
rs56378716	G	A	eqtl-a-ENSG00000044574	HSPA5	0.00438878	97.2345
rs56397034	C	G	eqtl-a-ENSG00000044574	HSPA5	0.00166303	52.5842
rs149110519	T	C	eqtl-a-ENSG00000047056	WDR37	0.00118403	30.2511
rs7100196	A	G	eqtl-a-ENSG00000047056	WDR37	0.00984661	309.663
rs57148007	T	C	eqtl-a-ENSG00000047056	WDR37	0.00130159	38.9747
rs10794720	C	T	eqtl-a-ENSG00000047056	WDR37	0.00272747	85.0124
rs62366969	G	A	eqtl-a-ENSG00000047188	YTHDC2	0.00185355	50.4247
rs6876848	A	G	eqtl-a-ENSG00000047188	YTHDC2	0.00311479	98.9911
rs114855595	T	G	eqtl-a-ENSG00000047188	YTHDC2	0.00156913	30.7671
rs10063334	C	T	eqtl-a-ENSG00000047188	YTHDC2	0.0286565	931.287
rs7657166	A	G	eqtl-a-ENSG00000047365	ARAP2	0.00151474	40.062
rs34967438	T	C	eqtl-a-ENSG00000047365	ARAP2	0.00134839	35.5012
rs28530750	A	G	eqtl-a-ENSG00000047365	ARAP2	0.026496	707.699
rs149110519	T	C	eqtl-a-ENSG00000047365	ARAP2	0.0025157	51.6995
rs10752988	C	T	eqtl-a-ENSG00000047410	TPR	0.00188126	59.4901
rs3736597	C	G	eqtl-a-ENSG00000047410	TPR	0.019221	618.641
rs652888	G	A	eqtl-a-ENSG00000047410	TPR	0.00104476	32.2854
rs55908509	A	G	eqtl-a-ENSG00000047410	TPR	0.00257563	58.6229
rs7756497	T	C	eqtl-a-ENSG00000047579	DTNBP1	0.0304363	984.162
rs112876093	T	C	eqtl-a-ENSG00000047579	DTNBP1	0.00413633	113.221
rs62396144	A	G	eqtl-a-ENSG00000047579	DTNBP1	0.00863588	273.111
rs592423	C	A	eqtl-a-ENSG00000047597	XK	0.00454183	41.9116
rs9399137	C	T	eqtl-a-ENSG00000047597	XK	0.00340822	31.415
rs6592965	A	G	eqtl-a-ENSG00000047597	XK	0.00826659	76.5698
rs9944715	G	A	eqtl-a-ENSG00000047597	XK	0.0035406	32.6395
rs1354034	C	T	eqtl-a-ENSG00000047617	ANO2	0.00218435	51.8845
rs10849364	A	G	eqtl-a-ENSG00000047617	ANO2	0.00240964	56.4542
rs35365059	T	C	eqtl-a-ENSG00000047617	ANO2	0.00127213	30.1867
rs12466022	A	C	eqtl-a-ENSG00000047644	WWC3	0.00361893	33.3643
rs149110519	T	C	eqtl-a-ENSG00000047644	WWC3	0.00880974	48.9642
rs149007767	T	C	eqtl-a-ENSG00000047644	WWC3	0.0109239	88.6102
rs56388170	T	G	eqtl-a-ENSG00000047644	WWC3	0.00382291	35.252
rs77526211	A	G	eqtl-a-ENSG00000047644	WWC3	0.00331455	30.5487
rs141048893	G	A	eqtl-a-ENSG00000048162	NOP16	0.0143402	138.883
rs181254695	A	G	eqtl-a-ENSG00000048162	NOP16	0.00204635	43.8324
rs1065206	T	C	eqtl-a-ENSG00000048162	NOP16	0.0232007	586.669
rs56388170	T	G	eqtl-a-ENSG00000048392	RRM2B	0.00171806	53.522
rs1037700	C	G	eqtl-a-ENSG00000048392	RRM2B	0.0052366	164.832
rs2853231	A	G	eqtl-a-ENSG00000048392	RRM2B	0.0120213	382.403
rs10484561	G	T	eqtl-a-ENSG00000048462	TNFRSF17	0.00103109	31.1803
rs11065987	G	A	eqtl-a-ENSG00000048462	TNFRSF17	0.00096665	30.1721
rs12597429	C	T	eqtl-a-ENSG00000048462	TNFRSF17	0.00285943	90.8522
rs1894967	G	A	eqtl-a-ENSG00000048471	SNX29	0.0383458	997.509
rs72775264	A	G	eqtl-a-ENSG00000048471	SNX29	0.0274871	671.355
rs7192378	C	T	eqtl-a-ENSG00000048471	SNX29	0.00180845	41.1245
rs3902078	G	A	eqtl-a-ENSG00000048471	SNX29	0.00367115	34.3781
rs79525599	C	T	eqtl-a-ENSG00000048471	SNX29	0.0139386	365.405
rs398057	A	C	eqtl-a-ENSG00000048471	SNX29	0.0050418	129.278
rs78453743	T	C	eqtl-a-ENSG00000049089	COL9A2	0.00843099	261.313
rs12478601	T	C	eqtl-a-ENSG00000049089	COL9A2	0.00126336	39.5906
rs3774937	C	T	eqtl-a-ENSG00000049089	COL9A2	0.0226823	732.629
rs149110519	T	C	eqtl-a-ENSG00000049089	COL9A2	0.00169116	43.5922
rs6577563	C	T	eqtl-a-ENSG00000049239	H6PD	0.0485738	1609.21
rs72643827	C	G	eqtl-a-ENSG00000049239	H6PD	0.00157328	48.0828
rs2275457	A	G	eqtl-a-ENSG00000049239	H6PD	0.00146768	40.2104
rs2986630	T	C	eqtl-a-ENSG00000049239	H6PD	0.0011567	35.9063
rs74512616	T	C	eqtl-a-ENSG00000049239	H6PD	0.00355085	92.6797
rs56884865	T	C	eqtl-a-ENSG00000049245	VAMP3	0.00095852	30.3969
rs227165	A	G	eqtl-a-ENSG00000049245	VAMP3	0.00390964	122.212
rs11590868	G	T	eqtl-a-ENSG00000049245	VAMP3	0.0312272	1017.52
rs56867169	A	G	eqtl-a-ENSG00000049246	PER3	0.0311799	995.173
rs17523802	A	G	eqtl-a-ENSG00000049246	PER3	0.00715999	205.777
rs35925924	G	A	eqtl-a-ENSG00000049246	PER3	0.0103332	324.707
rs1799884	T	C	eqtl-a-ENSG00000049246	PER3	0.00099138	30.6928
rs4822024	A	G	eqtl-a-ENSG00000049246	PER3	0.00259405	81.4388
rs35731977	A	G	eqtl-a-ENSG00000049247	UTS2	0.00721524	172.048
rs9435005	C	T	eqtl-a-ENSG00000049247	UTS2	0.00250842	65.9813
rs60102794	T	C	eqtl-a-ENSG00000049247	UTS2	0.0419949	1099.36
rs4908488	C	T	eqtl-a-ENSG00000049249	TNFRSF9	0.00201897	64.0925
rs17229038	T	C	eqtl-a-ENSG00000049249	TNFRSF9	0.0054432	159.237
rs34947804	T	C	eqtl-a-ENSG00000049249	TNFRSF9	0.00109873	34.7206
rs9657975	T	C	eqtl-a-ENSG00000049249	TNFRSF9	0.00816358	232.388
rs149007767	T	C	eqtl-a-ENSG00000049249	TNFRSF9	0.00940682	285.597
rs7210990	A	C	eqtl-a-ENSG00000049249	TNFRSF9	0.00113558	35.8876
rs1354034	C	T	eqtl-a-ENSG00000049323	LTBP1	0.0191359	618.091
rs505404	G	T	eqtl-a-ENSG00000049323	LTBP1	0.00200146	63.3067
rs10876550	A	G	eqtl-a-ENSG00000049323	LTBP1	0.00348384	110.761
rs9264638	A	G	eqtl-a-ENSG00000050165	DKK3	0.00109696	33.9004
rs11022069	T	C	eqtl-a-ENSG00000050165	DKK3	0.00571709	133.664
rs12577616	T	C	eqtl-a-ENSG00000050165	DKK3	0.00175708	46.0478
rs12790969	G	A	eqtl-a-ENSG00000050165	DKK3	0.00123011	30.458
rs988667	C	T	eqtl-a-ENSG00000050165	DKK3	0.0571698	1606.38
rs79552561	G	A	eqtl-a-ENSG00000050165	DKK3	0.0144307	387.882
rs71478987	T	C	eqtl-a-ENSG00000050165	DKK3	0.00321025	56.6824
rs146154536	C	T	eqtl-a-ENSG00000050344	NFE2L3	0.00310905	32.2197
rs6960950	G	T	eqtl-a-ENSG00000050344	NFE2L3	0.00325456	46.5648
rs35257100	T	C	eqtl-a-ENSG00000050344	NFE2L3	0.0917677	1440.32
rs844347	C	A	eqtl-a-ENSG00000050405	LIMA1	0.0281089	916.246
rs76637716	A	G	eqtl-a-ENSG00000050405	LIMA1	0.00180264	47.5566
rs17291650	G	A	eqtl-a-ENSG00000050405	LIMA1	0.00341761	102.122
rs13165424	G	A	eqtl-a-ENSG00000050426	LETMD1	0.00114805	36.1683
rs7972608	C	A	eqtl-a-ENSG00000050426	LETMD1	0.017963	573.495
rs34498074	T	C	eqtl-a-ENSG00000050426	LETMD1	0.00494331	155.738
rs3812092	A	G	eqtl-a-ENSG00000050767	COL23A1	0.00484987	69.4279
rs686282	G	A	eqtl-a-ENSG00000050767	COL23A1	0.0243501	355.749
rs540371	G	A	eqtl-a-ENSG00000050767	COL23A1	0.00336177	48.0736
rs9329048	C	T	eqtl-a-ENSG00000050767	COL23A1	0.0026572	30.6232
rs6426558	T	G	eqtl-a-ENSG00000051009	FHIP1B	0.00098353	31.0776
rs12365470	T	A	eqtl-a-ENSG00000051009	FHIP1B	0.00153232	47.65
rs2615951	G	A	eqtl-a-ENSG00000051009	FHIP1B	0.0173011	555.742
rs61876722	C	T	eqtl-a-ENSG00000051009	FHIP1B	0.0028924	56.7569
rs117202587	T	A	eqtl-a-ENSG00000051009	FHIP1B	0.0839347	2862.19
rs149007767	T	C	eqtl-a-ENSG00000051108	HERPUD1	0.00103863	31.2694
rs28728226	C	A	eqtl-a-ENSG00000051108	HERPUD1	0.00458454	145.368
rs8044753	A	G	eqtl-a-ENSG00000051108	HERPUD1	0.0232738	752.121
rs12720918	C	T	eqtl-a-ENSG00000051108	HERPUD1	0.00109503	34.5991
rs28498283	T	A	eqtl-a-ENSG00000051382	PIK3CB	0.00117963	31.8298
rs9809657	G	T	eqtl-a-ENSG00000051382	PIK3CB	0.00110779	35.0061
rs12264390	C	T	eqtl-a-ENSG00000051382	PIK3CB	0.00130942	41.3888
rs55633573	T	C	eqtl-a-ENSG00000051523	CYBA	0.00245821	32.2745
rs1049254	G	A	eqtl-a-ENSG00000051523	CYBA	0.0626099	674.062
rs12597572	G	A	eqtl-a-ENSG00000051523	CYBA	0.00940653	135.401
rs56004125	T	G	eqtl-a-ENSG00000051620	HEBP2	0.00658127	206.948
rs7750577	A	G	eqtl-a-ENSG00000051620	HEBP2	0.0481645	1397.37
rs76623389	G	A	eqtl-a-ENSG00000051620	HEBP2	0.0422716	1250.01
rs11044383	G	A	eqtl-a-ENSG00000052126	PLEKHA5	0.00465915	121.658
rs117616506	T	C	eqtl-a-ENSG00000052126	PLEKHA5	0.00304451	63.0581
rs12813757	G	A	eqtl-a-ENSG00000052126	PLEKHA5	0.00149858	42.2198
rs1514831	C	T	eqtl-a-ENSG00000052126	PLEKHA5	0.0374706	1210.08
rs3731827	C	T	eqtl-a-ENSG00000052749	RRP12	0.00167787	53.0545
rs2594836	A	G	eqtl-a-ENSG00000052749	RRP12	0.00120034	37.9368
rs56330463	C	T	eqtl-a-ENSG00000052749	RRP12	0.002132	67.4447
rs117072213	T	C	eqtl-a-ENSG00000052749	RRP12	0.00278596	68.0584
rs2817684	A	C	eqtl-a-ENSG00000052749	RRP12	0.00101235	31.7725
rs10882992	G	A	eqtl-a-ENSG00000052749	RRP12	0.00499954	156.915
rs928603	C	T	eqtl-a-ENSG00000052749	RRP12	0.0368707	1212.86
rs701802	A	G	eqtl-a-ENSG00000052749	RRP12	0.0379112	1165.09
rs3184504	C	T	eqtl-a-ENSG00000052749	RRP12	0.00195125	55.5551
rs7210990	A	C	eqtl-a-ENSG00000052749	RRP12	0.00097049	30.6654
rs149007767	T	C	eqtl-a-ENSG00000053254	FOXN3	0.00105145	31.6136
rs2241123	A	G	eqtl-a-ENSG00000053254	FOXN3	0.00217417	65.6287
rs11845173	C	T	eqtl-a-ENSG00000053254	FOXN3	0.00162761	48.5623
rs2227295	G	A	eqtl-a-ENSG00000053371	AKR7A2	0.0240392	769.951
rs114931199	T	C	eqtl-a-ENSG00000053371	AKR7A2	0.00199886	51.8822
rs7547804	C	A	eqtl-a-ENSG00000053371	AKR7A2	0.00317158	100.433
rs10158092	A	C	eqtl-a-ENSG00000053371	AKR7A2	0.00148555	47.1352
rs2080213	A	G	eqtl-a-ENSG00000053900	ANAPC4	0.00135469	42.5312
rs6852497	A	G	eqtl-a-ENSG00000053900	ANAPC4	0.0453185	1372.59
rs7658843	T	A	eqtl-a-ENSG00000053900	ANAPC4	0.00161297	47.099
rs1996183	A	C	eqtl-a-ENSG00000053900	ANAPC4	0.00497605	153.749
rs987350	T	G	eqtl-a-ENSG00000053900	ANAPC4	0.00279859	87.6426
rs945382	G	C	eqtl-a-ENSG00000054148	PHPT1	0.00170405	35.2196
rs28705707	A	C	eqtl-a-ENSG00000054148	PHPT1	0.00176278	37.1491
rs2077581	C	A	eqtl-a-ENSG00000054148	PHPT1	0.03304	933.085
rs13289619	A	G	eqtl-a-ENSG00000054179	ENTPD2	0.00862317	169.875
rs11794029	C	G	eqtl-a-ENSG00000054179	ENTPD2	0.0455969	1007.73
rs7210990	A	C	eqtl-a-ENSG00000054179	ENTPD2	0.00119402	37.7368
rs12692574	C	T	eqtl-a-ENSG00000054219	LY75	0.0100849	259.183
rs76797039	T	C	eqtl-a-ENSG00000054219	LY75	0.003826	82.4097
rs75131375	T	C	eqtl-a-ENSG00000054219	LY75	0.00159368	34.1177
rs62175229	T	C	eqtl-a-ENSG00000054219	LY75	0.0378913	1039.84
rs72768044	C	G	eqtl-a-ENSG00000054277	OPN3	0.00407566	92.4788
rs6660811	G	A	eqtl-a-ENSG00000054277	OPN3	0.00214747	51.0584
rs658729	T	C	eqtl-a-ENSG00000054277	OPN3	0.0639509	1583.04
rs10243593	A	G	eqtl-a-ENSG00000054277	OPN3	0.00142906	34.1176
rs80076701	C	G	eqtl-a-ENSG00000054282	SDCCAG8	0.00945703	136.135
rs11576569	T	C	eqtl-a-ENSG00000054282	SDCCAG8	0.00357646	51.187
rs12093457	T	C	eqtl-a-ENSG00000054282	SDCCAG8	0.0851202	953.286
rs6717249	A	G	eqtl-a-ENSG00000054356	PTPRN	0.00169826	53.8957
rs2276638	T	C	eqtl-a-ENSG00000054356	PTPRN	0.0283011	922.721
rs1354034	C	T	eqtl-a-ENSG00000054356	PTPRN	0.00111492	35.3624
rs10876550	A	G	eqtl-a-ENSG00000054356	PTPRN	0.00094791	30.0601
rs16971217	G	C	eqtl-a-ENSG00000054356	PTPRN	0.00175229	54.7376
rs114227524	C	T	eqtl-a-ENSG00000054523	KIF1B	0.0145408	412
rs78051618	C	A	eqtl-a-ENSG00000054523	KIF1B	0.00572429	143.2
rs144911531	G	A	eqtl-a-ENSG00000054523	KIF1B	0.00118928	30.4151
rs74676568	A	G	eqtl-a-ENSG00000054523	KIF1B	0.00251412	45.905
rs74858192	C	T	eqtl-a-ENSG00000054523	KIF1B	0.0370775	892.781
rs12406876	C	A	eqtl-a-ENSG00000054523	KIF1B	0.0460519	1157.3
rs12068865	A	G	eqtl-a-ENSG00000054523	KIF1B	0.00409256	128.365
rs6541082	G	T	eqtl-a-ENSG00000054523	KIF1B	0.0451773	1271.92
rs79776554	T	C	eqtl-a-ENSG00000054523	KIF1B	0.0190157	502.597
rs36083022	A	G	eqtl-a-ENSG00000054523	KIF1B	0.00308144	63.507
rs56388170	T	G	eqtl-a-ENSG00000054523	KIF1B	0.00229867	72.2361
rs56388170	T	G	eqtl-a-ENSG00000054654	SYNE2	0.0030006	93.7169
rs10774625	G	A	eqtl-a-ENSG00000054654	SYNE2	0.00135757	38.3382
rs1760988	G	A	eqtl-a-ENSG00000054654	SYNE2	0.0210845	664.123
rs11158502	T	C	eqtl-a-ENSG00000054654	SYNE2	0.0029039	88.5853
rs147147388	T	C	eqtl-a-ENSG00000054654	SYNE2	0.00507378	53.7453
rs1354034	C	T	eqtl-a-ENSG00000054793	ATP9A	0.00820131	218.247
rs7961894	T	C	eqtl-a-ENSG00000054793	ATP9A	0.00162462	42.1363
rs73913735	T	C	eqtl-a-ENSG00000054793	ATP9A	0.00619016	161.722
rs6045615	C	A	eqtl-a-ENSG00000054793	ATP9A	0.00178237	47.126
rs11696348	A	C	eqtl-a-ENSG00000054793	ATP9A	0.0115442	303.035
rs13040403	G	A	eqtl-a-ENSG00000054793	ATP9A	0.0359333	983.737
rs13040027	A	G	eqtl-a-ENSG00000054793	ATP9A	0.0341134	928.058
rs156356	C	T	eqtl-a-ENSG00000054793	ATP9A	0.00179877	45.2017
rs149110519	T	C	eqtl-a-ENSG00000054967	RELT	0.00123767	31.8884
rs12417424	T	G	eqtl-a-ENSG00000054967	RELT	0.00114626	36.3576
rs11824050	A	C	eqtl-a-ENSG00000054967	RELT	0.0372845	1227
rs111291798	A	C	eqtl-a-ENSG00000054983	GALC	0.00269456	55.4094
rs12886434	T	C	eqtl-a-ENSG00000054983	GALC	0.00142343	40.2677
rs77593588	G	A	eqtl-a-ENSG00000054983	GALC	0.0343288	1072.06
rs6592965	A	G	eqtl-a-ENSG00000055118	KCNH2	0.00567054	180.678
rs3735076	A	G	eqtl-a-ENSG00000055118	KCNH2	0.00174577	55.4062
rs2072413	T	C	eqtl-a-ENSG00000055118	KCNH2	0.0129014	337.924
rs11002791	A	G	eqtl-a-ENSG00000055118	KCNH2	0.00097259	30.7316
rs225245	G	A	eqtl-a-ENSG00000055118	KCNH2	0.00339151	106.696
rs1354034	C	T	eqtl-a-ENSG00000055163	CYFIP2	0.00109103	34.6037
rs11957485	G	A	eqtl-a-ENSG00000055163	CYFIP2	0.00819175	218.792
rs2421471	G	A	eqtl-a-ENSG00000055163	CYFIP2	0.00112254	35.4718
rs61614148	A	G	eqtl-a-ENSG00000055163	CYFIP2	0.00194973	51.888
rs149110519	T	C	eqtl-a-ENSG00000055163	CYFIP2	0.0104278	271.167
rs35979828	T	C	eqtl-a-ENSG00000055163	CYFIP2	0.00110617	33.0381
rs75009320	A	G	eqtl-a-ENSG00000055163	CYFIP2	0.00098928	31.2597
rs4869923	G	T	eqtl-a-ENSG00000055211	GINM1	0.0795002	1951.01
rs1886358	G	A	eqtl-a-ENSG00000055211	GINM1	0.00232945	58.7109
rs575924	C	A	eqtl-a-ENSG00000055211	GINM1	0.00188822	41.4776
rs2372715	A	G	eqtl-a-ENSG00000055332	EIF2AK2	0.00203783	64.6943
rs12621276	A	G	eqtl-a-ENSG00000055332	EIF2AK2	0.0144047	463.038
rs1990760	T	C	eqtl-a-ENSG00000055332	EIF2AK2	0.00198357	56.7058
rs76830965	A	C	eqtl-a-ENSG00000055332	EIF2AK2	0.00119894	36.4268
rs4917014	G	T	eqtl-a-ENSG00000055332	EIF2AK2	0.00277924	87.2271
rs7045087	C	T	eqtl-a-ENSG00000055332	EIF2AK2	0.00106705	33.8423
rs57994353	C	T	eqtl-a-ENSG00000055332	EIF2AK2	0.00257882	70.5373
rs2663052	A	G	eqtl-a-ENSG00000055332	EIF2AK2	0.00105145	33.3472
rs199515	C	G	eqtl-a-ENSG00000055332	EIF2AK2	0.00112695	35.2423
rs57816430	A	G	eqtl-a-ENSG00000055483	USP36	0.0014753	45.7487
rs117781742	T	G	eqtl-a-ENSG00000055483	USP36	0.0288154	760.421
rs139678865	A	G	eqtl-a-ENSG00000055483	USP36	0.00179586	45.4523
rs12949190	A	G	eqtl-a-ENSG00000055483	USP36	0.00346022	95.8408
rs12950719	A	G	eqtl-a-ENSG00000055483	USP36	0.0308427	1001.45
rs12119445	A	G	eqtl-a-ENSG00000055732	MCOLN3	0.0113757	362.09
rs2911603	C	T	eqtl-a-ENSG00000055732	MCOLN3	0.00094648	29.8121
rs653178	T	C	eqtl-a-ENSG00000055732	MCOLN3	0.00121992	34.4463
rs1728785	C	A	eqtl-a-ENSG00000055732	MCOLN3	0.00164101	50.9041
rs77380815	T	C	eqtl-a-ENSG00000055950	MRPL43	0.0013513	36.4547
rs41300237	G	A	eqtl-a-ENSG00000055950	MRPL43	0.00295958	76.2573
rs11595160	A	G	eqtl-a-ENSG00000055950	MRPL43	0.0330775	1076.49
rs10786623	G	A	eqtl-a-ENSG00000055950	MRPL43	0.00135498	42.25
rs312485	G	A	eqtl-a-ENSG00000055955	ITIH4	0.00266775	70.2907
rs141250728	C	A	eqtl-a-ENSG00000055955	ITIH4	0.0155346	290.268
rs7639080	G	A	eqtl-a-ENSG00000055955	ITIH4	0.00185952	48.1694
rs11716402	T	C	eqtl-a-ENSG00000055955	ITIH4	0.0327022	796.342
rs6802320	C	T	eqtl-a-ENSG00000055955	ITIH4	0.045265	1261.47
rs182550311	C	T	eqtl-a-ENSG00000056558	TRAF1	0.00219886	59.8966
rs7028860	T	G	eqtl-a-ENSG00000056558	TRAF1	0.00244978	73.4505
rs4310279	A	G	eqtl-a-ENSG00000056558	TRAF1	0.0168935	543.728
rs2612015	T	G	eqtl-a-ENSG00000056736	IL17RB	0.00101315	32.1311
rs79589055	A	G	eqtl-a-ENSG00000056736	IL17RB	0.00295403	89.1056
rs709324	C	T	eqtl-a-ENSG00000056736	IL17RB	0.0159922	514.9
rs150747167	A	C	eqtl-a-ENSG00000057019	DCBLD2	0.00187581	51.8058
rs114582351	C	T	eqtl-a-ENSG00000057019	DCBLD2	0.00165926	45.8201
rs1066357	G	A	eqtl-a-ENSG00000057019	DCBLD2	0.00187729	56.9138
rs56094988	C	G	eqtl-a-ENSG00000057019	DCBLD2	0.0334192	1052.04
rs13071075	G	A	eqtl-a-ENSG00000057019	DCBLD2	0.0143372	390.627
rs11581659	T	C	eqtl-a-ENSG00000057252	SOAT1	0.0283552	740.395
rs149770566	G	T	eqtl-a-ENSG00000057252	SOAT1	0.00853662	243.684
rs111491640	A	C	eqtl-a-ENSG00000057252	SOAT1	0.00228559	50.3983
rs74568172	G	A	eqtl-a-ENSG00000057252	SOAT1	0.0107378	280.411
rs28913876	A	G	eqtl-a-ENSG00000057252	SOAT1	0.0286533	931.033
rs871749	A	G	eqtl-a-ENSG00000057608	GDI2	0.0777558	1202.37
rs139635806	A	G	eqtl-a-ENSG00000057608	GDI2	0.00364007	41.9882
rs7902987	T	C	eqtl-a-ENSG00000057608	GDI2	0.0101521	146.234
rs12780246	A	G	eqtl-a-ENSG00000057608	GDI2	0.0207792	194.673
rs56330463	C	T	eqtl-a-ENSG00000057704	TMCC3	0.00227673	72.0336
rs4237890	T	G	eqtl-a-ENSG00000057704	TMCC3	0.0326178	1068.24
rs249162	C	A	eqtl-a-ENSG00000057704	TMCC3	0.00251046	79.4471
rs2651980	C	T	eqtl-a-ENSG00000057704	TMCC3	0.00162644	51.0769
rs3811444	T	C	eqtl-a-ENSG00000057757	PITHD1	0.00298941	77.0222
rs2235541	T	C	eqtl-a-ENSG00000057757	PITHD1	0.00145815	36.469
rs17076724	T	G	eqtl-a-ENSG00000057757	PITHD1	0.00126377	32.5047
rs592423	C	A	eqtl-a-ENSG00000057757	PITHD1	0.00418299	107.421
rs6592965	A	G	eqtl-a-ENSG00000057757	PITHD1	0.00298634	76.9429
rs225245	G	A	eqtl-a-ENSG00000057757	PITHD1	0.00189723	48.2032
rs6084653	G	C	eqtl-a-ENSG00000057757	PITHD1	0.00171197	43.8552
rs16852249	C	T	eqtl-a-ENSG00000058668	ATP2B4	0.00222222	69.0757
rs7846314	T	A	eqtl-a-ENSG00000058668	ATP2B4	0.00098354	30.8672
rs4766578	A	T	eqtl-a-ENSG00000058668	ATP2B4	0.00292382	82.6963
rs10888811	A	G	eqtl-a-ENSG00000058799	YIPF1	0.00795776	253.819
rs12094458	T	G	eqtl-a-ENSG00000058799	YIPF1	0.00259335	75.967
rs4065321	T	C	eqtl-a-ENSG00000058799	YIPF1	0.00149343	47.3242
rs2268832	T	G	eqtl-a-ENSG00000058866	DGKG	0.00133624	41.2716
rs149007767	T	C	eqtl-a-ENSG00000058866	DGKG	0.00290778	87.7065
rs2851391	C	T	eqtl-a-ENSG00000058866	DGKG	0.00108179	34.3102
rs4786352	T	C	eqtl-a-ENSG00000059122	FLYWCH1	0.0338864	949.41
rs10221115	G	C	eqtl-a-ENSG00000059122	FLYWCH1	0.0434305	1209.75
rs2717704	C	T	eqtl-a-ENSG00000059122	FLYWCH1	0.00264801	63.3148
rs3731827	C	T	eqtl-a-ENSG00000059377	TBXAS1	0.00120599	37.8572
rs2594836	A	G	eqtl-a-ENSG00000059377	TBXAS1	0.00214405	67.3669
rs62491768	C	G	eqtl-a-ENSG00000059377	TBXAS1	0.00140304	42.0731
rs740149	G	A	eqtl-a-ENSG00000059377	TBXAS1	0.0167312	533.499
rs2240395	G	C	eqtl-a-ENSG00000059377	TBXAS1	0.0378784	1223.41
rs6969911	C	A	eqtl-a-ENSG00000059377	TBXAS1	0.00125373	34.1555
rs6986779	T	C	eqtl-a-ENSG00000059377	TBXAS1	0.00164902	40.8426
rs6697268	T	C	eqtl-a-ENSG00000059588	TARBP1	0.00291623	92.6621
rs594646	A	T	eqtl-a-ENSG00000059588	TARBP1	0.00418442	133.061
rs12731560	A	G	eqtl-a-ENSG00000059588	TARBP1	0.00158912	50.2182
rs500513	G	C	eqtl-a-ENSG00000059588	TARBP1	0.0294963	804.922
rs7740107	A	T	eqtl-a-ENSG00000059588	TARBP1	0.00099658	31.4904
rs9884140	T	A	eqtl-a-ENSG00000059691	GATB	0.00175137	43.1769
rs2120098	A	T	eqtl-a-ENSG00000059691	GATB	0.0380657	982.217
rs74378409	G	A	eqtl-a-ENSG00000059691	GATB	0.0249185	449.492
rs2003377	A	G	eqtl-a-ENSG00000059691	GATB	0.00158753	37.3584
rs10187817	A	G	eqtl-a-ENSG00000059728	MXD1	0.00557142	118.232
rs56330463	C	T	eqtl-a-ENSG00000059728	MXD1	0.00191845	60.2649
rs149007767	T	C	eqtl-a-ENSG00000059728	MXD1	0.00115737	34.6004
rs56330463	C	T	eqtl-a-ENSG00000059804	SLC2A3	0.00199814	57.6617
rs56388170	T	G	eqtl-a-ENSG00000059804	SLC2A3	0.00208099	59.6111
rs7967655	A	G	eqtl-a-ENSG00000059804	SLC2A3	0.00266119	65.4105
rs7304465	T	C	eqtl-a-ENSG00000059804	SLC2A3	0.0250442	742.756
rs592423	C	A	eqtl-a-ENSG00000060138	YBX3	0.00402014	106.931
rs6592965	A	G	eqtl-a-ENSG00000060138	YBX3	0.00262804	70.1085
rs73660574	A	G	eqtl-a-ENSG00000060138	YBX3	0.00189966	44.413
rs7968282	T	C	eqtl-a-ENSG00000060138	YBX3	0.0068383	145.295
rs59174975	C	T	eqtl-a-ENSG00000060138	YBX3	0.00190287	49.8625
rs7302837	T	C	eqtl-a-ENSG00000060138	YBX3	0.028163	757.92
rs11905479	A	G	eqtl-a-ENSG00000060138	YBX3	0.00123639	32.7938
rs6084653	G	C	eqtl-a-ENSG00000060138	YBX3	0.00261427	69.4388
rs149007767	T	C	eqtl-a-ENSG00000060558	GNA15	0.00179994	54.2307
rs117552144	T	C	eqtl-a-ENSG00000060558	GNA15	0.00364959	71.3764
rs2074864	C	T	eqtl-a-ENSG00000060558	GNA15	0.00627041	172.875
rs11060939	A	G	eqtl-a-ENSG00000060709	RIMBP2	0.0171739	536.207
rs149345397	A	G	eqtl-a-ENSG00000060709	RIMBP2	0.00105843	32.8078
rs112275476	A	G	eqtl-a-ENSG00000060709	RIMBP2	0.00555186	130.421
rs61889542	C	T	eqtl-a-ENSG00000060749	QSER1	0.00199078	52.1547
rs11031921	T	A	eqtl-a-ENSG00000060749	QSER1	0.00784985	244.677
rs77146504	C	T	eqtl-a-ENSG00000060749	QSER1	0.00533234	85.6943
rs34172738	C	T	eqtl-a-ENSG00000060762	MPC1	0.00118248	30.0173
rs2024981	T	C	eqtl-a-ENSG00000060762	MPC1	0.0366065	963.274
rs9366006	G	A	eqtl-a-ENSG00000060762	MPC1	0.00585329	149.985
rs6935275	G	A	eqtl-a-ENSG00000060762	MPC1	0.0125775	318.709
rs56388170	T	G	eqtl-a-ENSG00000060982	BCAT1	0.00173508	54.4946
rs7966074	T	C	eqtl-a-ENSG00000060982	BCAT1	0.00120234	37.5306
rs11047735	T	C	eqtl-a-ENSG00000060982	BCAT1	0.0148636	478.014
rs7305924	T	G	eqtl-a-ENSG00000060982	BCAT1	0.00834836	263.487
rs115623448	T	G	eqtl-a-ENSG00000060982	BCAT1	0.00268266	78.8455
rs2200509	G	T	eqtl-a-ENSG00000060982	BCAT1	0.0546812	1832.62
rs12608504	G	A	eqtl-a-ENSG00000060982	BCAT1	0.00127649	35.0167
rs2143606	G	A	eqtl-a-ENSG00000060982	BCAT1	0.0012107	38.4039
rs56330463	C	T	eqtl-a-ENSG00000061273	HDAC7	0.00124403	39.3192
rs56388170	T	G	eqtl-a-ENSG00000061273	HDAC7	0.00113248	35.5469
rs11837686	C	T	eqtl-a-ENSG00000061273	HDAC7	0.00274797	86.0776
rs624959	G	A	eqtl-a-ENSG00000061273	HDAC7	0.00134668	42.7229
rs7972177	G	A	eqtl-a-ENSG00000061273	HDAC7	0.00220084	69.8787
rs10460378	C	A	eqtl-a-ENSG00000061676	NCKAP1	0.00311254	98.2512
rs7595276	C	T	eqtl-a-ENSG00000061676	NCKAP1	0.00121017	38.1181
rs62190103	T	C	eqtl-a-ENSG00000061676	NCKAP1	0.0207478	664.203
rs1354034	C	T	eqtl-a-ENSG00000061676	NCKAP1	0.00730049	231.421
rs17655730	C	T	eqtl-a-ENSG00000061676	NCKAP1	0.0012418	38.9825
rs1354034	C	T	eqtl-a-ENSG00000061918	GUCY1B1	0.026348	857.348
rs10820606	C	A	eqtl-a-ENSG00000061918	GUCY1B1	0.00198308	51.9785
rs7075195	G	A	eqtl-a-ENSG00000061918	GUCY1B1	0.00099098	31.3131
rs505404	G	T	eqtl-a-ENSG00000061918	GUCY1B1	0.00472811	149.961
rs12589699	G	A	eqtl-a-ENSG00000061918	GUCY1B1	0.00139014	44.1038
rs35356378	G	A	eqtl-a-ENSG00000061938	TNK2	0.00218271	47.0308
rs2278034	C	T	eqtl-a-ENSG00000061938	TNK2	0.0055564	148.648
rs113021491	A	G	eqtl-a-ENSG00000061938	TNK2	0.00145835	34.216
rs149110519	T	C	eqtl-a-ENSG00000061938	TNK2	0.00697869	145.179
rs149110519	T	C	eqtl-a-ENSG00000062282	DGAT2	0.00115444	29.7416
rs55768233	A	G	eqtl-a-ENSG00000062282	DGAT2	0.00110201	32.4127
rs60677263	G	A	eqtl-a-ENSG00000062282	DGAT2	0.0119074	380.409
rs12600856	C	T	eqtl-a-ENSG00000062282	DGAT2	0.00112708	35.6185
rs3731827	C	T	eqtl-a-ENSG00000062716	VMP1	0.00122416	31.0816
rs149110519	T	C	eqtl-a-ENSG00000062716	VMP1	0.00336406	65.905
rs149007767	T	C	eqtl-a-ENSG00000062716	VMP1	0.00142146	33.9743
rs7846314	T	A	eqtl-a-ENSG00000062716	VMP1	0.00171318	43.5191
rs77526211	A	G	eqtl-a-ENSG00000062716	VMP1	0.00603603	140.079
rs2136695	T	C	eqtl-a-ENSG00000062716	VMP1	0.00522865	133.895
rs1354034	C	T	eqtl-a-ENSG00000063169	BICRA	0.00107131	33.9776
rs2974225	C	T	eqtl-a-ENSG00000063169	BICRA	0.0110989	355.582
rs148457515	A	G	eqtl-a-ENSG00000063169	BICRA	0.00227666	58.2809
rs17649553	T	C	eqtl-a-ENSG00000063245	EPN1	0.00131069	33.8537
rs117482400	A	G	eqtl-a-ENSG00000063245	EPN1	0.0171736	441.07
rs2287791	T	C	eqtl-a-ENSG00000063245	EPN1	0.00182831	58.0288
rs139791189	T	C	eqtl-a-ENSG00000063761	ADCK1	0.0369103	1018.6
rs10149767	C	T	eqtl-a-ENSG00000063761	ADCK1	0.00647101	173.296
rs12881619	C	T	eqtl-a-ENSG00000063761	ADCK1	0.00282523	89.4226
rs17825440	T	C	eqtl-a-ENSG00000063761	ADCK1	0.0748518	2161.78
rs17534202	C	G	eqtl-a-ENSG00000063854	HAGH	0.00106273	32.2988
rs1427407	G	T	eqtl-a-ENSG00000063854	HAGH	0.0010792	33.5822
rs74417235	G	A	eqtl-a-ENSG00000063854	HAGH	0.00110255	34.7332
rs628751	A	C	eqtl-a-ENSG00000063854	HAGH	0.00217678	68.6485
rs6592965	A	G	eqtl-a-ENSG00000063854	HAGH	0.00746657	236.725
rs238678	G	A	eqtl-a-ENSG00000063854	HAGH	0.031722	940.281
rs2815304	A	G	eqtl-a-ENSG00000063854	HAGH	0.00725558	139.543
rs9944715	G	A	eqtl-a-ENSG00000063854	HAGH	0.00123691	38.829
rs6084653	G	C	eqtl-a-ENSG00000063854	HAGH	0.00385972	121.483
rs35627330	A	G	eqtl-a-ENSG00000064012	CASP8	0.0105673	31.0793
rs7560328	C	A	eqtl-a-ENSG00000064012	CASP8	0.0215049	688.953
rs10931931	T	C	eqtl-a-ENSG00000064012	CASP8	0.00252726	79.4381
rs55793580	T	C	eqtl-a-ENSG00000064012	CASP8	0.00127134	39.911
rs6447061	G	A	eqtl-a-ENSG00000064042	LIMCH1	0.0067907	208.854
rs1869286	A	G	eqtl-a-ENSG00000064042	LIMCH1	0.0030196	92.5251
rs4861123	G	A	eqtl-a-ENSG00000064042	LIMCH1	0.00233298	71.4369
rs11022291	C	T	eqtl-a-ENSG00000064201	TSPAN32	0.0105416	327.265
rs10765907	C	T	eqtl-a-ENSG00000064201	TSPAN32	0.0474347	1266.58
rs72845802	T	C	eqtl-a-ENSG00000064201	TSPAN32	0.00275604	60.7313
rs77926599	T	C	eqtl-a-ENSG00000064201	TSPAN32	0.00205915	62.4672
rs1440152	G	C	eqtl-a-ENSG00000064225	ST3GAL6	0.0296206	963.238
rs13071075	G	A	eqtl-a-ENSG00000064225	ST3GAL6	0.0153212	432.838
rs1851817	C	A	eqtl-a-ENSG00000064225	ST3GAL6	0.00196975	53.0712
rs56330463	C	T	eqtl-a-ENSG00000064225	ST3GAL6	0.00465175	147.528
rs2402941	G	A	eqtl-a-ENSG00000064419	TNPO3	0.0322877	1038.95
rs13244090	G	A	eqtl-a-ENSG00000064419	TNPO3	0.0292445	944.526
rs6946734	C	T	eqtl-a-ENSG00000064419	TNPO3	0.00311715	92.5999
rs113564583	G	A	eqtl-a-ENSG00000064490	RFXANK	0.00690273	197.894
rs11671119	T	C	eqtl-a-ENSG00000064490	RFXANK	0.0332802	1079.35
rs79003009	T	C	eqtl-a-ENSG00000064490	RFXANK	0.00184996	50.564
rs4654899	A	C	eqtl-a-ENSG00000064547	LPAR2	0.00171567	54.4494
rs10187424	C	T	eqtl-a-ENSG00000064547	LPAR2	0.00165093	52.3913
rs6866344	G	T	eqtl-a-ENSG00000064547	LPAR2	0.00112617	35.7197
rs149007767	T	C	eqtl-a-ENSG00000064547	LPAR2	0.0017531	52.817
rs72999016	A	G	eqtl-a-ENSG00000064547	LPAR2	0.0384796	1246.17
rs17751021	A	G	eqtl-a-ENSG00000064547	LPAR2	0.00420051	120.582
rs56408111	C	T	eqtl-a-ENSG00000064547	LPAR2	0.00502208	159.913
rs74182633	C	A	eqtl-a-ENSG00000064547	LPAR2	0.00440778	113.989
rs117131852	T	C	eqtl-a-ENSG00000064547	LPAR2	0.00551986	135.604
rs10415813	G	A	eqtl-a-ENSG00000064547	LPAR2	0.0135789	351.813
rs61812598	A	G	eqtl-a-ENSG00000064601	CTSA	0.00102004	32.1457
rs826415	G	T	eqtl-a-ENSG00000064601	CTSA	0.00134651	42.5626
rs28498283	T	A	eqtl-a-ENSG00000064601	CTSA	0.00169224	45.6849
rs1354034	C	T	eqtl-a-ENSG00000064601	CTSA	0.0122867	394.111
rs9399137	C	T	eqtl-a-ENSG00000064601	CTSA	0.00113062	35.7306
rs505404	G	T	eqtl-a-ENSG00000064601	CTSA	0.00169395	53.5637
rs11553699	G	A	eqtl-a-ENSG00000064601	CTSA	0.0019651	59.1261
rs35979828	T	C	eqtl-a-ENSG00000064601	CTSA	0.00481683	144.401
rs10512472	C	T	eqtl-a-ENSG00000064601	CTSA	0.0009631	30.5425
rs6017717	C	G	eqtl-a-ENSG00000064601	CTSA	0.00639173	203.046
rs12608822	T	C	eqtl-a-ENSG00000064607	SUGP2	0.00144082	33.9241
rs78538967	C	T	eqtl-a-ENSG00000064607	SUGP2	0.00133965	30.8011
rs2107263	A	G	eqtl-a-ENSG00000064607	SUGP2	0.0694464	1976.77
rs35979828	T	C	eqtl-a-ENSG00000064666	CNN2	0.001157	34.558
rs11880562	G	A	eqtl-a-ENSG00000064666	CNN2	0.00211586	49.3658
rs116977028	A	T	eqtl-a-ENSG00000064666	CNN2	0.044993	953.891
rs12471	A	C	eqtl-a-ENSG00000064666	CNN2	0.00810605	157.529
rs113337161	T	C	eqtl-a-ENSG00000064687	ABCA7	0.0392544	837.512
rs150244663	T	C	eqtl-a-ENSG00000064687	ABCA7	0.0152868	270.026
rs117875320	T	G	eqtl-a-ENSG00000064687	ABCA7	0.00554995	58.3876
rs13379920	G	A	eqtl-a-ENSG00000064726	BTBD1	0.0062874	200.458
rs17158873	C	T	eqtl-a-ENSG00000064726	BTBD1	0.00168424	53.4502
rs4262914	A	G	eqtl-a-ENSG00000064726	BTBD1	0.00117323	37.2138
rs1375493	A	G	eqtl-a-ENSG00000064763	FAR2	0.00121559	31.0705
rs2594836	A	G	eqtl-a-ENSG00000064763	FAR2	0.00152361	38.9555
rs4727027	A	G	eqtl-a-ENSG00000064763	FAR2	0.00146468	36.8835
rs55793580	T	C	eqtl-a-ENSG00000064763	FAR2	0.00621137	159.561
rs3184504	C	T	eqtl-a-ENSG00000064763	FAR2	0.00255925	57.4179
rs3809188	A	G	eqtl-a-ENSG00000064763	FAR2	0.00122282	31.2557
rs1056825	C	T	eqtl-a-ENSG00000064886	CHI3L2	0.0101747	317.97
rs76275224	T	C	eqtl-a-ENSG00000064886	CHI3L2	0.0384594	1219.49
rs145439981	C	T	eqtl-a-ENSG00000064886	CHI3L2	0.00175483	41.5062
rs1282332	G	A	eqtl-a-ENSG00000064886	CHI3L2	0.0029514	91.2195
rs41312686	T	C	eqtl-a-ENSG00000064886	CHI3L2	0.0745711	2363.09
rs12404497	A	G	eqtl-a-ENSG00000064886	CHI3L2	0.00137935	33.6861
rs9462085	A	G	eqtl-a-ENSG00000065060	BLTP3A	0.0173826	455.344
rs62398145	C	T	eqtl-a-ENSG00000065060	BLTP3A	0.00377793	89.6565
rs57916801	A	G	eqtl-a-ENSG00000065060	BLTP3A	0.0497871	1349.09
rs73405691	G	A	eqtl-a-ENSG00000065060	BLTP3A	0.0407164	1106.91
rs78691829	A	G	eqtl-a-ENSG00000065060	BLTP3A	0.00566294	130.938
rs111314618	A	G	eqtl-a-ENSG00000065060	BLTP3A	0.0130303	297.805
rs56018934	T	C	eqtl-a-ENSG00000065135	GNAI3	0.0156289	503.016
rs533212	G	C	eqtl-a-ENSG00000065135	GNAI3	0.00125356	38.5854
rs7536292	C	T	eqtl-a-ENSG00000065135	GNAI3	0.0285527	931.196
rs116468196	A	C	eqtl-a-ENSG00000065135	GNAI3	0.0139983	426.508
rs2176139	A	G	eqtl-a-ENSG00000065154	OAT	0.00138884	36.7693
rs7070561	T	C	eqtl-a-ENSG00000065154	OAT	0.00109286	34.128
rs9422943	A	G	eqtl-a-ENSG00000065154	OAT	0.0242913	784.847
rs2491159	C	T	eqtl-a-ENSG00000065154	OAT	0.00571956	181.352
rs11085231	T	A	eqtl-a-ENSG00000065268	WDR18	0.0923376	1933.4
rs116649696	C	A	eqtl-a-ENSG00000065268	WDR18	0.00550474	111.407
rs75707890	G	A	eqtl-a-ENSG00000065268	WDR18	0.00232247	41.8901
rs9474227	C	T	eqtl-a-ENSG00000065308	TRAM2	0.00869452	277.867
rs9463800	G	C	eqtl-a-ENSG00000065308	TRAM2	0.0229212	724.881
rs143579024	T	C	eqtl-a-ENSG00000065308	TRAM2	0.0390126	98.7303
rs28571860	T	G	eqtl-a-ENSG00000065457	ADAT1	0.0335521	988.356
rs2738805	G	A	eqtl-a-ENSG00000065457	ADAT1	0.0913453	2789.55
rs77276355	A	G	eqtl-a-ENSG00000065457	ADAT1	0.00244819	76.9464
rs17534202	C	G	eqtl-a-ENSG00000065491	TBC1D22B	0.00109955	33.419
rs1354034	C	T	eqtl-a-ENSG00000065491	TBC1D22B	0.00167632	52.8392
rs195413	G	A	eqtl-a-ENSG00000065491	TBC1D22B	0.0052447	165.91
rs4895441	G	A	eqtl-a-ENSG00000065491	TBC1D22B	0.00123385	38.4004
rs9349036	T	C	eqtl-a-ENSG00000065491	TBC1D22B	0.00236878	60.5996
rs668887	A	G	eqtl-a-ENSG00000065491	TBC1D22B	0.00209609	65.1658
rs826415	G	T	eqtl-a-ENSG00000065534	MYLK	0.00099324	31.3849
rs1354034	C	T	eqtl-a-ENSG00000065534	MYLK	0.00348325	110.742
rs56193997	C	T	eqtl-a-ENSG00000065534	MYLK	0.00473309	136.956
rs9399137	C	T	eqtl-a-ENSG00000065534	MYLK	0.00120153	37.9742
rs10984466	G	A	eqtl-a-ENSG00000065534	MYLK	0.00233078	73.7431
rs10761741	T	G	eqtl-a-ENSG00000065534	MYLK	0.00142557	45.2293
rs11602954	A	G	eqtl-a-ENSG00000065534	MYLK	0.00141092	36.8884
rs10506328	C	A	eqtl-a-ENSG00000065534	MYLK	0.0011368	35.4893
rs11553699	G	A	eqtl-a-ENSG00000065534	MYLK	0.00439767	132.641
rs11696739	A	G	eqtl-a-ENSG00000065534	MYLK	0.00185287	58.8117
rs13042885	T	C	eqtl-a-ENSG00000065534	MYLK	0.00193922	61.3342
rs360017	G	A	eqtl-a-ENSG00000065613	SLK	0.00151875	47.9544
rs149007767	T	C	eqtl-a-ENSG00000065613	SLK	0.00203063	61.114
rs56388170	T	G	eqtl-a-ENSG00000065613	SLK	0.00118594	37.1794
rs10883952	T	C	eqtl-a-ENSG00000065613	SLK	0.0205763	603.933
rs590610	C	T	eqtl-a-ENSG00000065613	SLK	0.0029781	94.162
rs10883931	T	C	eqtl-a-ENSG00000065613	SLK	0.00127117	39.7467
rs2451258	T	C	eqtl-a-ENSG00000065618	COL17A1	0.00105212	33.3683
rs7846314	T	A	eqtl-a-ENSG00000065618	COL17A1	0.00094914	29.9901
rs13289095	T	G	eqtl-a-ENSG00000065618	COL17A1	0.00242702	69.5453
rs10883958	A	G	eqtl-a-ENSG00000065618	COL17A1	0.0108272	345.522
rs11257354	A	G	eqtl-a-ENSG00000065665	SEC61A2	0.00131279	37.0878
rs12766360	T	A	eqtl-a-ENSG00000065665	SEC61A2	0.0314903	1004.69
rs150536510	C	A	eqtl-a-ENSG00000065665	SEC61A2	0.00292197	56.6004
rs7897943	G	A	eqtl-a-ENSG00000065665	SEC61A2	0.0101028	321.283
rs2007252	C	T	eqtl-a-ENSG00000065675	PRKCQ	0.00182273	57.0258
rs2255088	C	T	eqtl-a-ENSG00000065675	PRKCQ	0.0104381	325.939
rs658230	G	A	eqtl-a-ENSG00000065675	PRKCQ	0.00161727	51.3213
rs79676909	T	C	eqtl-a-ENSG00000065802	ASB1	0.00187028	55.496
rs4663301	T	A	eqtl-a-ENSG00000065802	ASB1	0.00097873	30.3869
rs502349	T	C	eqtl-a-ENSG00000065802	ASB1	0.0623131	2091.04
rs78155027	A	C	eqtl-a-ENSG00000065809	FAM107B	0.00889822	273.195
rs7898971	G	A	eqtl-a-ENSG00000065809	FAM107B	0.00585949	182.32
rs11259263	C	T	eqtl-a-ENSG00000065809	FAM107B	0.0357774	1142.94
rs7092826	T	G	eqtl-a-ENSG00000065809	FAM107B	0.0289684	922.813
rs35979828	T	C	eqtl-a-ENSG00000065809	FAM107B	0.00128521	37.4284
rs6531595	C	A	eqtl-a-ENSG00000065882	TBC1D1	0.0012971	35.4606
rs2261414	T	C	eqtl-a-ENSG00000065882	TBC1D1	0.00433688	136.327
rs933819	T	C	eqtl-a-ENSG00000065882	TBC1D1	0.00224062	70.2821
rs73236866	T	A	eqtl-a-ENSG00000065882	TBC1D1	0.0163854	509.731
rs73660574	A	G	eqtl-a-ENSG00000065978	YBX1	0.00709329	45.8428
rs7213285	A	G	eqtl-a-ENSG00000065978	YBX1	0.00813926	52.6746
rs6084653	G	C	eqtl-a-ENSG00000065978	YBX1	0.0073659	47.6326
rs10416139	T	C	eqtl-a-ENSG00000065989	PDE4A	0.0016117	49.6285
rs147394556	T	C	eqtl-a-ENSG00000065989	PDE4A	0.0281681	99.301
rs77376335	C	T	eqtl-a-ENSG00000065989	PDE4A	0.00866573	275.934
rs2970579	A	G	eqtl-a-ENSG00000066027	PPP2R5A	0.00624675	197.086
rs61829198	G	A	eqtl-a-ENSG00000066027	PPP2R5A	0.00170367	49.7315
rs146891838	T	C	eqtl-a-ENSG00000066027	PPP2R5A	0.0196553	574.275
rs588058	A	G	eqtl-a-ENSG00000066027	PPP2R5A	0.00150521	34.9027
rs142218926	C	T	eqtl-a-ENSG00000066027	PPP2R5A	0.00664389	185.42
rs10779571	A	G	eqtl-a-ENSG00000066027	PPP2R5A	0.064835	2058.48
rs183325637	T	C	eqtl-a-ENSG00000066027	PPP2R5A	0.00511182	128.37
rs149110519	T	C	eqtl-a-ENSG00000066027	PPP2R5A	0.00196849	50.755
rs149007767	T	C	eqtl-a-ENSG00000066027	PPP2R5A	0.00113405	34.1453
rs3859192	T	C	eqtl-a-ENSG00000066027	PPP2R5A	0.00112761	35.7654
rs13093110	T	C	eqtl-a-ENSG00000066084	DIP2B	0.001214	38.1087
rs149110519	T	C	eqtl-a-ENSG00000066084	DIP2B	0.001405	35.9047
rs149007767	T	C	eqtl-a-ENSG00000066084	DIP2B	0.00112389	33.5983
rs12582683	C	A	eqtl-a-ENSG00000066084	DIP2B	0.029704	816.642
rs9739363	T	C	eqtl-a-ENSG00000066084	DIP2B	0.0198618	549.12
rs114991474	A	G	eqtl-a-ENSG00000066230	SLC9A3	0.00719875	33.3616
rs140456511	G	A	eqtl-a-ENSG00000066230	SLC9A3	0.0296245	139.578
rs74533118	G	A	eqtl-a-ENSG00000066230	SLC9A3	0.0220481	114.507
rs11750039	A	G	eqtl-a-ENSG00000066230	SLC9A3	0.0160564	32.9632
rs116314028	T	C	eqtl-a-ENSG00000066230	SLC9A3	0.16712	1055.43
rs77045859	C	A	eqtl-a-ENSG00000066230	SLC9A3	0.0660034	417.717
rs115503831	T	C	eqtl-a-ENSG00000066294	CD84	0.00980913	262.567
rs2050523	G	A	eqtl-a-ENSG00000066294	CD84	0.0320633	1037.26
rs11265403	G	T	eqtl-a-ENSG00000066294	CD84	0.00420066	132.98
rs11570034	G	A	eqtl-a-ENSG00000066336	SPI1	0.0424366	1221.25
rs72895725	G	A	eqtl-a-ENSG00000066336	SPI1	0.00157557	34.1049
rs72895718	T	C	eqtl-a-ENSG00000066336	SPI1	0.00421561	108.499
rs9260500	C	T	eqtl-a-ENSG00000066379	POLR1H	0.00891385	64.757
rs6932091	T	C	eqtl-a-ENSG00000066379	POLR1H	0.153308	895.559
rs2246068	C	G	eqtl-a-ENSG00000066379	POLR1H	0.026345	183.506
rs9468618	T	C	eqtl-a-ENSG00000066379	POLR1H	0.00729729	99.6639
rs640245	T	C	eqtl-a-ENSG00000066382	MPPED2	0.00153327	48.323
rs3781852	T	G	eqtl-a-ENSG00000066382	MPPED2	0.0127147	403.585
rs501477	G	A	eqtl-a-ENSG00000066382	MPPED2	0.00128767	40.4204
rs10080172	T	G	eqtl-a-ENSG00000066583	ISOC1	0.00138404	40.3273
rs2112699	C	T	eqtl-a-ENSG00000066583	ISOC1	0.0012253	37.6458
rs2577431	C	A	eqtl-a-ENSG00000066583	ISOC1	0.0315025	860.084
rs2526206	C	T	eqtl-a-ENSG00000066583	ISOC1	0.0323591	922.979
rs13181669	G	C	eqtl-a-ENSG00000066583	ISOC1	0.0293816	948.725
rs141844349	C	A	eqtl-a-ENSG00000066583	ISOC1	0.00396886	123.373
rs115494457	C	T	eqtl-a-ENSG00000066583	ISOC1	0.00279825	78.9273
rs149007767	T	C	eqtl-a-ENSG00000066583	ISOC1	0.00123803	37.0146
rs72664750	G	T	eqtl-a-ENSG00000066855	MTFR1	0.0316654	963.042
rs118107026	A	G	eqtl-a-ENSG00000066855	MTFR1	0.00270464	78.7992
rs143568834	C	T	eqtl-a-ENSG00000066855	MTFR1	0.0062954	167.853
rs140146852	A	G	eqtl-a-ENSG00000066855	MTFR1	0.0195361	541.034
rs141623092	A	C	eqtl-a-ENSG00000066855	MTFR1	0.0113589	292.268
rs4502545	A	G	eqtl-a-ENSG00000066923	STAG3	0.00124347	39.0351
rs72615157	A	G	eqtl-a-ENSG00000066923	STAG3	0.037942	1228.07
rs148654444	C	T	eqtl-a-ENSG00000066923	STAG3	0.00276076	60.116
rs80044214	T	C	eqtl-a-ENSG00000066923	STAG3	0.0170037	476.797
rs138791019	A	G	eqtl-a-ENSG00000066923	STAG3	0.00449023	123.601
rs17076724	T	G	eqtl-a-ENSG00000066926	FECH	0.0011051	35.0504
rs1800562	A	G	eqtl-a-ENSG00000066926	FECH	0.00105349	31.2203
rs8073060	A	T	eqtl-a-ENSG00000066926	FECH	0.0019244	60.1242
rs144606835	A	G	eqtl-a-ENSG00000066926	FECH	0.00250924	49.6017
rs144609264	A	C	eqtl-a-ENSG00000066926	FECH	0.00948426	96.5646
rs1062010	C	A	eqtl-a-ENSG00000066926	FECH	0.0876578	3043.91
rs35281475	T	C	eqtl-a-ENSG00000066926	FECH	0.00489066	149.928
rs12974711	C	T	eqtl-a-ENSG00000066926	FECH	0.00118727	37.523
rs6084653	G	C	eqtl-a-ENSG00000066926	FECH	0.00285746	90.46
rs4820268	A	G	eqtl-a-ENSG00000066926	FECH	0.00108369	33.9542
rs6569648	T	C	eqtl-a-ENSG00000067057	PFKP	0.00110767	34.7065
rs10794966	G	A	eqtl-a-ENSG00000067057	PFKP	0.00686017	215.716
rs75961101	T	C	eqtl-a-ENSG00000067057	PFKP	0.0420802	1377.3
rs730141	T	C	eqtl-a-ENSG00000067057	PFKP	0.0685924	2323.91
rs58639902	G	A	eqtl-a-ENSG00000067057	PFKP	0.00116837	36.6736
rs56969892	G	A	eqtl-a-ENSG00000067057	PFKP	0.00146714	42.251
rs10736965	G	A	eqtl-a-ENSG00000067057	PFKP	0.0572886	1730
rs9315786	G	A	eqtl-a-ENSG00000067057	PFKP	0.00126372	39.9423
rs55793580	T	C	eqtl-a-ENSG00000067082	KLF6	0.00146899	46.4399
rs78616463	C	T	eqtl-a-ENSG00000067082	KLF6	0.0012451	30.9856
rs11252145	T	C	eqtl-a-ENSG00000067082	KLF6	0.00183221	57.9417
rs3184504	C	T	eqtl-a-ENSG00000067082	KLF6	0.00314209	89.5669
rs74928164	C	T	eqtl-a-ENSG00000067141	NEO1	0.00470441	31.2431
rs2415214	C	T	eqtl-a-ENSG00000067141	NEO1	0.0286535	931.129
rs28462360	G	A	eqtl-a-ENSG00000067141	NEO1	0.00923854	290.753
rs145578343	T	C	eqtl-a-ENSG00000067141	NEO1	0.00396624	74.7228
rs34270993	C	G	eqtl-a-ENSG00000067167	TRAM1	0.0214724	692.607
rs268590	C	T	eqtl-a-ENSG00000067167	TRAM1	0.00334165	103.603
rs13255619	C	T	eqtl-a-ENSG00000067167	TRAM1	0.0145535	403.252
rs1354034	C	T	eqtl-a-ENSG00000067182	TNFRSF1A	0.00097155	30.8105
rs149110519	T	C	eqtl-a-ENSG00000067182	TNFRSF1A	0.00310812	80.2306
rs56388170	T	G	eqtl-a-ENSG00000067182	TNFRSF1A	0.00133023	41.7623
rs1800692	G	A	eqtl-a-ENSG00000067182	TNFRSF1A	0.0304021	974.306
rs8078723	C	T	eqtl-a-ENSG00000067182	TNFRSF1A	0.00106382	33.74
rs1354034	C	T	eqtl-a-ENSG00000067365	METTL22	0.0040444	104.314
rs6592965	A	G	eqtl-a-ENSG00000067365	METTL22	0.00171447	44.117
rs34951641	G	A	eqtl-a-ENSG00000067365	METTL22	0.00280028	70.886
rs2302607	A	G	eqtl-a-ENSG00000067365	METTL22	0.0215741	557.948
rs1060541	G	A	eqtl-a-ENSG00000067365	METTL22	0.0226671	136.698
rs8059762	C	A	eqtl-a-ENSG00000067365	METTL22	0.00148742	37.1009
rs36090319	C	G	eqtl-a-ENSG00000067365	METTL22	0.00182682	45.582
rs3896594	G	T	eqtl-a-ENSG00000067836	ROGDI	0.0038661	122.515
rs4895441	G	A	eqtl-a-ENSG00000067836	ROGDI	0.00508577	159.988
rs6592965	A	G	eqtl-a-ENSG00000067836	ROGDI	0.00294131	93.4614
rs12923343	C	T	eqtl-a-ENSG00000067836	ROGDI	0.00126329	33.1819
rs34860010	G	A	eqtl-a-ENSG00000067836	ROGDI	0.00200966	53.5947
rs58729822	C	T	eqtl-a-ENSG00000067836	ROGDI	0.100748	3202.63
rs11645084	A	G	eqtl-a-ENSG00000067836	ROGDI	0.00328513	59.113
rs117837409	G	A	eqtl-a-ENSG00000067836	ROGDI	0.00666214	136.262
rs872297	A	T	eqtl-a-ENSG00000067836	ROGDI	0.0194035	624.334
rs8073060	A	T	eqtl-a-ENSG00000067836	ROGDI	0.00195238	61.0002
rs9944715	G	A	eqtl-a-ENSG00000067836	ROGDI	0.00229289	72.5458
rs2905424	C	T	eqtl-a-ENSG00000067836	ROGDI	0.00121488	38.5354
rs925738	T	C	eqtl-a-ENSG00000068024	HDAC4	0.0137581	441.952
rs79040455	C	T	eqtl-a-ENSG00000068024	HDAC4	0.0225788	597.03
rs1354034	C	T	eqtl-a-ENSG00000068024	HDAC4	0.00097642	30.9652
rs7911264	C	T	eqtl-a-ENSG00000068024	HDAC4	0.00117983	37.4236
rs11914549	A	G	eqtl-a-ENSG00000068028	RASSF1	0.00204095	56.5435
rs2071203	T	C	eqtl-a-ENSG00000068028	RASSF1	0.0246973	148.796
rs34691305	A	G	eqtl-a-ENSG00000068028	RASSF1	0.00188237	53.2074
rs7950726	A	C	eqtl-a-ENSG00000068079	IFI35	0.00123949	39.3182
rs138923296	G	A	eqtl-a-ENSG00000068079	IFI35	0.00198099	57.8288
rs77106873	T	C	eqtl-a-ENSG00000068079	IFI35	0.0126112	318.222
rs149054239	A	G	eqtl-a-ENSG00000068097	HEATR6	0.0023575	52.8525
rs345168	T	C	eqtl-a-ENSG00000068097	HEATR6	0.0771593	2621.45
rs72843518	T	C	eqtl-a-ENSG00000068097	HEATR6	0.0247063	294.081
rs77913816	A	G	eqtl-a-ENSG00000068097	HEATR6	0.03501	1112.13
rs12051896	G	A	eqtl-a-ENSG00000068097	HEATR6	0.00162881	51.4892
rs117213633	A	C	eqtl-a-ENSG00000068097	HEATR6	0.00197818	52.159
rs149110519	T	C	eqtl-a-ENSG00000068305	MEF2A	0.00152663	39.3448
rs149007767	T	C	eqtl-a-ENSG00000068305	MEF2A	0.00195132	58.8006
rs10083668	C	T	eqtl-a-ENSG00000068305	MEF2A	0.00134991	41.8132
rs8026614	T	C	eqtl-a-ENSG00000068305	MEF2A	0.011813	374.142
rs78547437	C	T	eqtl-a-ENSG00000068305	MEF2A	0.00767189	242.319
rs114534559	T	C	eqtl-a-ENSG00000068615	REEP1	0.0314357	927.723
rs56309153	G	A	eqtl-a-ENSG00000068615	REEP1	0.00167024	33.7701
rs192892473	T	C	eqtl-a-ENSG00000068615	REEP1	0.00370718	87.6737
rs2033770	T	C	eqtl-a-ENSG00000068615	REEP1	0.028284	922.177
rs1354034	C	T	eqtl-a-ENSG00000068615	REEP1	0.00201956	64.113
rs11710798	C	A	eqtl-a-ENSG00000068745	IP6K2	0.00750901	215.293
rs72929172	G	A	eqtl-a-ENSG00000068745	IP6K2	0.0250868	735.56
rs34008503	A	G	eqtl-a-ENSG00000068745	IP6K2	0.00094368	29.8087
rs80089451	T	C	eqtl-a-ENSG00000068784	SRBD1	0.00129346	36.5915
rs7566461	G	A	eqtl-a-ENSG00000068784	SRBD1	0.00159484	40.1696
rs6717619	C	T	eqtl-a-ENSG00000068784	SRBD1	0.0339954	1099
rs3184504	C	T	eqtl-a-ENSG00000068784	SRBD1	0.00240549	68.5192
rs1354034	C	T	eqtl-a-ENSG00000068796	KIF2A	0.00605137	192.887
rs247264	C	T	eqtl-a-ENSG00000068796	KIF2A	0.00803258	256.508
rs10876550	A	G	eqtl-a-ENSG00000068796	KIF2A	0.00125168	39.7054
rs16971217	G	C	eqtl-a-ENSG00000068796	KIF2A	0.00121416	37.9073
rs77215245	C	T	eqtl-a-ENSG00000068878	PSME4	0.00169718	53.0997
rs2293360	G	T	eqtl-a-ENSG00000068878	PSME4	0.022167	715.608
rs1354034	C	T	eqtl-a-ENSG00000068878	PSME4	0.00097144	30.8072
rs7606173	C	G	eqtl-a-ENSG00000068971	PPP2R5B	0.00464265	146.24
rs1354034	C	T	eqtl-a-ENSG00000068971	PPP2R5B	0.00114221	35.9843
rs4895441	G	A	eqtl-a-ENSG00000068971	PPP2R5B	0.0019239	59.9179
rs6592965	A	G	eqtl-a-ENSG00000068971	PPP2R5B	0.0322481	1048.6
rs58717149	G	T	eqtl-a-ENSG00000068971	PPP2R5B	0.00170329	48.0533
rs3782123	A	C	eqtl-a-ENSG00000068971	PPP2R5B	0.00099981	31.4936
rs79755767	A	G	eqtl-a-ENSG00000068971	PPP2R5B	0.00177949	54.4212
rs35033748	C	T	eqtl-a-ENSG00000068971	PPP2R5B	0.00143634	38.9924
rs8073060	A	T	eqtl-a-ENSG00000068971	PPP2R5B	0.00130894	40.5898
rs2905424	C	T	eqtl-a-ENSG00000068971	PPP2R5B	0.00181481	57.2106
rs6014993	G	A	eqtl-a-ENSG00000068971	PPP2R5B	0.00202314	52.9434
rs10471698	G	A	eqtl-a-ENSG00000069020	MAST4	0.0566989	857.185
rs9885568	A	G	eqtl-a-ENSG00000069020	MAST4	0.00220139	31.4611
rs152630	G	A	eqtl-a-ENSG00000069020	MAST4	0.00294232	42.0843
rs117431114	A	G	eqtl-a-ENSG00000069188	SDK2	0.00215582	64.1706
rs11657442	C	A	eqtl-a-ENSG00000069188	SDK2	0.0293853	955.385
rs2661611	G	T	eqtl-a-ENSG00000069188	SDK2	0.0109208	349.812
rs9893480	C	G	eqtl-a-ENSG00000069188	SDK2	0.00098902	30.8692
rs115521489	G	A	eqtl-a-ENSG00000069275	NUCKS1	0.00276772	83.2038
rs1418653	A	C	eqtl-a-ENSG00000069275	NUCKS1	0.0290773	945.311
rs823122	T	C	eqtl-a-ENSG00000069275	NUCKS1	0.00394907	105.49
rs7210990	A	C	eqtl-a-ENSG00000069399	BCL3	0.00115766	36.3383
rs3859192	T	C	eqtl-a-ENSG00000069399	BCL3	0.00217375	68.5525
rs1531517	A	G	eqtl-a-ENSG00000069399	BCL3	0.00105446	33.0912
rs7616215	T	C	eqtl-a-ENSG00000069667	RORA	0.00095497	29.8753
rs62003261	C	T	eqtl-a-ENSG00000069667	RORA	0.00463085	145.397
rs341398	A	G	eqtl-a-ENSG00000069667	RORA	0.00102845	32.1764
rs1439287	A	G	eqtl-a-ENSG00000069696	DRD4	0.00112623	35.4801
rs7570971	A	C	eqtl-a-ENSG00000069696	DRD4	0.00124763	31.1985
rs72844713	T	C	eqtl-a-ENSG00000069696	DRD4	0.0106597	258.278
rs4658259	C	A	eqtl-a-ENSG00000069702	TGFBR3	0.00202745	64.3437
rs36048657	C	T	eqtl-a-ENSG00000069702	TGFBR3	0.00447845	141.949
rs1354034	C	T	eqtl-a-ENSG00000069702	TGFBR3	0.0014094	44.7158
rs8067378	G	A	eqtl-a-ENSG00000069702	TGFBR3	0.00127478	39.949
rs12101804	A	T	eqtl-a-ENSG00000069869	NEDD4	0.0446291	1391.42
rs117280067	G	A	eqtl-a-ENSG00000069869	NEDD4	0.0073108	213.265
rs149350059	A	G	eqtl-a-ENSG00000069869	NEDD4	0.0010655	31.0371
rs17238531	T	C	eqtl-a-ENSG00000069869	NEDD4	0.00551799	62.2332
rs72732238	C	T	eqtl-a-ENSG00000069869	NEDD4	0.00158023	47.5405
rs62046379	A	G	eqtl-a-ENSG00000069869	NEDD4	0.00849654	271.494
rs6701752	A	G	eqtl-a-ENSG00000069943	PIGB	0.00130317	41.1908
rs2158799	G	C	eqtl-a-ENSG00000069943	PIGB	0.00108011	34.1327
rs56388170	T	G	eqtl-a-ENSG00000069943	PIGB	0.00246851	77.5866
rs55793580	T	C	eqtl-a-ENSG00000069943	PIGB	0.00253631	80.2674
rs11065979	T	C	eqtl-a-ENSG00000069943	PIGB	0.00137241	39.052
rs11057065	T	C	eqtl-a-ENSG00000069943	PIGB	0.00194655	61.791
rs35979828	T	C	eqtl-a-ENSG00000069943	PIGB	0.00288298	86.2594
rs144664389	C	T	eqtl-a-ENSG00000069943	PIGB	0.0198616	475.739
rs1354034	C	T	eqtl-a-ENSG00000069966	GNB5	0.00912538	291.773
rs505404	G	T	eqtl-a-ENSG00000069966	GNB5	0.00103965	32.8526
rs12907952	A	C	eqtl-a-ENSG00000069966	GNB5	0.0102422	230.07
rs79774918	C	T	eqtl-a-ENSG00000069966	GNB5	0.0321868	922.489
rs9880192	C	G	eqtl-a-ENSG00000069998	HDHD5	0.00106549	33.6702
rs71326301	T	C	eqtl-a-ENSG00000069998	HDHD5	0.012463	386.939
rs11089393	C	T	eqtl-a-ENSG00000069998	HDHD5	0.00206136	62.1234
rs2159068	G	C	eqtl-a-ENSG00000069998	HDHD5	0.0181166	584.45
rs35737962	A	G	eqtl-a-ENSG00000070018	LRP6	0.00115387	36.3636
rs139311047	A	C	eqtl-a-ENSG00000070018	LRP6	0.00294325	79.853
rs10845503	A	G	eqtl-a-ENSG00000070018	LRP6	0.0132439	423.628
rs147200159	A	G	eqtl-a-ENSG00000070019	GUCY2C	0.00171955	44.4029
rs11056020	G	C	eqtl-a-ENSG00000070019	GUCY2C	0.0207629	664.76
rs150620413	C	T	eqtl-a-ENSG00000070019	GUCY2C	0.00537733	40.3156
rs9865402	C	T	eqtl-a-ENSG00000070087	PFN2	0.00238458	74.4238
rs7633238	G	A	eqtl-a-ENSG00000070087	PFN2	0.0336004	1069.31
rs80324146	A	G	eqtl-a-ENSG00000070087	PFN2	0.00652376	189.565
rs62268859	G	A	eqtl-a-ENSG00000070087	PFN2	0.00748025	233.816
rs114484534	A	G	eqtl-a-ENSG00000070087	PFN2	0.00177053	41.6777
rs1354034	C	T	eqtl-a-ENSG00000070214	SLC44A1	0.00244624	77.692
rs62568200	C	A	eqtl-a-ENSG00000070214	SLC44A1	0.00143686	38.2971
rs72736926	G	A	eqtl-a-ENSG00000070214	SLC44A1	0.00294534	93.2441
rs9268923	T	C	eqtl-a-ENSG00000070371	CLTCL1	0.00139937	41.7948
rs111735701	A	G	eqtl-a-ENSG00000070371	CLTCL1	0.00100408	31.8391
rs712951	A	G	eqtl-a-ENSG00000070371	CLTCL1	0.00727834	232.283
rs1206470	T	A	eqtl-a-ENSG00000070371	CLTCL1	0.0377454	1157.01
rs149110519	T	C	eqtl-a-ENSG00000070413	DGCR2	0.0034241	88.4152
rs56388170	T	G	eqtl-a-ENSG00000070413	DGCR2	0.0009744	30.5802
rs2240112	C	T	eqtl-a-ENSG00000070413	DGCR2	0.014962	481.226
rs1663457	A	G	eqtl-a-ENSG00000070495	JMJD6	0.00139945	41.8474
rs12951792	A	G	eqtl-a-ENSG00000070495	JMJD6	0.0299252	921.132
rs57642494	C	T	eqtl-a-ENSG00000070495	JMJD6	0.00126593	34.4225
rs13164856	C	T	eqtl-a-ENSG00000070501	POLB	0.0010163	31.7796
rs28383314	C	T	eqtl-a-ENSG00000070501	POLB	0.00133976	37.0163
rs149007767	T	C	eqtl-a-ENSG00000070501	POLB	0.00488682	147.693
rs56388170	T	G	eqtl-a-ENSG00000070501	POLB	0.00135103	42.4161
rs2272733	C	T	eqtl-a-ENSG00000070501	POLB	0.0140709	446.677
rs7310615	G	C	eqtl-a-ENSG00000070501	POLB	0.00202466	57.6493
rs12951792	A	G	eqtl-a-ENSG00000070526	ST6GALNAC1	0.0548495	1732.85
rs2898621	C	T	eqtl-a-ENSG00000070526	ST6GALNAC1	0.00471642	148.556
rs9897325	G	T	eqtl-a-ENSG00000070526	ST6GALNAC1	0.00133231	35.3747
rs149110519	T	C	eqtl-a-ENSG00000070540	WIPI1	0.00292778	60.6597
rs9913897	G	A	eqtl-a-ENSG00000070540	WIPI1	0.0073618	197.328
rs142077014	C	T	eqtl-a-ENSG00000070540	WIPI1	0.00224375	49.4263
rs145756130	T	C	eqtl-a-ENSG00000070540	WIPI1	0.00297055	67.0425
rs12453629	T	C	eqtl-a-ENSG00000070540	WIPI1	0.0652745	1811.46
rs147272897	T	C	eqtl-a-ENSG00000070610	GBA2	0.00127929	34.5659
rs7874594	G	T	eqtl-a-ENSG00000070610	GBA2	0.00177182	56.2344
rs78395341	C	T	eqtl-a-ENSG00000070610	GBA2	0.00653598	194.225
rs148816410	A	G	eqtl-a-ENSG00000070610	GBA2	0.00222426	44.883
rs3750433	A	G	eqtl-a-ENSG00000070610	GBA2	0.034608	1135.76
rs150949995	T	C	eqtl-a-ENSG00000070614	NDST1	0.0358715	384.227
rs112222266	T	G	eqtl-a-ENSG00000070614	NDST1	0.0321261	1007.79
rs111752138	G	T	eqtl-a-ENSG00000070614	NDST1	0.00269772	66.189
rs80147358	A	T	eqtl-a-ENSG00000070614	NDST1	0.028844	793.335
rs149007767	T	C	eqtl-a-ENSG00000070614	NDST1	0.00215849	65.0571
rs7210990	A	C	eqtl-a-ENSG00000070614	NDST1	0.00118778	37.5392
rs4794822	T	C	eqtl-a-ENSG00000070614	NDST1	0.00161768	50.526
rs4729402	T	C	eqtl-a-ENSG00000070669	ASNS	0.00675645	215.514
rs72615149	A	G	eqtl-a-ENSG00000070669	ASNS	0.0106932	342.445
rs2072099	T	G	eqtl-a-ENSG00000070669	ASNS	0.0331158	1081.17
rs61198277	G	A	eqtl-a-ENSG00000070669	ASNS	0.0402899	1146.43
rs3129720	C	T	eqtl-a-ENSG00000070718	AP3M2	0.0009977	31.0943
rs10806425	A	C	eqtl-a-ENSG00000070718	AP3M2	0.00124685	39.0726
rs4722762	T	G	eqtl-a-ENSG00000070718	AP3M2	0.00094058	29.8274
rs2111807	T	G	eqtl-a-ENSG00000070718	AP3M2	0.0010418	33.0407
rs7823824	A	T	eqtl-a-ENSG00000070718	AP3M2	0.0400764	1317.36
rs12052715	G	C	eqtl-a-ENSG00000070731	ST6GALNAC2	0.0015243	48.1909
rs149007767	T	C	eqtl-a-ENSG00000070731	ST6GALNAC2	0.0023825	71.8249
rs7846314	T	A	eqtl-a-ENSG00000070731	ST6GALNAC2	0.00170796	54.0074
rs3785442	T	C	eqtl-a-ENSG00000070731	ST6GALNAC2	0.0372568	1213.32
rs9900975	C	T	eqtl-a-ENSG00000070731	ST6GALNAC2	0.00220755	66.351
rs7217431	G	A	eqtl-a-ENSG00000070731	ST6GALNAC2	0.0728449	2245.95
rs3219489	G	C	eqtl-a-ENSG00000070759	TESK2	0.0300571	978.122
rs35645395	A	G	eqtl-a-ENSG00000070759	TESK2	0.00256569	34.034
rs1112471	A	C	eqtl-a-ENSG00000070759	TESK2	0.00162826	51.4602
rs149007767	T	C	eqtl-a-ENSG00000070759	TESK2	0.00152939	46.0668
rs78665342	A	G	eqtl-a-ENSG00000070831	CDC42	0.00202147	42.4842
rs71638813	T	C	eqtl-a-ENSG00000070831	CDC42	0.0283452	917.579
rs2501294	C	G	eqtl-a-ENSG00000070831	CDC42	0.0216841	411.887
rs2744721	C	T	eqtl-a-ENSG00000070831	CDC42	0.0133604	429.014
rs6962912	C	A	eqtl-a-ENSG00000070882	OSBPL3	0.0345879	1115.55
rs76856634	C	T	eqtl-a-ENSG00000070882	OSBPL3	0.0024583	67.3779
rs62451621	C	T	eqtl-a-ENSG00000070882	OSBPL3	0.00199708	56.6665
rs34155688	T	G	eqtl-a-ENSG00000070882	OSBPL3	0.00195667	61.6931
rs7570971	A	C	eqtl-a-ENSG00000070915	SLC12A3	0.00445149	36.965
rs56228609	T	C	eqtl-a-ENSG00000070915	SLC12A3	0.0049975	69.9297
rs1865830	A	G	eqtl-a-ENSG00000070915	SLC12A3	0.0027774	39.7161
rs10187424	C	T	eqtl-a-ENSG00000071189	SNX13	0.00096495	30.601
rs2691614	C	T	eqtl-a-ENSG00000071189	SNX13	0.00342215	108.793
rs117912312	G	A	eqtl-a-ENSG00000071189	SNX13	0.00144161	40.1951
rs13109093	C	A	eqtl-a-ENSG00000071205	ARHGAP10	0.00995655	318.616
rs6855339	G	T	eqtl-a-ENSG00000071205	ARHGAP10	0.0010734	33.9205
rs11671005	A	G	eqtl-a-ENSG00000071205	ARHGAP10	0.00430986	131.643
rs17087335	T	G	eqtl-a-ENSG00000071242	RPS6KA2	0.00124554	39.5103
rs4709108	T	G	eqtl-a-ENSG00000071242	RPS6KA2	0.00199953	63.0632
rs4709112	G	A	eqtl-a-ENSG00000071242	RPS6KA2	0.00788824	251.902
rs73039162	G	A	eqtl-a-ENSG00000071242	RPS6KA2	0.00831278	262.815
rs2769343	T	C	eqtl-a-ENSG00000071242	RPS6KA2	0.0300107	970.037
rs9366033	C	A	eqtl-a-ENSG00000071242	RPS6KA2	0.00158281	44.1036
rs8006563	C	T	eqtl-a-ENSG00000071246	VASH1	0.00137011	43.3097
rs7160216	C	T	eqtl-a-ENSG00000071246	VASH1	0.0022616	67.8861
rs4293299	G	T	eqtl-a-ENSG00000071246	VASH1	0.00425651	123.09
rs12435580	C	A	eqtl-a-ENSG00000071246	VASH1	0.0012587	39.9284
rs138298426	A	G	eqtl-a-ENSG00000071246	VASH1	0.00707485	206.604
rs4903434	A	G	eqtl-a-ENSG00000071246	VASH1	0.0785523	2581.16
rs11629010	A	G	eqtl-a-ENSG00000071246	VASH1	0.213169	8582.49
rs7594033	A	G	eqtl-a-ENSG00000071575	TRIB2	0.00748875	200.757
rs939221	G	A	eqtl-a-ENSG00000071575	TRIB2	0.00815983	218.895
rs77773048	A	G	eqtl-a-ENSG00000071575	TRIB2	0.033041	891.085
rs55908509	A	G	eqtl-a-ENSG00000071575	TRIB2	0.00148438	33.7486
rs259981	A	T	eqtl-a-ENSG00000071575	TRIB2	0.00338517	81.9888
rs150600530	T	C	eqtl-a-ENSG00000071894	CPSF1	0.00466084	44.7054
rs1010427	A	G	eqtl-a-ENSG00000071894	CPSF1	0.0270755	387.463
rs117136674	C	T	eqtl-a-ENSG00000071894	CPSF1	0.00471873	51.4078
rs35535975	A	G	eqtl-a-ENSG00000071894	CPSF1	0.102226	1585.36
rs10098685	A	G	eqtl-a-ENSG00000071894	CPSF1	0.00520351	56.6906
rs12612105	T	C	eqtl-a-ENSG00000071967	CYBRD1	0.00157377	48.9015
rs12478601	T	C	eqtl-a-ENSG00000071967	CYBRD1	0.00264185	82.3368
rs11684292	T	G	eqtl-a-ENSG00000071967	CYBRD1	0.0331533	1079.04
rs79908875	C	T	eqtl-a-ENSG00000071967	CYBRD1	0.0046047	143.489
rs72878665	C	A	eqtl-a-ENSG00000071967	CYBRD1	0.00151729	45.9968
rs56851249	T	A	eqtl-a-ENSG00000071967	CYBRD1	0.0511772	1690.35
rs9480866	T	C	eqtl-a-ENSG00000071967	CYBRD1	0.00140907	44.4032
rs77526211	A	G	eqtl-a-ENSG00000071967	CYBRD1	0.00133977	38.9874
rs2239630	G	A	eqtl-a-ENSG00000071967	CYBRD1	0.00115585	36.2813
rs749671	A	G	eqtl-a-ENSG00000071967	CYBRD1	0.00123854	39.0227
rs118070594	T	C	eqtl-a-ENSG00000071994	PDCD2	0.00474651	135.21
rs9460025	T	C	eqtl-a-ENSG00000071994	PDCD2	0.0351221	1149.06
rs4554352	C	A	eqtl-a-ENSG00000071994	PDCD2	0.0223878	36.0224
rs1354034	C	T	eqtl-a-ENSG00000072042	RDH11	0.00662642	211.072
rs505404	G	T	eqtl-a-ENSG00000072042	RDH11	0.00133434	42.124
rs11158688	A	G	eqtl-a-ENSG00000072042	RDH11	0.00298441	94.3531
rs1354034	C	T	eqtl-a-ENSG00000072110	ACTN1	0.00620138	196.363
rs149007767	T	C	eqtl-a-ENSG00000072110	ACTN1	0.00138034	41.2754
rs1275193	A	C	eqtl-a-ENSG00000072110	ACTN1	0.00551778	173.959
rs1475033	G	C	eqtl-a-ENSG00000072110	ACTN1	0.00246881	77.5861
rs149007767	T	C	eqtl-a-ENSG00000072121	ZFYVE26	0.00113573	34.1958
rs12879105	C	T	eqtl-a-ENSG00000072121	ZFYVE26	0.00526163	167.581
rs181563	C	A	eqtl-a-ENSG00000072121	ZFYVE26	0.0017989	57.0954
rs2244880	C	G	eqtl-a-ENSG00000072163	LIMS2	0.0611311	927.969
rs6723445	G	A	eqtl-a-ENSG00000072163	LIMS2	0.00246743	34.439
rs6743697	G	C	eqtl-a-ENSG00000072163	LIMS2	0.00594591	82.2512
rs9875719	G	T	eqtl-a-ENSG00000072274	TFRC	0.0374514	1004.81
rs75070205	C	T	eqtl-a-ENSG00000072274	TFRC	0.00248429	64.603
rs12493933	T	A	eqtl-a-ENSG00000072274	TFRC	0.00532535	141.379
rs78843541	C	T	eqtl-a-ENSG00000072274	TFRC	0.00196306	51.4312
rs77735858	A	G	eqtl-a-ENSG00000072310	SREBF1	0.00333875	52.8183
rs75200848	C	T	eqtl-a-ENSG00000072310	SREBF1	0.00556644	147.631
rs4925109	G	A	eqtl-a-ENSG00000072310	SREBF1	0.0288596	941.502
rs55793580	T	C	eqtl-a-ENSG00000072401	UBE2D1	0.0024522	35.0567
rs4948291	T	C	eqtl-a-ENSG00000072401	UBE2D1	0.086431	1349.21
rs2128908	T	A	eqtl-a-ENSG00000072401	UBE2D1	0.035338	470.105
rs12571046	C	A	eqtl-a-ENSG00000072401	UBE2D1	0.0193276	280.905
rs3785549	C	T	eqtl-a-ENSG00000072401	UBE2D1	0.00286591	29.9774
rs78909033	A	G	eqtl-a-ENSG00000072422	RHOBTB1	0.00146476	37.2242
rs1354034	C	T	eqtl-a-ENSG00000072422	RHOBTB1	0.00521968	162.292
rs10820606	C	A	eqtl-a-ENSG00000072422	RHOBTB1	0.00300004	76.4514
rs7898582	G	T	eqtl-a-ENSG00000072422	RHOBTB1	0.0185677	582.894
rs12254448	C	T	eqtl-a-ENSG00000072422	RHOBTB1	0.00202057	61.7219
rs10876550	A	G	eqtl-a-ENSG00000072422	RHOBTB1	0.00348412	108.141
rs11553699	G	A	eqtl-a-ENSG00000072422	RHOBTB1	0.00104446	30.6108
rs7245983	C	A	eqtl-a-ENSG00000072422	RHOBTB1	0.00149703	46.0728
rs4814779	A	C	eqtl-a-ENSG00000072422	RHOBTB1	0.00162993	50.4961
rs6119267	G	C	eqtl-a-ENSG00000072422	RHOBTB1	0.00104869	31.9463
rs1354034	C	T	eqtl-a-ENSG00000072518	MARK2	0.00097713	30.7784
rs72916323	A	G	eqtl-a-ENSG00000072518	MARK2	0.00279765	72.0732
rs117532104	C	T	eqtl-a-ENSG00000072518	MARK2	0.00106758	30.3581
rs61801187	G	A	eqtl-a-ENSG00000072694	FCGR2B	0.0273067	740.883
rs76883141	C	T	eqtl-a-ENSG00000072694	FCGR2B	0.00243151	54.4816
rs114014204	T	C	eqtl-a-ENSG00000072694	FCGR2B	0.00248446	38.8341
rs41270001	G	A	eqtl-a-ENSG00000072694	FCGR2B	0.00209068	37.9206
rs4657125	T	C	eqtl-a-ENSG00000072694	FCGR2B	0.0125617	335.744
rs141350127	T	C	eqtl-a-ENSG00000072694	FCGR2B	0.0039767	36.1048
rs9427039	A	G	eqtl-a-ENSG00000072694	FCGR2B	0.0402905	1080.03
rs149007767	T	C	eqtl-a-ENSG00000072694	FCGR2B	0.00131335	32.7466
rs1669311	A	G	eqtl-a-ENSG00000072756	TRNT1	0.00464658	100.139
rs3762759	T	C	eqtl-a-ENSG00000072756	TRNT1	0.0649663	2192.72
rs1669338	C	A	eqtl-a-ENSG00000072756	TRNT1	0.0110373	340.093
rs13331	G	A	eqtl-a-ENSG00000072778	ACADVL	0.0375772	1112.8
rs142046629	T	C	eqtl-a-ENSG00000072778	ACADVL	0.00154853	35.7072
rs78173576	G	T	eqtl-a-ENSG00000072778	ACADVL	0.00129792	32.6358
rs4253772	T	C	eqtl-a-ENSG00000072778	ACADVL	0.00280522	87.7213
rs1354034	C	T	eqtl-a-ENSG00000072786	STK10	0.00147137	46.6845
rs3103583	T	C	eqtl-a-ENSG00000072786	STK10	0.013825	444.144
rs6870231	T	C	eqtl-a-ENSG00000072786	STK10	0.00645268	205.761
rs3812020	A	G	eqtl-a-ENSG00000072786	STK10	0.00196654	61.7665
rs17805277	T	G	eqtl-a-ENSG00000072818	ACAP1	0.0664055	1014.37
rs188750247	T	G	eqtl-a-ENSG00000072818	ACAP1	0.00703328	61.7151
rs147340918	G	A	eqtl-a-ENSG00000072818	ACAP1	0.00348024	36.5025
rs77119333	G	A	eqtl-a-ENSG00000072818	ACAP1	0.00742708	75.3727
rs150181061	T	G	eqtl-a-ENSG00000072818	ACAP1	0.00392825	55.8631
rs10934228	G	C	eqtl-a-ENSG00000072858	SIDT1	0.0388439	1070.6
rs9880039	A	T	eqtl-a-ENSG00000072858	SIDT1	0.00119345	31.6439
rs9823423	G	A	eqtl-a-ENSG00000072858	SIDT1	0.00308297	81.9018
rs149110519	T	C	eqtl-a-ENSG00000072864	NDE1	0.00362678	75.1947
rs149007767	T	C	eqtl-a-ENSG00000072864	NDE1	0.00224933	56.36
rs67212531	C	T	eqtl-a-ENSG00000072864	NDE1	0.0118011	308.761
rs138482163	T	C	eqtl-a-ENSG00000072864	NDE1	0.00243222	63.3553
rs71374758	A	G	eqtl-a-ENSG00000072864	NDE1	0.0105438	67.7198
rs9923303	G	A	eqtl-a-ENSG00000072864	NDE1	0.00121188	32.2836
rs10187424	C	T	eqtl-a-ENSG00000072952	IRAG1	0.00173205	54.9702
rs149110519	T	C	eqtl-a-ENSG00000072952	IRAG1	0.0058547	151.546
rs149007767	T	C	eqtl-a-ENSG00000072952	IRAG1	0.00355693	107.357
rs7846314	T	A	eqtl-a-ENSG00000072952	IRAG1	0.00100208	31.6644
rs77541067	C	T	eqtl-a-ENSG00000072952	IRAG1	0.0181034	571.589
rs117514142	C	A	eqtl-a-ENSG00000072952	IRAG1	0.00528032	109.187
rs74909106	A	G	eqtl-a-ENSG00000072952	IRAG1	0.00208772	63.7416
rs142385800	T	C	eqtl-a-ENSG00000072952	IRAG1	0.00232435	56.124
rs3741041	C	T	eqtl-a-ENSG00000072952	IRAG1	0.0646696	2190.52
rs138757723	A	G	eqtl-a-ENSG00000072952	IRAG1	0.0054428	33.4102
rs7210990	A	C	eqtl-a-ENSG00000072952	IRAG1	0.00274331	86.8363
rs2143606	G	A	eqtl-a-ENSG00000072952	IRAG1	0.00138163	43.8335
rs12478601	T	C	eqtl-a-ENSG00000072954	TMEM38A	0.00301673	94.7033
rs2293889	G	T	eqtl-a-ENSG00000072954	TMEM38A	0.00309043	95.4492
rs73006573	A	C	eqtl-a-ENSG00000072954	TMEM38A	0.00146039	43.3053
rs149110519	T	C	eqtl-a-ENSG00000073008	PVR	0.00150078	38.6777
rs149007767	T	C	eqtl-a-ENSG00000073008	PVR	0.00125688	37.8483
rs7846314	T	A	eqtl-a-ENSG00000073008	PVR	0.00125384	39.6295
rs79572806	T	C	eqtl-a-ENSG00000073008	PVR	0.00699657	222.41
rs12971551	A	G	eqtl-a-ENSG00000073008	PVR	0.00169196	52.9328
rs11057851	A	G	eqtl-a-ENSG00000073060	SCARB1	0.00706228	190.999
rs4765624	G	A	eqtl-a-ENSG00000073060	SCARB1	0.0318984	1033
rs4304886	A	G	eqtl-a-ENSG00000073060	SCARB1	0.00232182	72.9608
rs10187424	C	T	eqtl-a-ENSG00000073150	PANX2	0.00116135	36.8367
rs12466022	A	C	eqtl-a-ENSG00000073150	PANX2	0.00111868	30.6828
rs149007767	T	C	eqtl-a-ENSG00000073150	PANX2	0.00148983	44.8735
rs2076138	C	T	eqtl-a-ENSG00000073150	PANX2	0.00352861	97.338
rs12163227	C	T	eqtl-a-ENSG00000073150	PANX2	0.00165967	50.0623
rs6010198	A	G	eqtl-a-ENSG00000073150	PANX2	0.0294564	908.844
rs1436136	G	A	eqtl-a-ENSG00000073331	ALPK1	0.0282793	915.646
rs185491582	T	C	eqtl-a-ENSG00000073331	ALPK1	0.00152901	37.1705
rs28600749	T	C	eqtl-a-ENSG00000073331	ALPK1	0.00646197	204.115
rs3184504	C	T	eqtl-a-ENSG00000073331	ALPK1	0.0013619	38.4607
rs12600856	C	T	eqtl-a-ENSG00000073331	ALPK1	0.00277538	87.2587
rs117054360	T	C	eqtl-a-ENSG00000073584	SMARCE1	0.0021484	58.1361
rs62066595	G	A	eqtl-a-ENSG00000073584	SMARCE1	0.0926937	3156.85
rs75223106	T	C	eqtl-a-ENSG00000073584	SMARCE1	0.0250113	657.638
rs1053651	C	A	eqtl-a-ENSG00000073584	SMARCE1	0.00186078	58.8375
rs185550275	C	T	eqtl-a-ENSG00000073584	SMARCE1	0.00293193	63.86
rs11653877	A	G	eqtl-a-ENSG00000073584	SMARCE1	0.00723459	187.495
rs7217240	T	C	eqtl-a-ENSG00000073605	GSDMB	0.101167	3515.96
rs12453656	G	A	eqtl-a-ENSG00000073605	GSDMB	0.00136584	43.3319
rs571825	G	A	eqtl-a-ENSG00000073605	GSDMB	0.00359441	113.86
rs75957101	G	T	eqtl-a-ENSG00000073605	GSDMB	0.0116367	308.917
rs34473775	T	G	eqtl-a-ENSG00000073605	GSDMB	0.05341	1598.14
rs56124146	G	A	eqtl-a-ENSG00000073614	KDM5A	0.00297791	94.1651
rs487252	C	G	eqtl-a-ENSG00000073614	KDM5A	0.0313722	1010.16
rs11835796	T	C	eqtl-a-ENSG00000073614	KDM5A	0.00381989	121.332
rs4668124	A	C	eqtl-a-ENSG00000073737	DHRS9	0.00285296	90.3055
rs3770586	T	C	eqtl-a-ENSG00000073737	DHRS9	0.0300359	981.063
rs10192264	T	C	eqtl-a-ENSG00000073737	DHRS9	0.0121284	384.931
rs56330463	C	T	eqtl-a-ENSG00000073737	DHRS9	0.00211731	66.979
rs149110519	T	C	eqtl-a-ENSG00000073737	DHRS9	0.00990425	257.416
rs2158799	G	C	eqtl-a-ENSG00000073737	DHRS9	0.00128618	40.6531
rs149007767	T	C	eqtl-a-ENSG00000073737	DHRS9	0.00350626	105.822
rs7846314	T	A	eqtl-a-ENSG00000073737	DHRS9	0.00307291	97.3015
rs2998286	C	T	eqtl-a-ENSG00000073737	DHRS9	0.00127485	40.2944
rs7310615	G	C	eqtl-a-ENSG00000073737	DHRS9	0.00195736	55.7295
rs77526211	A	G	eqtl-a-ENSG00000073737	DHRS9	0.00439377	129.195
rs689470	A	G	eqtl-a-ENSG00000073756	PTGS2	0.027557	856.514
rs35180943	A	G	eqtl-a-ENSG00000073756	PTGS2	0.00186069	58.0479
rs12037836	C	T	eqtl-a-ENSG00000073756	PTGS2	0.0130341	415.572
[truncated: 24,154 more rows]
