# Supplementary material for: Unveiling the molecular landscape of PCOS: identifying hub genes and causal relationships through bioinformatics and Mendelian randomization
Source: Front Endocrinol (Lausanne). 2024 Dec 13;15:1431200. doi: 10.3389/fendo.2024.1431200 (PMC11671271; doi:10.3389/fendo.2024.1431200)
Supplement: Supplementary file 7 [file Table7.xlsx]

## Sheet: Sheet1
Table S7. MR results for all genes as exposure data
id.exposure	id.outcome	outcome	exposure	method	nsnp	b	se	pval	lo_ci	up_ci	or	or_lci95	or_uci95
eqtl-a-ENSG00000000938	ebi-a-GCST90044902	Polycystic ovary syndrome	FGR	MR Egger	9	-0.0646344	0.273024	0.819641	-0.599761	0.470492	0.93741	0.548943	1.60078
eqtl-a-ENSG00000000938	ebi-a-GCST90044902	Polycystic ovary syndrome	FGR	Weighted median	9	0.0820637	0.126644	0.516995	-0.166159	0.330287	1.08552	0.846911	1.39137
eqtl-a-ENSG00000000938	ebi-a-GCST90044902	Polycystic ovary syndrome	FGR	Inverse variance weighted	9	0.0576315	0.0945647	0.542233	-0.127715	0.242978	1.05932	0.880104	1.27504
eqtl-a-ENSG00000000938	ebi-a-GCST90044902	Polycystic ovary syndrome	FGR	Simple mode	9	0.103578	0.189472	0.59952	-0.267787	0.474942	1.10913	0.765071	1.60792
eqtl-a-ENSG00000000938	ebi-a-GCST90044902	Polycystic ovary syndrome	FGR	Weighted mode	9	0.122728	0.198364	0.553317	-0.266065	0.511522	1.13058	0.766389	1.66783
eqtl-a-ENSG00000000971	ebi-a-GCST90044902	Polycystic ovary syndrome	CFH	MR Egger	3	1.15662	0.533833	0.275283	0.110309	2.20293	3.17917	1.11662	9.05152
eqtl-a-ENSG00000000971	ebi-a-GCST90044902	Polycystic ovary syndrome	CFH	Weighted median	3	-0.137686	0.21125	0.514551	-0.551737	0.276364	0.871372	0.575949	1.31833
eqtl-a-ENSG00000000971	ebi-a-GCST90044902	Polycystic ovary syndrome	CFH	Inverse variance weighted	3	-0.162158	0.305491	0.595551	-0.76092	0.436605	0.850307	0.467236	1.54745
eqtl-a-ENSG00000000971	ebi-a-GCST90044902	Polycystic ovary syndrome	CFH	Simple mode	3	-0.256622	0.322549	0.509687	-0.888818	0.375574	0.773661	0.411142	1.45583
eqtl-a-ENSG00000000971	ebi-a-GCST90044902	Polycystic ovary syndrome	CFH	Weighted mode	3	-0.150905	0.26315	0.624223	-0.666678	0.364868	0.859929	0.513411	1.44032
eqtl-a-ENSG00000001084	ebi-a-GCST90044902	Polycystic ovary syndrome	GCLC	MR Egger	3	0.0321138	0.285421	0.928671	-0.527312	0.591539	1.03264	0.59019	1.80677
eqtl-a-ENSG00000001084	ebi-a-GCST90044902	Polycystic ovary syndrome	GCLC	Weighted median	3	0.0562052	0.0984023	0.567879	-0.136663	0.249074	1.05781	0.872264	1.28284
eqtl-a-ENSG00000001084	ebi-a-GCST90044902	Polycystic ovary syndrome	GCLC	Inverse variance weighted	3	0.0525669	0.0928474	0.571282	-0.129414	0.234548	1.05397	0.87861	1.26434
eqtl-a-ENSG00000001084	ebi-a-GCST90044902	Polycystic ovary syndrome	GCLC	Simple mode	3	0.0834683	0.125923	0.575599	-0.163342	0.330278	1.08705	0.849301	1.39136
eqtl-a-ENSG00000001084	ebi-a-GCST90044902	Polycystic ovary syndrome	GCLC	Weighted mode	3	0.0828708	0.104399	0.510538	-0.121751	0.287493	1.0864	0.885368	1.33308
eqtl-a-ENSG00000001561	ebi-a-GCST90044902	Polycystic ovary syndrome	ENPP4	MR Egger	3	0.149738	0.164755	0.530376	-0.173182	0.472658	1.16153	0.840984	1.60425
eqtl-a-ENSG00000001561	ebi-a-GCST90044902	Polycystic ovary syndrome	ENPP4	Weighted median	3	0.0677199	0.0379275	0.0741787	-0.006618	0.142058	1.07007	0.993404	1.15264
eqtl-a-ENSG00000001561	ebi-a-GCST90044902	Polycystic ovary syndrome	ENPP4	Inverse variance weighted	3	0.0607182	0.0546222	0.266309	-0.0463413	0.167778	1.0626	0.954716	1.18267
eqtl-a-ENSG00000001561	ebi-a-GCST90044902	Polycystic ovary syndrome	ENPP4	Simple mode	3	0.0703541	0.0420491	0.236271	-0.0120621	0.15277	1.07289	0.98801	1.16506
eqtl-a-ENSG00000001561	ebi-a-GCST90044902	Polycystic ovary syndrome	ENPP4	Weighted mode	3	0.0682342	0.0398223	0.22876	-0.0098175	0.146286	1.07062	0.990231	1.15753
eqtl-a-ENSG00000002549	ebi-a-GCST90044902	Polycystic ovary syndrome	LAP3	MR Egger	7	-0.0643952	0.148956	0.683526	-0.35635	0.227559	0.937634	0.700228	1.25553
eqtl-a-ENSG00000002549	ebi-a-GCST90044902	Polycystic ovary syndrome	LAP3	Weighted median	7	-0.0129822	0.0635772	0.838201	-0.137594	0.111629	0.987102	0.871453	1.1181
eqtl-a-ENSG00000002549	ebi-a-GCST90044902	Polycystic ovary syndrome	LAP3	Inverse variance weighted	7	0.0504272	0.104203	0.628433	-0.15381	0.254665	1.05172	0.857435	1.29003
eqtl-a-ENSG00000002549	ebi-a-GCST90044902	Polycystic ovary syndrome	LAP3	Simple mode	7	0.259651	0.182755	0.205208	-0.0985487	0.61785	1.29648	0.906152	1.85494
eqtl-a-ENSG00000002549	ebi-a-GCST90044902	Polycystic ovary syndrome	LAP3	Weighted mode	7	-0.0362189	0.0669269	0.607881	-0.167396	0.0949577	0.964429	0.845865	1.09961
eqtl-a-ENSG00000002726	ebi-a-GCST90044902	Polycystic ovary syndrome	AOC1	MR Egger	5	0.189081	0.30211	0.575783	-0.403054	0.781216	1.20814	0.668276	2.18413
eqtl-a-ENSG00000002726	ebi-a-GCST90044902	Polycystic ovary syndrome	AOC1	Weighted median	5	-0.031622	0.0574229	0.581849	-0.144171	0.0809269	0.968873	0.86574	1.08429
eqtl-a-ENSG00000002726	ebi-a-GCST90044902	Polycystic ovary syndrome	AOC1	Inverse variance weighted	5	-0.0337397	0.0528208	0.52298	-0.137268	0.0697891	0.966823	0.871736	1.07228
eqtl-a-ENSG00000002726	ebi-a-GCST90044902	Polycystic ovary syndrome	AOC1	Simple mode	5	-0.0103701	0.0863184	0.910167	-0.179554	0.158814	0.989683	0.835643	1.17212
eqtl-a-ENSG00000002726	ebi-a-GCST90044902	Polycystic ovary syndrome	AOC1	Weighted mode	5	-0.0283526	0.0621862	0.672095	-0.150237	0.0935324	0.972046	0.860504	1.09805
eqtl-a-ENSG00000002822	ebi-a-GCST90044902	Polycystic ovary syndrome	MAD1L1	MR Egger	5	-0.296564	0.691748	0.69705	-1.65239	1.05926	0.743368	0.191591	2.88424
eqtl-a-ENSG00000002822	ebi-a-GCST90044902	Polycystic ovary syndrome	MAD1L1	Weighted median	5	-0.141598	0.101122	0.161433	-0.339796	0.0566009	0.86797	0.711915	1.05823
eqtl-a-ENSG00000002822	ebi-a-GCST90044902	Polycystic ovary syndrome	MAD1L1	Inverse variance weighted	5	-0.132049	0.0905599	0.1448	-0.309547	0.0454478	0.876298	0.733779	1.0465
eqtl-a-ENSG00000002822	ebi-a-GCST90044902	Polycystic ovary syndrome	MAD1L1	Simple mode	5	0.00516491	0.178753	0.978333	-0.345191	0.35552	1.00518	0.708085	1.42692
eqtl-a-ENSG00000002822	ebi-a-GCST90044902	Polycystic ovary syndrome	MAD1L1	Weighted mode	5	-0.195504	0.105811	0.138363	-0.402894	0.0118862	0.82242	0.668383	1.01196
eqtl-a-ENSG00000002919	ebi-a-GCST90044902	Polycystic ovary syndrome	SNX11	MR Egger	5	-0.0204589	0.111149	0.8657	-0.238312	0.197394	0.979749	0.787957	1.21822
eqtl-a-ENSG00000002919	ebi-a-GCST90044902	Polycystic ovary syndrome	SNX11	Weighted median	5	-0.0342621	0.0478811	0.474259	-0.128109	0.0595848	0.966318	0.879757	1.0614
eqtl-a-ENSG00000002919	ebi-a-GCST90044902	Polycystic ovary syndrome	SNX11	Inverse variance weighted	5	-0.0009804	0.0629033	0.987565	-0.124271	0.12231	0.99902	0.883141	1.1301
eqtl-a-ENSG00000002919	ebi-a-GCST90044902	Polycystic ovary syndrome	SNX11	Simple mode	5	0.115998	0.108377	0.344762	-0.0964214	0.328418	1.12299	0.908081	1.38877
eqtl-a-ENSG00000002919	ebi-a-GCST90044902	Polycystic ovary syndrome	SNX11	Weighted mode	5	-0.0185971	0.0460947	0.70725	-0.108943	0.0717485	0.981575	0.896782	1.07439
eqtl-a-ENSG00000002933	ebi-a-GCST90044902	Polycystic ovary syndrome	TMEM176A	MR Egger	8	0.246018	0.0945687	0.040582	0.0606633	0.431373	1.27892	1.06254	1.53937
eqtl-a-ENSG00000002933	ebi-a-GCST90044902	Polycystic ovary syndrome	TMEM176A	Weighted median	8	-0.0521172	0.0532094	0.327346	-0.156408	0.0521732	0.949218	0.855211	1.05356
eqtl-a-ENSG00000002933	ebi-a-GCST90044902	Polycystic ovary syndrome	TMEM176A	Inverse variance weighted	8	-0.0608358	0.0629859	0.334112	-0.184288	0.0626165	0.940978	0.831696	1.06462
eqtl-a-ENSG00000002933	ebi-a-GCST90044902	Polycystic ovary syndrome	TMEM176A	Simple mode	8	-0.0125426	0.0626644	0.84705	-0.135365	0.11028	0.987536	0.873397	1.11659
eqtl-a-ENSG00000002933	ebi-a-GCST90044902	Polycystic ovary syndrome	TMEM176A	Weighted mode	8	-0.0229896	0.0502429	0.661126	-0.121466	0.0754865	0.977273	0.885621	1.07841
eqtl-a-ENSG00000003056	ebi-a-GCST90044902	Polycystic ovary syndrome	M6PR	MR Egger	3	-1.10123	0.883431	0.430414	-2.83276	0.630291	0.33246	0.0588502	1.87816
eqtl-a-ENSG00000003056	ebi-a-GCST90044902	Polycystic ovary syndrome	M6PR	Weighted median	3	0.0282914	0.0563158	0.615407	-0.0820876	0.13867	1.0287	0.921191	1.14875
eqtl-a-ENSG00000003056	ebi-a-GCST90044902	Polycystic ovary syndrome	M6PR	Inverse variance weighted	3	0.0321095	0.0559272	0.56588	-0.0775079	0.141727	1.03263	0.92542	1.15226
eqtl-a-ENSG00000003056	ebi-a-GCST90044902	Polycystic ovary syndrome	M6PR	Simple mode	3	0.285292	0.223459	0.3299	-0.152687	0.72327	1.33015	0.858398	2.06116
eqtl-a-ENSG00000003056	ebi-a-GCST90044902	Polycystic ovary syndrome	M6PR	Weighted mode	3	0.0227147	0.0566552	0.727249	-0.0883295	0.133759	1.02297	0.915459	1.14312
eqtl-a-ENSG00000003137	ebi-a-GCST90044902	Polycystic ovary syndrome	CYP26B1	MR Egger	4	0.00543872	0.150718	0.974492	-0.289968	0.300845	1.00545	0.748287	1.351
eqtl-a-ENSG00000003137	ebi-a-GCST90044902	Polycystic ovary syndrome	CYP26B1	Weighted median	4	0.0373279	0.0334459	0.264393	-0.0282261	0.102882	1.03803	0.972169	1.10836
eqtl-a-ENSG00000003137	ebi-a-GCST90044902	Polycystic ovary syndrome	CYP26B1	Inverse variance weighted	4	0.0387827	0.0606164	0.522299	-0.0800254	0.157591	1.03954	0.923093	1.17069
eqtl-a-ENSG00000003137	ebi-a-GCST90044902	Polycystic ovary syndrome	CYP26B1	Simple mode	4	0.111793	0.111564	0.390155	-0.106872	0.330458	1.11828	0.89864	1.39161
eqtl-a-ENSG00000003137	ebi-a-GCST90044902	Polycystic ovary syndrome	CYP26B1	Weighted mode	4	0.0282997	0.0364966	0.494613	-0.0432337	0.0998331	1.0287	0.957688	1.10499
eqtl-a-ENSG00000003249	ebi-a-GCST90044902	Polycystic ovary syndrome	DBNDD1	MR Egger	3	-0.680903	0.587336	0.453117	-1.83208	0.470276	0.50616	0.16008	1.60044
eqtl-a-ENSG00000003249	ebi-a-GCST90044902	Polycystic ovary syndrome	DBNDD1	Weighted median	3	0.0333551	0.117061	0.775691	-0.196084	0.262794	1.03392	0.821943	1.30056
eqtl-a-ENSG00000003249	ebi-a-GCST90044902	Polycystic ovary syndrome	DBNDD1	Inverse variance weighted	3	0.0763195	0.107867	0.479234	-0.135099	0.287738	1.07931	0.873629	1.33341
eqtl-a-ENSG00000003249	ebi-a-GCST90044902	Polycystic ovary syndrome	DBNDD1	Simple mode	3	0.0349893	0.154206	0.841584	-0.267255	0.337234	1.03561	0.765478	1.40107
eqtl-a-ENSG00000003249	ebi-a-GCST90044902	Polycystic ovary syndrome	DBNDD1	Weighted mode	3	0.0253971	0.12177	0.8541	-0.213272	0.264066	1.02572	0.807936	1.30221
eqtl-a-ENSG00000003393	ebi-a-GCST90044902	Polycystic ovary syndrome	ALS2	MR Egger	6	0.0331918	0.0716115	0.667105	-0.107167	0.17355	1.03375	0.898376	1.18952
eqtl-a-ENSG00000003393	ebi-a-GCST90044902	Polycystic ovary syndrome	ALS2	Weighted median	6	0.0634823	0.0566226	0.262225	-0.047498	0.174463	1.06554	0.953612	1.19061
eqtl-a-ENSG00000003393	ebi-a-GCST90044902	Polycystic ovary syndrome	ALS2	Inverse variance weighted	6	0.0718819	0.0499261	0.149934	-0.0259733	0.169737	1.07453	0.974361	1.18499
eqtl-a-ENSG00000003393	ebi-a-GCST90044902	Polycystic ovary syndrome	ALS2	Simple mode	6	0.0648704	0.0865858	0.487463	-0.104838	0.234579	1.06702	0.900471	1.26438
eqtl-a-ENSG00000003393	ebi-a-GCST90044902	Polycystic ovary syndrome	ALS2	Weighted mode	6	0.0610164	0.0552172	0.319465	-0.0472093	0.169242	1.06292	0.953888	1.18441
eqtl-a-ENSG00000003402	ebi-a-GCST90044902	Polycystic ovary syndrome	CFLAR	MR Egger	3	0.0599206	1.06691	0.964283	-2.03122	2.15106	1.06175	0.131176	8.59396
eqtl-a-ENSG00000003402	ebi-a-GCST90044902	Polycystic ovary syndrome	CFLAR	Weighted median	3	0.210778	0.229737	0.358893	-0.239506	0.661062	1.23464	0.787017	1.93685
eqtl-a-ENSG00000003402	ebi-a-GCST90044902	Polycystic ovary syndrome	CFLAR	Inverse variance weighted	3	0.211591	0.206571	0.305693	-0.193288	0.616471	1.23564	0.824244	1.85238
eqtl-a-ENSG00000003402	ebi-a-GCST90044902	Polycystic ovary syndrome	CFLAR	Simple mode	3	0.208646	0.261878	0.509161	-0.304635	0.721928	1.23201	0.737392	2.0584
eqtl-a-ENSG00000003402	ebi-a-GCST90044902	Polycystic ovary syndrome	CFLAR	Weighted mode	3	0.209722	0.267358	0.514948	-0.3143	0.733744	1.23334	0.7303	2.08286
eqtl-a-ENSG00000003436	ebi-a-GCST90044902	Polycystic ovary syndrome	TFPI	MR Egger	3	0.0471718	0.528106	0.943286	-0.987916	1.08226	1.0483	0.372352	2.95134
eqtl-a-ENSG00000003436	ebi-a-GCST90044902	Polycystic ovary syndrome	TFPI	Weighted median	3	0.0427674	0.184093	0.816294	-0.318056	0.403591	1.0437	0.727562	1.49719
eqtl-a-ENSG00000003436	ebi-a-GCST90044902	Polycystic ovary syndrome	TFPI	Inverse variance weighted	3	0.033102	0.165851	0.841803	-0.291967	0.358171	1.03366	0.746793	1.43071
eqtl-a-ENSG00000003436	ebi-a-GCST90044902	Polycystic ovary syndrome	TFPI	Simple mode	3	0.0642854	0.22491	0.801896	-0.376539	0.50511	1.0664	0.686232	1.65717
eqtl-a-ENSG00000003436	ebi-a-GCST90044902	Polycystic ovary syndrome	TFPI	Weighted mode	3	0.0633231	0.21456	0.795712	-0.357214	0.48386	1.06537	0.699623	1.62232
eqtl-a-ENSG00000004059	ebi-a-GCST90044902	Polycystic ovary syndrome	ARF5	MR Egger	3	0.218531	0.709525	0.809793	-1.17214	1.6092	1.24425	0.309704	4.99881
eqtl-a-ENSG00000004059	ebi-a-GCST90044902	Polycystic ovary syndrome	ARF5	Weighted median	3	0.0334247	0.175676	0.849102	-0.310899	0.377749	1.03399	0.732788	1.459
eqtl-a-ENSG00000004059	ebi-a-GCST90044902	Polycystic ovary syndrome	ARF5	Inverse variance weighted	3	0.108703	0.14864	0.464586	-0.182632	0.400038	1.11483	0.833075	1.49188
eqtl-a-ENSG00000004059	ebi-a-GCST90044902	Polycystic ovary syndrome	ARF5	Simple mode	3	0.0238411	0.215102	0.921867	-0.39776	0.445442	1.02413	0.671824	1.56118
eqtl-a-ENSG00000004059	ebi-a-GCST90044902	Polycystic ovary syndrome	ARF5	Weighted mode	3	0.0208617	0.207706	0.929158	-0.386242	0.427965	1.02108	0.679606	1.53413
eqtl-a-ENSG00000004468	ebi-a-GCST90044902	Polycystic ovary syndrome	CD38	MR Egger	4	0.0633256	1.03689	0.956855	-1.96898	2.09563	1.06537	0.139599	8.13058
eqtl-a-ENSG00000004468	ebi-a-GCST90044902	Polycystic ovary syndrome	CD38	Weighted median	4	-0.161251	0.208486	0.439262	-0.569884	0.247381	0.851078	0.565591	1.28067
eqtl-a-ENSG00000004468	ebi-a-GCST90044902	Polycystic ovary syndrome	CD38	Inverse variance weighted	4	-0.264886	0.234365	0.258381	-0.724242	0.194471	0.767294	0.484692	1.21467
eqtl-a-ENSG00000004468	ebi-a-GCST90044902	Polycystic ovary syndrome	CD38	Simple mode	4	0.069274	0.340265	0.851703	-0.597646	0.736194	1.07173	0.550105	2.08797
eqtl-a-ENSG00000004468	ebi-a-GCST90044902	Polycystic ovary syndrome	CD38	Weighted mode	4	0.069274	0.363825	0.861148	-0.643824	0.782372	1.07173	0.52528	2.18665
eqtl-a-ENSG00000004534	ebi-a-GCST90044902	Polycystic ovary syndrome	RBM6	MR Egger	4	-0.0394699	0.0960822	0.721056	-0.227791	0.148851	0.961299	0.796291	1.1605
eqtl-a-ENSG00000004534	ebi-a-GCST90044902	Polycystic ovary syndrome	RBM6	Weighted median	4	0.0193737	0.070287	0.782827	-0.118389	0.157136	1.01956	0.888351	1.17016
eqtl-a-ENSG00000004534	ebi-a-GCST90044902	Polycystic ovary syndrome	RBM6	Inverse variance weighted	4	0.0294418	0.0678264	0.664233	-0.103498	0.162382	1.02988	0.901678	1.17631
eqtl-a-ENSG00000004534	ebi-a-GCST90044902	Polycystic ovary syndrome	RBM6	Simple mode	4	0.0461463	0.129624	0.745403	-0.207918	0.30021	1.04723	0.812274	1.35014
eqtl-a-ENSG00000004534	ebi-a-GCST90044902	Polycystic ovary syndrome	RBM6	Weighted mode	4	0.0167985	0.0713968	0.829135	-0.123139	0.156736	1.01694	0.88414	1.16969
eqtl-a-ENSG00000004777	ebi-a-GCST90044902	Polycystic ovary syndrome	ARHGAP33	MR Egger	3	0.16102	0.127095	0.425383	-0.0880861	0.410126	1.17471	0.915682	1.50701
eqtl-a-ENSG00000004777	ebi-a-GCST90044902	Polycystic ovary syndrome	ARHGAP33	Weighted median	3	0.0469153	0.0481379	0.329758	-0.047435	0.141266	1.04803	0.953672	1.15173
eqtl-a-ENSG00000004777	ebi-a-GCST90044902	Polycystic ovary syndrome	ARHGAP33	Inverse variance weighted	3	0.035428	0.0710873	0.618221	-0.103903	0.174759	1.03606	0.901313	1.19096
eqtl-a-ENSG00000004777	ebi-a-GCST90044902	Polycystic ovary syndrome	ARHGAP33	Simple mode	3	0.0436303	0.0513437	0.484951	-0.0570034	0.144264	1.0446	0.944591	1.15519
eqtl-a-ENSG00000004777	ebi-a-GCST90044902	Polycystic ovary syndrome	ARHGAP33	Weighted mode	3	0.0508334	0.0489013	0.407739	-0.045013	0.14668	1.05215	0.955985	1.15798
eqtl-a-ENSG00000004799	ebi-a-GCST90044902	Polycystic ovary syndrome	PDK4	MR Egger	4	-0.403988	0.412582	0.430752	-1.21265	0.404674	0.667652	0.297408	1.49881
eqtl-a-ENSG00000004799	ebi-a-GCST90044902	Polycystic ovary syndrome	PDK4	Weighted median	4	-0.0198197	0.0939487	0.832916	-0.203959	0.16432	0.980375	0.815496	1.17859
eqtl-a-ENSG00000004799	ebi-a-GCST90044902	Polycystic ovary syndrome	PDK4	Inverse variance weighted	4	-0.0403061	0.0811961	0.619609	-0.199451	0.118838	0.960495	0.819181	1.12619
eqtl-a-ENSG00000004799	ebi-a-GCST90044902	Polycystic ovary syndrome	PDK4	Simple mode	4	0.00864054	0.139406	0.954476	-0.264595	0.281877	1.00868	0.767516	1.32562
eqtl-a-ENSG00000004799	ebi-a-GCST90044902	Polycystic ovary syndrome	PDK4	Weighted mode	4	0.00447949	0.096317	0.965828	-0.184302	0.193261	1.00449	0.831685	1.2132
eqtl-a-ENSG00000004809	ebi-a-GCST90044902	Polycystic ovary syndrome	SLC22A16	MR Egger	3	0.00507425	0.128851	0.974942	-0.247473	0.257622	1.00509	0.780771	1.29385
eqtl-a-ENSG00000004809	ebi-a-GCST90044902	Polycystic ovary syndrome	SLC22A16	Weighted median	3	0.0867568	0.0644918	0.178548	-0.0396471	0.213161	1.09063	0.961129	1.23758
eqtl-a-ENSG00000004809	ebi-a-GCST90044902	Polycystic ovary syndrome	SLC22A16	Inverse variance weighted	3	0.0969639	0.0608185	0.110866	-0.0222405	0.216168	1.10182	0.978005	1.24131
eqtl-a-ENSG00000004809	ebi-a-GCST90044902	Polycystic ovary syndrome	SLC22A16	Simple mode	3	0.063701	0.0818408	0.517826	-0.0967069	0.224109	1.06577	0.907822	1.25121
eqtl-a-ENSG00000004809	ebi-a-GCST90044902	Polycystic ovary syndrome	SLC22A16	Weighted mode	3	0.0855759	0.0684601	0.33773	-0.0486059	0.219758	1.08934	0.952556	1.24577
eqtl-a-ENSG00000004864	ebi-a-GCST90044902	Polycystic ovary syndrome	SLC25A13	Inverse variance weighted	2	-0.126565	0.235548	0.591045	-0.588239	0.335109	0.881117	0.555304	1.39809
eqtl-a-ENSG00000004866	ebi-a-GCST90044902	Polycystic ovary syndrome	ST7	MR Egger	3	1.50302	0.934425	0.354102	-0.328455	3.33449	4.49524	0.720035	28.0641
eqtl-a-ENSG00000004866	ebi-a-GCST90044902	Polycystic ovary syndrome	ST7	Weighted median	3	-0.0504458	0.152176	0.74027	-0.348711	0.247819	0.950805	0.705597	1.28123
eqtl-a-ENSG00000004866	ebi-a-GCST90044902	Polycystic ovary syndrome	ST7	Inverse variance weighted	3	-0.050387	0.167394	0.763407	-0.378478	0.277704	0.950861	0.684903	1.3201
eqtl-a-ENSG00000004866	ebi-a-GCST90044902	Polycystic ovary syndrome	ST7	Simple mode	3	0.0946957	0.236245	0.727308	-0.368345	0.557736	1.09932	0.691878	1.74671
eqtl-a-ENSG00000004866	ebi-a-GCST90044902	Polycystic ovary syndrome	ST7	Weighted mode	3	-0.011713	0.178491	0.953648	-0.361555	0.338129	0.988355	0.696592	1.40232
eqtl-a-ENSG00000004939	ebi-a-GCST90044902	Polycystic ovary syndrome	SLC4A1	MR Egger	8	0.0560989	0.241373	0.82394	-0.416993	0.52919	1.0577	0.659026	1.69756
eqtl-a-ENSG00000004939	ebi-a-GCST90044902	Polycystic ovary syndrome	SLC4A1	Weighted median	8	-0.0125418	0.108526	0.907998	-0.225253	0.200169	0.987537	0.798314	1.22161
eqtl-a-ENSG00000004939	ebi-a-GCST90044902	Polycystic ovary syndrome	SLC4A1	Inverse variance weighted	8	0.0536045	0.0945687	0.570829	-0.13175	0.238959	1.05507	0.87656	1.26993
eqtl-a-ENSG00000004939	ebi-a-GCST90044902	Polycystic ovary syndrome	SLC4A1	Simple mode	8	-0.0152427	0.181376	0.935378	-0.37074	0.340254	0.984873	0.690224	1.40531
eqtl-a-ENSG00000004939	ebi-a-GCST90044902	Polycystic ovary syndrome	SLC4A1	Weighted mode	8	-0.0533206	0.116149	0.6601	-0.280974	0.174332	0.948076	0.755048	1.19045
eqtl-a-ENSG00000005020	ebi-a-GCST90044902	Polycystic ovary syndrome	SKAP2	MR Egger	11	-0.115221	0.204906	0.587633	-0.516836	0.286394	0.891169	0.596405	1.33162
eqtl-a-ENSG00000005020	ebi-a-GCST90044902	Polycystic ovary syndrome	SKAP2	Weighted median	11	0.0536632	0.0369857	0.146803	-0.0188288	0.126155	1.05513	0.981347	1.13446
eqtl-a-ENSG00000005020	ebi-a-GCST90044902	Polycystic ovary syndrome	SKAP2	Inverse variance weighted	11	0.0384737	0.0356078	0.279926	-0.0313176	0.108265	1.03922	0.969168	1.11434
eqtl-a-ENSG00000005020	ebi-a-GCST90044902	Polycystic ovary syndrome	SKAP2	Simple mode	11	0.0557568	0.0689308	0.437405	-0.0793475	0.190861	1.05734	0.923719	1.21029
eqtl-a-ENSG00000005020	ebi-a-GCST90044902	Polycystic ovary syndrome	SKAP2	Weighted mode	11	0.0590333	0.0355394	0.127683	-0.0106239	0.12869	1.06081	0.989432	1.13734
eqtl-a-ENSG00000005075	ebi-a-GCST90044902	Polycystic ovary syndrome	POLR2J	MR Egger	4	-0.495176	0.72076	0.563036	-1.90787	0.917513	0.609464	0.148397	2.50306
eqtl-a-ENSG00000005075	ebi-a-GCST90044902	Polycystic ovary syndrome	POLR2J	Weighted median	4	-0.267892	0.118606	0.0239038	-0.50036	-0.0354243	0.76499	0.606312	0.965196
eqtl-a-ENSG00000005075	ebi-a-GCST90044902	Polycystic ovary syndrome	POLR2J	Inverse variance weighted	4	-0.219684	0.108348	0.0426034	-0.432047	-0.0073219	0.802772	0.649179	0.992705
eqtl-a-ENSG00000005075	ebi-a-GCST90044902	Polycystic ovary syndrome	POLR2J	Simple mode	4	-0.0378252	0.177001	0.84448	-0.384748	0.309097	0.962881	0.680622	1.36219
eqtl-a-ENSG00000005075	ebi-a-GCST90044902	Polycystic ovary syndrome	POLR2J	Weighted mode	4	-0.28709	0.134155	0.121855	-0.550035	-0.0241461	0.750444	0.57693	0.976143
eqtl-a-ENSG00000005102	ebi-a-GCST90044902	Polycystic ovary syndrome	MEOX1	MR Egger	4	-0.0643557	0.499678	0.909304	-1.04372	0.915013	0.937671	0.352141	2.49681
eqtl-a-ENSG00000005102	ebi-a-GCST90044902	Polycystic ovary syndrome	MEOX1	Weighted median	4	0.0650792	0.197541	0.741818	-0.322101	0.452259	1.06724	0.724625	1.57186
eqtl-a-ENSG00000005102	ebi-a-GCST90044902	Polycystic ovary syndrome	MEOX1	Inverse variance weighted	4	0.136057	0.168427	0.4192	-0.194059	0.466173	1.14575	0.823609	1.59388
eqtl-a-ENSG00000005102	ebi-a-GCST90044902	Polycystic ovary syndrome	MEOX1	Simple mode	4	-0.0538354	0.286256	0.862826	-0.614896	0.507226	0.947588	0.540697	1.66068
eqtl-a-ENSG00000005102	ebi-a-GCST90044902	Polycystic ovary syndrome	MEOX1	Weighted mode	4	-0.0498157	0.291594	0.875222	-0.621339	0.521708	0.951405	0.537224	1.6849
eqtl-a-ENSG00000005156	ebi-a-GCST90044902	Polycystic ovary syndrome	LIG3	MR Egger	4	-0.227075	0.172842	0.31939	-0.565846	0.111696	0.796861	0.567879	1.11817
eqtl-a-ENSG00000005156	ebi-a-GCST90044902	Polycystic ovary syndrome	LIG3	Weighted median	4	-0.0401414	0.0588413	0.495114	-0.15547	0.0751876	0.960654	0.856012	1.07809
eqtl-a-ENSG00000005156	ebi-a-GCST90044902	Polycystic ovary syndrome	LIG3	Inverse variance weighted	4	0.00669492	0.0828523	0.935597	-0.155696	0.169085	1.00672	0.85582	1.18422
eqtl-a-ENSG00000005156	ebi-a-GCST90044902	Polycystic ovary syndrome	LIG3	Simple mode	4	0.392265	0.111866	0.0392952	0.173007	0.611523	1.48033	1.18887	1.84324
eqtl-a-ENSG00000005156	ebi-a-GCST90044902	Polycystic ovary syndrome	LIG3	Weighted mode	4	-0.0427936	0.0604591	0.530098	-0.161293	0.0757062	0.958109	0.851042	1.07865
eqtl-a-ENSG00000005175	ebi-a-GCST90044902	Polycystic ovary syndrome	RPAP3	MR Egger	3	0.0456413	0.086634	0.691316	-0.124161	0.215444	1.0467	0.883237	1.24041
eqtl-a-ENSG00000005175	ebi-a-GCST90044902	Polycystic ovary syndrome	RPAP3	Weighted median	3	-0.0126371	0.0563249	0.822477	-0.123034	0.0977597	0.987442	0.884234	1.1027
eqtl-a-ENSG00000005175	ebi-a-GCST90044902	Polycystic ovary syndrome	RPAP3	Inverse variance weighted	3	-0.0133273	0.0560414	0.812027	-0.123169	0.0965139	0.986761	0.884115	1.10132
eqtl-a-ENSG00000005175	ebi-a-GCST90044902	Polycystic ovary syndrome	RPAP3	Simple mode	3	0.0385058	0.118982	0.776927	-0.194699	0.27171	1.03926	0.823083	1.31221
eqtl-a-ENSG00000005175	ebi-a-GCST90044902	Polycystic ovary syndrome	RPAP3	Weighted mode	3	-0.0047869	0.0564488	0.940144	-0.115427	0.105853	0.995224	0.890986	1.11166
eqtl-a-ENSG00000005238	ebi-a-GCST90044902	Polycystic ovary syndrome	ATOSB	Inverse variance weighted	2	-0.0753366	0.29723	0.799911	-0.657907	0.507234	0.927431	0.517934	1.66069
eqtl-a-ENSG00000005249	ebi-a-GCST90044902	Polycystic ovary syndrome	PRKAR2B	MR Egger	5	0.141966	0.140357	0.386291	-0.133135	0.417067	1.15254	0.875347	1.5175
eqtl-a-ENSG00000005249	ebi-a-GCST90044902	Polycystic ovary syndrome	PRKAR2B	Weighted median	5	-0.0123839	0.070211	0.859995	-0.149998	0.12523	0.987692	0.86071	1.13341
eqtl-a-ENSG00000005249	ebi-a-GCST90044902	Polycystic ovary syndrome	PRKAR2B	Inverse variance weighted	5	-0.0272095	0.0692622	0.694432	-0.162964	0.108544	0.973157	0.849622	1.11465
eqtl-a-ENSG00000005249	ebi-a-GCST90044902	Polycystic ovary syndrome	PRKAR2B	Simple mode	5	-0.0807881	0.114332	0.518796	-0.304879	0.143303	0.922389	0.737213	1.15408
eqtl-a-ENSG00000005249	ebi-a-GCST90044902	Polycystic ovary syndrome	PRKAR2B	Weighted mode	5	0.0180867	0.0808264	0.833899	-0.140333	0.176507	1.01825	0.869069	1.19304
eqtl-a-ENSG00000005302	ebi-a-GCST90044902	Polycystic ovary syndrome	MSL3	Inverse variance weighted	2	-0.212075	0.16906	0.209684	-0.543434	0.119283	0.808904	0.580751	1.12669
eqtl-a-ENSG00000005379	ebi-a-GCST90044902	Polycystic ovary syndrome	TSPOAP1	MR Egger	4	-0.564496	0.449738	0.336201	-1.44598	0.31699	0.568646	0.235515	1.37299
eqtl-a-ENSG00000005379	ebi-a-GCST90044902	Polycystic ovary syndrome	TSPOAP1	Weighted median	4	-0.157421	0.149524	0.292428	-0.450488	0.135647	0.854345	0.637317	1.14528
eqtl-a-ENSG00000005379	ebi-a-GCST90044902	Polycystic ovary syndrome	TSPOAP1	Inverse variance weighted	4	0.0401839	0.241796	0.868008	-0.433736	0.514104	1.041	0.648083	1.67214
eqtl-a-ENSG00000005379	ebi-a-GCST90044902	Polycystic ovary syndrome	TSPOAP1	Simple mode	4	-0.113814	0.21053	0.626336	-0.526452	0.298825	0.892424	0.590697	1.34827
eqtl-a-ENSG00000005379	ebi-a-GCST90044902	Polycystic ovary syndrome	TSPOAP1	Weighted mode	4	-0.159183	0.161429	0.396796	-0.475583	0.157218	0.852841	0.621522	1.17025
eqtl-a-ENSG00000005381	ebi-a-GCST90044902	Polycystic ovary syndrome	MPO	MR Egger	8	-0.0838198	0.0939904	0.406845	-0.268041	0.100401	0.919597	0.764876	1.10561
eqtl-a-ENSG00000005381	ebi-a-GCST90044902	Polycystic ovary syndrome	MPO	Weighted median	8	-0.056678	0.0573192	0.322754	-0.169024	0.0556676	0.944898	0.844489	1.05725
eqtl-a-ENSG00000005381	ebi-a-GCST90044902	Polycystic ovary syndrome	MPO	Inverse variance weighted	8	-0.038988	0.0664007	0.557094	-0.169133	0.0911574	0.961762	0.844396	1.09544
eqtl-a-ENSG00000005381	ebi-a-GCST90044902	Polycystic ovary syndrome	MPO	Simple mode	8	0.221749	0.169252	0.231491	-0.109985	0.553484	1.24826	0.895847	1.7393
eqtl-a-ENSG00000005381	ebi-a-GCST90044902	Polycystic ovary syndrome	MPO	Weighted mode	8	-0.0465568	0.0598868	0.462374	-0.163935	0.0708212	0.95451	0.848797	1.07339
eqtl-a-ENSG00000005471	ebi-a-GCST90044902	Polycystic ovary syndrome	ABCB4	MR Egger	3	-0.170669	0.198984	0.548669	-0.560677	0.219339	0.843101	0.570823	1.24525
eqtl-a-ENSG00000005471	ebi-a-GCST90044902	Polycystic ovary syndrome	ABCB4	Weighted median	3	-0.193025	0.101677	0.0576404	-0.392312	0.00626098	0.824461	0.675493	1.00628
eqtl-a-ENSG00000005471	ebi-a-GCST90044902	Polycystic ovary syndrome	ABCB4	Inverse variance weighted	3	-0.169442	0.101516	0.0950961	-0.368414	0.0295304	0.844136	0.691831	1.02997
eqtl-a-ENSG00000005471	ebi-a-GCST90044902	Polycystic ovary syndrome	ABCB4	Simple mode	3	-0.18428	0.174899	0.402552	-0.527081	0.158522	0.831703	0.590326	1.17178
eqtl-a-ENSG00000005471	ebi-a-GCST90044902	Polycystic ovary syndrome	ABCB4	Weighted mode	3	-0.194654	0.110652	0.220622	-0.411532	0.0222238	0.823119	0.662634	1.02247
eqtl-a-ENSG00000005513	ebi-a-GCST90044902	Polycystic ovary syndrome	SOX8	MR Egger	3	0.0650963	0.371422	0.889546	-0.662891	0.793083	1.06726	0.515359	2.2102
eqtl-a-ENSG00000005513	ebi-a-GCST90044902	Polycystic ovary syndrome	SOX8	Weighted median	3	-0.0771005	0.153765	0.616077	-0.37848	0.224279	0.925797	0.684902	1.25142
eqtl-a-ENSG00000005513	ebi-a-GCST90044902	Polycystic ovary syndrome	SOX8	Inverse variance weighted	3	-0.0541413	0.140637	0.700259	-0.32979	0.221508	0.947298	0.719074	1.24796
eqtl-a-ENSG00000005513	ebi-a-GCST90044902	Polycystic ovary syndrome	SOX8	Simple mode	3	-0.124497	0.198346	0.594327	-0.513256	0.264261	0.882941	0.598544	1.30247
eqtl-a-ENSG00000005513	ebi-a-GCST90044902	Polycystic ovary syndrome	SOX8	Weighted mode	3	-0.0944153	0.167186	0.629149	-0.4221	0.233269	0.909905	0.655668	1.26272
eqtl-a-ENSG00000005844	ebi-a-GCST90044902	Polycystic ovary syndrome	ITGAL	Inverse variance weighted	2	-0.0162669	0.198477	0.934679	-0.405282	0.372748	0.983865	0.666789	1.45172
eqtl-a-ENSG00000005961	ebi-a-GCST90044902	Polycystic ovary syndrome	ITGA2B	MR Egger	13	0.0671544	0.0685916	0.348598	-0.067285	0.201594	1.06946	0.934929	1.22335
eqtl-a-ENSG00000005961	ebi-a-GCST90044902	Polycystic ovary syndrome	ITGA2B	Weighted median	13	0.011274	0.0396908	0.776376	-0.0665201	0.089068	1.01134	0.935644	1.09316
eqtl-a-ENSG00000005961	ebi-a-GCST90044902	Polycystic ovary syndrome	ITGA2B	Inverse variance weighted	13	-0.0248613	0.0445373	0.576699	-0.112155	0.0624319	0.975445	0.893906	1.06442
eqtl-a-ENSG00000005961	ebi-a-GCST90044902	Polycystic ovary syndrome	ITGA2B	Simple mode	13	-0.0276986	0.068948	0.694944	-0.162837	0.107439	0.972681	0.84973	1.11342
eqtl-a-ENSG00000005961	ebi-a-GCST90044902	Polycystic ovary syndrome	ITGA2B	Weighted mode	13	0.0121572	0.0355743	0.738455	-0.0575684	0.0818828	1.01223	0.944057	1.08533
eqtl-a-ENSG00000006007	ebi-a-GCST90044902	Polycystic ovary syndrome	GDE1	MR Egger	7	-0.0037948	0.0530019	0.945698	-0.107678	0.100089	0.996212	0.897916	1.10527
eqtl-a-ENSG00000006007	ebi-a-GCST90044902	Polycystic ovary syndrome	GDE1	Weighted median	7	0.0285789	0.0504157	0.570806	-0.0702359	0.127394	1.02899	0.932174	1.13586
eqtl-a-ENSG00000006007	ebi-a-GCST90044902	Polycystic ovary syndrome	GDE1	Inverse variance weighted	7	0.01964	0.0426287	0.644998	-0.0639122	0.103192	1.01983	0.938087	1.1087
eqtl-a-ENSG00000006007	ebi-a-GCST90044902	Polycystic ovary syndrome	GDE1	Simple mode	7	0.0369454	0.078829	0.655843	-0.117559	0.19145	1.03764	0.889088	1.211
eqtl-a-ENSG00000006007	ebi-a-GCST90044902	Polycystic ovary syndrome	GDE1	Weighted mode	7	0.03257	0.0541846	0.569774	-0.0736318	0.138772	1.03311	0.929014	1.14886
eqtl-a-ENSG00000006015	ebi-a-GCST90044902	Polycystic ovary syndrome	REX1BD	MR Egger	3	0.00192507	0.129274	0.990521	-0.251451	0.255302	1.00193	0.777671	1.29085
eqtl-a-ENSG00000006015	ebi-a-GCST90044902	Polycystic ovary syndrome	REX1BD	Weighted median	3	0.00841615	0.0502566	0.867005	-0.0900868	0.106919	1.00845	0.913852	1.11284
eqtl-a-ENSG00000006015	ebi-a-GCST90044902	Polycystic ovary syndrome	REX1BD	Inverse variance weighted	3	0.00982913	0.0496349	0.843022	-0.0874552	0.107113	1.00988	0.91626	1.11306
eqtl-a-ENSG00000006015	ebi-a-GCST90044902	Polycystic ovary syndrome	REX1BD	Simple mode	3	-0.0021155	0.111397	0.986573	-0.220453	0.216222	0.997887	0.802156	1.24138
eqtl-a-ENSG00000006015	ebi-a-GCST90044902	Polycystic ovary syndrome	REX1BD	Weighted mode	3	0.00850175	0.0483979	0.876734	-0.0863581	0.103362	1.00854	0.917266	1.10889
eqtl-a-ENSG00000006282	ebi-a-GCST90044902	Polycystic ovary syndrome	SPATA20	MR Egger	7	0.0783536	0.0643746	0.277855	-0.0478205	0.204528	1.08151	0.953305	1.22695
eqtl-a-ENSG00000006282	ebi-a-GCST90044902	Polycystic ovary syndrome	SPATA20	Weighted median	7	0.0477833	0.0407405	0.240848	-0.0320681	0.127635	1.04894	0.968441	1.13614
eqtl-a-ENSG00000006282	ebi-a-GCST90044902	Polycystic ovary syndrome	SPATA20	Inverse variance weighted	7	0.0188687	0.0352244	0.592186	-0.0501711	0.0879084	1.01905	0.951067	1.09189
eqtl-a-ENSG00000006282	ebi-a-GCST90044902	Polycystic ovary syndrome	SPATA20	Simple mode	7	0.00035902	0.0709202	0.996125	-0.138645	0.139363	1.00036	0.870537	1.14954
eqtl-a-ENSG00000006282	ebi-a-GCST90044902	Polycystic ovary syndrome	SPATA20	Weighted mode	7	0.0464582	0.0415766	0.306554	-0.0350319	0.127948	1.04755	0.965575	1.13649
eqtl-a-ENSG00000006530	ebi-a-GCST90044902	Polycystic ovary syndrome	AGK	MR Egger	3	-0.0527699	0.231949	0.857589	-0.50739	0.40185	0.948598	0.602065	1.49459
eqtl-a-ENSG00000006530	ebi-a-GCST90044902	Polycystic ovary syndrome	AGK	Weighted median	3	0.0323702	0.110017	0.768583	-0.183263	0.248004	1.0329	0.832549	1.28146
eqtl-a-ENSG00000006530	ebi-a-GCST90044902	Polycystic ovary syndrome	AGK	Inverse variance weighted	3	0.0398637	0.104759	0.703552	-0.165463	0.24519	1.04067	0.847501	1.27786
eqtl-a-ENSG00000006530	ebi-a-GCST90044902	Polycystic ovary syndrome	AGK	Simple mode	3	0.137706	0.159982	0.480081	-0.175858	0.451271	1.14764	0.838737	1.57031
eqtl-a-ENSG00000006530	ebi-a-GCST90044902	Polycystic ovary syndrome	AGK	Weighted mode	3	0.00784655	0.112227	0.950622	-0.212118	0.227811	1.00788	0.808869	1.25585
eqtl-a-ENSG00000006534	ebi-a-GCST90044902	Polycystic ovary syndrome	ALDH3B1	MR Egger	5	-0.172046	0.135972	0.295106	-0.438551	0.0944592	0.841941	0.644971	1.09906
eqtl-a-ENSG00000006534	ebi-a-GCST90044902	Polycystic ovary syndrome	ALDH3B1	Weighted median	5	-0.0012116	0.0877713	0.988986	-0.173243	0.17082	0.998789	0.840933	1.18628
eqtl-a-ENSG00000006534	ebi-a-GCST90044902	Polycystic ovary syndrome	ALDH3B1	Inverse variance weighted	5	0.061107	0.090973	0.501772	-0.1172	0.239414	1.06301	0.889407	1.2705
eqtl-a-ENSG00000006534	ebi-a-GCST90044902	Polycystic ovary syndrome	ALDH3B1	Simple mode	5	0.0624713	0.19208	0.761303	-0.314006	0.438948	1.06446	0.730515	1.55108
eqtl-a-ENSG00000006534	ebi-a-GCST90044902	Polycystic ovary syndrome	ALDH3B1	Weighted mode	5	-0.0013088	0.0878413	0.988826	-0.173478	0.17086	0.998692	0.840736	1.18632
eqtl-a-ENSG00000006607	ebi-a-GCST90044902	Polycystic ovary syndrome	FARP2	MR Egger	3	-0.166718	0.120387	0.398144	-0.402676	0.0692398	0.846438	0.668529	1.07169
eqtl-a-ENSG00000006607	ebi-a-GCST90044902	Polycystic ovary syndrome	FARP2	Weighted median	3	-0.111117	0.0651914	0.0882918	-0.238893	0.0166578	0.894834	0.787499	1.0168
eqtl-a-ENSG00000006607	ebi-a-GCST90044902	Polycystic ovary syndrome	FARP2	Inverse variance weighted	3	-0.107357	0.0640678	0.0938016	-0.23293	0.018216	0.898205	0.792209	1.01838
eqtl-a-ENSG00000006607	ebi-a-GCST90044902	Polycystic ovary syndrome	FARP2	Simple mode	3	-0.128293	0.108679	0.359184	-0.341303	0.0847168	0.879596	0.710844	1.08841
eqtl-a-ENSG00000006607	ebi-a-GCST90044902	Polycystic ovary syndrome	FARP2	Weighted mode	3	-0.125146	0.068845	0.210727	-0.260082	0.00979036	0.882368	0.770988	1.00984
eqtl-a-ENSG00000006625	ebi-a-GCST90044902	Polycystic ovary syndrome	GGCT	Inverse variance weighted	2	0.0637196	0.0673576	0.344154	-0.0683013	0.19574	1.06579	0.933979	1.21621
eqtl-a-ENSG00000006638	ebi-a-GCST90044902	Polycystic ovary syndrome	TBXA2R	MR Egger	3	-0.176711	0.466387	0.769429	-1.09083	0.737408	0.838022	0.335937	2.09051
eqtl-a-ENSG00000006638	ebi-a-GCST90044902	Polycystic ovary syndrome	TBXA2R	Weighted median	3	0.0409672	0.142353	0.773512	-0.238046	0.31998	1.04182	0.788167	1.3771
eqtl-a-ENSG00000006638	ebi-a-GCST90044902	Polycystic ovary syndrome	TBXA2R	Inverse variance weighted	3	0.0675344	0.128094	0.598037	-0.18353	0.318599	1.06987	0.832327	1.3752
eqtl-a-ENSG00000006638	ebi-a-GCST90044902	Polycystic ovary syndrome	TBXA2R	Simple mode	3	0.0406386	0.166067	0.829496	-0.284853	0.36613	1.04148	0.752125	1.44214
eqtl-a-ENSG00000006638	ebi-a-GCST90044902	Polycystic ovary syndrome	TBXA2R	Weighted mode	3	0.0406386	0.153485	0.815975	-0.260192	0.341469	1.04148	0.770904	1.40701
eqtl-a-ENSG00000006652	ebi-a-GCST90044902	Polycystic ovary syndrome	IFRD1	MR Egger	7	-0.0274282	0.0710442	0.715325	-0.166675	0.111819	0.972945	0.846475	1.11831
eqtl-a-ENSG00000006652	ebi-a-GCST90044902	Polycystic ovary syndrome	IFRD1	Weighted median	7	-0.0266291	0.0460661	0.563221	-0.116919	0.0636604	0.973722	0.889658	1.06573
eqtl-a-ENSG00000006652	ebi-a-GCST90044902	Polycystic ovary syndrome	IFRD1	Inverse variance weighted	7	-0.0605929	0.0396286	0.126259	-0.138265	0.0170791	0.941206	0.870868	1.01723
eqtl-a-ENSG00000006652	ebi-a-GCST90044902	Polycystic ovary syndrome	IFRD1	Simple mode	7	0.0094615	0.0822747	0.912198	-0.151797	0.17072	1.00951	0.859163	1.18616
eqtl-a-ENSG00000006652	ebi-a-GCST90044902	Polycystic ovary syndrome	IFRD1	Weighted mode	7	-0.0995752	0.0435876	0.0624145	-0.185007	-0.0141435	0.905222	0.831099	0.985956
eqtl-a-ENSG00000006715	ebi-a-GCST90044902	Polycystic ovary syndrome	VPS41	MR Egger	3	0.438098	0.189702	0.260147	0.0662817	0.809915	1.54976	1.06853	2.24772
eqtl-a-ENSG00000006715	ebi-a-GCST90044902	Polycystic ovary syndrome	VPS41	Weighted median	3	0.0295015	0.0864412	0.732885	-0.139923	0.198926	1.02994	0.869425	1.22009
eqtl-a-ENSG00000006715	ebi-a-GCST90044902	Polycystic ovary syndrome	VPS41	Inverse variance weighted	3	0.00893071	0.140639	0.949368	-0.266722	0.284583	1.00897	0.765886	1.32921
eqtl-a-ENSG00000006715	ebi-a-GCST90044902	Polycystic ovary syndrome	VPS41	Simple mode	3	-0.2562	0.251803	0.415987	-0.749733	0.237334	0.773987	0.472493	1.26786
eqtl-a-ENSG00000006715	ebi-a-GCST90044902	Polycystic ovary syndrome	VPS41	Weighted mode	3	0.0999997	0.0916079	0.388972	-0.0795518	0.279551	1.10517	0.92353	1.32254
eqtl-a-ENSG00000006744	ebi-a-GCST90044902	Polycystic ovary syndrome	ELAC2	MR Egger	3	-0.194349	0.189409	0.491805	-0.565591	0.176892	0.82337	0.568024	1.1935
eqtl-a-ENSG00000006744	ebi-a-GCST90044902	Polycystic ovary syndrome	ELAC2	Weighted median	3	-0.133383	0.0663175	0.0442961	-0.263365	-0.0034006	0.87513	0.768461	0.996605
eqtl-a-ENSG00000006744	ebi-a-GCST90044902	Polycystic ovary syndrome	ELAC2	Inverse variance weighted	3	-0.139995	0.0643782	0.0296623	-0.266176	-0.0138137	0.869363	0.766304	0.986281
eqtl-a-ENSG00000006744	ebi-a-GCST90044902	Polycystic ovary syndrome	ELAC2	Simple mode	3	-0.109869	0.100461	0.388255	-0.306772	0.087034	0.895952	0.735818	1.09093
eqtl-a-ENSG00000006744	ebi-a-GCST90044902	Polycystic ovary syndrome	ELAC2	Weighted mode	3	-0.13382	0.0706526	0.198717	-0.272299	0.00465909	0.874747	0.761626	1.00467
eqtl-a-ENSG00000007047	ebi-a-GCST90044902	Polycystic ovary syndrome	MARK4	MR Egger	4	0.447885	0.251027	0.21632	-0.0441274	0.939898	1.565	0.956832	2.55972
eqtl-a-ENSG00000007047	ebi-a-GCST90044902	Polycystic ovary syndrome	MARK4	Weighted median	4	0.0841294	0.0606258	0.165234	-0.0346972	0.202956	1.08777	0.965898	1.22502
eqtl-a-ENSG00000007047	ebi-a-GCST90044902	Polycystic ovary syndrome	MARK4	Inverse variance weighted	4	0.0466467	0.0902701	0.605334	-0.130283	0.223576	1.04775	0.877847	1.25054
eqtl-a-ENSG00000007047	ebi-a-GCST90044902	Polycystic ovary syndrome	MARK4	Simple mode	4	0.0275432	0.136331	0.852816	-0.239666	0.294752	1.02793	0.786891	1.34279
eqtl-a-ENSG00000007047	ebi-a-GCST90044902	Polycystic ovary syndrome	MARK4	Weighted mode	4	0.0907375	0.060734	0.232026	-0.0283012	0.209776	1.09498	0.972096	1.2334
eqtl-a-ENSG00000007129	ebi-a-GCST90044902	Polycystic ovary syndrome	CEACAM21	MR Egger	3	-0.0199177	0.135542	0.907114	-0.285579	0.245744	0.980279	0.751579	1.27857
eqtl-a-ENSG00000007129	ebi-a-GCST90044902	Polycystic ovary syndrome	CEACAM21	Weighted median	3	-0.0385591	0.0656951	0.557244	-0.167322	0.0902033	0.962175	0.845928	1.0944
eqtl-a-ENSG00000007129	ebi-a-GCST90044902	Polycystic ovary syndrome	CEACAM21	Inverse variance weighted	3	-0.0285427	0.0673765	0.671835	-0.160601	0.103515	0.971861	0.851632	1.10906
eqtl-a-ENSG00000007129	ebi-a-GCST90044902	Polycystic ovary syndrome	CEACAM21	Simple mode	3	-0.0543675	0.119419	0.693564	-0.288428	0.179693	0.947084	0.749441	1.19685
eqtl-a-ENSG00000007129	ebi-a-GCST90044902	Polycystic ovary syndrome	CEACAM21	Weighted mode	3	-0.0391035	0.068321	0.624847	-0.173013	0.0948057	0.961651	0.841127	1.09945
eqtl-a-ENSG00000007168	ebi-a-GCST90044902	Polycystic ovary syndrome	PAFAH1B1	MR Egger	3	-0.249236	0.321134	0.579828	-0.878657	0.380186	0.779396	0.41534	1.46256
eqtl-a-ENSG00000007168	ebi-a-GCST90044902	Polycystic ovary syndrome	PAFAH1B1	Weighted median	3	-0.199854	0.117882	0.0900041	-0.430903	0.0311944	0.81885	0.649922	1.03169
eqtl-a-ENSG00000007168	ebi-a-GCST90044902	Polycystic ovary syndrome	PAFAH1B1	Inverse variance weighted	3	-0.203551	0.11156	0.0680646	-0.422209	0.0151076	0.815829	0.655597	1.01522
eqtl-a-ENSG00000007168	ebi-a-GCST90044902	Polycystic ovary syndrome	PAFAH1B1	Simple mode	3	-0.18435	0.170654	0.392977	-0.518832	0.150132	0.831645	0.595215	1.16199
eqtl-a-ENSG00000007168	ebi-a-GCST90044902	Polycystic ovary syndrome	PAFAH1B1	Weighted mode	3	-0.199451	0.122803	0.245832	-0.440145	0.0412422	0.81918	0.643943	1.0421
eqtl-a-ENSG00000007237	ebi-a-GCST90044902	Polycystic ovary syndrome	GAS7	MR Egger	9	0.108788	0.106792	0.342258	-0.100524	0.318101	1.11493	0.904363	1.37451
eqtl-a-ENSG00000007237	ebi-a-GCST90044902	Polycystic ovary syndrome	GAS7	Weighted median	9	0.0826288	0.0705562	0.241556	-0.0556614	0.220919	1.08614	0.945859	1.24722
eqtl-a-ENSG00000007237	ebi-a-GCST90044902	Polycystic ovary syndrome	GAS7	Inverse variance weighted	9	0.0678386	0.0590805	0.250869	-0.0479591	0.183636	1.07019	0.953173	1.20158
eqtl-a-ENSG00000007237	ebi-a-GCST90044902	Polycystic ovary syndrome	GAS7	Simple mode	9	0.0873669	0.111963	0.457666	-0.13208	0.306814	1.0913	0.876271	1.35909
eqtl-a-ENSG00000007237	ebi-a-GCST90044902	Polycystic ovary syndrome	GAS7	Weighted mode	9	0.0859003	0.0776402	0.300714	-0.0662744	0.238075	1.0897	0.935874	1.2688
eqtl-a-ENSG00000007264	ebi-a-GCST90044902	Polycystic ovary syndrome	MATK	MR Egger	6	-0.214621	0.290454	0.50097	-0.783911	0.354669	0.806847	0.456617	1.42571
eqtl-a-ENSG00000007264	ebi-a-GCST90044902	Polycystic ovary syndrome	MATK	Weighted median	6	-0.118807	0.131283	0.365481	-0.376123	0.138508	0.887979	0.686518	1.14856
eqtl-a-ENSG00000007264	ebi-a-GCST90044902	Polycystic ovary syndrome	MATK	Inverse variance weighted	6	-0.0810168	0.123133	0.510563	-0.322358	0.160324	0.922178	0.724439	1.17389
eqtl-a-ENSG00000007264	ebi-a-GCST90044902	Polycystic ovary syndrome	MATK	Simple mode	6	-0.215656	0.176168	0.275426	-0.560946	0.129634	0.806012	0.570669	1.13841
eqtl-a-ENSG00000007264	ebi-a-GCST90044902	Polycystic ovary syndrome	MATK	Weighted mode	6	-0.179985	0.149323	0.281998	-0.472658	0.112687	0.835283	0.623343	1.11928
eqtl-a-ENSG00000007312	ebi-a-GCST90044902	Polycystic ovary syndrome	CD79B	MR Egger	7	-0.0593993	0.352591	0.87282	-0.750477	0.631679	0.94233	0.472141	1.88077
eqtl-a-ENSG00000007312	ebi-a-GCST90044902	Polycystic ovary syndrome	CD79B	Weighted median	7	-0.121551	0.127127	0.339003	-0.370721	0.127619	0.885546	0.690237	1.13612
eqtl-a-ENSG00000007312	ebi-a-GCST90044902	Polycystic ovary syndrome	CD79B	Inverse variance weighted	7	-0.190054	0.0980651	0.0526181	-0.382262	0.0021533	0.826914	0.682316	1.00216
eqtl-a-ENSG00000007312	ebi-a-GCST90044902	Polycystic ovary syndrome	CD79B	Simple mode	7	-0.0871449	0.18684	0.657371	-0.45335	0.279061	0.916544	0.635495	1.32189
eqtl-a-ENSG00000007312	ebi-a-GCST90044902	Polycystic ovary syndrome	CD79B	Weighted mode	7	-0.0797828	0.14419	0.60004	-0.362395	0.202829	0.923317	0.696008	1.22486
eqtl-a-ENSG00000007341	ebi-a-GCST90044902	Polycystic ovary syndrome	ST7L	MR Egger	3	0.714387	0.416385	0.335956	-0.101728	1.5305	2.04293	0.903275	4.6205
eqtl-a-ENSG00000007341	ebi-a-GCST90044902	Polycystic ovary syndrome	ST7L	Weighted median	3	0.055623	0.0667905	0.404959	-0.0752864	0.186532	1.0572	0.927478	1.20506
eqtl-a-ENSG00000007341	ebi-a-GCST90044902	Polycystic ovary syndrome	ST7L	Inverse variance weighted	3	0.0313334	0.090686	0.729707	-0.146411	0.209078	1.03183	0.863802	1.23254
eqtl-a-ENSG00000007341	ebi-a-GCST90044902	Polycystic ovary syndrome	ST7L	Simple mode	3	0.0800792	0.14715	0.640865	-0.208336	0.368494	1.08337	0.811934	1.44556
eqtl-a-ENSG00000007341	ebi-a-GCST90044902	Polycystic ovary syndrome	ST7L	Weighted mode	3	0.0588576	0.0681208	0.478648	-0.0746591	0.192374	1.06062	0.92806	1.21212
eqtl-a-ENSG00000007516	ebi-a-GCST90044902	Polycystic ovary syndrome	BAIAP3	MR Egger	4	-0.0632899	0.117789	0.644831	-0.294156	0.167576	0.938671	0.74516	1.18244
eqtl-a-ENSG00000007516	ebi-a-GCST90044902	Polycystic ovary syndrome	BAIAP3	Weighted median	4	0.0220532	0.0644018	0.732026	-0.104174	0.148281	1.0223	0.901068	1.15984
eqtl-a-ENSG00000007516	ebi-a-GCST90044902	Polycystic ovary syndrome	BAIAP3	Inverse variance weighted	4	0.0354314	0.084086	0.673484	-0.129377	0.20024	1.03607	0.878643	1.2217
eqtl-a-ENSG00000007516	ebi-a-GCST90044902	Polycystic ovary syndrome	BAIAP3	Simple mode	4	0.00762326	0.21255	0.973642	-0.408975	0.424221	1.00765	0.664331	1.5284
eqtl-a-ENSG00000007516	ebi-a-GCST90044902	Polycystic ovary syndrome	BAIAP3	Weighted mode	4	0.00291699	0.063904	0.966461	-0.122335	0.128169	1.00292	0.884852	1.13674
eqtl-a-ENSG00000007541	ebi-a-GCST90044902	Polycystic ovary syndrome	PIGQ	Inverse variance weighted	2	0.0356577	0.0700507	0.610733	-0.101642	0.172957	1.0363	0.903353	1.18881
eqtl-a-ENSG00000007944	ebi-a-GCST90044902	Polycystic ovary syndrome	MYLIP	MR Egger	4	0.0295064	0.129766	0.841256	-0.224835	0.283848	1.02995	0.798648	1.32823
eqtl-a-ENSG00000007944	ebi-a-GCST90044902	Polycystic ovary syndrome	MYLIP	Weighted median	4	0.0167885	0.0884361	0.849436	-0.156546	0.190123	1.01693	0.855092	1.2094
eqtl-a-ENSG00000007944	ebi-a-GCST90044902	Polycystic ovary syndrome	MYLIP	Inverse variance weighted	4	0.010742	0.0825882	0.896513	-0.151131	0.172615	1.0108	0.859735	1.18841
eqtl-a-ENSG00000007944	ebi-a-GCST90044902	Polycystic ovary syndrome	MYLIP	Simple mode	4	0.105649	0.153698	0.541217	-0.195599	0.406896	1.11143	0.822342	1.50215
eqtl-a-ENSG00000007944	ebi-a-GCST90044902	Polycystic ovary syndrome	MYLIP	Weighted mode	4	0.0311671	0.0888299	0.748884	-0.142939	0.205274	1.03166	0.866807	1.22786
eqtl-a-ENSG00000007968	ebi-a-GCST90044902	Polycystic ovary syndrome	E2F2	MR Egger	11	0.41091	0.310829	0.218786	-0.198314	1.02013	1.50819	0.820113	2.77357
eqtl-a-ENSG00000007968	ebi-a-GCST90044902	Polycystic ovary syndrome	E2F2	Weighted median	11	0.0885594	0.123912	0.474796	-0.154308	0.331426	1.0926	0.857008	1.39295
eqtl-a-ENSG00000007968	ebi-a-GCST90044902	Polycystic ovary syndrome	E2F2	Inverse variance weighted	11	0.0928938	0.0931422	0.318603	-0.089665	0.275453	1.09735	0.914237	1.31713
eqtl-a-ENSG00000007968	ebi-a-GCST90044902	Polycystic ovary syndrome	E2F2	Simple mode	11	0.0952454	0.183575	0.615161	-0.264561	0.455052	1.09993	0.767543	1.57625
eqtl-a-ENSG00000007968	ebi-a-GCST90044902	Polycystic ovary syndrome	E2F2	Weighted mode	11	0.0920161	0.151197	0.556371	-0.20433	0.388362	1.09638	0.815193	1.47456
eqtl-a-ENSG00000008018	ebi-a-GCST90044902	Polycystic ovary syndrome	PSMB1	Wald ratio	1	-0.0651653	0.0687549	0.343236	-0.199925	0.0695943	0.936913	0.818792	1.07207
eqtl-a-ENSG00000008083	ebi-a-GCST90044902	Polycystic ovary syndrome	JARID2	MR Egger	7	0.0558343	0.0709187	0.466769	-0.0831665	0.194835	1.05742	0.920198	1.21511
eqtl-a-ENSG00000008083	ebi-a-GCST90044902	Polycystic ovary syndrome	JARID2	Weighted median	7	0.063983	0.0564316	0.256872	-0.046623	0.174589	1.06607	0.954447	1.19076
eqtl-a-ENSG00000008083	ebi-a-GCST90044902	Polycystic ovary syndrome	JARID2	Inverse variance weighted	7	0.0553099	0.0475856	0.245104	-0.0379579	0.148578	1.05687	0.962753	1.16018
eqtl-a-ENSG00000008083	ebi-a-GCST90044902	Polycystic ovary syndrome	JARID2	Simple mode	7	0.00575875	0.101363	0.956539	-0.192914	0.204431	1.00578	0.824553	1.22683
eqtl-a-ENSG00000008083	ebi-a-GCST90044902	Polycystic ovary syndrome	JARID2	Weighted mode	7	0.0657141	0.0489744	0.228208	-0.0302758	0.161704	1.06792	0.970178	1.17551
eqtl-a-ENSG00000008256	ebi-a-GCST90044902	Polycystic ovary syndrome	CYTH3	MR Egger	5	-0.370507	0.369822	0.390237	-1.09536	0.354345	0.690384	0.33442	1.42525
eqtl-a-ENSG00000008256	ebi-a-GCST90044902	Polycystic ovary syndrome	CYTH3	Weighted median	5	-0.0836745	0.153538	0.585771	-0.38461	0.217261	0.919731	0.680716	1.24267
eqtl-a-ENSG00000008256	ebi-a-GCST90044902	Polycystic ovary syndrome	CYTH3	Inverse variance weighted	5	-0.0485164	0.171405	0.777137	-0.38447	0.287437	0.952642	0.680811	1.33301
eqtl-a-ENSG00000008256	ebi-a-GCST90044902	Polycystic ovary syndrome	CYTH3	Simple mode	5	-0.0338999	0.230546	0.890212	-0.48577	0.41797	0.966668	0.615224	1.51887
eqtl-a-ENSG00000008256	ebi-a-GCST90044902	Polycystic ovary syndrome	CYTH3	Weighted mode	5	-0.0940474	0.195313	0.655303	-0.47686	0.288765	0.91024	0.620729	1.33478
eqtl-a-ENSG00000008283	ebi-a-GCST90044902	Polycystic ovary syndrome	CYB561	MR Egger	4	1.27754	1.41324	0.46142	-1.49242	4.04749	3.58779	0.224829	57.2536
eqtl-a-ENSG00000008283	ebi-a-GCST90044902	Polycystic ovary syndrome	CYB561	Weighted median	4	-0.325604	0.222151	0.142733	-0.761021	0.109812	0.722091	0.467189	1.11607
eqtl-a-ENSG00000008283	ebi-a-GCST90044902	Polycystic ovary syndrome	CYB561	Inverse variance weighted	4	-0.402536	0.302701	0.183579	-0.99583	0.190758	0.668622	0.369417	1.21017
eqtl-a-ENSG00000008283	ebi-a-GCST90044902	Polycystic ovary syndrome	CYB561	Simple mode	4	-0.0422383	0.499734	0.937966	-1.02172	0.937241	0.958641	0.359976	2.55293
eqtl-a-ENSG00000008283	ebi-a-GCST90044902	Polycystic ovary syndrome	CYB561	Weighted mode	4	-0.128642	0.416702	0.777735	-0.945378	0.688094	0.879289	0.388533	1.98992
eqtl-a-ENSG00000008294	ebi-a-GCST90044902	Polycystic ovary syndrome	SPAG9	MR Egger	5	-0.263057	0.182094	0.244305	-0.619962	0.0938474	0.768698	0.537965	1.09839
eqtl-a-ENSG00000008294	ebi-a-GCST90044902	Polycystic ovary syndrome	SPAG9	Weighted median	5	-0.195792	0.107815	0.0693706	-0.407109	0.0155255	0.822184	0.665572	1.01565
eqtl-a-ENSG00000008294	ebi-a-GCST90044902	Polycystic ovary syndrome	SPAG9	Inverse variance weighted	5	-0.161798	0.0949302	0.0883083	-0.347861	0.0242651	0.850613	0.706197	1.02456
eqtl-a-ENSG00000008294	ebi-a-GCST90044902	Polycystic ovary syndrome	SPAG9	Simple mode	5	-0.318696	0.170957	0.13574	-0.653771	0.0163792	0.727096	0.520081	1.01651
eqtl-a-ENSG00000008294	ebi-a-GCST90044902	Polycystic ovary syndrome	SPAG9	Weighted mode	5	-0.163458	0.12901	0.273896	-0.416318	0.0894019	0.849202	0.65947	1.09352
eqtl-a-ENSG00000008300	ebi-a-GCST90044902	Polycystic ovary syndrome	CELSR3	MR Egger	3	0.0588462	0.195899	0.814225	-0.325116	0.442808	1.06061	0.722444	1.55707
eqtl-a-ENSG00000008300	ebi-a-GCST90044902	Polycystic ovary syndrome	CELSR3	Weighted median	3	0.0267776	0.1078	0.803825	-0.184511	0.238066	1.02714	0.831511	1.26879
eqtl-a-ENSG00000008300	ebi-a-GCST90044902	Polycystic ovary syndrome	CELSR3	Inverse variance weighted	3	0.00932319	0.097885	0.924119	-0.182531	0.201178	1.00937	0.833159	1.22284
eqtl-a-ENSG00000008300	ebi-a-GCST90044902	Polycystic ovary syndrome	CELSR3	Simple mode	3	0.100611	0.169647	0.61327	-0.231896	0.433118	1.10585	0.793029	1.54206
eqtl-a-ENSG00000008300	ebi-a-GCST90044902	Polycystic ovary syndrome	CELSR3	Weighted mode	3	0.0486743	0.118261	0.720559	-0.183116	0.280465	1.04988	0.832671	1.32375
eqtl-a-ENSG00000008394	ebi-a-GCST90044902	Polycystic ovary syndrome	MGST1	MR Egger	5	-0.647469	0.42359	0.223847	-1.47771	0.182768	0.523369	0.22816	1.20054
eqtl-a-ENSG00000008394	ebi-a-GCST90044902	Polycystic ovary syndrome	MGST1	Weighted median	5	-0.111373	0.148651	0.453721	-0.40273	0.179983	0.894605	0.668493	1.1972
eqtl-a-ENSG00000008394	ebi-a-GCST90044902	Polycystic ovary syndrome	MGST1	Inverse variance weighted	5	-0.166106	0.118009	0.159257	-0.397404	0.0651913	0.846956	0.672062	1.06736
eqtl-a-ENSG00000008394	ebi-a-GCST90044902	Polycystic ovary syndrome	MGST1	Simple mode	5	0.0147042	0.231748	0.952453	-0.439521	0.46893	1.01481	0.644345	1.59828
eqtl-a-ENSG00000008394	ebi-a-GCST90044902	Polycystic ovary syndrome	MGST1	Weighted mode	5	-0.0233822	0.202466	0.913625	-0.420216	0.373452	0.976889	0.656905	1.45274
eqtl-a-ENSG00000008438	ebi-a-GCST90044902	Polycystic ovary syndrome	PGLYRP1	MR Egger	6	-0.125332	0.106623	0.304997	-0.334312	0.0836488	0.882204	0.71583	1.08725
eqtl-a-ENSG00000008438	ebi-a-GCST90044902	Polycystic ovary syndrome	PGLYRP1	Weighted median	6	-0.0844591	0.0642487	0.188656	-0.210387	0.0414683	0.919009	0.810271	1.04234
eqtl-a-ENSG00000008438	ebi-a-GCST90044902	Polycystic ovary syndrome	PGLYRP1	Inverse variance weighted	6	-0.0436036	0.0561629	0.437526	-0.153683	0.0664757	0.957333	0.857544	1.06873
eqtl-a-ENSG00000008438	ebi-a-GCST90044902	Polycystic ovary syndrome	PGLYRP1	Simple mode	6	-0.0756662	0.0975662	0.473089	-0.266896	0.115564	0.927126	0.765753	1.12251
eqtl-a-ENSG00000008438	ebi-a-GCST90044902	Polycystic ovary syndrome	PGLYRP1	Weighted mode	6	-0.0841246	0.0671456	0.265655	-0.21573	0.0474808	0.919317	0.805953	1.04863
eqtl-a-ENSG00000008441	ebi-a-GCST90044902	Polycystic ovary syndrome	NFIX	Inverse variance weighted	2	0.340592	0.217203	0.116862	-0.0851261	0.76631	1.40578	0.918396	2.15181
eqtl-a-ENSG00000008513	ebi-a-GCST90044902	Polycystic ovary syndrome	ST3GAL1	MR Egger	3	-0.242136	0.437733	0.678337	-1.10009	0.61582	0.784949	0.33284	1.85117
eqtl-a-ENSG00000008513	ebi-a-GCST90044902	Polycystic ovary syndrome	ST3GAL1	Weighted median	3	0.0872354	0.068464	0.2026	-0.046954	0.221425	1.09115	0.954131	1.24785
eqtl-a-ENSG00000008513	ebi-a-GCST90044902	Polycystic ovary syndrome	ST3GAL1	Inverse variance weighted	3	0.0936881	0.0663404	0.157881	-0.0363389	0.223715	1.09822	0.964313	1.25071
eqtl-a-ENSG00000008513	ebi-a-GCST90044902	Polycystic ovary syndrome	ST3GAL1	Simple mode	3	0.123802	0.102251	0.349646	-0.0766091	0.324214	1.13179	0.926252	1.38294
eqtl-a-ENSG00000008513	ebi-a-GCST90044902	Polycystic ovary syndrome	ST3GAL1	Weighted mode	3	0.0785462	0.071783	0.388057	-0.0621486	0.219241	1.08171	0.939743	1.24513
eqtl-a-ENSG00000008516	ebi-a-GCST90044902	Polycystic ovary syndrome	MMP25	MR Egger	6	0.157571	0.081465	0.125206	-0.0021001	0.317243	1.17066	0.997902	1.37334
eqtl-a-ENSG00000008516	ebi-a-GCST90044902	Polycystic ovary syndrome	MMP25	Weighted median	6	0.0613181	0.0595288	0.302983	-0.0553584	0.177995	1.06324	0.946146	1.19482
eqtl-a-ENSG00000008516	ebi-a-GCST90044902	Polycystic ovary syndrome	MMP25	Inverse variance weighted	6	0.0338655	0.0648372	0.60145	-0.0932154	0.160946	1.03445	0.910997	1.17462
eqtl-a-ENSG00000008516	ebi-a-GCST90044902	Polycystic ovary syndrome	MMP25	Simple mode	6	0.0476954	0.125283	0.719062	-0.197859	0.29325	1.04885	0.820486	1.34078
eqtl-a-ENSG00000008516	ebi-a-GCST90044902	Polycystic ovary syndrome	MMP25	Weighted mode	6	0.0677148	0.063516	0.335125	-0.0567766	0.192206	1.07006	0.944805	1.21192
eqtl-a-ENSG00000008517	ebi-a-GCST90044902	Polycystic ovary syndrome	IL32	MR Egger	3	-0.0936653	0.101453	0.525395	-0.292513	0.105182	0.910587	0.746386	1.11091
eqtl-a-ENSG00000008517	ebi-a-GCST90044902	Polycystic ovary syndrome	IL32	Weighted median	3	0.0089932	0.063265	0.886961	-0.115006	0.132993	1.00903	0.891361	1.14224
eqtl-a-ENSG00000008517	ebi-a-GCST90044902	Polycystic ovary syndrome	IL32	Inverse variance weighted	3	0.0142835	0.0624901	0.819201	-0.108197	0.136764	1.01439	0.897451	1.14656
eqtl-a-ENSG00000008517	ebi-a-GCST90044902	Polycystic ovary syndrome	IL32	Simple mode	3	0.269678	0.186307	0.284718	-0.0954827	0.634839	1.30954	0.908934	1.88672
eqtl-a-ENSG00000008517	ebi-a-GCST90044902	Polycystic ovary syndrome	IL32	Weighted mode	3	-0.0068502	0.0621471	0.922295	-0.128659	0.114958	0.993173	0.879274	1.12183
eqtl-a-ENSG00000009335	ebi-a-GCST90044902	Polycystic ovary syndrome	UBE3C	MR Egger	4	0.00936572	0.145277	0.954462	-0.275378	0.29411	1.00941	0.759285	1.34193
eqtl-a-ENSG00000009335	ebi-a-GCST90044902	Polycystic ovary syndrome	UBE3C	Weighted median	4	-0.005532	0.0684543	0.935591	-0.139703	0.128638	0.994483	0.869617	1.13728
eqtl-a-ENSG00000009335	ebi-a-GCST90044902	Polycystic ovary syndrome	UBE3C	Inverse variance weighted	4	-0.0088868	0.0655919	0.892228	-0.137447	0.119673	0.991153	0.871581	1.12713
eqtl-a-ENSG00000009335	ebi-a-GCST90044902	Polycystic ovary syndrome	UBE3C	Simple mode	4	-0.0088076	0.12011	0.94616	-0.244223	0.226608	0.991231	0.783313	1.25434
eqtl-a-ENSG00000009335	ebi-a-GCST90044902	Polycystic ovary syndrome	UBE3C	Weighted mode	4	-0.0057291	0.0642945	0.934612	-0.131746	0.120288	0.994287	0.876563	1.12782
eqtl-a-ENSG00000009790	ebi-a-GCST90044902	Polycystic ovary syndrome	TRAF3IP3	MR Egger	3	0.149977	0.200039	0.590441	-0.2421	0.542054	1.16181	0.784978	1.71954
eqtl-a-ENSG00000009790	ebi-a-GCST90044902	Polycystic ovary syndrome	TRAF3IP3	Weighted median	3	0.10421	0.0620002	0.0928026	-0.0173107	0.22573	1.10983	0.982838	1.25324
eqtl-a-ENSG00000009790	ebi-a-GCST90044902	Polycystic ovary syndrome	TRAF3IP3	Inverse variance weighted	3	0.0976242	0.0768616	0.204038	-0.0530244	0.248273	1.10255	0.948357	1.28181
eqtl-a-ENSG00000009790	ebi-a-GCST90044902	Polycystic ovary syndrome	TRAF3IP3	Simple mode	3	0.188515	0.109808	0.228158	-0.0267081	0.403739	1.20746	0.973645	1.49741
eqtl-a-ENSG00000009790	ebi-a-GCST90044902	Polycystic ovary syndrome	TRAF3IP3	Weighted mode	3	0.141547	0.0624244	0.151502	0.0191955	0.263899	1.15205	1.01938	1.302
eqtl-a-ENSG00000009830	ebi-a-GCST90044902	Polycystic ovary syndrome	POMT2	Inverse variance weighted	2	-0.0046697	0.107992	0.965509	-0.216335	0.206995	0.995341	0.805466	1.22998
eqtl-a-ENSG00000010030	ebi-a-GCST90044902	Polycystic ovary syndrome	ETV7	MR Egger	3	0.0890031	0.110707	0.568916	-0.127983	0.305989	1.09308	0.879868	1.35797
eqtl-a-ENSG00000010030	ebi-a-GCST90044902	Polycystic ovary syndrome	ETV7	Weighted median	3	0.0304633	0.0446082	0.494664	-0.0569687	0.117895	1.03093	0.944624	1.12513
eqtl-a-ENSG00000010030	ebi-a-GCST90044902	Polycystic ovary syndrome	ETV7	Inverse variance weighted	3	0.028675	0.0425188	0.500051	-0.0546617	0.112012	1.02909	0.946805	1.11853
eqtl-a-ENSG00000010030	ebi-a-GCST90044902	Polycystic ovary syndrome	ETV7	Simple mode	3	0.0300006	0.0527433	0.626847	-0.0733762	0.133377	1.03046	0.929251	1.14268
eqtl-a-ENSG00000010030	ebi-a-GCST90044902	Polycystic ovary syndrome	ETV7	Weighted mode	3	0.0311448	0.0500636	0.597342	-0.0669799	0.12927	1.03163	0.935214	1.138
eqtl-a-ENSG00000010165	ebi-a-GCST90044902	Polycystic ovary syndrome	METTL13	MR Egger	4	0.110068	0.118285	0.45033	-0.121771	0.341907	1.11635	0.885351	1.40763
eqtl-a-ENSG00000010165	ebi-a-GCST90044902	Polycystic ovary syndrome	METTL13	Weighted median	4	-0.0027946	0.0631976	0.964729	-0.126662	0.121073	0.997209	0.881031	1.12871
eqtl-a-ENSG00000010165	ebi-a-GCST90044902	Polycystic ovary syndrome	METTL13	Inverse variance weighted	4	-0.0254469	0.059693	0.669892	-0.142445	0.0915514	0.974874	0.867235	1.09587
eqtl-a-ENSG00000010165	ebi-a-GCST90044902	Polycystic ovary syndrome	METTL13	Simple mode	4	-0.0564606	0.108353	0.638332	-0.268833	0.155912	0.945104	0.764271	1.16872
eqtl-a-ENSG00000010165	ebi-a-GCST90044902	Polycystic ovary syndrome	METTL13	Weighted mode	4	-0.0003695	0.0638587	0.995746	-0.125533	0.124794	0.999631	0.882027	1.13291
eqtl-a-ENSG00000010219	ebi-a-GCST90044902	Polycystic ovary syndrome	DYRK4	Inverse variance weighted	2	-0.142006	0.0813203	0.0807661	-0.301394	0.0173816	0.867616	0.739786	1.01753
eqtl-a-ENSG00000010270	ebi-a-GCST90044902	Polycystic ovary syndrome	STARD3NL	MR Egger	3	-0.145061	0.191863	0.587871	-0.521113	0.230991	0.86497	0.593859	1.25985
eqtl-a-ENSG00000010270	ebi-a-GCST90044902	Polycystic ovary syndrome	STARD3NL	Weighted median	3	-0.0197334	0.0890012	0.824531	-0.194176	0.154709	0.98046	0.823513	1.16732
eqtl-a-ENSG00000010270	ebi-a-GCST90044902	Polycystic ovary syndrome	STARD3NL	Inverse variance weighted	3	0.00359143	0.0851039	0.966339	-0.163212	0.170395	1.0036	0.849411	1.18577
eqtl-a-ENSG00000010270	ebi-a-GCST90044902	Polycystic ovary syndrome	STARD3NL	Simple mode	3	-0.0073469	0.123786	0.958069	-0.249967	0.235273	0.99268	0.778826	1.26525
eqtl-a-ENSG00000010270	ebi-a-GCST90044902	Polycystic ovary syndrome	STARD3NL	Weighted mode	3	-0.0256847	0.0886307	0.799256	-0.199401	0.148032	0.974642	0.819221	1.15955
eqtl-a-ENSG00000010278	ebi-a-GCST90044902	Polycystic ovary syndrome	CD9	MR Egger	6	0.0667229	0.054149	0.285349	-0.0394091	0.172855	1.069	0.961357	1.18869
eqtl-a-ENSG00000010278	ebi-a-GCST90044902	Polycystic ovary syndrome	CD9	Weighted median	6	-0.0031062	0.0399755	0.938065	-0.0814582	0.0752458	0.996899	0.921771	1.07815
eqtl-a-ENSG00000010278	ebi-a-GCST90044902	Polycystic ovary syndrome	CD9	Inverse variance weighted	6	-0.0067199	0.0398525	0.866095	-0.0848308	0.071391	0.993303	0.918668	1.074
eqtl-a-ENSG00000010278	ebi-a-GCST90044902	Polycystic ovary syndrome	CD9	Simple mode	6	-0.0519827	0.055077	0.388598	-0.159934	0.0559681	0.949345	0.8522	1.05756
eqtl-a-ENSG00000010278	ebi-a-GCST90044902	Polycystic ovary syndrome	CD9	Weighted mode	6	-0.0152028	0.038776	0.711162	-0.0912038	0.0607982	0.984912	0.912832	1.06268
eqtl-a-ENSG00000010292	ebi-a-GCST90044902	Polycystic ovary syndrome	NCAPD2	MR Egger	4	0.0736208	0.141829	0.655431	-0.204364	0.351606	1.0764	0.815166	1.42135
eqtl-a-ENSG00000010292	ebi-a-GCST90044902	Polycystic ovary syndrome	NCAPD2	Weighted median	4	0.0521721	0.0369903	0.158413	-0.0203288	0.124673	1.05356	0.979876	1.13278
eqtl-a-ENSG00000010292	ebi-a-GCST90044902	Polycystic ovary syndrome	NCAPD2	Inverse variance weighted	4	0.0616913	0.0660779	0.350502	-0.0678213	0.191204	1.06363	0.934427	1.21071
eqtl-a-ENSG00000010292	ebi-a-GCST90044902	Polycystic ovary syndrome	NCAPD2	Simple mode	4	0.035868	0.0533858	0.549782	-0.0687681	0.140504	1.03652	0.933543	1.15085
eqtl-a-ENSG00000010292	ebi-a-GCST90044902	Polycystic ovary syndrome	NCAPD2	Weighted mode	4	0.0518368	0.037997	0.265822	-0.0226373	0.126311	1.0532	0.977617	1.13463
eqtl-a-ENSG00000010295	ebi-a-GCST90044902	Polycystic ovary syndrome	IFFO1	Inverse variance weighted	2	0.113942	0.137115	0.405976	-0.154803	0.382687	1.12069	0.856584	1.46622
eqtl-a-ENSG00000010327	ebi-a-GCST90044902	Polycystic ovary syndrome	STAB1	MR Egger	12	0.148298	0.115693	0.228826	-0.0784608	0.375058	1.15986	0.924538	1.45508
eqtl-a-ENSG00000010327	ebi-a-GCST90044902	Polycystic ovary syndrome	STAB1	Weighted median	12	0.0837612	0.0751866	0.26526	-0.0636045	0.231127	1.08737	0.938376	1.26002
eqtl-a-ENSG00000010327	ebi-a-GCST90044902	Polycystic ovary syndrome	STAB1	Inverse variance weighted	12	-0.0171734	0.087115	0.843722	-0.187919	0.153572	0.982973	0.828682	1.16599
eqtl-a-ENSG00000010327	ebi-a-GCST90044902	Polycystic ovary syndrome	STAB1	Simple mode	12	-0.0213846	0.144231	0.884816	-0.304078	0.261309	0.978842	0.737803	1.29863
eqtl-a-ENSG00000010327	ebi-a-GCST90044902	Polycystic ovary syndrome	STAB1	Weighted mode	12	0.0972869	0.0749715	0.220959	-0.0496572	0.244231	1.10218	0.951556	1.27664
eqtl-a-ENSG00000010539	ebi-a-GCST90044902	Polycystic ovary syndrome	ZNF200	MR Egger	3	-0.0881074	0.178428	0.707999	-0.437826	0.261611	0.915663	0.645438	1.29902
eqtl-a-ENSG00000010539	ebi-a-GCST90044902	Polycystic ovary syndrome	ZNF200	Weighted median	3	-0.0471085	0.068889	0.494081	-0.182131	0.0879139	0.953984	0.833492	1.09189
eqtl-a-ENSG00000010539	ebi-a-GCST90044902	Polycystic ovary syndrome	ZNF200	Inverse variance weighted	3	-0.0409693	0.0703393	0.560261	-0.178834	0.0968956	0.959859	0.836244	1.10175
eqtl-a-ENSG00000010539	ebi-a-GCST90044902	Polycystic ovary syndrome	ZNF200	Simple mode	3	-0.116673	0.128773	0.46055	-0.369069	0.135723	0.889876	0.691378	1.14536
eqtl-a-ENSG00000010539	ebi-a-GCST90044902	Polycystic ovary syndrome	ZNF200	Weighted mode	3	-0.0481385	0.072172	0.573426	-0.189596	0.0933187	0.953002	0.827294	1.09781
eqtl-a-ENSG00000010610	ebi-a-GCST90044902	Polycystic ovary syndrome	CD4	MR Egger	3	0.200738	0.215872	0.523116	-0.222371	0.623847	1.2223	0.800618	1.86609
eqtl-a-ENSG00000010610	ebi-a-GCST90044902	Polycystic ovary syndrome	CD4	Weighted median	3	-0.0268808	0.154279	0.861681	-0.329268	0.275506	0.973477	0.71945	1.3172
eqtl-a-ENSG00000010610	ebi-a-GCST90044902	Polycystic ovary syndrome	CD4	Inverse variance weighted	3	-0.105535	0.178876	0.555198	-0.456132	0.245062	0.899843	0.63373	1.2777
eqtl-a-ENSG00000010610	ebi-a-GCST90044902	Polycystic ovary syndrome	CD4	Simple mode	3	-0.0489943	0.254162	0.864941	-0.547151	0.449163	0.952187	0.578596	1.567
eqtl-a-ENSG00000010610	ebi-a-GCST90044902	Polycystic ovary syndrome	CD4	Weighted mode	3	0.0100733	0.161552	0.955952	-0.306569	0.326716	1.01012	0.735968	1.38641
eqtl-a-ENSG00000010626	ebi-a-GCST90044902	Polycystic ovary syndrome	LRRC23	MR Egger	3	-0.0571458	0.185322	0.809582	-0.420378	0.306086	0.944456	0.656799	1.3581
eqtl-a-ENSG00000010626	ebi-a-GCST90044902	Polycystic ovary syndrome	LRRC23	Weighted median	3	-0.0082353	0.0563074	0.88372	-0.118598	0.102127	0.991799	0.888165	1.10752
eqtl-a-ENSG00000010626	ebi-a-GCST90044902	Polycystic ovary syndrome	LRRC23	Inverse variance weighted	3	-0.0002955	0.054795	0.995698	-0.107694	0.107103	0.999705	0.897903	1.11305
eqtl-a-ENSG00000010626	ebi-a-GCST90044902	Polycystic ovary syndrome	LRRC23	Simple mode	3	-0.0252817	0.105101	0.832316	-0.231279	0.180716	0.975035	0.793518	1.19807
eqtl-a-ENSG00000010626	ebi-a-GCST90044902	Polycystic ovary syndrome	LRRC23	Weighted mode	3	-0.0091994	0.0611606	0.894238	-0.129074	0.110675	0.990843	0.878909	1.11703
eqtl-a-ENSG00000010810	ebi-a-GCST90044902	Polycystic ovary syndrome	FYN	MR Egger	3	0.428838	0.499586	0.548418	-0.55035	1.40803	1.53547	0.576748	4.08788
eqtl-a-ENSG00000010810	ebi-a-GCST90044902	Polycystic ovary syndrome	FYN	Weighted median	3	0.248009	0.146766	0.0910625	-0.0396534	0.535671	1.28147	0.961122	1.70859
eqtl-a-ENSG00000010810	ebi-a-GCST90044902	Polycystic ovary syndrome	FYN	Inverse variance weighted	3	0.238035	0.14081	0.090938	-0.0379524	0.514022	1.26875	0.962759	1.672
eqtl-a-ENSG00000010810	ebi-a-GCST90044902	Polycystic ovary syndrome	FYN	Simple mode	3	0.170091	0.214238	0.510469	-0.249815	0.589997	1.18541	0.778945	1.80398
eqtl-a-ENSG00000010810	ebi-a-GCST90044902	Polycystic ovary syndrome	FYN	Weighted mode	3	0.283706	0.168451	0.234179	-0.0464581	0.613869	1.32804	0.954605	1.84757
eqtl-a-ENSG00000011007	ebi-a-GCST90044902	Polycystic ovary syndrome	ELOA	Inverse variance weighted	2	-0.212211	0.234205	0.364888	-0.671252	0.246831	0.808794	0.511068	1.27996
eqtl-a-ENSG00000011021	ebi-a-GCST90044902	Polycystic ovary syndrome	CLCN6	MR Egger	3	0.0237791	0.127811	0.882896	-0.22673	0.274288	1.02406	0.797136	1.31559
eqtl-a-ENSG00000011021	ebi-a-GCST90044902	Polycystic ovary syndrome	CLCN6	Weighted median	3	-0.0048347	0.0604097	0.936211	-0.123238	0.113568	0.995177	0.884054	1.12027
eqtl-a-ENSG00000011021	ebi-a-GCST90044902	Polycystic ovary syndrome	CLCN6	Inverse variance weighted	3	0.00192697	0.0585543	0.973747	-0.11284	0.116694	1.00193	0.893294	1.12377
eqtl-a-ENSG00000011021	ebi-a-GCST90044902	Polycystic ovary syndrome	CLCN6	Simple mode	3	-0.0368599	0.0847314	0.70599	-0.202933	0.129214	0.963811	0.816333	1.13793
eqtl-a-ENSG00000011021	ebi-a-GCST90044902	Polycystic ovary syndrome	CLCN6	Weighted mode	3	-0.0037565	0.069225	0.961657	-0.139437	0.131924	0.996251	0.869847	1.14102
eqtl-a-ENSG00000011105	ebi-a-GCST90044902	Polycystic ovary syndrome	TSPAN9	MR Egger	14	0.0909607	0.0845901	0.303381	-0.0748358	0.256757	1.09523	0.927896	1.29273
eqtl-a-ENSG00000011105	ebi-a-GCST90044902	Polycystic ovary syndrome	TSPAN9	Weighted median	14	0.0193397	0.0486728	0.691115	-0.0760589	0.114738	1.01953	0.926762	1.12158
eqtl-a-ENSG00000011105	ebi-a-GCST90044902	Polycystic ovary syndrome	TSPAN9	Inverse variance weighted	14	-0.0032872	0.051998	0.949592	-0.105203	0.0986288	0.996718	0.900142	1.10366
eqtl-a-ENSG00000011105	ebi-a-GCST90044902	Polycystic ovary syndrome	TSPAN9	Simple mode	14	-0.017845	0.0905269	0.84678	-0.195278	0.159588	0.982313	0.822606	1.17303
eqtl-a-ENSG00000011105	ebi-a-GCST90044902	Polycystic ovary syndrome	TSPAN9	Weighted mode	14	0.0205068	0.0467722	0.668265	-0.0711666	0.11218	1.02072	0.931307	1.11871
eqtl-a-ENSG00000011114	ebi-a-GCST90044902	Polycystic ovary syndrome	BTBD7	MR Egger	3	0.233757	0.186991	0.429529	-0.132745	0.600258	1.26334	0.875688	1.82259
eqtl-a-ENSG00000011114	ebi-a-GCST90044902	Polycystic ovary syndrome	BTBD7	Weighted median	3	-0.0299349	0.0832971	0.719315	-0.193197	0.133327	0.970509	0.824319	1.14262
eqtl-a-ENSG00000011114	ebi-a-GCST90044902	Polycystic ovary syndrome	BTBD7	Inverse variance weighted	3	-0.0424803	0.0948007	0.65408	-0.22829	0.143329	0.958409	0.795894	1.15411
eqtl-a-ENSG00000011114	ebi-a-GCST90044902	Polycystic ovary syndrome	BTBD7	Simple mode	3	-0.237259	0.175408	0.308807	-0.581059	0.106541	0.788787	0.559306	1.11242
eqtl-a-ENSG00000011114	ebi-a-GCST90044902	Polycystic ovary syndrome	BTBD7	Weighted mode	3	0.00918986	0.0905198	0.928397	-0.168229	0.186609	1.00923	0.84516	1.20516
eqtl-a-ENSG00000011198	ebi-a-GCST90044902	Polycystic ovary syndrome	ABHD5	MR Egger	4	0.050751	0.227288	0.844042	-0.394733	0.496235	1.05206	0.67386	1.64253
eqtl-a-ENSG00000011198	ebi-a-GCST90044902	Polycystic ovary syndrome	ABHD5	Weighted median	4	-0.100558	0.089101	0.259075	-0.275196	0.0740803	0.904333	0.759423	1.07689
eqtl-a-ENSG00000011198	ebi-a-GCST90044902	Polycystic ovary syndrome	ABHD5	Inverse variance weighted	4	-0.123643	0.0858815	0.149955	-0.29197	0.044685	0.883696	0.746791	1.0457
eqtl-a-ENSG00000011198	ebi-a-GCST90044902	Polycystic ovary syndrome	ABHD5	Simple mode	4	-0.0338189	0.156089	0.842367	-0.339753	0.272115	0.966747	0.711946	1.31274
eqtl-a-ENSG00000011198	ebi-a-GCST90044902	Polycystic ovary syndrome	ABHD5	Weighted mode	4	-0.0953313	0.0980782	0.402746	-0.287565	0.0969019	0.909072	0.750088	1.10175
eqtl-a-ENSG00000011295	ebi-a-GCST90044902	Polycystic ovary syndrome	TTC19	Wald ratio	1	-0.0136529	0.0789139	0.862643	-0.168324	0.141018	0.98644	0.84508	1.15145
eqtl-a-ENSG00000011376	ebi-a-GCST90044902	Polycystic ovary syndrome	LARS2	MR Egger	3	-0.384138	0.513901	0.591356	-1.39138	0.623107	0.681037	0.248731	1.86471
eqtl-a-ENSG00000011376	ebi-a-GCST90044902	Polycystic ovary syndrome	LARS2	Weighted median	3	-0.0272338	0.0685712	0.691249	-0.161633	0.107166	0.973134	0.850753	1.11312
eqtl-a-ENSG00000011376	ebi-a-GCST90044902	Polycystic ovary syndrome	LARS2	Inverse variance weighted	3	-0.020107	0.067006	0.764118	-0.151439	0.111225	0.980094	0.85947	1.11765
eqtl-a-ENSG00000011376	ebi-a-GCST90044902	Polycystic ovary syndrome	LARS2	Simple mode	3	-0.0054362	0.127928	0.969966	-0.256175	0.245303	0.994579	0.774006	1.27801
eqtl-a-ENSG00000011376	ebi-a-GCST90044902	Polycystic ovary syndrome	LARS2	Weighted mode	3	-0.0291302	0.0685527	0.712237	-0.163494	0.105233	0.97129	0.849172	1.11097
eqtl-a-ENSG00000011405	ebi-a-GCST90044902	Polycystic ovary syndrome	PIK3C2A	Inverse variance weighted	2	-0.335106	0.18903	0.0762674	-0.705604	0.0353927	0.715263	0.49381	1.03603
eqtl-a-ENSG00000011422	ebi-a-GCST90044902	Polycystic ovary syndrome	PLAUR	MR Egger	7	0.169788	0.274912	0.563874	-0.36904	0.708615	1.18505	0.691398	2.03118
eqtl-a-ENSG00000011422	ebi-a-GCST90044902	Polycystic ovary syndrome	PLAUR	Weighted median	7	-0.0669906	0.104041	0.51965	-0.270912	0.13693	0.935204	0.762684	1.14675
eqtl-a-ENSG00000011422	ebi-a-GCST90044902	Polycystic ovary syndrome	PLAUR	Inverse variance weighted	7	-0.0014633	0.0824253	0.985835	-0.163017	0.16009	0.998538	0.849577	1.17362
eqtl-a-ENSG00000011422	ebi-a-GCST90044902	Polycystic ovary syndrome	PLAUR	Simple mode	7	-0.111742	0.147933	0.478628	-0.401691	0.178207	0.894275	0.669187	1.19507
eqtl-a-ENSG00000011422	ebi-a-GCST90044902	Polycystic ovary syndrome	PLAUR	Weighted mode	7	-0.0872907	0.11612	0.480653	-0.314887	0.140305	0.916411	0.729871	1.15063
eqtl-a-ENSG00000012061	ebi-a-GCST90044902	Polycystic ovary syndrome	ERCC1	MR Egger	3	-0.158662	0.0974413	0.350621	-0.349647	0.0323227	0.853284	0.704937	1.03285
eqtl-a-ENSG00000012061	ebi-a-GCST90044902	Polycystic ovary syndrome	ERCC1	Weighted median	3	-0.128162	0.0677587	0.0585644	-0.260969	0.00464492	0.879711	0.770305	1.00466
eqtl-a-ENSG00000012061	ebi-a-GCST90044902	Polycystic ovary syndrome	ERCC1	Inverse variance weighted	3	-0.126328	0.0637434	0.0474986	-0.251265	-0.0013913	0.881325	0.777816	0.99861
eqtl-a-ENSG00000012061	ebi-a-GCST90044902	Polycystic ovary syndrome	ERCC1	Simple mode	3	-0.0054032	0.137646	0.972254	-0.275189	0.264382	0.994611	0.759429	1.30263
eqtl-a-ENSG00000012061	ebi-a-GCST90044902	Polycystic ovary syndrome	ERCC1	Weighted mode	3	-0.134623	0.0635253	0.168206	-0.259132	-0.0101129	0.874046	0.771721	0.989938
eqtl-a-ENSG00000012124	ebi-a-GCST90044902	Polycystic ovary syndrome	CD22	MR Egger	6	0.0387566	0.177728	0.83805	-0.309589	0.387103	1.03952	0.733748	1.47271
eqtl-a-ENSG00000012124	ebi-a-GCST90044902	Polycystic ovary syndrome	CD22	Weighted median	6	-0.100234	0.105617	0.342605	-0.307243	0.106775	0.904626	0.735472	1.11268
eqtl-a-ENSG00000012124	ebi-a-GCST90044902	Polycystic ovary syndrome	CD22	Inverse variance weighted	6	-0.172907	0.0915123	0.0588322	-0.352272	0.00645664	0.841215	0.703089	1.00648
eqtl-a-ENSG00000012124	ebi-a-GCST90044902	Polycystic ovary syndrome	CD22	Simple mode	6	-0.124726	0.182782	0.525325	-0.482979	0.233527	0.882739	0.616943	1.26305
eqtl-a-ENSG00000012124	ebi-a-GCST90044902	Polycystic ovary syndrome	CD22	Weighted mode	6	-0.089386	0.115755	0.474893	-0.316265	0.137493	0.914493	0.728866	1.14739
eqtl-a-ENSG00000012223	ebi-a-GCST90044902	Polycystic ovary syndrome	LTF	MR Egger	6	-0.564558	0.541996	0.356399	-1.62687	0.497754	0.568612	0.196544	1.64502
eqtl-a-ENSG00000012223	ebi-a-GCST90044902	Polycystic ovary syndrome	LTF	Weighted median	6	0.0735734	0.125046	0.556284	-0.171517	0.318664	1.07635	0.842386	1.37529
eqtl-a-ENSG00000012223	ebi-a-GCST90044902	Polycystic ovary syndrome	LTF	Inverse variance weighted	6	0.0952302	0.0973052	0.327741	-0.0954881	0.285948	1.09991	0.908929	1.33102
eqtl-a-ENSG00000012223	ebi-a-GCST90044902	Polycystic ovary syndrome	LTF	Simple mode	6	0.0342577	0.176481	0.853725	-0.311644	0.38016	1.03485	0.732242	1.46252
eqtl-a-ENSG00000012223	ebi-a-GCST90044902	Polycystic ovary syndrome	LTF	Weighted mode	6	0.0589297	0.14485	0.700961	-0.224976	0.342835	1.0607	0.798535	1.40894
eqtl-a-ENSG00000012232	ebi-a-GCST90044902	Polycystic ovary syndrome	EXTL3	MR Egger	7	-0.0796097	0.353403	0.83069	-0.772279	0.61306	0.923477	0.461959	1.84607
eqtl-a-ENSG00000012232	ebi-a-GCST90044902	Polycystic ovary syndrome	EXTL3	Weighted median	7	-0.0273891	0.113512	0.809332	-0.249873	0.195095	0.972983	0.7789	1.21543
eqtl-a-ENSG00000012232	ebi-a-GCST90044902	Polycystic ovary syndrome	EXTL3	Inverse variance weighted	7	-0.0521496	0.0992651	0.599336	-0.246709	0.14241	0.949187	0.781368	1.15305
eqtl-a-ENSG00000012232	ebi-a-GCST90044902	Polycystic ovary syndrome	EXTL3	Simple mode	7	-0.227311	0.206484	0.313148	-0.632019	0.177397	0.796673	0.531518	1.19411
eqtl-a-ENSG00000012232	ebi-a-GCST90044902	Polycystic ovary syndrome	EXTL3	Weighted mode	7	0.0524145	0.165704	0.762479	-0.272365	0.377194	1.05381	0.761576	1.45819
eqtl-a-ENSG00000012660	ebi-a-GCST90044902	Polycystic ovary syndrome	ELOVL5	MR Egger	3	-0.125248	0.507973	0.846102	-1.12088	0.87038	0.882278	0.325994	2.38782
eqtl-a-ENSG00000012660	ebi-a-GCST90044902	Polycystic ovary syndrome	ELOVL5	Weighted median	3	0.00679996	0.101665	0.946672	-0.192463	0.206063	1.00682	0.824925	1.22883
eqtl-a-ENSG00000012660	ebi-a-GCST90044902	Polycystic ovary syndrome	ELOVL5	Inverse variance weighted	3	0.0266611	0.119937	0.824086	-0.208415	0.261737	1.02702	0.81187	1.29919
eqtl-a-ENSG00000012660	ebi-a-GCST90044902	Polycystic ovary syndrome	ELOVL5	Simple mode	3	-0.112331	0.181334	0.598774	-0.467746	0.243085	0.893749	0.626413	1.27518
eqtl-a-ENSG00000012660	ebi-a-GCST90044902	Polycystic ovary syndrome	ELOVL5	Weighted mode	3	0.00380548	0.10518	0.974425	-0.202347	0.209958	1.00381	0.816811	1.23363
eqtl-a-ENSG00000012779	ebi-a-GCST90044902	Polycystic ovary syndrome	ALOX5	MR Egger	6	0.232437	0.167496	0.237525	-0.0958553	0.56073	1.26167	0.908595	1.75195
eqtl-a-ENSG00000012779	ebi-a-GCST90044902	Polycystic ovary syndrome	ALOX5	Weighted median	6	-0.0990431	0.0735146	0.177897	-0.243132	0.0450455	0.905704	0.784168	1.04608
eqtl-a-ENSG00000012779	ebi-a-GCST90044902	Polycystic ovary syndrome	ALOX5	Inverse variance weighted	6	-0.0807831	0.122932	0.511092	-0.321729	0.160163	0.922394	0.724895	1.1737
eqtl-a-ENSG00000012779	ebi-a-GCST90044902	Polycystic ovary syndrome	ALOX5	Simple mode	6	-0.15208	0.118332	0.255033	-0.38401	0.0798505	0.85892	0.681125	1.08313
eqtl-a-ENSG00000012779	ebi-a-GCST90044902	Polycystic ovary syndrome	ALOX5	Weighted mode	6	-0.100663	0.0790983	0.259114	-0.255696	0.0543696	0.904238	0.774377	1.05587
eqtl-a-ENSG00000012822	ebi-a-GCST90044902	Polycystic ovary syndrome	CALCOCO1	MR Egger	4	-0.0631888	0.399075	0.888733	-0.845376	0.718999	0.938766	0.429396	2.05238
eqtl-a-ENSG00000012822	ebi-a-GCST90044902	Polycystic ovary syndrome	CALCOCO1	Weighted median	4	-0.0372503	0.151908	0.806289	-0.33499	0.26049	0.963435	0.715345	1.29757
eqtl-a-ENSG00000012822	ebi-a-GCST90044902	Polycystic ovary syndrome	CALCOCO1	Inverse variance weighted	4	-0.0503887	0.13344	0.705718	-0.311931	0.211153	0.95086	0.732032	1.2351
eqtl-a-ENSG00000012822	ebi-a-GCST90044902	Polycystic ovary syndrome	CALCOCO1	Simple mode	4	0.087742	0.237529	0.736366	-0.377814	0.553298	1.09171	0.685358	1.73898
eqtl-a-ENSG00000012822	ebi-a-GCST90044902	Polycystic ovary syndrome	CALCOCO1	Weighted mode	4	0.0280347	0.174702	0.882706	-0.314381	0.37045	1.02843	0.730241	1.44839
eqtl-a-ENSG00000013016	ebi-a-GCST90044902	Polycystic ovary syndrome	EHD3	MR Egger	4	0.158974	0.16625	0.439867	-0.166876	0.484825	1.17231	0.846304	1.62389
eqtl-a-ENSG00000013016	ebi-a-GCST90044902	Polycystic ovary syndrome	EHD3	Weighted median	4	0.0246253	0.0717058	0.731282	-0.115918	0.165169	1.02493	0.890548	1.17959
eqtl-a-ENSG00000013016	ebi-a-GCST90044902	Polycystic ovary syndrome	EHD3	Inverse variance weighted	4	-0.0003388	0.06484	0.995831	-0.127425	0.126748	0.999661	0.880359	1.13513
eqtl-a-ENSG00000013016	ebi-a-GCST90044902	Polycystic ovary syndrome	EHD3	Simple mode	4	0.0141152	0.0930268	0.889027	-0.168217	0.196448	1.01422	0.84517	1.21707
eqtl-a-ENSG00000013016	ebi-a-GCST90044902	Polycystic ovary syndrome	EHD3	Weighted mode	4	0.0254421	0.0749125	0.756526	-0.121386	0.17227	1.02577	0.885692	1.188
eqtl-a-ENSG00000013288	ebi-a-GCST90044902	Polycystic ovary syndrome	MAN2B2	Inverse variance weighted	2	0.107162	0.0593542	0.0710024	-0.0091725	0.223496	1.11311	0.990869	1.25044
eqtl-a-ENSG00000013306	ebi-a-GCST90044902	Polycystic ovary syndrome	SLC25A39	MR Egger	6	0.171716	0.310636	0.609845	-0.43713	0.780562	1.18734	0.645887	2.1827
eqtl-a-ENSG00000013306	ebi-a-GCST90044902	Polycystic ovary syndrome	SLC25A39	Weighted median	6	0.0821087	0.12078	0.496618	-0.15462	0.318838	1.08557	0.85674	1.37553
eqtl-a-ENSG00000013306	ebi-a-GCST90044902	Polycystic ovary syndrome	SLC25A39	Inverse variance weighted	6	0.0596122	0.104523	0.568457	-0.145253	0.264477	1.06142	0.864804	1.30275
eqtl-a-ENSG00000013306	ebi-a-GCST90044902	Polycystic ovary syndrome	SLC25A39	Simple mode	6	0.00092355	0.175202	0.995998	-0.342472	0.344319	1.00092	0.710013	1.41103
eqtl-a-ENSG00000013306	ebi-a-GCST90044902	Polycystic ovary syndrome	SLC25A39	Weighted mode	6	0.0873886	0.140915	0.562327	-0.188806	0.363583	1.09132	0.827947	1.43847
eqtl-a-ENSG00000013374	ebi-a-GCST90044902	Polycystic ovary syndrome	NUB1	MR Egger	5	-0.0138981	0.15317	0.933421	-0.314112	0.286316	0.986198	0.730437	1.33151
eqtl-a-ENSG00000013374	ebi-a-GCST90044902	Polycystic ovary syndrome	NUB1	Weighted median	5	-0.0229456	0.0835737	0.783658	-0.18675	0.140859	0.977316	0.829651	1.15126
eqtl-a-ENSG00000013374	ebi-a-GCST90044902	Polycystic ovary syndrome	NUB1	Inverse variance weighted	5	-0.0324279	0.0746886	0.664161	-0.178817	0.113962	0.968092	0.836259	1.12071
eqtl-a-ENSG00000013374	ebi-a-GCST90044902	Polycystic ovary syndrome	NUB1	Simple mode	5	-0.0415019	0.119632	0.746138	-0.27598	0.192976	0.959348	0.758828	1.21285
eqtl-a-ENSG00000013374	ebi-a-GCST90044902	Polycystic ovary syndrome	NUB1	Weighted mode	5	-0.014218	0.0878515	0.879277	-0.186407	0.157971	0.985883	0.829936	1.17113
eqtl-a-ENSG00000013523	ebi-a-GCST90044902	Polycystic ovary syndrome	ANGEL1	Inverse variance weighted	2	0.0830523	0.0567377	0.14325	-0.0281535	0.194258	1.0866	0.972239	1.21441
eqtl-a-ENSG00000013561	ebi-a-GCST90044902	Polycystic ovary syndrome	RNF14	MR Egger	3	-0.226831	0.204066	0.466397	-0.6268	0.173137	0.797055	0.534299	1.18903
eqtl-a-ENSG00000013561	ebi-a-GCST90044902	Polycystic ovary syndrome	RNF14	Weighted median	3	-0.0782161	0.047839	0.102052	-0.171981	0.0155484	0.924765	0.841996	1.01567
eqtl-a-ENSG00000013561	ebi-a-GCST90044902	Polycystic ovary syndrome	RNF14	Inverse variance weighted	3	-0.0646292	0.072235	0.370943	-0.20621	0.0769513	0.937415	0.813662	1.07999
eqtl-a-ENSG00000013561	ebi-a-GCST90044902	Polycystic ovary syndrome	RNF14	Simple mode	3	-0.103857	0.0605782	0.228585	-0.22259	0.0148764	0.901354	0.800443	1.01499
eqtl-a-ENSG00000013561	ebi-a-GCST90044902	Polycystic ovary syndrome	RNF14	Weighted mode	3	-0.0769288	0.0533865	0.286296	-0.181566	0.0277087	0.925956	0.833963	1.0281
eqtl-a-ENSG00000013573	ebi-a-GCST90044902	Polycystic ovary syndrome	DDX11	MR Egger	4	-0.171981	0.134728	0.32996	-0.436048	0.092086	0.841995	0.646587	1.09646
eqtl-a-ENSG00000013573	ebi-a-GCST90044902	Polycystic ovary syndrome	DDX11	Weighted median	4	-0.0277016	0.0655275	0.67248	-0.156136	0.100732	0.972679	0.855443	1.10598
eqtl-a-ENSG00000013573	ebi-a-GCST90044902	Polycystic ovary syndrome	DDX11	Inverse variance weighted	4	-0.0234763	0.0795737	0.767974	-0.179441	0.132488	0.976797	0.835738	1.14167
eqtl-a-ENSG00000013573	ebi-a-GCST90044902	Polycystic ovary syndrome	DDX11	Simple mode	4	0.170441	0.193526	0.443322	-0.208871	0.549752	1.18583	0.8115	1.73282
eqtl-a-ENSG00000013573	ebi-a-GCST90044902	Polycystic ovary syndrome	DDX11	Weighted mode	4	-0.103894	0.0647304	0.206831	-0.230766	0.0229773	0.901321	0.793925	1.02324
eqtl-a-ENSG00000013725	ebi-a-GCST90044902	Polycystic ovary syndrome	CD6	MR Egger	6	-0.0438122	0.12277	0.739223	-0.284441	0.196816	0.957134	0.752435	1.21752
eqtl-a-ENSG00000013725	ebi-a-GCST90044902	Polycystic ovary syndrome	CD6	Weighted median	6	-0.0554254	0.0680567	0.415415	-0.188817	0.0779657	0.946083	0.827938	1.08109
eqtl-a-ENSG00000013725	ebi-a-GCST90044902	Polycystic ovary syndrome	CD6	Inverse variance weighted	6	-0.0464861	0.0631177	0.461427	-0.170197	0.0772246	0.954578	0.843499	1.08028
eqtl-a-ENSG00000013725	ebi-a-GCST90044902	Polycystic ovary syndrome	CD6	Simple mode	6	-0.10451	0.119625	0.422283	-0.338976	0.129956	0.900766	0.7125	1.13878
eqtl-a-ENSG00000013725	ebi-a-GCST90044902	Polycystic ovary syndrome	CD6	Weighted mode	6	-0.0551939	0.0719145	0.477447	-0.196146	0.0857585	0.946302	0.821892	1.08954
eqtl-a-ENSG00000013810	ebi-a-GCST90044902	Polycystic ovary syndrome	TACC3	MR Egger	3	0.214934	0.683776	0.806114	-1.12527	1.55514	1.23978	0.324566	4.73573
eqtl-a-ENSG00000013810	ebi-a-GCST90044902	Polycystic ovary syndrome	TACC3	Weighted median	3	0.0459153	0.0659356	0.4862	-0.0833186	0.175149	1.04699	0.920058	1.19142
eqtl-a-ENSG00000013810	ebi-a-GCST90044902	Polycystic ovary syndrome	TACC3	Inverse variance weighted	3	0.0220505	0.107552	0.837554	-0.188751	0.232852	1.0223	0.827993	1.26219
eqtl-a-ENSG00000013810	ebi-a-GCST90044902	Polycystic ovary syndrome	TACC3	Simple mode	3	0.00850303	0.168409	0.964321	-0.321579	0.338585	1.00854	0.725004	1.40296
eqtl-a-ENSG00000013810	ebi-a-GCST90044902	Polycystic ovary syndrome	TACC3	Weighted mode	3	0.0486315	0.0606818	0.506973	-0.0703049	0.167568	1.04983	0.93211	1.18243
eqtl-a-ENSG00000014216	ebi-a-GCST90044902	Polycystic ovary syndrome	CAPN1	Inverse variance weighted	2	0.0362311	0.0650581	0.577593	-0.0912827	0.163745	1.0369	0.91276	1.17791
eqtl-a-ENSG00000014257	ebi-a-GCST90044902	Polycystic ovary syndrome	ACP3	MR Egger	7	0.05045	0.0963019	0.62275	-0.138302	0.239202	1.05174	0.870836	1.27023
eqtl-a-ENSG00000014257	ebi-a-GCST90044902	Polycystic ovary syndrome	ACP3	Weighted median	7	0.0419372	0.0657431	0.523542	-0.0869193	0.170794	1.04283	0.916751	1.18625
eqtl-a-ENSG00000014257	ebi-a-GCST90044902	Polycystic ovary syndrome	ACP3	Inverse variance weighted	7	0.0751753	0.0597191	0.208097	-0.0418742	0.192225	1.07807	0.95899	1.21194
eqtl-a-ENSG00000014257	ebi-a-GCST90044902	Polycystic ovary syndrome	ACP3	Simple mode	7	0.0643436	0.118917	0.60794	-0.168734	0.297421	1.06646	0.844734	1.34638
eqtl-a-ENSG00000014257	ebi-a-GCST90044902	Polycystic ovary syndrome	ACP3	Weighted mode	7	0.045903	0.0687524	0.529182	-0.0888518	0.180658	1.04697	0.914981	1.19801
eqtl-a-ENSG00000014824	ebi-a-GCST90044902	Polycystic ovary syndrome	SLC30A9	Inverse variance weighted	2	0.387178	0.370033	0.295408	-0.338088	1.11244	1.47282	0.713133	3.04178
eqtl-a-ENSG00000014914	ebi-a-GCST90044902	Polycystic ovary syndrome	MTMR11	MR Egger	17	0.216779	0.211853	0.322409	-0.198453	0.63201	1.24207	0.819999	1.88139
eqtl-a-ENSG00000014914	ebi-a-GCST90044902	Polycystic ovary syndrome	MTMR11	Weighted median	17	0.0150903	0.0913671	0.868817	-0.163989	0.19417	1.0152	0.848751	1.2143
eqtl-a-ENSG00000014914	ebi-a-GCST90044902	Polycystic ovary syndrome	MTMR11	Inverse variance weighted	17	0.0622693	0.0767896	0.417419	-0.0882384	0.212777	1.06425	0.915543	1.23711
eqtl-a-ENSG00000014914	ebi-a-GCST90044902	Polycystic ovary syndrome	MTMR11	Simple mode	17	0.00554767	0.142617	0.969452	-0.273982	0.285078	1.00556	0.760346	1.32987
eqtl-a-ENSG00000014914	ebi-a-GCST90044902	Polycystic ovary syndrome	MTMR11	Weighted mode	17	0.0396285	0.114795	0.734432	-0.185369	0.264626	1.04042	0.830797	1.30294
eqtl-a-ENSG00000017483	ebi-a-GCST90044902	Polycystic ovary syndrome	SLC38A5	MR Egger	3	-0.0191055	0.127122	0.905032	-0.268265	0.230054	0.981076	0.764705	1.25867
eqtl-a-ENSG00000017483	ebi-a-GCST90044902	Polycystic ovary syndrome	SLC38A5	Weighted median	3	-0.015997	0.0629148	0.799291	-0.13931	0.107316	0.98413	0.869958	1.11329
eqtl-a-ENSG00000017483	ebi-a-GCST90044902	Polycystic ovary syndrome	SLC38A5	Inverse variance weighted	3	-0.0188816	0.0603102	0.754225	-0.13709	0.0993265	0.981296	0.871892	1.10443
eqtl-a-ENSG00000017483	ebi-a-GCST90044902	Polycystic ovary syndrome	SLC38A5	Simple mode	3	0.0210515	0.102287	0.855988	-0.17943	0.221533	1.02127	0.835746	1.24799
eqtl-a-ENSG00000017483	ebi-a-GCST90044902	Polycystic ovary syndrome	SLC38A5	Weighted mode	3	-0.0219548	0.063949	0.76409	-0.147295	0.103385	0.978284	0.863039	1.10892
eqtl-a-ENSG00000017797	ebi-a-GCST90044902	Polycystic ovary syndrome	RALBP1	MR Egger	6	0.00699834	0.0557152	0.906102	-0.102204	0.1162	1.00702	0.902846	1.12322
eqtl-a-ENSG00000017797	ebi-a-GCST90044902	Polycystic ovary syndrome	RALBP1	Weighted median	6	-0.0029003	0.0436921	0.947075	-0.0885368	0.0827362	0.997104	0.915269	1.08626
eqtl-a-ENSG00000017797	ebi-a-GCST90044902	Polycystic ovary syndrome	RALBP1	Inverse variance weighted	6	0.0227378	0.0396979	0.5668	-0.0550701	0.100546	1.023	0.946419	1.10577
eqtl-a-ENSG00000017797	ebi-a-GCST90044902	Polycystic ovary syndrome	RALBP1	Simple mode	6	-0.0211125	0.136796	0.883381	-0.289233	0.247008	0.979109	0.748838	1.28019
eqtl-a-ENSG00000017797	ebi-a-GCST90044902	Polycystic ovary syndrome	RALBP1	Weighted mode	6	-0.008788	0.0429808	0.846054	-0.0930303	0.0754544	0.991251	0.911166	1.07837
eqtl-a-ENSG00000018280	ebi-a-GCST90044902	Polycystic ovary syndrome	SLC11A1	MR Egger	11	0.0907084	0.0604125	0.167474	-0.0277001	0.209117	1.09495	0.97268	1.23259
eqtl-a-ENSG00000018280	ebi-a-GCST90044902	Polycystic ovary syndrome	SLC11A1	Weighted median	11	0.108302	0.0578729	0.0612936	-0.0051292	0.221733	1.11438	0.994884	1.24824
eqtl-a-ENSG00000018280	ebi-a-GCST90044902	Polycystic ovary syndrome	SLC11A1	Inverse variance weighted	11	0.0830292	0.0436228	0.0569959	-0.0024716	0.16853	1.08657	0.997531	1.18356
eqtl-a-ENSG00000018280	ebi-a-GCST90044902	Polycystic ovary syndrome	SLC11A1	Simple mode	11	0.106036	0.09551	0.29289	-0.0811632	0.293236	1.11186	0.922043	1.34076
eqtl-a-ENSG00000018280	ebi-a-GCST90044902	Polycystic ovary syndrome	SLC11A1	Weighted mode	11	0.112721	0.0583393	0.0821392	-0.0016237	0.227066	1.11932	0.998378	1.25491
eqtl-a-ENSG00000018699	ebi-a-GCST90044902	Polycystic ovary syndrome	TTC27	MR Egger	3	-0.0071786	0.210245	0.978272	-0.419259	0.404902	0.992847	0.657534	1.49916
eqtl-a-ENSG00000018699	ebi-a-GCST90044902	Polycystic ovary syndrome	TTC27	Weighted median	3	0.0568294	0.06479	0.380415	-0.070159	0.183818	1.05848	0.932246	1.2018
eqtl-a-ENSG00000018699	ebi-a-GCST90044902	Polycystic ovary syndrome	TTC27	Inverse variance weighted	3	0.0484092	0.0833484	0.561371	-0.114954	0.211772	1.0496	0.891407	1.23587
eqtl-a-ENSG00000018699	ebi-a-GCST90044902	Polycystic ovary syndrome	TTC27	Simple mode	3	0.1123	0.0936203	0.353153	-0.0711962	0.295795	1.11885	0.931279	1.34419
eqtl-a-ENSG00000018699	ebi-a-GCST90044902	Polycystic ovary syndrome	TTC27	Weighted mode	3	0.0536442	0.0693157	0.519943	-0.0822145	0.189503	1.05511	0.921074	1.20865
eqtl-a-ENSG00000019102	ebi-a-GCST90044902	Polycystic ovary syndrome	VSIG2	MR Egger	4	0.555602	0.324237	0.228741	-0.0799021	1.19111	1.74299	0.923207	3.29072
eqtl-a-ENSG00000019102	ebi-a-GCST90044902	Polycystic ovary syndrome	VSIG2	Weighted median	4	-0.0945969	0.115882	0.414315	-0.321725	0.132531	0.90974	0.724897	1.14171
eqtl-a-ENSG00000019102	ebi-a-GCST90044902	Polycystic ovary syndrome	VSIG2	Inverse variance weighted	4	-0.151197	0.141106	0.283939	-0.427766	0.125371	0.859678	0.651964	1.13357
eqtl-a-ENSG00000019102	ebi-a-GCST90044902	Polycystic ovary syndrome	VSIG2	Simple mode	4	-0.498691	0.257144	0.147806	-1.00269	0.00531113	0.607325	0.36689	1.00533
eqtl-a-ENSG00000019102	ebi-a-GCST90044902	Polycystic ovary syndrome	VSIG2	Weighted mode	4	-0.0465636	0.121471	0.727025	-0.284647	0.191519	0.954504	0.75228	1.21109
eqtl-a-ENSG00000019169	ebi-a-GCST90044902	Polycystic ovary syndrome	MARCO	MR Egger	10	-0.117313	0.126101	0.379426	-0.36447	0.129844	0.889307	0.694565	1.13865
eqtl-a-ENSG00000019169	ebi-a-GCST90044902	Polycystic ovary syndrome	MARCO	Weighted median	10	0.0226098	0.0750138	0.763103	-0.124417	0.169637	1.02287	0.883011	1.18487
eqtl-a-ENSG00000019169	ebi-a-GCST90044902	Polycystic ovary syndrome	MARCO	Inverse variance weighted	10	0.0390686	0.085941	0.649399	-0.129376	0.207513	1.03984	0.878644	1.23061
eqtl-a-ENSG00000019169	ebi-a-GCST90044902	Polycystic ovary syndrome	MARCO	Simple mode	10	0.160619	0.132624	0.256702	-0.0993235	0.420562	1.17424	0.90545	1.52282
eqtl-a-ENSG00000019169	ebi-a-GCST90044902	Polycystic ovary syndrome	MARCO	Weighted mode	10	0.0233106	0.0880536	0.79718	-0.149275	0.195896	1.02358	0.861333	1.2164
eqtl-a-ENSG00000019485	ebi-a-GCST90044902	Polycystic ovary syndrome	PRDM11	Inverse variance weighted	2	0.149935	0.317865	0.637144	-0.473079	0.77295	1.16176	0.623081	2.16615
eqtl-a-ENSG00000019582	ebi-a-GCST90044902	Polycystic ovary syndrome	CD74	MR Egger	3	5.07438	2.61067	0.3025	-0.0425454	10.1913	159.872	0.958347	26670.1
eqtl-a-ENSG00000019582	ebi-a-GCST90044902	Polycystic ovary syndrome	CD74	Weighted median	3	-0.596773	0.274102	0.0294662	-1.13401	-0.059533	0.550585	0.321739	0.942204
eqtl-a-ENSG00000019582	ebi-a-GCST90044902	Polycystic ovary syndrome	CD74	Inverse variance weighted	3	-0.720158	0.325237	0.0268111	-1.35762	-0.0826937	0.486675	0.257272	0.920633
eqtl-a-ENSG00000019582	ebi-a-GCST90044902	Polycystic ovary syndrome	CD74	Simple mode	3	-0.563039	0.38636	0.282366	-1.32031	0.194227	0.569476	0.267054	1.21437
eqtl-a-ENSG00000019582	ebi-a-GCST90044902	Polycystic ovary syndrome	CD74	Weighted mode	3	-0.505513	0.366774	0.302053	-1.22439	0.213364	0.603196	0.293937	1.23783
eqtl-a-ENSG00000019995	ebi-a-GCST90044902	Polycystic ovary syndrome	ZRANB1	MR Egger	3	-0.0792959	0.0754495	0.484179	-0.227177	0.068585	0.923767	0.79678	1.07099
eqtl-a-ENSG00000019995	ebi-a-GCST90044902	Polycystic ovary syndrome	ZRANB1	Weighted median	3	-0.0629535	0.0409649	0.12435	-0.143245	0.0173377	0.938987	0.866542	1.01749
eqtl-a-ENSG00000019995	ebi-a-GCST90044902	Polycystic ovary syndrome	ZRANB1	Inverse variance weighted	3	-0.0638723	0.0436185	0.143101	-0.149365	0.02162	0.938125	0.861255	1.02186
eqtl-a-ENSG00000019995	ebi-a-GCST90044902	Polycystic ovary syndrome	ZRANB1	Simple mode	3	-0.0033295	0.131443	0.982091	-0.260958	0.254299	0.996676	0.770313	1.28956
eqtl-a-ENSG00000019995	ebi-a-GCST90044902	Polycystic ovary syndrome	ZRANB1	Weighted mode	3	-0.0636174	0.0399139	0.251995	-0.141849	0.0146138	0.938364	0.867753	1.01472
eqtl-a-ENSG00000020922	ebi-a-GCST90044902	Polycystic ovary syndrome	MRE11	MR Egger	4	0.0332961	0.0815963	0.722769	-0.126633	0.193225	1.03386	0.881057	1.21316
eqtl-a-ENSG00000020922	ebi-a-GCST90044902	Polycystic ovary syndrome	MRE11	Weighted median	4	0.0107177	0.0513237	0.834585	-0.0898767	0.111312	1.01078	0.914044	1.11774
eqtl-a-ENSG00000020922	ebi-a-GCST90044902	Polycystic ovary syndrome	MRE11	Inverse variance weighted	4	0.0152437	0.0486168	0.753864	-0.0800453	0.110533	1.01536	0.923075	1.11687
eqtl-a-ENSG00000020922	ebi-a-GCST90044902	Polycystic ovary syndrome	MRE11	Simple mode	4	-0.111474	0.117809	0.413839	-0.342378	0.119431	0.894515	0.710079	1.12686
eqtl-a-ENSG00000020922	ebi-a-GCST90044902	Polycystic ovary syndrome	MRE11	Weighted mode	4	0.0134031	0.0500144	0.806081	-0.0846252	0.111431	1.01349	0.918857	1.11788
eqtl-a-ENSG00000021300	ebi-a-GCST90044902	Polycystic ovary syndrome	PLEKHB1	MR Egger	7	-0.0290543	0.246558	0.910782	-0.512308	0.454199	0.971364	0.599112	1.57491
eqtl-a-ENSG00000021300	ebi-a-GCST90044902	Polycystic ovary syndrome	PLEKHB1	Weighted median	7	-0.0578284	0.137512	0.674095	-0.327351	0.211694	0.943812	0.720831	1.23577
eqtl-a-ENSG00000021300	ebi-a-GCST90044902	Polycystic ovary syndrome	PLEKHB1	Inverse variance weighted	7	0.0106502	0.121054	0.929893	-0.226616	0.247917	1.01071	0.797227	1.28135
eqtl-a-ENSG00000021300	ebi-a-GCST90044902	Polycystic ovary syndrome	PLEKHB1	Simple mode	7	-0.0394506	0.18418	0.837488	-0.400443	0.321542	0.961317	0.670023	1.37925
eqtl-a-ENSG00000021300	ebi-a-GCST90044902	Polycystic ovary syndrome	PLEKHB1	Weighted mode	7	-0.142203	0.186223	0.474042	-0.5072	0.222794	0.867445	0.602179	1.24956
eqtl-a-ENSG00000021355	ebi-a-GCST90044902	Polycystic ovary syndrome	SERPINB1	MR Egger	5	-0.008669	0.134518	0.95267	-0.272325	0.254987	0.991368	0.761607	1.29044
eqtl-a-ENSG00000021355	ebi-a-GCST90044902	Polycystic ovary syndrome	SERPINB1	Weighted median	5	-0.0337265	0.0540846	0.532898	-0.139732	0.0722794	0.966836	0.869591	1.07496
eqtl-a-ENSG00000021355	ebi-a-GCST90044902	Polycystic ovary syndrome	SERPINB1	Inverse variance weighted	5	-0.0338024	0.0758331	0.65578	-0.182435	0.114831	0.966763	0.833239	1.12168
eqtl-a-ENSG00000021355	ebi-a-GCST90044902	Polycystic ovary syndrome	SERPINB1	Simple mode	5	0.0765172	0.124306	0.571487	-0.167123	0.320157	1.07952	0.846096	1.37734
eqtl-a-ENSG00000021355	ebi-a-GCST90044902	Polycystic ovary syndrome	SERPINB1	Weighted mode	5	-0.0361384	0.0557404	0.552107	-0.14539	0.0731128	0.964507	0.864685	1.07585
eqtl-a-ENSG00000021488	ebi-a-GCST90044902	Polycystic ovary syndrome	SLC7A9	MR Egger	5	-0.300959	0.18084	0.194655	-0.655407	0.0534876	0.740108	0.519231	1.05494
eqtl-a-ENSG00000021488	ebi-a-GCST90044902	Polycystic ovary syndrome	SLC7A9	Weighted median	5	-0.0791764	0.0611298	0.195245	-0.198991	0.040638	0.923877	0.819557	1.04148
eqtl-a-ENSG00000021488	ebi-a-GCST90044902	Polycystic ovary syndrome	SLC7A9	Inverse variance weighted	5	-0.046027	0.0565708	0.415864	-0.156906	0.0648518	0.955016	0.854785	1.067
eqtl-a-ENSG00000021488	ebi-a-GCST90044902	Polycystic ovary syndrome	SLC7A9	Simple mode	5	0.213916	0.0982561	0.0950498	0.0213336	0.406498	1.23852	1.02156	1.50155
eqtl-a-ENSG00000021488	ebi-a-GCST90044902	Polycystic ovary syndrome	SLC7A9	Weighted mode	5	-0.079901	0.0634043	0.27611	-0.204173	0.0443714	0.923208	0.815321	1.04537
eqtl-a-ENSG00000021762	ebi-a-GCST90044902	Polycystic ovary syndrome	OSBPL5	Inverse variance weighted	2	-0.022222	0.0819278	0.786207	-0.1828	0.138356	0.978023	0.832934	1.14838
eqtl-a-ENSG00000022277	ebi-a-GCST90044902	Polycystic ovary syndrome	RTF2	Inverse variance weighted	2	-0.0374248	0.0947179	0.692756	-0.223072	0.148222	0.963267	0.800057	1.15977
eqtl-a-ENSG00000022556	ebi-a-GCST90044902	Polycystic ovary syndrome	NLRP2	MR Egger	5	0.052494	0.16331	0.768972	-0.267593	0.372581	1.0539	0.765219	1.45148
eqtl-a-ENSG00000022556	ebi-a-GCST90044902	Polycystic ovary syndrome	NLRP2	Weighted median	5	0.0627397	0.0518178	0.225981	-0.0388231	0.164302	1.06475	0.961921	1.17857
eqtl-a-ENSG00000022556	ebi-a-GCST90044902	Polycystic ovary syndrome	NLRP2	Inverse variance weighted	5	0.0597139	0.0471185	0.205043	-0.0326383	0.152066	1.06153	0.967889	1.16424
eqtl-a-ENSG00000022556	ebi-a-GCST90044902	Polycystic ovary syndrome	NLRP2	Simple mode	5	0.0939888	0.0838557	0.325099	-0.0703683	0.258346	1.09855	0.93205	1.29479
eqtl-a-ENSG00000022556	ebi-a-GCST90044902	Polycystic ovary syndrome	NLRP2	Weighted mode	5	0.0625249	0.0516539	0.292736	-0.0387167	0.163767	1.06452	0.962023	1.17794
eqtl-a-ENSG00000022567	ebi-a-GCST90044902	Polycystic ovary syndrome	SLC45A4	MR Egger	8	-0.0797722	0.0825606	0.371246	-0.241591	0.0820465	0.923327	0.785377	1.08551
eqtl-a-ENSG00000022567	ebi-a-GCST90044902	Polycystic ovary syndrome	SLC45A4	Weighted median	8	-0.039708	0.0616712	0.519662	-0.160584	0.0811676	0.96107	0.851647	1.08455
eqtl-a-ENSG00000022567	ebi-a-GCST90044902	Polycystic ovary syndrome	SLC45A4	Inverse variance weighted	8	0.00575234	0.0533088	0.91407	-0.0987329	0.110238	1.00577	0.905985	1.11654
eqtl-a-ENSG00000022567	ebi-a-GCST90044902	Polycystic ovary syndrome	SLC45A4	Simple mode	8	0.0777235	0.123262	0.548357	-0.16387	0.319317	1.08082	0.848852	1.37619
eqtl-a-ENSG00000022567	ebi-a-GCST90044902	Polycystic ovary syndrome	SLC45A4	Weighted mode	8	-0.0448942	0.0682353	0.531614	-0.178635	0.0888469	0.956099	0.836411	1.09291
eqtl-a-ENSG00000022840	ebi-a-GCST90044902	Polycystic ovary syndrome	RNF10	MR Egger	6	0.103752	0.111197	0.403615	-0.114194	0.321698	1.10933	0.892085	1.37947
eqtl-a-ENSG00000022840	ebi-a-GCST90044902	Polycystic ovary syndrome	RNF10	Weighted median	6	0.084983	0.0645386	0.187913	-0.0415127	0.211479	1.0887	0.959337	1.2355
eqtl-a-ENSG00000022840	ebi-a-GCST90044902	Polycystic ovary syndrome	RNF10	Inverse variance weighted	6	0.0895184	0.0646087	0.165885	-0.0371146	0.216151	1.09365	0.963566	1.24129
eqtl-a-ENSG00000022840	ebi-a-GCST90044902	Polycystic ovary syndrome	RNF10	Simple mode	6	0.0592945	0.146792	0.702957	-0.228417	0.347006	1.06109	0.795792	1.41483
eqtl-a-ENSG00000022840	ebi-a-GCST90044902	Polycystic ovary syndrome	RNF10	Weighted mode	6	0.0829526	0.0718491	0.300459	-0.0578716	0.223777	1.08649	0.943771	1.25079
eqtl-a-ENSG00000022976	ebi-a-GCST90044902	Polycystic ovary syndrome	ZNF839	MR Egger	3	0.0482716	0.824359	0.962764	-1.56747	1.66402	1.04946	0.208572	5.28047
eqtl-a-ENSG00000022976	ebi-a-GCST90044902	Polycystic ovary syndrome	ZNF839	Weighted median	3	0.294504	0.195958	0.132866	-0.0895736	0.678582	1.34246	0.914321	1.97108
eqtl-a-ENSG00000022976	ebi-a-GCST90044902	Polycystic ovary syndrome	ZNF839	Inverse variance weighted	3	0.174469	0.164518	0.288924	-0.147986	0.496924	1.19061	0.862443	1.64366
eqtl-a-ENSG00000022976	ebi-a-GCST90044902	Polycystic ovary syndrome	ZNF839	Simple mode	3	0.296118	0.221188	0.312532	-0.137411	0.729647	1.34463	0.871612	2.07435
eqtl-a-ENSG00000022976	ebi-a-GCST90044902	Polycystic ovary syndrome	ZNF839	Weighted mode	3	0.297082	0.21039	0.293434	-0.115283	0.709448	1.34593	0.891114	2.03287
eqtl-a-ENSG00000023171	ebi-a-GCST90044902	Polycystic ovary syndrome	GRAMD1B	MR Egger	3	1.04215	0.434299	0.251368	0.190927	1.89338	2.83532	1.21037	6.64178
eqtl-a-ENSG00000023171	ebi-a-GCST90044902	Polycystic ovary syndrome	GRAMD1B	Weighted median	3	0.115807	0.0766791	0.130971	-0.0344839	0.266098	1.12278	0.966104	1.30486
eqtl-a-ENSG00000023171	ebi-a-GCST90044902	Polycystic ovary syndrome	GRAMD1B	Inverse variance weighted	3	0.0622061	0.125288	0.619538	-0.183359	0.307771	1.06418	0.83247	1.36039
eqtl-a-ENSG00000023171	ebi-a-GCST90044902	Polycystic ovary syndrome	GRAMD1B	Simple mode	3	0.115689	0.0873359	0.316385	-0.0554898	0.286867	1.12265	0.946022	1.33225
eqtl-a-ENSG00000023171	ebi-a-GCST90044902	Polycystic ovary syndrome	GRAMD1B	Weighted mode	3	0.117121	0.0816079	0.287712	-0.0428303	0.277073	1.12426	0.958074	1.31926
eqtl-a-ENSG00000023892	ebi-a-GCST90044902	Polycystic ovary syndrome	DEF6	MR Egger	6	-0.0190117	0.0889096	0.841136	-0.193274	0.155251	0.981168	0.824256	1.16795
eqtl-a-ENSG00000023892	ebi-a-GCST90044902	Polycystic ovary syndrome	DEF6	Weighted median	6	-0.0183134	0.067135	0.785019	-0.149898	0.113271	0.981853	0.860796	1.11994
eqtl-a-ENSG00000023892	ebi-a-GCST90044902	Polycystic ovary syndrome	DEF6	Inverse variance weighted	6	-0.002022	0.0594305	0.972859	-0.118506	0.114462	0.99798	0.888247	1.12127
eqtl-a-ENSG00000023892	ebi-a-GCST90044902	Polycystic ovary syndrome	DEF6	Simple mode	6	-0.0753449	0.105142	0.505689	-0.281424	0.130734	0.927424	0.754709	1.13966
eqtl-a-ENSG00000023892	ebi-a-GCST90044902	Polycystic ovary syndrome	DEF6	Weighted mode	6	0.0157852	0.0692599	0.828742	-0.119964	0.151535	1.01591	0.886952	1.16362
eqtl-a-ENSG00000023902	ebi-a-GCST90044902	Polycystic ovary syndrome	PLEKHO1	MR Egger	3	-0.26174	0.518085	0.702186	-1.27719	0.753707	0.769711	0.27882	2.12486
eqtl-a-ENSG00000023902	ebi-a-GCST90044902	Polycystic ovary syndrome	PLEKHO1	Weighted median	3	-0.0490183	0.223001	0.826017	-0.4861	0.388063	0.952164	0.615021	1.47412
eqtl-a-ENSG00000023902	ebi-a-GCST90044902	Polycystic ovary syndrome	PLEKHO1	Inverse variance weighted	3	-0.0828513	0.182812	0.650401	-0.441162	0.27546	0.920488	0.643288	1.31714
eqtl-a-ENSG00000023902	ebi-a-GCST90044902	Polycystic ovary syndrome	PLEKHO1	Simple mode	3	0.00940036	0.257851	0.97423	-0.495987	0.514788	1.00944	0.60897	1.67328
eqtl-a-ENSG00000023902	ebi-a-GCST90044902	Polycystic ovary syndrome	PLEKHO1	Weighted mode	3	-0.0028084	0.256963	0.992272	-0.506456	0.500839	0.997196	0.602627	1.65011
eqtl-a-ENSG00000024048	ebi-a-GCST90044902	Polycystic ovary syndrome	UBR2	MR Egger	4	0.247621	0.191816	0.325819	-0.128338	0.623581	1.28097	0.879556	1.8656
eqtl-a-ENSG00000024048	ebi-a-GCST90044902	Polycystic ovary syndrome	UBR2	Weighted median	4	0.183899	0.108396	0.0897822	-0.0285572	0.396355	1.20189	0.971847	1.4864
eqtl-a-ENSG00000024048	ebi-a-GCST90044902	Polycystic ovary syndrome	UBR2	Inverse variance weighted	4	0.0927114	0.0981288	0.344765	-0.0996211	0.285044	1.09715	0.90518	1.32982
eqtl-a-ENSG00000024048	ebi-a-GCST90044902	Polycystic ovary syndrome	UBR2	Simple mode	4	0.161527	0.160625	0.388685	-0.153297	0.476352	1.1753	0.857875	1.61019
eqtl-a-ENSG00000024048	ebi-a-GCST90044902	Polycystic ovary syndrome	UBR2	Weighted mode	4	0.18391	0.128291	0.247156	-0.06754	0.435361	1.20191	0.93469	1.54552
eqtl-a-ENSG00000024862	ebi-a-GCST90044902	Polycystic ovary syndrome	CCDC28A	Inverse variance weighted	2	0.0539877	0.115781	0.641007	-0.172943	0.280918	1.05547	0.841186	1.32435
eqtl-a-ENSG00000025039	ebi-a-GCST90044902	Polycystic ovary syndrome	RRAGD	MR Egger	5	-0.109078	0.0894925	0.31	-0.284483	0.0663273	0.89666	0.752403	1.06858
eqtl-a-ENSG00000025039	ebi-a-GCST90044902	Polycystic ovary syndrome	RRAGD	Weighted median	5	-0.0787889	0.0682922	0.248622	-0.212642	0.0550638	0.924235	0.808446	1.05661
eqtl-a-ENSG00000025039	ebi-a-GCST90044902	Polycystic ovary syndrome	RRAGD	Inverse variance weighted	5	-0.0557751	0.0606428	0.357713	-0.174635	0.0630847	0.945752	0.839763	1.06512
eqtl-a-ENSG00000025039	ebi-a-GCST90044902	Polycystic ovary syndrome	RRAGD	Simple mode	5	-0.0715562	0.0929079	0.484155	-0.253656	0.110543	0.930944	0.775959	1.11688
eqtl-a-ENSG00000025039	ebi-a-GCST90044902	Polycystic ovary syndrome	RRAGD	Weighted mode	5	-0.0715562	0.0653286	0.334898	-0.1996	0.0564878	0.930944	0.819058	1.05811
eqtl-a-ENSG00000025156	ebi-a-GCST90044902	Polycystic ovary syndrome	HSF2	MR Egger	4	0.087435	0.175161	0.667159	-0.25588	0.43075	1.09137	0.774235	1.53841
eqtl-a-ENSG00000025156	ebi-a-GCST90044902	Polycystic ovary syndrome	HSF2	Weighted median	4	0.0553392	0.0588001	0.346633	-0.059909	0.170587	1.0569	0.94185	1.186
eqtl-a-ENSG00000025156	ebi-a-GCST90044902	Polycystic ovary syndrome	HSF2	Inverse variance weighted	4	0.0272809	0.0630828	0.665405	-0.0963613	0.150923	1.02766	0.908136	1.16291
eqtl-a-ENSG00000025156	ebi-a-GCST90044902	Polycystic ovary syndrome	HSF2	Simple mode	4	0.0337136	0.079711	0.700821	-0.12252	0.189947	1.03429	0.884688	1.20919
eqtl-a-ENSG00000025156	ebi-a-GCST90044902	Polycystic ovary syndrome	HSF2	Weighted mode	4	0.0560834	0.0623688	0.434806	-0.0661595	0.178326	1.05769	0.935982	1.19522
eqtl-a-ENSG00000025434	ebi-a-GCST90044902	Polycystic ovary syndrome	NR1H3	MR Egger	8	0.00098799	0.084448	0.991045	-0.16453	0.166506	1.00099	0.848292	1.18117
eqtl-a-ENSG00000025434	ebi-a-GCST90044902	Polycystic ovary syndrome	NR1H3	Weighted median	8	-0.0589591	0.0516161	0.253345	-0.160127	0.0422085	0.942745	0.852036	1.04311
eqtl-a-ENSG00000025434	ebi-a-GCST90044902	Polycystic ovary syndrome	NR1H3	Inverse variance weighted	8	-0.0640859	0.044858	0.153108	-0.152008	0.0238359	0.937924	0.858982	1.02412
eqtl-a-ENSG00000025434	ebi-a-GCST90044902	Polycystic ovary syndrome	NR1H3	Simple mode	8	-0.092735	0.110277	0.428176	-0.308878	0.123408	0.911435	0.73427	1.13135
eqtl-a-ENSG00000025434	ebi-a-GCST90044902	Polycystic ovary syndrome	NR1H3	Weighted mode	8	-0.0452756	0.0553281	0.440143	-0.153719	0.0631674	0.955734	0.857513	1.06521
eqtl-a-ENSG00000025708	ebi-a-GCST90044902	Polycystic ovary syndrome	TYMP	MR Egger	5	-0.0206936	0.190106	0.920192	-0.393301	0.351914	0.979519	0.674826	1.42179
eqtl-a-ENSG00000025708	ebi-a-GCST90044902	Polycystic ovary syndrome	TYMP	Weighted median	5	0.098353	0.0586132	0.093347	-0.0165289	0.213235	1.10335	0.983607	1.23768
eqtl-a-ENSG00000025708	ebi-a-GCST90044902	Polycystic ovary syndrome	TYMP	Inverse variance weighted	5	0.119218	0.0528789	0.024162	0.0155752	0.22286	1.12662	1.0157	1.24965
eqtl-a-ENSG00000025708	ebi-a-GCST90044902	Polycystic ovary syndrome	TYMP	Simple mode	5	0.12803	0.1161	0.332018	-0.0995263	0.355586	1.13659	0.905266	1.42702
eqtl-a-ENSG00000025708	ebi-a-GCST90044902	Polycystic ovary syndrome	TYMP	Weighted mode	5	0.0932551	0.0625937	0.21051	-0.0294286	0.215939	1.09774	0.971	1.24103
eqtl-a-ENSG00000025772	ebi-a-GCST90044902	Polycystic ovary syndrome	TOMM34	MR Egger	3	0.255612	0.241587	0.482047	-0.217899	0.729123	1.29125	0.804207	2.07326
eqtl-a-ENSG00000025772	ebi-a-GCST90044902	Polycystic ovary syndrome	TOMM34	Weighted median	3	0.0214462	0.0575251	0.709286	-0.0913029	0.134195	1.02168	0.912741	1.14362
eqtl-a-ENSG00000025772	ebi-a-GCST90044902	Polycystic ovary syndrome	TOMM34	Inverse variance weighted	3	0.0155388	0.0895226	0.8622	-0.159925	0.191003	1.01566	0.852207	1.21046
eqtl-a-ENSG00000025772	ebi-a-GCST90044902	Polycystic ovary syndrome	TOMM34	Simple mode	3	0.109251	0.101654	0.39494	-0.0899904	0.308493	1.11544	0.91394	1.36137
eqtl-a-ENSG00000025772	ebi-a-GCST90044902	Polycystic ovary syndrome	TOMM34	Weighted mode	3	0.0506018	0.0642371	0.513384	-0.0753029	0.176507	1.0519	0.927463	1.19304
eqtl-a-ENSG00000026025	ebi-a-GCST90044902	Polycystic ovary syndrome	VIM	MR Egger	6	0.297865	0.205372	0.220567	-0.104664	0.700394	1.34698	0.900627	2.01455
eqtl-a-ENSG00000026025	ebi-a-GCST90044902	Polycystic ovary syndrome	VIM	Weighted median	6	0.188976	0.111461	0.0899919	-0.0294881	0.40744	1.20801	0.970942	1.50297
eqtl-a-ENSG00000026025	ebi-a-GCST90044902	Polycystic ovary syndrome	VIM	Inverse variance weighted	6	0.0683405	0.090944	0.452377	-0.10991	0.246591	1.07073	0.895915	1.27966
eqtl-a-ENSG00000026025	ebi-a-GCST90044902	Polycystic ovary syndrome	VIM	Simple mode	6	-0.142421	0.207913	0.5238	-0.549929	0.265088	0.867256	0.576991	1.30355
eqtl-a-ENSG00000026025	ebi-a-GCST90044902	Polycystic ovary syndrome	VIM	Weighted mode	6	0.250989	0.124495	0.0998715	0.00697869	0.494999	1.2853	1.007	1.6405
eqtl-a-ENSG00000026103	ebi-a-GCST90044902	Polycystic ovary syndrome	FAS	MR Egger	5	-0.0279907	0.0854	0.764635	-0.195375	0.139393	0.972397	0.822526	1.14958
eqtl-a-ENSG00000026103	ebi-a-GCST90044902	Polycystic ovary syndrome	FAS	Weighted median	5	0.0153171	0.0532492	0.773616	-0.0890514	0.119686	1.01543	0.914799	1.12714
eqtl-a-ENSG00000026103	ebi-a-GCST90044902	Polycystic ovary syndrome	FAS	Inverse variance weighted	5	0.0187151	0.05054	0.711157	-0.0803434	0.117774	1.01889	0.922799	1.12499
eqtl-a-ENSG00000026103	ebi-a-GCST90044902	Polycystic ovary syndrome	FAS	Simple mode	5	0.101165	0.106362	0.395393	-0.107304	0.309634	1.10646	0.898252	1.36293
eqtl-a-ENSG00000026103	ebi-a-GCST90044902	Polycystic ovary syndrome	FAS	Weighted mode	5	0.0180449	0.0531491	0.7513	-0.0861273	0.122217	1.01821	0.917477	1.13
eqtl-a-ENSG00000026297	ebi-a-GCST90044902	Polycystic ovary syndrome	RNASET2	MR Egger	4	0.0151222	0.0616946	0.829224	-0.105799	0.136044	1.01524	0.899605	1.14573
eqtl-a-ENSG00000026297	ebi-a-GCST90044902	Polycystic ovary syndrome	RNASET2	Weighted median	4	-0.0071246	0.0315901	0.821565	-0.0690412	0.0547921	0.992901	0.933288	1.05632
eqtl-a-ENSG00000026297	ebi-a-GCST90044902	Polycystic ovary syndrome	RNASET2	Inverse variance weighted	4	-0.0085069	0.0306293	0.781214	-0.0685403	0.0515265	0.991529	0.933756	1.05288
eqtl-a-ENSG00000026297	ebi-a-GCST90044902	Polycystic ovary syndrome	RNASET2	Simple mode	4	-0.0041091	0.0473288	0.936285	-0.0968735	0.0886554	0.995899	0.907671	1.0927
eqtl-a-ENSG00000026297	ebi-a-GCST90044902	Polycystic ovary syndrome	RNASET2	Weighted mode	4	-0.0068411	0.0311205	0.840116	-0.0678373	0.0541552	0.993182	0.934412	1.05565
eqtl-a-ENSG00000026508	ebi-a-GCST90044902	Polycystic ovary syndrome	CD44	MR Egger	3	-1.14784	0.795323	0.38575	-2.70668	0.41099	0.31732	0.0667583	1.50831
eqtl-a-ENSG00000026508	ebi-a-GCST90044902	Polycystic ovary syndrome	CD44	Weighted median	3	-0.0405399	0.150384	0.787487	-0.335293	0.254213	0.960271	0.715128	1.28945
eqtl-a-ENSG00000026508	ebi-a-GCST90044902	Polycystic ovary syndrome	CD44	Inverse variance weighted	3	-0.0482642	0.141535	0.7331	-0.325673	0.229145	0.952882	0.722041	1.25752
eqtl-a-ENSG00000026508	ebi-a-GCST90044902	Polycystic ovary syndrome	CD44	Simple mode	3	0.200138	0.239345	0.491037	-0.268978	0.669254	1.22157	0.76416	1.95278
eqtl-a-ENSG00000026508	ebi-a-GCST90044902	Polycystic ovary syndrome	CD44	Weighted mode	3	-0.209585	0.16614	0.334336	-0.53522	0.11605	0.810921	0.58554	1.12305
eqtl-a-ENSG00000026652	ebi-a-GCST90044902	Polycystic ovary syndrome	AGPAT4	MR Egger	4	0.369148	0.317089	0.364445	-0.252346	0.990642	1.4465	0.776976	2.69296
eqtl-a-ENSG00000026652	ebi-a-GCST90044902	Polycystic ovary syndrome	AGPAT4	Weighted median	4	0.153809	0.119448	0.197862	-0.0803091	0.387928	1.16627	0.922831	1.47392
eqtl-a-ENSG00000026652	ebi-a-GCST90044902	Polycystic ovary syndrome	AGPAT4	Inverse variance weighted	4	0.164694	0.122376	0.178367	-0.0751633	0.40455	1.17903	0.927592	1.49863
eqtl-a-ENSG00000026652	ebi-a-GCST90044902	Polycystic ovary syndrome	AGPAT4	Simple mode	4	0.118352	0.177458	0.552527	-0.229465	0.466169	1.12564	0.794959	1.59388
eqtl-a-ENSG00000026652	ebi-a-GCST90044902	Polycystic ovary syndrome	AGPAT4	Weighted mode	4	0.146583	0.133269	0.35172	-0.114625	0.407791	1.15787	0.891701	1.50349
eqtl-a-ENSG00000026950	ebi-a-GCST90044902	Polycystic ovary syndrome	BTN3A1	Inverse variance weighted	2	-0.122952	0.191155	0.520089	-0.497616	0.251711	0.884306	0.607978	1.28622
eqtl-a-ENSG00000027075	ebi-a-GCST90044902	Polycystic ovary syndrome	PRKCH	MR Egger	3	-0.955224	1.25563	0.585975	-3.41626	1.50581	0.384726	0.0328352	4.50779
eqtl-a-ENSG00000027075	ebi-a-GCST90044902	Polycystic ovary syndrome	PRKCH	Weighted median	3	-0.0940608	0.192968	0.625944	-0.472278	0.284156	0.910227	0.62358	1.32864
eqtl-a-ENSG00000027075	ebi-a-GCST90044902	Polycystic ovary syndrome	PRKCH	Inverse variance weighted	3	-0.150403	0.171111	0.379413	-0.485782	0.184975	0.860361	0.615216	1.20319
eqtl-a-ENSG00000027075	ebi-a-GCST90044902	Polycystic ovary syndrome	PRKCH	Simple mode	3	-0.0785729	0.221153	0.756346	-0.512034	0.354888	0.924435	0.599276	1.42602
eqtl-a-ENSG00000027075	ebi-a-GCST90044902	Polycystic ovary syndrome	PRKCH	Weighted mode	3	-0.0870853	0.222492	0.73326	-0.523169	0.348998	0.916599	0.59264	1.41765
eqtl-a-ENSG00000027697	ebi-a-GCST90044902	Polycystic ovary syndrome	IFNGR1	MR Egger	4	0.205163	0.211247	0.433894	-0.20888	0.619207	1.22773	0.811492	1.85745
eqtl-a-ENSG00000027697	ebi-a-GCST90044902	Polycystic ovary syndrome	IFNGR1	Weighted median	4	0.112819	0.112821	0.317317	-0.10831	0.333949	1.11943	0.89735	1.39647
eqtl-a-ENSG00000027697	ebi-a-GCST90044902	Polycystic ovary syndrome	IFNGR1	Inverse variance weighted	4	0.0895368	0.103757	0.388165	-0.113826	0.2929	1.09367	0.892413	1.34031
eqtl-a-ENSG00000027697	ebi-a-GCST90044902	Polycystic ovary syndrome	IFNGR1	Simple mode	4	0.127131	0.175105	0.520338	-0.216075	0.470338	1.13557	0.805675	1.60053
eqtl-a-ENSG00000027697	ebi-a-GCST90044902	Polycystic ovary syndrome	IFNGR1	Weighted mode	4	0.118419	0.113611	0.373871	-0.104259	0.341098	1.12572	0.900992	1.40649
eqtl-a-ENSG00000027847	ebi-a-GCST90044902	Polycystic ovary syndrome	B4GALT7	Inverse variance weighted	2	0.0919203	0.064982	0.157201	-0.0354445	0.219285	1.09628	0.965176	1.24519
eqtl-a-ENSG00000028137	ebi-a-GCST90044902	Polycystic ovary syndrome	TNFRSF1B	MR Egger	4	-0.219394	0.190618	0.368774	-0.593005	0.154216	0.803005	0.552664	1.16674
eqtl-a-ENSG00000028137	ebi-a-GCST90044902	Polycystic ovary syndrome	TNFRSF1B	Weighted median	4	-0.0557599	0.106687	0.601217	-0.264866	0.153346	0.945766	0.767309	1.16573
eqtl-a-ENSG00000028137	ebi-a-GCST90044902	Polycystic ovary syndrome	TNFRSF1B	Inverse variance weighted	4	-0.0362074	0.0974785	0.71031	-0.227265	0.15485	0.96444	0.796709	1.16748
eqtl-a-ENSG00000028137	ebi-a-GCST90044902	Polycystic ovary syndrome	TNFRSF1B	Simple mode	4	0.139553	0.18437	0.504119	-0.221812	0.500918	1.14976	0.801066	1.65023
eqtl-a-ENSG00000028137	ebi-a-GCST90044902	Polycystic ovary syndrome	TNFRSF1B	Weighted mode	4	-0.0860191	0.110106	0.491643	-0.301826	0.129788	0.917577	0.739467	1.13859
eqtl-a-ENSG00000029534	ebi-a-GCST90044902	Polycystic ovary syndrome	ANK1	MR Egger	3	-0.209536	0.211455	0.502903	-0.623988	0.204917	0.810961	0.535803	1.22742
eqtl-a-ENSG00000029534	ebi-a-GCST90044902	Polycystic ovary syndrome	ANK1	Weighted median	3	0.020301	0.0915003	0.824417	-0.15904	0.199642	1.02051	0.852963	1.22097
eqtl-a-ENSG00000029534	ebi-a-GCST90044902	Polycystic ovary syndrome	ANK1	Inverse variance weighted	3	0.02814	0.0881179	0.749465	-0.144571	0.200851	1.02854	0.865393	1.22244
eqtl-a-ENSG00000029534	ebi-a-GCST90044902	Polycystic ovary syndrome	ANK1	Simple mode	3	0.204849	0.184842	0.383188	-0.157442	0.567139	1.22734	0.854327	1.76322
eqtl-a-ENSG00000029534	ebi-a-GCST90044902	Polycystic ovary syndrome	ANK1	Weighted mode	3	-0.0296548	0.102756	0.800053	-0.231056	0.171746	0.970781	0.793695	1.18738
eqtl-a-ENSG00000029639	ebi-a-GCST90044902	Polycystic ovary syndrome	TFB1M	MR Egger	3	-0.256273	0.358226	0.60467	-0.958396	0.44585	0.773931	0.383507	1.56182
eqtl-a-ENSG00000029639	ebi-a-GCST90044902	Polycystic ovary syndrome	TFB1M	Weighted median	3	-0.0836833	0.076451	0.273691	-0.233527	0.0661606	0.919722	0.791736	1.0684
eqtl-a-ENSG00000029639	ebi-a-GCST90044902	Polycystic ovary syndrome	TFB1M	Inverse variance weighted	3	-0.0699477	0.0938852	0.456251	-0.253963	0.114067	0.932443	0.775721	1.12083
eqtl-a-ENSG00000029639	ebi-a-GCST90044902	Polycystic ovary syndrome	TFB1M	Simple mode	3	-0.0041318	0.169109	0.982726	-0.335586	0.327322	0.995877	0.714919	1.38725
eqtl-a-ENSG00000029639	ebi-a-GCST90044902	Polycystic ovary syndrome	TFB1M	Weighted mode	3	-0.0965075	0.0780755	0.341905	-0.249535	0.0565205	0.908003	0.779163	1.05815
eqtl-a-ENSG00000029725	ebi-a-GCST90044902	Polycystic ovary syndrome	RABEP1	MR Egger	6	0.085295	0.198821	0.690016	-0.304394	0.474984	1.08904	0.73757	1.60799
eqtl-a-ENSG00000029725	ebi-a-GCST90044902	Polycystic ovary syndrome	RABEP1	Weighted median	6	0.102816	0.0583775	0.0782002	-0.0116039	0.217236	1.10829	0.988463	1.24264
eqtl-a-ENSG00000029725	ebi-a-GCST90044902	Polycystic ovary syndrome	RABEP1	Inverse variance weighted	6	0.0808474	0.0490739	0.0994628	-0.0153374	0.177032	1.08421	0.98478	1.19367
eqtl-a-ENSG00000029725	ebi-a-GCST90044902	Polycystic ovary syndrome	RABEP1	Simple mode	6	0.101417	0.0982021	0.349069	-0.0910592	0.293893	1.10674	0.912964	1.34164
eqtl-a-ENSG00000029725	ebi-a-GCST90044902	Polycystic ovary syndrome	RABEP1	Weighted mode	6	0.115502	0.0651274	0.136337	-0.0121481	0.243151	1.12244	0.987925	1.27526
eqtl-a-ENSG00000030110	ebi-a-GCST90044902	Polycystic ovary syndrome	BAK1	MR Egger	5	0.260342	0.325723	0.482561	-0.378074	0.898759	1.29737	0.68518	2.45655
eqtl-a-ENSG00000030110	ebi-a-GCST90044902	Polycystic ovary syndrome	BAK1	Weighted median	5	0.114159	0.0584433	0.0507813	-0.0003902	0.228708	1.12093	0.99961	1.25697
eqtl-a-ENSG00000030110	ebi-a-GCST90044902	Polycystic ovary syndrome	BAK1	Inverse variance weighted	5	0.0995991	0.0541704	0.0659704	-0.006575	0.205773	1.10473	0.993447	1.22847
eqtl-a-ENSG00000030110	ebi-a-GCST90044902	Polycystic ovary syndrome	BAK1	Simple mode	5	0.158722	0.123179	0.267035	-0.0827093	0.400154	1.17201	0.920619	1.49205
eqtl-a-ENSG00000030110	ebi-a-GCST90044902	Polycystic ovary syndrome	BAK1	Weighted mode	5	0.127268	0.0597914	0.100374	0.0100765	0.244459	1.13572	1.01013	1.27693
eqtl-a-ENSG00000030582	ebi-a-GCST90044902	Polycystic ovary syndrome	GRN	MR Egger	5	-0.233864	0.177836	0.279977	-0.582423	0.114694	0.791469	0.558543	1.12153
eqtl-a-ENSG00000030582	ebi-a-GCST90044902	Polycystic ovary syndrome	GRN	Weighted median	5	0.114937	0.0758268	0.129573	-0.0336833	0.263558	1.1218	0.966878	1.30155
eqtl-a-ENSG00000030582	ebi-a-GCST90044902	Polycystic ovary syndrome	GRN	Inverse variance weighted	5	0.195923	0.150224	0.192163	-0.0985155	0.490361	1.21643	0.906182	1.63291
eqtl-a-ENSG00000030582	ebi-a-GCST90044902	Polycystic ovary syndrome	GRN	Simple mode	5	0.136912	0.0991544	0.239476	-0.0574309	0.331254	1.14673	0.944187	1.39271
eqtl-a-ENSG00000030582	ebi-a-GCST90044902	Polycystic ovary syndrome	GRN	Weighted mode	5	0.100322	0.0769862	0.262485	-0.0505709	0.251215	1.10553	0.950687	1.28559
eqtl-a-ENSG00000031081	ebi-a-GCST90044902	Polycystic ovary syndrome	ARHGAP31	MR Egger	3	-0.107344	0.625533	0.891807	-1.33339	1.1187	0.898217	0.263582	3.06088
eqtl-a-ENSG00000031081	ebi-a-GCST90044902	Polycystic ovary syndrome	ARHGAP31	Weighted median	3	-0.0200458	0.105986	0.849985	-0.227778	0.187686	0.980154	0.796301	1.20645
eqtl-a-ENSG00000031081	ebi-a-GCST90044902	Polycystic ovary syndrome	ARHGAP31	Inverse variance weighted	3	-0.0600723	0.167909	0.720517	-0.389174	0.269029	0.941696	0.677617	1.30869
eqtl-a-ENSG00000031081	ebi-a-GCST90044902	Polycystic ovary syndrome	ARHGAP31	Simple mode	3	0.116142	0.181864	0.588444	-0.240311	0.472595	1.12316	0.786383	1.60415
eqtl-a-ENSG00000031081	ebi-a-GCST90044902	Polycystic ovary syndrome	ARHGAP31	Weighted mode	3	0.00994773	0.113416	0.938099	-0.212348	0.232244	1.01	0.808683	1.26143
eqtl-a-ENSG00000031691	ebi-a-GCST90044902	Polycystic ovary syndrome	CENPQ	MR Egger	3	-0.225273	0.205484	0.470775	-0.628022	0.177476	0.798299	0.533646	1.1942
eqtl-a-ENSG00000031691	ebi-a-GCST90044902	Polycystic ovary syndrome	CENPQ	Weighted median	3	-0.0237573	0.0650048	0.714761	-0.151167	0.103652	0.976523	0.859704	1.10921
eqtl-a-ENSG00000031691	ebi-a-GCST90044902	Polycystic ovary syndrome	CENPQ	Inverse variance weighted	3	-0.0001578	0.120422	0.998954	-0.236184	0.235869	0.999842	0.789635	1.26601
eqtl-a-ENSG00000031691	ebi-a-GCST90044902	Polycystic ovary syndrome	CENPQ	Simple mode	3	-0.141982	0.105762	0.311531	-0.349275	0.0653118	0.867637	0.705199	1.06749
eqtl-a-ENSG00000031691	ebi-a-GCST90044902	Polycystic ovary syndrome	CENPQ	Weighted mode	3	-0.0273304	0.0709056	0.737039	-0.166305	0.111644	0.97304	0.846788	1.11812
eqtl-a-ENSG00000032742	ebi-a-GCST90044902	Polycystic ovary syndrome	IFT88	MR Egger	3	-0.0648687	0.137092	0.718639	-0.333569	0.203831	0.93719	0.716363	1.22609
eqtl-a-ENSG00000032742	ebi-a-GCST90044902	Polycystic ovary syndrome	IFT88	Weighted median	3	-0.0815533	0.0664554	0.219752	-0.211806	0.0486994	0.921684	0.809122	1.0499
eqtl-a-ENSG00000032742	ebi-a-GCST90044902	Polycystic ovary syndrome	IFT88	Inverse variance weighted	3	-0.0853757	0.0656023	0.193117	-0.213956	0.0432047	0.918167	0.807384	1.04415
eqtl-a-ENSG00000032742	ebi-a-GCST90044902	Polycystic ovary syndrome	IFT88	Simple mode	3	-0.0828374	0.111342	0.534416	-0.301067	0.135393	0.920501	0.740028	1.14499
eqtl-a-ENSG00000032742	ebi-a-GCST90044902	Polycystic ovary syndrome	IFT88	Weighted mode	3	-0.0814058	0.0661043	0.343297	-0.21097	0.0481585	0.92182	0.809798	1.04934
eqtl-a-ENSG00000033122	ebi-a-GCST90044902	Polycystic ovary syndrome	LRRC7	MR Egger	3	-0.0893704	0.348362	0.840126	-0.772159	0.593418	0.914507	0.462014	1.81017
eqtl-a-ENSG00000033122	ebi-a-GCST90044902	Polycystic ovary syndrome	LRRC7	Weighted median	3	-0.0806932	0.0677526	0.233655	-0.213488	0.052102	0.922477	0.807762	1.05348
eqtl-a-ENSG00000033122	ebi-a-GCST90044902	Polycystic ovary syndrome	LRRC7	Inverse variance weighted	3	-0.0658743	0.0644341	0.306615	-0.192165	0.0604166	0.936249	0.82517	1.06228
eqtl-a-ENSG00000033122	ebi-a-GCST90044902	Polycystic ovary syndrome	LRRC7	Simple mode	3	-0.133751	0.115412	0.366167	-0.359958	0.0924562	0.874808	0.697706	1.09687
eqtl-a-ENSG00000033122	ebi-a-GCST90044902	Polycystic ovary syndrome	LRRC7	Weighted mode	3	-0.0832956	0.070007	0.356212	-0.220509	0.0539181	0.920079	0.80211	1.0554
eqtl-a-ENSG00000033627	ebi-a-GCST90044902	Polycystic ovary syndrome	ATP6V0A1	MR Egger	4	0.073517	0.235066	0.784069	-0.387213	0.534247	1.07629	0.678947	1.70616
eqtl-a-ENSG00000033627	ebi-a-GCST90044902	Polycystic ovary syndrome	ATP6V0A1	Weighted median	4	-0.0759562	0.128342	0.553967	-0.327507	0.175594	0.926857	0.720718	1.19195
eqtl-a-ENSG00000033627	ebi-a-GCST90044902	Polycystic ovary syndrome	ATP6V0A1	Inverse variance weighted	4	-0.0398165	0.113803	0.726435	-0.262871	0.183238	0.960966	0.768841	1.2011
eqtl-a-ENSG00000033627	ebi-a-GCST90044902	Polycystic ovary syndrome	ATP6V0A1	Simple mode	4	0.0468385	0.166562	0.796831	-0.279622	0.373299	1.04795	0.756069	1.45252
eqtl-a-ENSG00000033627	ebi-a-GCST90044902	Polycystic ovary syndrome	ATP6V0A1	Weighted mode	4	0.0393116	0.143014	0.801252	-0.240995	0.319618	1.04009	0.785846	1.3766
eqtl-a-ENSG00000033800	ebi-a-GCST90044902	Polycystic ovary syndrome	PIAS1	Inverse variance weighted	2	-0.0443409	0.0680061	0.514392	-0.177633	0.088951	0.956628	0.83725	1.09303
eqtl-a-ENSG00000034053	ebi-a-GCST90044902	Polycystic ovary syndrome	APBA2	MR Egger	5	0.120255	0.12038	0.391433	-0.11569	0.3562	1.12778	0.890751	1.42789
eqtl-a-ENSG00000034053	ebi-a-GCST90044902	Polycystic ovary syndrome	APBA2	Weighted median	5	0.0601712	0.0867221	0.487783	-0.109804	0.230147	1.06202	0.89601	1.25878
eqtl-a-ENSG00000034053	ebi-a-GCST90044902	Polycystic ovary syndrome	APBA2	Inverse variance weighted	5	0.0340862	0.0824041	0.679133	-0.127426	0.195598	1.03467	0.880359	1.21604
eqtl-a-ENSG00000034053	ebi-a-GCST90044902	Polycystic ovary syndrome	APBA2	Simple mode	5	0.0151119	0.166541	0.932062	-0.311308	0.341532	1.01523	0.732488	1.4071
eqtl-a-ENSG00000034053	ebi-a-GCST90044902	Polycystic ovary syndrome	APBA2	Weighted mode	5	0.0673918	0.0875755	0.484504	-0.104256	0.23904	1.06971	0.900994	1.27003
eqtl-a-ENSG00000034152	ebi-a-GCST90044902	Polycystic ovary syndrome	MAP2K3	MR Egger	10	0.0665214	0.144942	0.65848	-0.217564	0.350607	1.06878	0.804476	1.41993
eqtl-a-ENSG00000034152	ebi-a-GCST90044902	Polycystic ovary syndrome	MAP2K3	Weighted median	10	0.031541	0.0621092	0.611572	-0.0901931	0.153275	1.03204	0.913755	1.16565
eqtl-a-ENSG00000034152	ebi-a-GCST90044902	Polycystic ovary syndrome	MAP2K3	Inverse variance weighted	10	0.0365695	0.0747044	0.624472	-0.109851	0.18299	1.03725	0.895968	1.2008
eqtl-a-ENSG00000034152	ebi-a-GCST90044902	Polycystic ovary syndrome	MAP2K3	Simple mode	10	0.0100827	0.125418	0.937685	-0.235737	0.255902	1.01013	0.789989	1.29163
eqtl-a-ENSG00000034152	ebi-a-GCST90044902	Polycystic ovary syndrome	MAP2K3	Weighted mode	10	0.029987	0.0594883	0.626312	-0.08661	0.146584	1.03044	0.917035	1.15787
eqtl-a-ENSG00000035115	ebi-a-GCST90044902	Polycystic ovary syndrome	SH3YL1	MR Egger	4	-0.0797931	0.091733	0.476097	-0.25959	0.100004	0.923307	0.771368	1.10517
eqtl-a-ENSG00000035115	ebi-a-GCST90044902	Polycystic ovary syndrome	SH3YL1	Weighted median	4	-0.0696068	0.0532606	0.191243	-0.173998	0.034784	0.93276	0.840299	1.0354
eqtl-a-ENSG00000035115	ebi-a-GCST90044902	Polycystic ovary syndrome	SH3YL1	Inverse variance weighted	4	-0.0707214	0.0511051	0.166407	-0.170887	0.0294447	0.931721	0.842916	1.02988
eqtl-a-ENSG00000035115	ebi-a-GCST90044902	Polycystic ovary syndrome	SH3YL1	Simple mode	4	-0.0445508	0.0866435	0.642602	-0.214372	0.12527	0.956427	0.807048	1.13345
eqtl-a-ENSG00000035115	ebi-a-GCST90044902	Polycystic ovary syndrome	SH3YL1	Weighted mode	4	-0.049501	0.0587218	0.461145	-0.164596	0.0655937	0.951704	0.848237	1.06779
eqtl-a-ENSG00000035403	ebi-a-GCST90044902	Polycystic ovary syndrome	VCL	MR Egger	11	0.0737701	0.0756667	0.355067	-0.0745366	0.222077	1.07656	0.928173	1.24867
eqtl-a-ENSG00000035403	ebi-a-GCST90044902	Polycystic ovary syndrome	VCL	Weighted median	11	0.0235679	0.0443001	0.594722	-0.0632603	0.110396	1.02385	0.938699	1.11672
eqtl-a-ENSG00000035403	ebi-a-GCST90044902	Polycystic ovary syndrome	VCL	Inverse variance weighted	11	0.0112206	0.0518143	0.828555	-0.0903354	0.112777	1.01128	0.913625	1.11938
eqtl-a-ENSG00000035403	ebi-a-GCST90044902	Polycystic ovary syndrome	VCL	Simple mode	11	-0.0020538	0.0857696	0.981368	-0.170162	0.166055	0.997948	0.843528	1.18064
eqtl-a-ENSG00000035403	ebi-a-GCST90044902	Polycystic ovary syndrome	VCL	Weighted mode	11	0.019599	0.043047	0.658624	-0.0647731	0.103971	1.01979	0.93728	1.10957
eqtl-a-ENSG00000035664	ebi-a-GCST90044902	Polycystic ovary syndrome	DAPK2	MR Egger	3	-0.0961154	0.279781	0.789338	-0.644485	0.452254	0.908359	0.524933	1.57185
eqtl-a-ENSG00000035664	ebi-a-GCST90044902	Polycystic ovary syndrome	DAPK2	Weighted median	3	0.0267812	0.106864	0.802116	-0.182673	0.236235	1.02714	0.833041	1.26647
eqtl-a-ENSG00000035664	ebi-a-GCST90044902	Polycystic ovary syndrome	DAPK2	Inverse variance weighted	3	0.0681401	0.143566	0.635053	-0.213248	0.349529	1.07052	0.807955	1.4184
eqtl-a-ENSG00000035664	ebi-a-GCST90044902	Polycystic ovary syndrome	DAPK2	Simple mode	3	-0.0645544	0.159683	0.72515	-0.377534	0.248425	0.937485	0.68555	1.282
eqtl-a-ENSG00000035664	ebi-a-GCST90044902	Polycystic ovary syndrome	DAPK2	Weighted mode	3	0.0169488	0.10449	0.886051	-0.187852	0.221749	1.01709	0.828738	1.24826
eqtl-a-ENSG00000035681	ebi-a-GCST90044902	Polycystic ovary syndrome	NSMAF	Inverse variance weighted	2	-0.022351	0.0549724	0.684313	-0.130097	0.0853949	0.977897	0.87801	1.08915
eqtl-a-ENSG00000035687	ebi-a-GCST90044902	Polycystic ovary syndrome	ADSS2	MR Egger	3	-0.0600698	0.0797799	0.589137	-0.216439	0.0962988	0.941699	0.805382	1.10109
eqtl-a-ENSG00000035687	ebi-a-GCST90044902	Polycystic ovary syndrome	ADSS2	Weighted median	3	-0.0713088	0.0501423	0.154989	-0.169588	0.0269701	0.931174	0.844013	1.02734
eqtl-a-ENSG00000035687	ebi-a-GCST90044902	Polycystic ovary syndrome	ADSS2	Inverse variance weighted	3	-0.0737232	0.050622	0.145296	-0.172942	0.0254958	0.928929	0.841186	1.02582
eqtl-a-ENSG00000035687	ebi-a-GCST90044902	Polycystic ovary syndrome	ADSS2	Simple mode	3	-0.0810641	0.0849739	0.440771	-0.247613	0.0854848	0.922135	0.780662	1.08925
eqtl-a-ENSG00000035687	ebi-a-GCST90044902	Polycystic ovary syndrome	ADSS2	Weighted mode	3	-0.0696775	0.0533029	0.321224	-0.174151	0.0347963	0.932695	0.84017	1.03541
eqtl-a-ENSG00000035720	ebi-a-GCST90044902	Polycystic ovary syndrome	STAP1	MR Egger	4	0.0453009	0.430521	0.925801	-0.798521	0.889123	1.04634	0.449994	2.43299
eqtl-a-ENSG00000035720	ebi-a-GCST90044902	Polycystic ovary syndrome	STAP1	Weighted median	4	-0.274523	0.131839	0.0373193	-0.532928	-0.0161179	0.759935	0.586884	0.984011
eqtl-a-ENSG00000035720	ebi-a-GCST90044902	Polycystic ovary syndrome	STAP1	Inverse variance weighted	4	-0.317949	0.118457	0.00727274	-0.550125	-0.0857736	0.72764	0.576878	0.917802
eqtl-a-ENSG00000035720	ebi-a-GCST90044902	Polycystic ovary syndrome	STAP1	Simple mode	4	-0.236792	0.209618	0.340792	-0.647644	0.17406	0.789156	0.523277	1.19013
eqtl-a-ENSG00000035720	ebi-a-GCST90044902	Polycystic ovary syndrome	STAP1	Weighted mode	4	-0.243955	0.14762	0.196985	-0.533291	0.0453805	0.783523	0.586671	1.04643
eqtl-a-ENSG00000035862	ebi-a-GCST90044902	Polycystic ovary syndrome	TIMP2	MR Egger	5	-0.0822896	0.0970935	0.458961	-0.272593	0.108014	0.921005	0.761403	1.11406
eqtl-a-ENSG00000035862	ebi-a-GCST90044902	Polycystic ovary syndrome	TIMP2	Weighted median	5	-0.0301671	0.0638049	0.636354	-0.155225	0.0948905	0.970283	0.856223	1.09954
eqtl-a-ENSG00000035862	ebi-a-GCST90044902	Polycystic ovary syndrome	TIMP2	Inverse variance weighted	5	-0.0142833	0.0627736	0.820006	-0.13732	0.108753	0.985818	0.871692	1.11489
eqtl-a-ENSG00000035862	ebi-a-GCST90044902	Polycystic ovary syndrome	TIMP2	Simple mode	5	0.0286191	0.13552	0.84307	-0.237	0.294238	1.02903	0.788991	1.3421
eqtl-a-ENSG00000035862	ebi-a-GCST90044902	Polycystic ovary syndrome	TIMP2	Weighted mode	5	-0.0403894	0.0722998	0.606202	-0.182097	0.101318	0.960415	0.83352	1.10663
eqtl-a-ENSG00000036448	ebi-a-GCST90044902	Polycystic ovary syndrome	MYOM2	MR Egger	9	0.0283681	0.0482443	0.574997	-0.0661907	0.122927	1.02877	0.935952	1.1308
eqtl-a-ENSG00000036448	ebi-a-GCST90044902	Polycystic ovary syndrome	MYOM2	Weighted median	9	0.0609677	0.0398798	0.126318	-0.0171967	0.139132	1.06286	0.98295	1.14928
eqtl-a-ENSG00000036448	ebi-a-GCST90044902	Polycystic ovary syndrome	MYOM2	Inverse variance weighted	9	0.0609447	0.0354656	0.0857204	-0.0085679	0.130457	1.06284	0.991469	1.13935
eqtl-a-ENSG00000036448	ebi-a-GCST90044902	Polycystic ovary syndrome	MYOM2	Simple mode	9	0.0597039	0.0639609	0.377903	-0.0656595	0.185067	1.06152	0.93645	1.2033
eqtl-a-ENSG00000036448	ebi-a-GCST90044902	Polycystic ovary syndrome	MYOM2	Weighted mode	9	0.0568976	0.0376192	0.16887	-0.016836	0.130631	1.05855	0.983305	1.13955
eqtl-a-ENSG00000036565	ebi-a-GCST90044902	Polycystic ovary syndrome	SLC18A1	Inverse variance weighted	2	-0.0314382	0.0578326	0.586712	-0.14479	0.0819137	0.969051	0.865204	1.08536
eqtl-a-ENSG00000037474	ebi-a-GCST90044902	Polycystic ovary syndrome	NSUN2	MR Egger	6	0.0826156	0.0585609	0.23114	-0.0321638	0.197395	1.08612	0.968348	1.21823
eqtl-a-ENSG00000037474	ebi-a-GCST90044902	Polycystic ovary syndrome	NSUN2	Weighted median	6	0.109014	0.0380767	0.00419651	0.0343833	0.183644	1.11518	1.03498	1.20159
eqtl-a-ENSG00000037474	ebi-a-GCST90044902	Polycystic ovary syndrome	NSUN2	Inverse variance weighted	6	0.0878419	0.0321912	0.00635738	0.0247471	0.150937	1.09182	1.02506	1.16292
eqtl-a-ENSG00000037474	ebi-a-GCST90044902	Polycystic ovary syndrome	NSUN2	Simple mode	6	0.107195	0.0647837	0.158899	-0.0197811	0.234171	1.11315	0.980413	1.26386
eqtl-a-ENSG00000037474	ebi-a-GCST90044902	Polycystic ovary syndrome	NSUN2	Weighted mode	6	0.112143	0.0425792	0.0463229	0.0286882	0.195598	1.11867	1.0291	1.21604
eqtl-a-ENSG00000037757	ebi-a-GCST90044902	Polycystic ovary syndrome	MRI1	Wald ratio	1	-0.0258701	0.102069	0.799916	-0.225926	0.174186	0.974462	0.797777	1.19028
eqtl-a-ENSG00000038002	ebi-a-GCST90044902	Polycystic ovary syndrome	AGA	MR Egger	5	-0.0872104	0.0745002	0.326284	-0.233231	0.0588099	0.916484	0.791971	1.06057
eqtl-a-ENSG00000038002	ebi-a-GCST90044902	Polycystic ovary syndrome	AGA	Weighted median	5	-0.078392	0.051346	0.126826	-0.17903	0.0222462	0.924602	0.836081	1.0225
eqtl-a-ENSG00000038002	ebi-a-GCST90044902	Polycystic ovary syndrome	AGA	Inverse variance weighted	5	-0.0730491	0.0412909	0.0768716	-0.153979	0.00788104	0.929555	0.85729	1.00791
eqtl-a-ENSG00000038002	ebi-a-GCST90044902	Polycystic ovary syndrome	AGA	Simple mode	5	-0.083847	0.0667623	0.277505	-0.214701	0.0470072	0.919572	0.806782	1.04813
eqtl-a-ENSG00000038002	ebi-a-GCST90044902	Polycystic ovary syndrome	AGA	Weighted mode	5	-0.111741	0.0533783	0.104432	-0.216362	-0.007119	0.894276	0.805444	0.992906
eqtl-a-ENSG00000038427	ebi-a-GCST90044902	Polycystic ovary syndrome	VCAN	MR Egger	7	-0.21863	0.634555	0.744459	-1.46236	1.0251	0.803619	0.231689	2.78737
eqtl-a-ENSG00000038427	ebi-a-GCST90044902	Polycystic ovary syndrome	VCAN	Weighted median	7	0.0983043	0.140745	0.484892	-0.177556	0.374165	1.1033	0.837314	1.45378
eqtl-a-ENSG00000038427	ebi-a-GCST90044902	Polycystic ovary syndrome	VCAN	Inverse variance weighted	7	0.105223	0.135955	0.438955	-0.161248	0.371695	1.11096	0.851081	1.45019
eqtl-a-ENSG00000038427	ebi-a-GCST90044902	Polycystic ovary syndrome	VCAN	Simple mode	7	-0.0135961	0.235982	0.955926	-0.476121	0.448928	0.986496	0.621189	1.56663
eqtl-a-ENSG00000038427	ebi-a-GCST90044902	Polycystic ovary syndrome	VCAN	Weighted mode	7	0.0659865	0.199872	0.752513	-0.325762	0.457735	1.06821	0.721977	1.58049
eqtl-a-ENSG00000038945	ebi-a-GCST90044902	Polycystic ovary syndrome	MSR1	MR Egger	4	-0.247354	0.218545	0.375154	-0.675702	0.180995	0.780864	0.508799	1.19841
eqtl-a-ENSG00000038945	ebi-a-GCST90044902	Polycystic ovary syndrome	MSR1	Weighted median	4	-0.0911078	0.0571287	0.110762	-0.20308	0.0208646	0.912919	0.816213	1.02108
eqtl-a-ENSG00000038945	ebi-a-GCST90044902	Polycystic ovary syndrome	MSR1	Inverse variance weighted	4	-0.0705354	0.0562025	0.209471	-0.180692	0.0396215	0.931895	0.834692	1.04042
eqtl-a-ENSG00000038945	ebi-a-GCST90044902	Polycystic ovary syndrome	MSR1	Simple mode	4	-0.068748	0.100432	0.542787	-0.265595	0.128099	0.933562	0.766749	1.13667
eqtl-a-ENSG00000038945	ebi-a-GCST90044902	Polycystic ovary syndrome	MSR1	Weighted mode	4	-0.0919725	0.0616963	0.232821	-0.212897	0.0289522	0.91213	0.808239	1.02938
eqtl-a-ENSG00000039068	ebi-a-GCST90044902	Polycystic ovary syndrome	CDH1	MR Egger	3	0.00124426	0.183644	0.995687	-0.358698	0.361187	1.00125	0.698585	1.43503
eqtl-a-ENSG00000039068	ebi-a-GCST90044902	Polycystic ovary syndrome	CDH1	Weighted median	3	-0.0484371	0.075792	0.522771	-0.19699	0.100115	0.952717	0.821199	1.1053
eqtl-a-ENSG00000039068	ebi-a-GCST90044902	Polycystic ovary syndrome	CDH1	Inverse variance weighted	3	-0.0501422	0.0727268	0.490534	-0.192687	0.0924023	0.951094	0.82474	1.09681
eqtl-a-ENSG00000039068	ebi-a-GCST90044902	Polycystic ovary syndrome	CDH1	Simple mode	3	-0.028358	0.13864	0.856854	-0.300092	0.243376	0.97204	0.74075	1.27555
eqtl-a-ENSG00000039068	ebi-a-GCST90044902	Polycystic ovary syndrome	CDH1	Weighted mode	3	-0.0463116	0.0762918	0.605565	-0.195844	0.10322	0.954744	0.822141	1.10874
eqtl-a-ENSG00000039523	ebi-a-GCST90044902	Polycystic ovary syndrome	RIPOR1	MR Egger	3	0.131348	0.115556	0.459337	-0.0951419	0.357838	1.14036	0.909244	1.43023
eqtl-a-ENSG00000039523	ebi-a-GCST90044902	Polycystic ovary syndrome	RIPOR1	Weighted median	3	0.123655	0.0828335	0.135487	-0.0386989	0.286008	1.13163	0.96204	1.3311
eqtl-a-ENSG00000039523	ebi-a-GCST90044902	Polycystic ovary syndrome	RIPOR1	Inverse variance weighted	3	0.121311	0.07917	0.125453	-0.0338624	0.276484	1.12898	0.966704	1.31849
eqtl-a-ENSG00000039523	ebi-a-GCST90044902	Polycystic ovary syndrome	RIPOR1	Simple mode	3	0.150653	0.12703	0.357435	-0.0983252	0.399631	1.16259	0.906354	1.49127
eqtl-a-ENSG00000039523	ebi-a-GCST90044902	Polycystic ovary syndrome	RIPOR1	Weighted mode	3	0.120717	0.0850772	0.291723	-0.0460348	0.287468	1.12831	0.955009	1.33305
eqtl-a-ENSG00000039560	ebi-a-GCST90044902	Polycystic ovary syndrome	RAI14	MR Egger	3	-0.0010005	0.173034	0.996319	-0.340148	0.338147	0.999	0.711665	1.40235
eqtl-a-ENSG00000039560	ebi-a-GCST90044902	Polycystic ovary syndrome	RAI14	Weighted median	3	0.0485533	0.0910417	0.59382	-0.129888	0.226995	1.04975	0.878193	1.25482
eqtl-a-ENSG00000039560	ebi-a-GCST90044902	Polycystic ovary syndrome	RAI14	Inverse variance weighted	3	0.0555277	0.0873494	0.524975	-0.115677	0.226733	1.0571	0.890763	1.25449
eqtl-a-ENSG00000039560	ebi-a-GCST90044902	Polycystic ovary syndrome	RAI14	Simple mode	3	0.0488013	0.11631	0.715568	-0.179167	0.27677	1.05001	0.835966	1.31886
eqtl-a-ENSG00000039560	ebi-a-GCST90044902	Polycystic ovary syndrome	RAI14	Weighted mode	3	0.0479071	0.100871	0.681643	-0.149799	0.245614	1.04907	0.860881	1.27841
eqtl-a-ENSG00000039650	ebi-a-GCST90044902	Polycystic ovary syndrome	PNKP	MR Egger	4	0.0962372	0.105341	0.457378	-0.110231	0.302706	1.10102	0.895627	1.35352
eqtl-a-ENSG00000039650	ebi-a-GCST90044902	Polycystic ovary syndrome	PNKP	Weighted median	4	-0.0302173	0.0503279	0.548234	-0.12886	0.0684254	0.970235	0.879097	1.07082
eqtl-a-ENSG00000039650	ebi-a-GCST90044902	Polycystic ovary syndrome	PNKP	Inverse variance weighted	4	-0.0509456	0.0610218	0.403788	-0.170548	0.0686571	0.95033	0.843202	1.07107
eqtl-a-ENSG00000039650	ebi-a-GCST90044902	Polycystic ovary syndrome	PNKP	Simple mode	4	-0.0530877	0.0786416	0.54801	-0.207225	0.10105	0.948297	0.812837	1.10633
eqtl-a-ENSG00000039650	ebi-a-GCST90044902	Polycystic ovary syndrome	PNKP	Weighted mode	4	-0.0317626	0.0511214	0.578405	-0.131961	0.0684354	0.968737	0.876375	1.07083
eqtl-a-ENSG00000040275	ebi-a-GCST90044902	Polycystic ovary syndrome	SPDL1	Inverse variance weighted	2	-0.0152122	0.0632071	0.809809	-0.139098	0.108674	0.984903	0.870143	1.1148
eqtl-a-ENSG00000040633	ebi-a-GCST90044902	Polycystic ovary syndrome	PHF23	MR Egger	3	0.177909	0.220678	0.56805	-0.254619	0.610437	1.19472	0.775212	1.84124
eqtl-a-ENSG00000040633	ebi-a-GCST90044902	Polycystic ovary syndrome	PHF23	Weighted median	3	0.00894746	0.0970562	0.926548	-0.181283	0.199178	1.00899	0.8342	1.2204
eqtl-a-ENSG00000040633	ebi-a-GCST90044902	Polycystic ovary syndrome	PHF23	Inverse variance weighted	3	0.00416029	0.111487	0.970233	-0.214354	0.222674	1.00417	0.807063	1.24941
eqtl-a-ENSG00000040633	ebi-a-GCST90044902	Polycystic ovary syndrome	PHF23	Simple mode	3	-0.0333275	0.131037	0.822997	-0.290161	0.223506	0.967222	0.748143	1.25045
eqtl-a-ENSG00000040633	ebi-a-GCST90044902	Polycystic ovary syndrome	PHF23	Weighted mode	3	-0.0111482	0.110446	0.928807	-0.227623	0.205327	0.988914	0.796424	1.22793
eqtl-a-ENSG00000041353	ebi-a-GCST90044902	Polycystic ovary syndrome	RAB27B	MR Egger	7	-0.0293008	0.152577	0.855267	-0.328351	0.269749	0.971124	0.72011	1.30964
eqtl-a-ENSG00000041353	ebi-a-GCST90044902	Polycystic ovary syndrome	RAB27B	Weighted median	7	0.0123575	0.0706123	0.861076	-0.126043	0.150758	1.01243	0.881577	1.16271
eqtl-a-ENSG00000041353	ebi-a-GCST90044902	Polycystic ovary syndrome	RAB27B	Inverse variance weighted	7	-0.0114438	0.0794557	0.885478	-0.167177	0.144289	0.988621	0.84605	1.15522
eqtl-a-ENSG00000041353	ebi-a-GCST90044902	Polycystic ovary syndrome	RAB27B	Simple mode	7	0.0130733	0.2058	0.951412	-0.390294	0.41644	1.01316	0.676858	1.51655
eqtl-a-ENSG00000041353	ebi-a-GCST90044902	Polycystic ovary syndrome	RAB27B	Weighted mode	7	0.00468425	0.0794162	0.954881	-0.150972	0.16034	1.0047	0.859872	1.17391
eqtl-a-ENSG00000041515	ebi-a-GCST90044902	Polycystic ovary syndrome	MYO16	Inverse variance weighted	2	-0.0248292	0.0498667	0.618546	-0.122568	0.0729096	0.975476	0.884646	1.07563
eqtl-a-ENSG00000041802	ebi-a-GCST90044902	Polycystic ovary syndrome	LSG1	Inverse variance weighted	2	0.0372188	0.0568542	0.512702	-0.0742154	0.148653	1.03792	0.928472	1.16027
eqtl-a-ENSG00000042317	ebi-a-GCST90044902	Polycystic ovary syndrome	SPATA7	MR Egger	3	-0.0405989	0.179492	0.858387	-0.392402	0.311204	0.960214	0.675432	1.36507
eqtl-a-ENSG00000042317	ebi-a-GCST90044902	Polycystic ovary syndrome	SPATA7	Weighted median	3	0.0435889	0.0759232	0.565888	-0.105221	0.192398	1.04455	0.900126	1.21215
eqtl-a-ENSG00000042317	ebi-a-GCST90044902	Polycystic ovary syndrome	SPATA7	Inverse variance weighted	3	0.0512336	0.0731949	0.483951	-0.0922283	0.194696	1.05257	0.911897	1.21494
eqtl-a-ENSG00000042317	ebi-a-GCST90044902	Polycystic ovary syndrome	SPATA7	Simple mode	3	0.0259826	0.11687	0.844703	-0.203083	0.255048	1.02632	0.81621	1.29052
eqtl-a-ENSG00000042317	ebi-a-GCST90044902	Polycystic ovary syndrome	SPATA7	Weighted mode	3	0.0267442	0.081126	0.77298	-0.132263	0.185751	1.02711	0.876111	1.20412
eqtl-a-ENSG00000042445	ebi-a-GCST90044902	Polycystic ovary syndrome	RETSAT	MR Egger	3	-0.464598	0.387987	0.442948	-1.22505	0.295856	0.628388	0.293742	1.34428
eqtl-a-ENSG00000042445	ebi-a-GCST90044902	Polycystic ovary syndrome	RETSAT	Weighted median	3	0.0208339	0.0640607	0.745014	-0.104725	0.146393	1.02105	0.900572	1.15765
eqtl-a-ENSG00000042445	ebi-a-GCST90044902	Polycystic ovary syndrome	RETSAT	Inverse variance weighted	3	0.0313262	0.0763214	0.681475	-0.118264	0.180916	1.03182	0.888462	1.19831
eqtl-a-ENSG00000042445	ebi-a-GCST90044902	Polycystic ovary syndrome	RETSAT	Simple mode	3	-0.0430337	0.11697	0.748233	-0.272296	0.186228	0.957879	0.761629	1.2047
eqtl-a-ENSG00000042445	ebi-a-GCST90044902	Polycystic ovary syndrome	RETSAT	Weighted mode	3	-0.0058356	0.0634864	0.935141	-0.130269	0.118598	0.994181	0.877859	1.12592
eqtl-a-ENSG00000042493	ebi-a-GCST90044902	Polycystic ovary syndrome	CAPG	MR Egger	4	-0.18493	0.152928	0.350115	-0.484668	0.114809	0.831163	0.615901	1.12166
eqtl-a-ENSG00000042493	ebi-a-GCST90044902	Polycystic ovary syndrome	CAPG	Weighted median	4	-0.0505172	0.0551827	0.359953	-0.158675	0.0576408	0.950738	0.853273	1.05933
eqtl-a-ENSG00000042493	ebi-a-GCST90044902	Polycystic ovary syndrome	CAPG	Inverse variance weighted	4	-0.0526847	0.0508972	0.300613	-0.152443	0.0470739	0.948679	0.858608	1.0482
eqtl-a-ENSG00000042493	ebi-a-GCST90044902	Polycystic ovary syndrome	CAPG	Simple mode	4	0.0138907	0.0822756	0.876671	-0.147369	0.175151	1.01399	0.862975	1.19143
eqtl-a-ENSG00000042493	ebi-a-GCST90044902	Polycystic ovary syndrome	CAPG	Weighted mode	4	-0.0226534	0.062565	0.741296	-0.145281	0.099974	0.977601	0.864779	1.10514
eqtl-a-ENSG00000042753	ebi-a-GCST90044902	Polycystic ovary syndrome	AP2S1	Inverse variance weighted	2	-0.159585	0.200317	0.425647	-0.552207	0.233037	0.852497	0.575678	1.26243
eqtl-a-ENSG00000042832	ebi-a-GCST90044902	Polycystic ovary syndrome	TG	MR Egger	3	0.245192	0.136152	0.322697	-0.0216647	0.512049	1.27787	0.978568	1.66871
eqtl-a-ENSG00000042832	ebi-a-GCST90044902	Polycystic ovary syndrome	TG	Weighted median	3	0.108764	0.0699128	0.119776	-0.0282647	0.245793	1.1149	0.972131	1.27864
eqtl-a-ENSG00000042832	ebi-a-GCST90044902	Polycystic ovary syndrome	TG	Inverse variance weighted	3	0.107707	0.0663353	0.104445	-0.0223101	0.237724	1.11372	0.977937	1.26836
eqtl-a-ENSG00000042832	ebi-a-GCST90044902	Polycystic ovary syndrome	TG	Simple mode	3	0.173571	0.124234	0.297203	-0.0699273	0.417069	1.18955	0.932462	1.51751
eqtl-a-ENSG00000042832	ebi-a-GCST90044902	Polycystic ovary syndrome	TG	Weighted mode	3	0.118517	0.0697087	0.231201	-0.0181121	0.255146	1.12583	0.982051	1.29065
eqtl-a-ENSG00000042980	ebi-a-GCST90044902	Polycystic ovary syndrome	ADAM28	MR Egger	4	0.278293	0.156105	0.216572	-0.0276729	0.584259	1.32087	0.972707	1.79366
eqtl-a-ENSG00000042980	ebi-a-GCST90044902	Polycystic ovary syndrome	ADAM28	Weighted median	4	0.0977215	0.0828453	0.238173	-0.0646553	0.260098	1.10266	0.937391	1.29706
eqtl-a-ENSG00000042980	ebi-a-GCST90044902	Polycystic ovary syndrome	ADAM28	Inverse variance weighted	4	0.0439807	0.106028	0.678286	-0.163834	0.251795	1.04496	0.848883	1.28633
eqtl-a-ENSG00000042980	ebi-a-GCST90044902	Polycystic ovary syndrome	ADAM28	Simple mode	4	0.0256048	0.240684	0.921993	-0.446135	0.497345	1.02594	0.640097	1.64435
eqtl-a-ENSG00000042980	ebi-a-GCST90044902	Polycystic ovary syndrome	ADAM28	Weighted mode	4	0.101069	0.0834432	0.312516	-0.0624797	0.264618	1.10635	0.939432	1.30293
eqtl-a-ENSG00000043462	ebi-a-GCST90044902	Polycystic ovary syndrome	LCP2	Inverse variance weighted	2	0.0658342	0.167314	0.693967	-0.2621	0.393769	1.06805	0.769434	1.48256
eqtl-a-ENSG00000043514	ebi-a-GCST90044902	Polycystic ovary syndrome	TRIT1	MR Egger	3	-0.337203	0.35049	0.512299	-1.02416	0.349758	0.713764	0.359097	1.41872
eqtl-a-ENSG00000043514	ebi-a-GCST90044902	Polycystic ovary syndrome	TRIT1	Weighted median	3	0.0114301	0.0638093	0.857837	-0.113636	0.136496	1.0115	0.892583	1.14625
eqtl-a-ENSG00000043514	ebi-a-GCST90044902	Polycystic ovary syndrome	TRIT1	Inverse variance weighted	3	0.018745	0.0640554	0.7698	-0.106804	0.144294	1.01892	0.898702	1.15522
eqtl-a-ENSG00000043514	ebi-a-GCST90044902	Polycystic ovary syndrome	TRIT1	Simple mode	3	0.144411	0.134369	0.394944	-0.118954	0.407775	1.15536	0.887849	1.50347
eqtl-a-ENSG00000043514	ebi-a-GCST90044902	Polycystic ovary syndrome	TRIT1	Weighted mode	3	-0.0263701	0.0707313	0.745085	-0.165003	0.112263	0.973975	0.847891	1.11881
eqtl-a-ENSG00000044115	ebi-a-GCST90044902	Polycystic ovary syndrome	CTNNA1	MR Egger	7	-0.133019	0.119116	0.314884	-0.366485	0.100448	0.875449	0.693166	1.10567
eqtl-a-ENSG00000044115	ebi-a-GCST90044902	Polycystic ovary syndrome	CTNNA1	Weighted median	7	-0.0416657	0.0492242	0.397304	-0.138145	0.0548138	0.95919	0.870972	1.05634
eqtl-a-ENSG00000044115	ebi-a-GCST90044902	Polycystic ovary syndrome	CTNNA1	Inverse variance weighted	7	-0.0560175	0.0417264	0.179435	-0.137801	0.0257662	0.945523	0.871272	1.0261
eqtl-a-ENSG00000044115	ebi-a-GCST90044902	Polycystic ovary syndrome	CTNNA1	Simple mode	7	-0.0392355	0.0661126	0.574544	-0.168816	0.0903451	0.961524	0.844664	1.09455
eqtl-a-ENSG00000044115	ebi-a-GCST90044902	Polycystic ovary syndrome	CTNNA1	Weighted mode	7	-0.0596467	0.0506016	0.28312	-0.158826	0.0395324	0.942097	0.853145	1.04032
eqtl-a-ENSG00000044574	ebi-a-GCST90044902	Polycystic ovary syndrome	HSPA5	MR Egger	4	-0.206465	0.176884	0.363454	-0.553158	0.140229	0.813455	0.57513	1.15054
eqtl-a-ENSG00000044574	ebi-a-GCST90044902	Polycystic ovary syndrome	HSPA5	Weighted median	4	-0.144781	0.122665	0.237885	-0.385204	0.0956433	0.865212	0.680312	1.10037
eqtl-a-ENSG00000044574	ebi-a-GCST90044902	Polycystic ovary syndrome	HSPA5	Inverse variance weighted	4	-0.172162	0.106239	0.105122	-0.38039	0.0360665	0.841843	0.683595	1.03672
eqtl-a-ENSG00000044574	ebi-a-GCST90044902	Polycystic ovary syndrome	HSPA5	Simple mode	4	-0.0608792	0.219724	0.79972	-0.491539	0.369781	0.940937	0.611684	1.44742
eqtl-a-ENSG00000044574	ebi-a-GCST90044902	Polycystic ovary syndrome	HSPA5	Weighted mode	4	-0.0608792	0.140099	0.693252	-0.335473	0.213715	0.940937	0.715	1.23827
eqtl-a-ENSG00000047056	ebi-a-GCST90044902	Polycystic ovary syndrome	WDR37	MR Egger	4	-0.0774821	0.202928	0.739344	-0.47522	0.320256	0.925444	0.621748	1.37748
eqtl-a-ENSG00000047056	ebi-a-GCST90044902	Polycystic ovary syndrome	WDR37	Weighted median	4	-0.0582295	0.122812	0.635405	-0.298942	0.182483	0.943433	0.741603	1.20019
eqtl-a-ENSG00000047056	ebi-a-GCST90044902	Polycystic ovary syndrome	WDR37	Inverse variance weighted	4	-0.0563493	0.11015	0.608955	-0.272244	0.159546	0.945209	0.761668	1.17298
eqtl-a-ENSG00000047056	ebi-a-GCST90044902	Polycystic ovary syndrome	WDR37	Simple mode	4	-0.0520089	0.170161	0.779855	-0.385524	0.281506	0.94932	0.680094	1.32512
eqtl-a-ENSG00000047056	ebi-a-GCST90044902	Polycystic ovary syndrome	WDR37	Weighted mode	4	-0.0623487	0.135771	0.677306	-0.328459	0.203762	0.939555	0.720032	1.22601
eqtl-a-ENSG00000047188	ebi-a-GCST90044902	Polycystic ovary syndrome	YTHDC2	MR Egger	3	0.13539	0.19822	0.618508	-0.253121	0.523901	1.14498	0.776374	1.6886
eqtl-a-ENSG00000047188	ebi-a-GCST90044902	Polycystic ovary syndrome	YTHDC2	Weighted median	3	-0.0214165	0.0621291	0.730313	-0.14319	0.100357	0.978811	0.86659	1.10557
eqtl-a-ENSG00000047188	ebi-a-GCST90044902	Polycystic ovary syndrome	YTHDC2	Inverse variance weighted	3	-0.0173509	0.0876197	0.843026	-0.189086	0.154384	0.982799	0.827716	1.16694
eqtl-a-ENSG00000047188	ebi-a-GCST90044902	Polycystic ovary syndrome	YTHDC2	Simple mode	3	-0.087349	0.125266	0.557765	-0.332871	0.158172	0.916357	0.716863	1.17137
eqtl-a-ENSG00000047188	ebi-a-GCST90044902	Polycystic ovary syndrome	YTHDC2	Weighted mode	3	-0.0173903	0.0701066	0.827237	-0.154799	0.120019	0.98276	0.856587	1.12752
eqtl-a-ENSG00000047365	ebi-a-GCST90044902	Polycystic ovary syndrome	ARAP2	MR Egger	4	0.190011	0.111834	0.231411	-0.029184	0.409207	1.20926	0.971238	1.50562
eqtl-a-ENSG00000047365	ebi-a-GCST90044902	Polycystic ovary syndrome	ARAP2	Weighted median	4	0.182533	0.0868387	0.0355552	0.0123292	0.352737	1.20025	1.01241	1.42296
eqtl-a-ENSG00000047365	ebi-a-GCST90044902	Polycystic ovary syndrome	ARAP2	Inverse variance weighted	4	0.179247	0.0840791	0.0330162	0.0144521	0.344042	1.19632	1.01456	1.41064
eqtl-a-ENSG00000047365	ebi-a-GCST90044902	Polycystic ovary syndrome	ARAP2	Simple mode	4	0.0485846	0.157642	0.778093	-0.260394	0.357563	1.04978	0.770748	1.42984
eqtl-a-ENSG00000047365	ebi-a-GCST90044902	Polycystic ovary syndrome	ARAP2	Weighted mode	4	0.195602	0.0940474	0.129024	0.011269	0.379935	1.21604	1.01133	1.46219
eqtl-a-ENSG00000047410	ebi-a-GCST90044902	Polycystic ovary syndrome	TPR	MR Egger	3	5.18706	3.54997	0.382082	-1.77088	12.145	178.942	0.170183	188152
eqtl-a-ENSG00000047410	ebi-a-GCST90044902	Polycystic ovary syndrome	TPR	Weighted median	3	-0.275272	0.2232	0.217465	-0.712743	0.1622	0.759366	0.490297	1.1761
eqtl-a-ENSG00000047410	ebi-a-GCST90044902	Polycystic ovary syndrome	TPR	Inverse variance weighted	3	-0.240656	0.253181	0.341843	-0.73689	0.255579	0.786112	0.4786	1.29121
eqtl-a-ENSG00000047410	ebi-a-GCST90044902	Polycystic ovary syndrome	TPR	Simple mode	3	-0.561114	0.345681	0.246021	-1.23865	0.116421	0.570573	0.289776	1.12347
eqtl-a-ENSG00000047410	ebi-a-GCST90044902	Polycystic ovary syndrome	TPR	Weighted mode	3	-0.502597	0.341	0.278437	-1.17096	0.165764	0.604958	0.31007	1.18029
eqtl-a-ENSG00000047579	ebi-a-GCST90044902	Polycystic ovary syndrome	DTNBP1	MR Egger	3	-0.357375	0.17823	0.294515	-0.706707	-0.0080439	0.69951	0.493266	0.991988
eqtl-a-ENSG00000047579	ebi-a-GCST90044902	Polycystic ovary syndrome	DTNBP1	Weighted median	3	-0.156553	0.0714611	0.0284705	-0.296617	-0.0164891	0.855086	0.743329	0.983646
eqtl-a-ENSG00000047579	ebi-a-GCST90044902	Polycystic ovary syndrome	DTNBP1	Inverse variance weighted	3	-0.0993752	0.0731668	0.1744	-0.242782	0.0440317	0.905403	0.784442	1.04502
eqtl-a-ENSG00000047579	ebi-a-GCST90044902	Polycystic ovary syndrome	DTNBP1	Simple mode	3	-0.157557	0.121096	0.32294	-0.394906	0.0797919	0.854228	0.673743	1.08306
eqtl-a-ENSG00000047579	ebi-a-GCST90044902	Polycystic ovary syndrome	DTNBP1	Weighted mode	3	-0.172235	0.0770108	0.154799	-0.323176	-0.0212934	0.841782	0.723847	0.978932
eqtl-a-ENSG00000047597	ebi-a-GCST90044902	Polycystic ovary syndrome	XK	MR Egger	4	0.782544	1.08526	0.545765	-1.34457	2.90966	2.18703	0.260653	18.3505
eqtl-a-ENSG00000047597	ebi-a-GCST90044902	Polycystic ovary syndrome	XK	Weighted median	4	0.0452437	0.189509	0.811306	-0.326194	0.416681	1.04628	0.721665	1.51692
eqtl-a-ENSG00000047597	ebi-a-GCST90044902	Polycystic ovary syndrome	XK	Inverse variance weighted	4	-0.0276605	0.15596	0.859228	-0.333341	0.27802	0.972719	0.716526	1.32051
eqtl-a-ENSG00000047597	ebi-a-GCST90044902	Polycystic ovary syndrome	XK	Simple mode	4	0.0520207	0.23813	0.841092	-0.414714	0.518755	1.0534	0.660529	1.67994
eqtl-a-ENSG00000047597	ebi-a-GCST90044902	Polycystic ovary syndrome	XK	Weighted mode	4	0.0850199	0.233793	0.740233	-0.373215	0.543255	1.08874	0.688517	1.7216
eqtl-a-ENSG00000047617	ebi-a-GCST90044902	Polycystic ovary syndrome	ANO2	MR Egger	3	1.91831	1.63996	0.4503	-1.29601	5.13264	6.80947	0.273622	169.463
eqtl-a-ENSG00000047617	ebi-a-GCST90044902	Polycystic ovary syndrome	ANO2	Weighted median	3	0.0893261	0.217154	0.680817	-0.336296	0.514948	1.09344	0.714412	1.67355
eqtl-a-ENSG00000047617	ebi-a-GCST90044902	Polycystic ovary syndrome	ANO2	Inverse variance weighted	3	0.205721	0.192782	0.28592	-0.172132	0.583574	1.22841	0.841868	1.79243
eqtl-a-ENSG00000047617	ebi-a-GCST90044902	Polycystic ovary syndrome	ANO2	Simple mode	3	0.0810379	0.285733	0.80337	-0.478999	0.641075	1.08441	0.619403	1.89852
eqtl-a-ENSG00000047617	ebi-a-GCST90044902	Polycystic ovary syndrome	ANO2	Weighted mode	3	0.0810379	0.248463	0.775271	-0.405949	0.568025	1.08441	0.666344	1.76478
eqtl-a-ENSG00000047644	ebi-a-GCST90044902	Polycystic ovary syndrome	WWC3	MR Egger	5	-0.756292	0.363068	0.128626	-1.4679	-0.044679	0.469404	0.230408	0.956304
eqtl-a-ENSG00000047644	ebi-a-GCST90044902	Polycystic ovary syndrome	WWC3	Weighted median	5	-0.131731	0.159258	0.408151	-0.443877	0.180415	0.876577	0.641544	1.19771
eqtl-a-ENSG00000047644	ebi-a-GCST90044902	Polycystic ovary syndrome	WWC3	Inverse variance weighted	5	-0.122779	0.155239	0.428999	-0.427047	0.181489	0.884459	0.652433	1.199
eqtl-a-ENSG00000047644	ebi-a-GCST90044902	Polycystic ovary syndrome	WWC3	Simple mode	5	0.0977423	0.256415	0.722446	-0.404832	0.600316	1.10268	0.667089	1.82269
eqtl-a-ENSG00000047644	ebi-a-GCST90044902	Polycystic ovary syndrome	WWC3	Weighted mode	5	-0.149813	0.201828	0.499141	-0.545396	0.24577	0.860869	0.579612	1.27861
eqtl-a-ENSG00000048162	ebi-a-GCST90044902	Polycystic ovary syndrome	NOP16	MR Egger	3	-0.0173316	0.255952	0.956957	-0.518997	0.484334	0.982818	0.595117	1.62309
eqtl-a-ENSG00000048162	ebi-a-GCST90044902	Polycystic ovary syndrome	NOP16	Weighted median	3	0.0101754	0.0993821	0.91845	-0.184614	0.204964	1.01023	0.831426	1.22748
eqtl-a-ENSG00000048162	ebi-a-GCST90044902	Polycystic ovary syndrome	NOP16	Inverse variance weighted	3	-0.0244401	0.0920471	0.790611	-0.204852	0.155972	0.975856	0.814767	1.16879
eqtl-a-ENSG00000048162	ebi-a-GCST90044902	Polycystic ovary syndrome	NOP16	Simple mode	3	0.00409592	0.15814	0.981689	-0.305858	0.31405	1.0041	0.736491	1.36896
eqtl-a-ENSG00000048162	ebi-a-GCST90044902	Polycystic ovary syndrome	NOP16	Weighted mode	3	0.0158771	0.0988407	0.887141	-0.177851	0.209605	1.016	0.837067	1.23319
eqtl-a-ENSG00000048392	ebi-a-GCST90044902	Polycystic ovary syndrome	RRM2B	Inverse variance weighted	2	0.0404432	0.100071	0.686106	-0.155696	0.236582	1.04127	0.855819	1.26691
eqtl-a-ENSG00000048462	ebi-a-GCST90044902	Polycystic ovary syndrome	TNFRSF17	MR Egger	3	0.244219	0.702577	0.787025	-1.13283	1.62127	1.27662	0.32212	5.05952
eqtl-a-ENSG00000048462	ebi-a-GCST90044902	Polycystic ovary syndrome	TNFRSF17	Weighted median	3	-0.0503628	0.180454	0.780176	-0.404053	0.303327	0.950884	0.667609	1.35436
eqtl-a-ENSG00000048462	ebi-a-GCST90044902	Polycystic ovary syndrome	TNFRSF17	Inverse variance weighted	3	-0.0332642	0.16681	0.841939	-0.360211	0.293683	0.967283	0.697529	1.34136
eqtl-a-ENSG00000048462	ebi-a-GCST90044902	Polycystic ovary syndrome	TNFRSF17	Simple mode	3	-0.139218	0.234141	0.612424	-0.598134	0.319699	0.870039	0.549836	1.37671
eqtl-a-ENSG00000048462	ebi-a-GCST90044902	Polycystic ovary syndrome	TNFRSF17	Weighted mode	3	0.0483279	0.197767	0.829729	-0.339295	0.435951	1.04951	0.712272	1.54643
eqtl-a-ENSG00000048471	ebi-a-GCST90044902	Polycystic ovary syndrome	SNX29	MR Egger	6	-0.0170511	0.0881709	0.856079	-0.189866	0.155764	0.983093	0.82707	1.16855
eqtl-a-ENSG00000048471	ebi-a-GCST90044902	Polycystic ovary syndrome	SNX29	Weighted median	6	0.0560316	0.0540053	0.299493	-0.0498187	0.161882	1.05763	0.951402	1.17572
eqtl-a-ENSG00000048471	ebi-a-GCST90044902	Polycystic ovary syndrome	SNX29	Inverse variance weighted	6	0.0541743	0.0446719	0.225239	-0.0333827	0.141731	1.05567	0.967168	1.15227
eqtl-a-ENSG00000048471	ebi-a-GCST90044902	Polycystic ovary syndrome	SNX29	Simple mode	6	0.0210711	0.0699895	0.775486	-0.116108	0.158251	1.02129	0.890379	1.17146
eqtl-a-ENSG00000048471	ebi-a-GCST90044902	Polycystic ovary syndrome	SNX29	Weighted mode	6	0.0531182	0.0491308	0.328993	-0.0431782	0.149415	1.05455	0.957741	1.16115
eqtl-a-ENSG00000049089	ebi-a-GCST90044902	Polycystic ovary syndrome	COL9A2	MR Egger	4	0.272312	0.122676	0.156621	0.0318664	0.512757	1.313	1.03238	1.66989
eqtl-a-ENSG00000049089	ebi-a-GCST90044902	Polycystic ovary syndrome	COL9A2	Weighted median	4	-0.0294162	0.0669263	0.660276	-0.160592	0.101759	0.971012	0.85164	1.10712
eqtl-a-ENSG00000049089	ebi-a-GCST90044902	Polycystic ovary syndrome	COL9A2	Inverse variance weighted	4	-0.0699235	0.126707	0.58105	-0.318269	0.178422	0.932465	0.727407	1.19533
eqtl-a-ENSG00000049089	ebi-a-GCST90044902	Polycystic ovary syndrome	COL9A2	Simple mode	4	0.00057986	0.0852072	0.994997	-0.166426	0.167586	1.00058	0.846685	1.18245
eqtl-a-ENSG00000049089	ebi-a-GCST90044902	Polycystic ovary syndrome	COL9A2	Weighted mode	4	-0.0308257	0.0732344	0.70215	-0.174365	0.112714	0.969645	0.83999	1.11931
eqtl-a-ENSG00000049239	ebi-a-GCST90044902	Polycystic ovary syndrome	H6PD	MR Egger	4	-0.0505353	0.0910492	0.634662	-0.228992	0.127921	0.95072	0.795335	1.13646
eqtl-a-ENSG00000049239	ebi-a-GCST90044902	Polycystic ovary syndrome	H6PD	Weighted median	4	-0.0479154	0.0561592	0.393545	-0.157987	0.0621566	0.953214	0.853861	1.06413
eqtl-a-ENSG00000049239	ebi-a-GCST90044902	Polycystic ovary syndrome	H6PD	Inverse variance weighted	4	-0.0481163	0.0543532	0.376021	-0.154649	0.058416	0.953023	0.856716	1.06016
eqtl-a-ENSG00000049239	ebi-a-GCST90044902	Polycystic ovary syndrome	H6PD	Simple mode	4	-0.130055	0.136861	0.412081	-0.398303	0.138193	0.878047	0.671459	1.1482
eqtl-a-ENSG00000049239	ebi-a-GCST90044902	Polycystic ovary syndrome	H6PD	Weighted mode	4	-0.0479989	0.057486	0.465007	-0.160671	0.0646736	0.953135	0.851572	1.06681
eqtl-a-ENSG00000049245	ebi-a-GCST90044902	Polycystic ovary syndrome	VAMP3	MR Egger	3	0.0724921	0.117396	0.647829	-0.157604	0.302588	1.07518	0.854188	1.35336
eqtl-a-ENSG00000049245	ebi-a-GCST90044902	Polycystic ovary syndrome	VAMP3	Weighted median	3	0.0973092	0.0614559	0.113331	-0.0231444	0.217763	1.1022	0.977121	1.24329
eqtl-a-ENSG00000049245	ebi-a-GCST90044902	Polycystic ovary syndrome	VAMP3	Inverse variance weighted	3	0.102987	0.0608426	0.0905152	-0.0162641	0.222239	1.10848	0.983867	1.24887
eqtl-a-ENSG00000049245	ebi-a-GCST90044902	Polycystic ovary syndrome	VAMP3	Simple mode	3	0.041713	0.0921128	0.695042	-0.138828	0.222254	1.0426	0.870378	1.24889
eqtl-a-ENSG00000049245	ebi-a-GCST90044902	Polycystic ovary syndrome	VAMP3	Weighted mode	3	0.100235	0.0659309	0.267808	-0.0289897	0.229459	1.10543	0.971426	1.25792
eqtl-a-ENSG00000049246	ebi-a-GCST90044902	Polycystic ovary syndrome	PER3	MR Egger	5	-0.0459531	0.0800375	0.606092	-0.202826	0.11092	0.955087	0.81642	1.11731
eqtl-a-ENSG00000049246	ebi-a-GCST90044902	Polycystic ovary syndrome	PER3	Weighted median	5	0.0123764	0.0603796	0.83759	-0.105968	0.13072	1.01245	0.899454	1.13965
eqtl-a-ENSG00000049246	ebi-a-GCST90044902	Polycystic ovary syndrome	PER3	Inverse variance weighted	5	0.0276244	0.0572178	0.629243	-0.0845225	0.139771	1.02801	0.918951	1.15001
eqtl-a-ENSG00000049246	ebi-a-GCST90044902	Polycystic ovary syndrome	PER3	Simple mode	5	0.0328147	0.092701	0.741222	-0.148879	0.214509	1.03336	0.861673	1.23925
eqtl-a-ENSG00000049246	ebi-a-GCST90044902	Polycystic ovary syndrome	PER3	Weighted mode	5	0.00261764	0.0583786	0.966385	-0.111804	0.11704	1.00262	0.894219	1.12416
eqtl-a-ENSG00000049247	ebi-a-GCST90044902	Polycystic ovary syndrome	UTS2	MR Egger	3	-0.0055521	0.0829953	0.957476	-0.168223	0.157119	0.994463	0.845165	1.17013
eqtl-a-ENSG00000049247	ebi-a-GCST90044902	Polycystic ovary syndrome	UTS2	Weighted median	3	0.0116399	0.0601872	0.84665	-0.106327	0.129607	1.01171	0.899131	1.13838
eqtl-a-ENSG00000049247	ebi-a-GCST90044902	Polycystic ovary syndrome	UTS2	Inverse variance weighted	3	0.00891936	0.0588682	0.87957	-0.106462	0.124301	1.00896	0.899009	1.13236
eqtl-a-ENSG00000049247	ebi-a-GCST90044902	Polycystic ovary syndrome	UTS2	Simple mode	3	0.0252897	0.0819724	0.78686	-0.135376	0.185956	1.02561	0.873387	1.20437
eqtl-a-ENSG00000049247	ebi-a-GCST90044902	Polycystic ovary syndrome	UTS2	Weighted mode	3	0.00953824	0.0675454	0.900642	-0.122851	0.141927	1.00958	0.884396	1.15249
eqtl-a-ENSG00000049249	ebi-a-GCST90044902	Polycystic ovary syndrome	TNFRSF9	MR Egger	6	-0.025985	0.129745	0.851034	-0.280286	0.228316	0.97435	0.755567	1.25648
eqtl-a-ENSG00000049249	ebi-a-GCST90044902	Polycystic ovary syndrome	TNFRSF9	Weighted median	6	0.100229	0.0950889	0.29186	-0.0861457	0.286603	1.10542	0.917461	1.33189
eqtl-a-ENSG00000049249	ebi-a-GCST90044902	Polycystic ovary syndrome	TNFRSF9	Inverse variance weighted	6	0.0179974	0.0734917	0.806541	-0.126046	0.162041	1.01816	0.881574	1.17591
eqtl-a-ENSG00000049249	ebi-a-GCST90044902	Polycystic ovary syndrome	TNFRSF9	Simple mode	6	0.112717	0.151902	0.491429	-0.185011	0.410446	1.11932	0.831095	1.50749
eqtl-a-ENSG00000049249	ebi-a-GCST90044902	Polycystic ovary syndrome	TNFRSF9	Weighted mode	6	0.112717	0.117974	0.383233	-0.118512	0.343947	1.11932	0.888241	1.4105
eqtl-a-ENSG00000049323	ebi-a-GCST90044902	Polycystic ovary syndrome	LTBP1	MR Egger	3	0.033473	0.187118	0.887309	-0.333278	0.400224	1.03404	0.716571	1.49216
eqtl-a-ENSG00000049323	ebi-a-GCST90044902	Polycystic ovary syndrome	LTBP1	Weighted median	3	0.0223811	0.0837412	0.789265	-0.141752	0.186514	1.02263	0.867837	1.20504
eqtl-a-ENSG00000049323	ebi-a-GCST90044902	Polycystic ovary syndrome	LTBP1	Inverse variance weighted	3	0.0179776	0.0789572	0.819889	-0.136778	0.172734	1.01814	0.872163	1.18855
eqtl-a-ENSG00000049323	ebi-a-GCST90044902	Polycystic ovary syndrome	LTBP1	Simple mode	3	0.0393191	0.121133	0.776294	-0.198102	0.276741	1.0401	0.820286	1.31882
eqtl-a-ENSG00000049323	ebi-a-GCST90044902	Polycystic ovary syndrome	LTBP1	Weighted mode	3	0.0234939	0.0854833	0.80923	-0.144053	0.191041	1.02377	0.865842	1.21051
eqtl-a-ENSG00000050165	ebi-a-GCST90044902	Polycystic ovary syndrome	DKK3	MR Egger	7	-0.054355	0.0656822	0.445614	-0.183092	0.0743822	0.947096	0.832691	1.07722
eqtl-a-ENSG00000050165	ebi-a-GCST90044902	Polycystic ovary syndrome	DKK3	Weighted median	7	-0.0274491	0.048444	0.570976	-0.122399	0.0675012	0.972924	0.884795	1.06983
eqtl-a-ENSG00000050165	ebi-a-GCST90044902	Polycystic ovary syndrome	DKK3	Inverse variance weighted	7	-0.0242675	0.0433988	0.576043	-0.109329	0.0607941	0.976025	0.896435	1.06268
eqtl-a-ENSG00000050165	ebi-a-GCST90044902	Polycystic ovary syndrome	DKK3	Simple mode	7	0.0860772	0.115825	0.485452	-0.14094	0.313094	1.08989	0.868541	1.36765
eqtl-a-ENSG00000050165	ebi-a-GCST90044902	Polycystic ovary syndrome	DKK3	Weighted mode	7	-0.0470474	0.0485195	0.369664	-0.142146	0.0480508	0.954042	0.867495	1.04922
eqtl-a-ENSG00000050344	ebi-a-GCST90044902	Polycystic ovary syndrome	NFE2L3	MR Egger	3	-0.105463	0.103519	0.494079	-0.308359	0.0974343	0.899908	0.734651	1.10234
eqtl-a-ENSG00000050344	ebi-a-GCST90044902	Polycystic ovary syndrome	NFE2L3	Weighted median	3	-0.0608933	0.0619491	0.325629	-0.182313	0.060527	0.940924	0.83334	1.0624
eqtl-a-ENSG00000050344	ebi-a-GCST90044902	Polycystic ovary syndrome	NFE2L3	Inverse variance weighted	3	-0.0559577	0.0598823	0.350066	-0.173327	0.0614116	0.945579	0.840863	1.06334
eqtl-a-ENSG00000050344	ebi-a-GCST90044902	Polycystic ovary syndrome	NFE2L3	Simple mode	3	-0.105703	0.107091	0.427672	-0.315602	0.104196	0.899692	0.729349	1.10982
eqtl-a-ENSG00000050344	ebi-a-GCST90044902	Polycystic ovary syndrome	NFE2L3	Weighted mode	3	-0.0628076	0.0666515	0.445495	-0.193445	0.0678293	0.939124	0.824115	1.07018
eqtl-a-ENSG00000050405	ebi-a-GCST90044902	Polycystic ovary syndrome	LIMA1	MR Egger	3	0.0267028	0.331443	0.948821	-0.622925	0.676331	1.02706	0.536373	1.96665
eqtl-a-ENSG00000050405	ebi-a-GCST90044902	Polycystic ovary syndrome	LIMA1	Weighted median	3	0.0481611	0.0690464	0.485479	-0.0871699	0.183492	1.04934	0.916521	1.20141
eqtl-a-ENSG00000050405	ebi-a-GCST90044902	Polycystic ovary syndrome	LIMA1	Inverse variance weighted	3	0.0551288	0.0659605	0.403276	-0.0741537	0.184411	1.05668	0.928529	1.20251
eqtl-a-ENSG00000050405	ebi-a-GCST90044902	Polycystic ovary syndrome	LIMA1	Simple mode	3	0.00803611	0.10792	0.947419	-0.203487	0.219559	1.00807	0.815881	1.24553
eqtl-a-ENSG00000050405	ebi-a-GCST90044902	Polycystic ovary syndrome	LIMA1	Weighted mode	3	0.0491307	0.0727683	0.569166	-0.0934951	0.191757	1.05036	0.910742	1.21138
eqtl-a-ENSG00000050426	ebi-a-GCST90044902	Polycystic ovary syndrome	LETMD1	MR Egger	3	-0.117518	0.148844	0.574527	-0.409252	0.174215	0.889124	0.664147	1.19031
eqtl-a-ENSG00000050426	ebi-a-GCST90044902	Polycystic ovary syndrome	LETMD1	Weighted median	3	-0.136568	0.0998262	0.171293	-0.332228	0.059091	0.872347	0.717324	1.06087
eqtl-a-ENSG00000050426	ebi-a-GCST90044902	Polycystic ovary syndrome	LETMD1	Inverse variance weighted	3	-0.142727	0.0929134	0.124508	-0.324837	0.0393838	0.866991	0.722645	1.04017
eqtl-a-ENSG00000050426	ebi-a-GCST90044902	Polycystic ovary syndrome	LETMD1	Simple mode	3	-0.103717	0.127976	0.50279	-0.35455	0.147116	0.90148	0.701489	1.15849
eqtl-a-ENSG00000050426	ebi-a-GCST90044902	Polycystic ovary syndrome	LETMD1	Weighted mode	3	-0.106284	0.116121	0.456664	-0.333882	0.121314	0.899169	0.716139	1.12898
eqtl-a-ENSG00000050767	ebi-a-GCST90044902	Polycystic ovary syndrome	COL23A1	MR Egger	4	0.117982	0.200621	0.616037	-0.275235	0.511199	1.12522	0.759393	1.66729
eqtl-a-ENSG00000050767	ebi-a-GCST90044902	Polycystic ovary syndrome	COL23A1	Weighted median	4	-0.0210303	0.106985	0.844162	-0.230721	0.18866	0.979189	0.793961	1.20763
eqtl-a-ENSG00000050767	ebi-a-GCST90044902	Polycystic ovary syndrome	COL23A1	Inverse variance weighted	4	-0.0777527	0.0942347	0.409317	-0.262453	0.106947	0.925193	0.769163	1.11288
eqtl-a-ENSG00000050767	ebi-a-GCST90044902	Polycystic ovary syndrome	COL23A1	Simple mode	4	-0.0971322	0.198865	0.658719	-0.486908	0.292644	0.907436	0.614523	1.33997
eqtl-a-ENSG00000050767	ebi-a-GCST90044902	Polycystic ovary syndrome	COL23A1	Weighted mode	4	0.00980458	0.111915	0.935709	-0.20955	0.229159	1.00985	0.810949	1.25754
eqtl-a-ENSG00000051009	ebi-a-GCST90044902	Polycystic ovary syndrome	FHIP1B	MR Egger	3	-0.129518	0.101257	0.422425	-0.327981	0.0689456	0.878519	0.720377	1.07138
eqtl-a-ENSG00000051009	ebi-a-GCST90044902	Polycystic ovary syndrome	FHIP1B	Weighted median	3	-0.0131286	0.0751648	0.861344	-0.160452	0.134194	0.986957	0.851759	1.14362
eqtl-a-ENSG00000051009	ebi-a-GCST90044902	Polycystic ovary syndrome	FHIP1B	Inverse variance weighted	3	0.0118019	0.103074	0.908842	-0.190224	0.213828	1.01187	0.826774	1.23841
eqtl-a-ENSG00000051009	ebi-a-GCST90044902	Polycystic ovary syndrome	FHIP1B	Simple mode	3	0.0204109	0.145516	0.901301	-0.2648	0.305622	1.02062	0.767359	1.35747
eqtl-a-ENSG00000051009	ebi-a-GCST90044902	Polycystic ovary syndrome	FHIP1B	Weighted mode	3	-0.0190385	0.0753743	0.824177	-0.166772	0.128695	0.981142	0.846392	1.13734
eqtl-a-ENSG00000051108	ebi-a-GCST90044902	Polycystic ovary syndrome	HERPUD1	MR Egger	4	0.207758	0.138445	0.272243	-0.0635937	0.47911	1.23092	0.938386	1.61464
eqtl-a-ENSG00000051108	ebi-a-GCST90044902	Polycystic ovary syndrome	HERPUD1	Weighted median	4	0.12409	0.0700981	0.076689	-0.0133026	0.261482	1.13212	0.986785	1.29885
eqtl-a-ENSG00000051108	ebi-a-GCST90044902	Polycystic ovary syndrome	HERPUD1	Inverse variance weighted	4	0.115999	0.0679857	0.0879661	-0.017253	0.249251	1.12299	0.982895	1.28306
eqtl-a-ENSG00000051108	ebi-a-GCST90044902	Polycystic ovary syndrome	HERPUD1	Simple mode	4	0.139754	0.113562	0.306149	-0.0828279	0.362335	1.14999	0.92051	1.43668
eqtl-a-ENSG00000051108	ebi-a-GCST90044902	Polycystic ovary syndrome	HERPUD1	Weighted mode	4	0.129697	0.075671	0.185049	-0.0186179	0.278012	1.13848	0.981554	1.3205
eqtl-a-ENSG00000051382	ebi-a-GCST90044902	Polycystic ovary syndrome	PIK3CB	Inverse variance weighted	2	-0.590468	0.246535	0.0166175	-1.07368	-0.107258	0.554068	0.34175	0.898293
eqtl-a-ENSG00000051523	ebi-a-GCST90044902	Polycystic ovary syndrome	CYBA	MR Egger	3	-0.0046087	0.213437	0.986256	-0.422945	0.413728	0.995402	0.655115	1.51244
eqtl-a-ENSG00000051523	ebi-a-GCST90044902	Polycystic ovary syndrome	CYBA	Weighted median	3	-0.0552022	0.0742416	0.457149	-0.200716	0.0903112	0.946294	0.818145	1.09451
eqtl-a-ENSG00000051523	ebi-a-GCST90044902	Polycystic ovary syndrome	CYBA	Inverse variance weighted	3	-0.0630042	0.0732534	0.389742	-0.206581	0.0805725	0.93894	0.81336	1.08391
eqtl-a-ENSG00000051523	ebi-a-GCST90044902	Polycystic ovary syndrome	CYBA	Simple mode	3	-0.0262258	0.113328	0.838512	-0.248348	0.195897	0.974115	0.780088	1.2164
eqtl-a-ENSG00000051523	ebi-a-GCST90044902	Polycystic ovary syndrome	CYBA	Weighted mode	3	-0.0575659	0.0786329	0.540283	-0.211686	0.0965547	0.94406	0.809218	1.10137
eqtl-a-ENSG00000051620	ebi-a-GCST90044902	Polycystic ovary syndrome	HEBP2	MR Egger	3	0.0450465	0.285319	0.900313	-0.514178	0.604271	1.04608	0.597992	1.82992
eqtl-a-ENSG00000051620	ebi-a-GCST90044902	Polycystic ovary syndrome	HEBP2	Weighted median	3	0.0824343	0.0626356	0.188143	-0.0403315	0.2052	1.08593	0.960471	1.22777
eqtl-a-ENSG00000051620	ebi-a-GCST90044902	Polycystic ovary syndrome	HEBP2	Inverse variance weighted	3	0.0100291	0.0865108	0.907709	-0.159532	0.17959	1.01008	0.852543	1.19673
eqtl-a-ENSG00000051620	ebi-a-GCST90044902	Polycystic ovary syndrome	HEBP2	Simple mode	3	0.102018	0.131613	0.519356	-0.155943	0.35998	1.1074	0.855608	1.4333
eqtl-a-ENSG00000051620	ebi-a-GCST90044902	Polycystic ovary syndrome	HEBP2	Weighted mode	3	0.121273	0.0810731	0.273342	-0.0376301	0.280177	1.12893	0.963069	1.32336
eqtl-a-ENSG00000052126	ebi-a-GCST90044902	Polycystic ovary syndrome	PLEKHA5	MR Egger	4	0.403864	0.417904	0.4358	-0.415228	1.22296	1.4976	0.66019	3.39721
eqtl-a-ENSG00000052126	ebi-a-GCST90044902	Polycystic ovary syndrome	PLEKHA5	Weighted median	4	0.0659176	0.0642423	0.304855	-0.0599973	0.191832	1.06814	0.941767	1.21147
eqtl-a-ENSG00000052126	ebi-a-GCST90044902	Polycystic ovary syndrome	PLEKHA5	Inverse variance weighted	4	0.0596455	0.0646327	0.356091	-0.0670345	0.186326	1.06146	0.935163	1.20481
eqtl-a-ENSG00000052126	ebi-a-GCST90044902	Polycystic ovary syndrome	PLEKHA5	Simple mode	4	-0.0078962	0.158352	0.963364	-0.318266	0.302474	0.992135	0.727409	1.3532
eqtl-a-ENSG00000052126	ebi-a-GCST90044902	Polycystic ovary syndrome	PLEKHA5	Weighted mode	4	0.0701014	0.0671186	0.373031	-0.061451	0.201654	1.07262	0.940399	1.22342
eqtl-a-ENSG00000052749	ebi-a-GCST90044902	Polycystic ovary syndrome	RRP12	MR Egger	10	0.116555	0.0756301	0.161856	-0.0316799	0.26479	1.12362	0.968817	1.30316
eqtl-a-ENSG00000052749	ebi-a-GCST90044902	Polycystic ovary syndrome	RRP12	Weighted median	10	0.0937542	0.0566676	0.0980343	-0.0173143	0.204823	1.09829	0.982835	1.22731
eqtl-a-ENSG00000052749	ebi-a-GCST90044902	Polycystic ovary syndrome	RRP12	Inverse variance weighted	10	0.0617746	0.0488523	0.206044	-0.0339758	0.157525	1.06372	0.966595	1.17061
eqtl-a-ENSG00000052749	ebi-a-GCST90044902	Polycystic ovary syndrome	RRP12	Simple mode	10	0.0647396	0.101737	0.540398	-0.134666	0.264145	1.06688	0.874008	1.30232
eqtl-a-ENSG00000052749	ebi-a-GCST90044902	Polycystic ovary syndrome	RRP12	Weighted mode	10	0.0825016	0.0603556	0.204817	-0.0357953	0.200799	1.086	0.964838	1.22238
eqtl-a-ENSG00000053254	ebi-a-GCST90044902	Polycystic ovary syndrome	FOXN3	MR Egger	3	0.808094	0.918933	0.540802	-0.993015	2.6092	2.24363	0.370458	13.5882
eqtl-a-ENSG00000053254	ebi-a-GCST90044902	Polycystic ovary syndrome	FOXN3	Weighted median	3	-0.376521	0.235634	0.110064	-0.838365	0.0853222	0.686245	0.432417	1.08907
eqtl-a-ENSG00000053254	ebi-a-GCST90044902	Polycystic ovary syndrome	FOXN3	Inverse variance weighted	3	-0.206675	0.244175	0.397319	-0.685258	0.271909	0.813284	0.50396	1.31247
eqtl-a-ENSG00000053254	ebi-a-GCST90044902	Polycystic ovary syndrome	FOXN3	Simple mode	3	-0.447711	0.350219	0.329419	-1.13414	0.238718	0.63909	0.321699	1.26962
eqtl-a-ENSG00000053254	ebi-a-GCST90044902	Polycystic ovary syndrome	FOXN3	Weighted mode	3	-0.467872	0.360809	0.32417	-1.17506	0.239312	0.626333	0.308801	1.27038
eqtl-a-ENSG00000053371	ebi-a-GCST90044902	Polycystic ovary syndrome	AKR7A2	MR Egger	4	0.296527	0.137234	0.163283	0.0275476	0.565506	1.34518	1.02793	1.76034
eqtl-a-ENSG00000053371	ebi-a-GCST90044902	Polycystic ovary syndrome	AKR7A2	Weighted median	4	0.0572603	0.0701416	0.414298	-0.0802172	0.194738	1.05893	0.922916	1.21499
eqtl-a-ENSG00000053371	ebi-a-GCST90044902	Polycystic ovary syndrome	AKR7A2	Inverse variance weighted	4	0.0418071	0.0884347	0.636394	-0.131525	0.215139	1.04269	0.876758	1.24003
eqtl-a-ENSG00000053371	ebi-a-GCST90044902	Polycystic ovary syndrome	AKR7A2	Simple mode	4	-0.259296	0.208107	0.301211	-0.667185	0.148593	0.771595	0.513151	1.1602
eqtl-a-ENSG00000053371	ebi-a-GCST90044902	Polycystic ovary syndrome	AKR7A2	Weighted mode	4	0.0941871	0.0765013	0.305972	-0.0557555	0.24413	1.09877	0.94577	1.27651
eqtl-a-ENSG00000053900	ebi-a-GCST90044902	Polycystic ovary syndrome	ANAPC4	MR Egger	4	-0.0813565	0.121563	0.572248	-0.319621	0.156908	0.921865	0.726424	1.16989
eqtl-a-ENSG00000053900	ebi-a-GCST90044902	Polycystic ovary syndrome	ANAPC4	Weighted median	4	-0.0497122	0.055922	0.374027	-0.159319	0.059895	0.951503	0.852724	1.06173
eqtl-a-ENSG00000053900	ebi-a-GCST90044902	Polycystic ovary syndrome	ANAPC4	Inverse variance weighted	4	-0.0457397	0.0537432	0.394725	-0.151076	0.059597	0.955291	0.859782	1.06141
eqtl-a-ENSG00000053900	ebi-a-GCST90044902	Polycystic ovary syndrome	ANAPC4	Simple mode	4	-0.0328696	0.0890689	0.736609	-0.207445	0.141705	0.967665	0.812658	1.15224
eqtl-a-ENSG00000053900	ebi-a-GCST90044902	Polycystic ovary syndrome	ANAPC4	Weighted mode	4	-0.0503237	0.0594175	0.459238	-0.166782	0.0661346	0.950922	0.846384	1.06837
eqtl-a-ENSG00000054148	ebi-a-GCST90044902	Polycystic ovary syndrome	PHPT1	Inverse variance weighted	2	-0.046252	0.0720957	0.521174	-0.18756	0.0950555	0.954801	0.82898	1.09972
eqtl-a-ENSG00000054179	ebi-a-GCST90044902	Polycystic ovary syndrome	ENTPD2	Inverse variance weighted	2	0.140045	0.150601	0.352416	-0.155132	0.435223	1.15033	0.856302	1.54531
eqtl-a-ENSG00000054219	ebi-a-GCST90044902	Polycystic ovary syndrome	LY75	MR Egger	4	0.471348	0.556472	0.486173	-0.619337	1.56203	1.60215	0.538301	4.7685
eqtl-a-ENSG00000054219	ebi-a-GCST90044902	Polycystic ovary syndrome	LY75	Weighted median	4	0.0143054	0.0610221	0.814652	-0.105298	0.133909	1.01441	0.900056	1.14329
eqtl-a-ENSG00000054219	ebi-a-GCST90044902	Polycystic ovary syndrome	LY75	Inverse variance weighted	4	0.0179443	0.0579923	0.756998	-0.0957207	0.131609	1.01811	0.908718	1.14066
eqtl-a-ENSG00000054219	ebi-a-GCST90044902	Polycystic ovary syndrome	LY75	Simple mode	4	-0.0487638	0.0974296	0.651133	-0.239726	0.142198	0.952406	0.786844	1.15281
eqtl-a-ENSG00000054219	ebi-a-GCST90044902	Polycystic ovary syndrome	LY75	Weighted mode	4	-0.0049428	0.065388	0.944503	-0.133103	0.123218	0.995069	0.875375	1.13113
eqtl-a-ENSG00000054277	ebi-a-GCST90044902	Polycystic ovary syndrome	OPN3	MR Egger	3	-0.10288	0.0852122	0.440375	-0.269896	0.0641355	0.902235	0.763459	1.06624
eqtl-a-ENSG00000054277	ebi-a-GCST90044902	Polycystic ovary syndrome	OPN3	Weighted median	3	-0.0988636	0.0600665	0.0997836	-0.216594	0.0188667	0.905866	0.805257	1.01905
eqtl-a-ENSG00000054277	ebi-a-GCST90044902	Polycystic ovary syndrome	OPN3	Inverse variance weighted	3	-0.0970769	0.0584632	0.0968186	-0.211665	0.0175111	0.907486	0.809236	1.01767
eqtl-a-ENSG00000054277	ebi-a-GCST90044902	Polycystic ovary syndrome	OPN3	Simple mode	3	-0.139947	0.114661	0.346637	-0.364681	0.0847881	0.869405	0.694418	1.08849
eqtl-a-ENSG00000054277	ebi-a-GCST90044902	Polycystic ovary syndrome	OPN3	Weighted mode	3	-0.0981323	0.0609812	0.248846	-0.217656	0.0213909	0.906529	0.804402	1.02162
eqtl-a-ENSG00000054282	ebi-a-GCST90044902	Polycystic ovary syndrome	SDCCAG8	Inverse variance weighted	2	-0.121722	0.0676127	0.0718164	-0.254243	0.0107991	0.885395	0.775503	1.01086
eqtl-a-ENSG00000054356	ebi-a-GCST90044902	Polycystic ovary syndrome	PTPRN	MR Egger	4	-0.0560135	0.10463	0.645967	-0.261087	0.14906	0.945526	0.770214	1.16074
eqtl-a-ENSG00000054356	ebi-a-GCST90044902	Polycystic ovary syndrome	PTPRN	Weighted median	4	-0.0259282	0.0781274	0.739987	-0.179058	0.127202	0.974405	0.836057	1.13565
eqtl-a-ENSG00000054356	ebi-a-GCST90044902	Polycystic ovary syndrome	PTPRN	Inverse variance weighted	4	-0.0313729	0.0755213	0.677836	-0.179395	0.116649	0.969114	0.835776	1.12372
eqtl-a-ENSG00000054356	ebi-a-GCST90044902	Polycystic ovary syndrome	PTPRN	Simple mode	4	0.0783867	0.172143	0.679788	-0.259014	0.415787	1.08154	0.771812	1.51556
eqtl-a-ENSG00000054356	ebi-a-GCST90044902	Polycystic ovary syndrome	PTPRN	Weighted mode	4	-0.0258585	0.0791135	0.765256	-0.180921	0.129204	0.974473	0.834501	1.13792
eqtl-a-ENSG00000054523	ebi-a-GCST90044902	Polycystic ovary syndrome	KIF1B	MR Egger	11	0.036249	0.049836	0.485492	-0.0614296	0.133928	1.03691	0.940419	1.14331
eqtl-a-ENSG00000054523	ebi-a-GCST90044902	Polycystic ovary syndrome	KIF1B	Weighted median	11	0.0194997	0.0447668	0.663138	-0.0682433	0.107243	1.01969	0.934033	1.1132
eqtl-a-ENSG00000054523	ebi-a-GCST90044902	Polycystic ovary syndrome	KIF1B	Inverse variance weighted	11	0.013256	0.034142	0.697824	-0.0536624	0.0801743	1.01334	0.947752	1.08348
eqtl-a-ENSG00000054523	ebi-a-GCST90044902	Polycystic ovary syndrome	KIF1B	Simple mode	11	0.0424207	0.0560104	0.466298	-0.0673596	0.152201	1.04333	0.934859	1.16439
eqtl-a-ENSG00000054523	ebi-a-GCST90044902	Polycystic ovary syndrome	KIF1B	Weighted mode	11	0.0251905	0.0436404	0.576548	-0.0603446	0.110726	1.02551	0.94144	1.11709
eqtl-a-ENSG00000054654	ebi-a-GCST90044902	Polycystic ovary syndrome	SYNE2	MR Egger	5	-0.488033	0.207228	0.0998468	-0.8942	-0.0818661	0.613833	0.408935	0.921395
eqtl-a-ENSG00000054654	ebi-a-GCST90044902	Polycystic ovary syndrome	SYNE2	Weighted median	5	-0.189348	0.127605	0.137846	-0.439453	0.0607577	0.827499	0.644389	1.06264
eqtl-a-ENSG00000054654	ebi-a-GCST90044902	Polycystic ovary syndrome	SYNE2	Inverse variance weighted	5	-0.211344	0.108504	0.0514391	-0.424012	0.00132393	0.809495	0.654416	1.00132
eqtl-a-ENSG00000054654	ebi-a-GCST90044902	Polycystic ovary syndrome	SYNE2	Simple mode	5	-0.213743	0.183825	0.309571	-0.574041	0.146555	0.807556	0.563245	1.15784
eqtl-a-ENSG00000054654	ebi-a-GCST90044902	Polycystic ovary syndrome	SYNE2	Weighted mode	5	-0.187489	0.153562	0.289157	-0.488471	0.113493	0.829038	0.613564	1.12018
eqtl-a-ENSG00000054793	ebi-a-GCST90044902	Polycystic ovary syndrome	ATP9A	MR Egger	8	-0.0066058	0.0690418	0.926891	-0.141928	0.128716	0.993416	0.867684	1.13737
eqtl-a-ENSG00000054793	ebi-a-GCST90044902	Polycystic ovary syndrome	ATP9A	Weighted median	8	0.00942573	0.0620582	0.879277	-0.112208	0.13106	1.00947	0.893858	1.14004
eqtl-a-ENSG00000054793	ebi-a-GCST90044902	Polycystic ovary syndrome	ATP9A	Inverse variance weighted	8	0.00277134	0.0408956	0.945972	-0.077384	0.0829267	1.00278	0.925534	1.08646
eqtl-a-ENSG00000054793	ebi-a-GCST90044902	Polycystic ovary syndrome	ATP9A	Simple mode	8	0.0319394	0.103978	0.767647	-0.171857	0.235736	1.03245	0.8421	1.26584
eqtl-a-ENSG00000054793	ebi-a-GCST90044902	Polycystic ovary syndrome	ATP9A	Weighted mode	8	0.111887	0.0794648	0.201954	-0.0438636	0.267639	1.11839	0.957085	1.30687
eqtl-a-ENSG00000054967	ebi-a-GCST90044902	Polycystic ovary syndrome	RELT	MR Egger	3	-0.0317647	0.104539	0.812203	-0.236661	0.173131	0.968734	0.789259	1.18902
eqtl-a-ENSG00000054967	ebi-a-GCST90044902	Polycystic ovary syndrome	RELT	Weighted median	3	-0.0310697	0.0568038	0.584403	-0.142405	0.0802658	0.969408	0.86727	1.08358
eqtl-a-ENSG00000054967	ebi-a-GCST90044902	Polycystic ovary syndrome	RELT	Inverse variance weighted	3	-0.0298818	0.0566929	0.598137	-0.141	0.0812364	0.97056	0.868489	1.08463
eqtl-a-ENSG00000054967	ebi-a-GCST90044902	Polycystic ovary syndrome	RELT	Simple mode	3	-0.0425446	0.110577	0.737481	-0.259275	0.174186	0.958348	0.771611	1.19028
eqtl-a-ENSG00000054967	ebi-a-GCST90044902	Polycystic ovary syndrome	RELT	Weighted mode	3	-0.0313933	0.0594877	0.650389	-0.147989	0.0852026	0.969094	0.86244	1.08894
eqtl-a-ENSG00000054983	ebi-a-GCST90044902	Polycystic ovary syndrome	GALC	MR Egger	3	0.0473352	0.826623	0.963585	-1.57285	1.66752	1.04847	0.207454	5.29899
eqtl-a-ENSG00000054983	ebi-a-GCST90044902	Polycystic ovary syndrome	GALC	Weighted median	3	-0.119754	0.0623858	0.0549127	-0.24203	0.00252248	0.887139	0.785033	1.00253
eqtl-a-ENSG00000054983	ebi-a-GCST90044902	Polycystic ovary syndrome	GALC	Inverse variance weighted	3	-0.122955	0.115113	0.285466	-0.348576	0.102667	0.884304	0.705692	1.10812
eqtl-a-ENSG00000054983	ebi-a-GCST90044902	Polycystic ovary syndrome	GALC	Simple mode	3	-0.0323362	0.171641	0.867952	-0.368753	0.304081	0.968181	0.691596	1.35538
eqtl-a-ENSG00000054983	ebi-a-GCST90044902	Polycystic ovary syndrome	GALC	Weighted mode	3	-0.132816	0.0635921	0.171967	-0.257457	-0.0081757	0.875626	0.773015	0.991858
eqtl-a-ENSG00000055118	ebi-a-GCST90044902	Polycystic ovary syndrome	KCNH2	MR Egger	5	0.113781	0.279191	0.710951	-0.433434	0.660996	1.12051	0.648279	1.93672
eqtl-a-ENSG00000055118	ebi-a-GCST90044902	Polycystic ovary syndrome	KCNH2	Weighted median	5	0.00263514	0.0956218	0.978015	-0.184784	0.190054	1.00264	0.831284	1.20931
eqtl-a-ENSG00000055118	ebi-a-GCST90044902	Polycystic ovary syndrome	KCNH2	Inverse variance weighted	5	-0.0290698	0.100588	0.772583	-0.226223	0.168084	0.971349	0.79754	1.18304
eqtl-a-ENSG00000055118	ebi-a-GCST90044902	Polycystic ovary syndrome	KCNH2	Simple mode	5	0.0524968	0.108856	0.654825	-0.160862	0.265855	1.0539	0.85141	1.30455
eqtl-a-ENSG00000055118	ebi-a-GCST90044902	Polycystic ovary syndrome	KCNH2	Weighted mode	5	-0.0219317	0.102257	0.840666	-0.222356	0.178493	0.978307	0.80063	1.19541
eqtl-a-ENSG00000055163	ebi-a-GCST90044902	Polycystic ovary syndrome	CYFIP2	MR Egger	7	-0.036325	0.141821	0.808052	-0.314294	0.241644	0.964327	0.730304	1.27334
eqtl-a-ENSG00000055163	ebi-a-GCST90044902	Polycystic ovary syndrome	CYFIP2	Weighted median	7	0.00829831	0.101469	0.93482	-0.190581	0.207177	1.00833	0.826479	1.2302
eqtl-a-ENSG00000055163	ebi-a-GCST90044902	Polycystic ovary syndrome	CYFIP2	Inverse variance weighted	7	-0.0309798	0.0808493	0.701587	-0.189444	0.127485	0.969495	0.827419	1.13597
eqtl-a-ENSG00000055163	ebi-a-GCST90044902	Polycystic ovary syndrome	CYFIP2	Simple mode	7	-0.0219952	0.149473	0.887832	-0.314962	0.270971	0.978245	0.729817	1.31124
eqtl-a-ENSG00000055163	ebi-a-GCST90044902	Polycystic ovary syndrome	CYFIP2	Weighted mode	7	0.00062144	0.109491	0.995655	-0.21398	0.215223	1.00062	0.807364	1.24014
eqtl-a-ENSG00000055211	ebi-a-GCST90044902	Polycystic ovary syndrome	GINM1	MR Egger	3	0.0906068	0.0852067	0.480452	-0.0763983	0.257612	1.09484	0.926447	1.29384
eqtl-a-ENSG00000055211	ebi-a-GCST90044902	Polycystic ovary syndrome	GINM1	Weighted median	3	0.0643231	0.0523947	0.219573	-0.0383705	0.167017	1.06644	0.962356	1.18177
eqtl-a-ENSG00000055211	ebi-a-GCST90044902	Polycystic ovary syndrome	GINM1	Inverse variance weighted	3	0.0612731	0.0497731	0.218305	-0.0362822	0.158828	1.06319	0.964368	1.17214
eqtl-a-ENSG00000055211	ebi-a-GCST90044902	Polycystic ovary syndrome	GINM1	Simple mode	3	0.107994	0.10139	0.398382	-0.09073	0.306719	1.11404	0.913264	1.35896
eqtl-a-ENSG00000055211	ebi-a-GCST90044902	Polycystic ovary syndrome	GINM1	Weighted mode	3	0.0658997	0.0529967	0.339684	-0.0379739	0.169773	1.06812	0.962738	1.18504
eqtl-a-ENSG00000055332	ebi-a-GCST90044902	Polycystic ovary syndrome	EIF2AK2	MR Egger	8	0.00757226	0.175139	0.966917	-0.335701	0.350845	1.0076	0.714837	1.42027
eqtl-a-ENSG00000055332	ebi-a-GCST90044902	Polycystic ovary syndrome	EIF2AK2	Weighted median	8	-0.0447919	0.0874367	0.608456	-0.216168	0.126584	0.956196	0.8056	1.13494
eqtl-a-ENSG00000055332	ebi-a-GCST90044902	Polycystic ovary syndrome	EIF2AK2	Inverse variance weighted	8	-0.0446949	0.0798771	0.575789	-0.201254	0.111864	0.956289	0.817705	1.11836
eqtl-a-ENSG00000055332	ebi-a-GCST90044902	Polycystic ovary syndrome	EIF2AK2	Simple mode	8	-0.105506	0.14566	0.492356	-0.391	0.179988	0.899869	0.67638	1.1972
eqtl-a-ENSG00000055332	ebi-a-GCST90044902	Polycystic ovary syndrome	EIF2AK2	Weighted mode	8	-0.0451573	0.106429	0.684086	-0.253758	0.163444	0.955847	0.775879	1.17756
eqtl-a-ENSG00000055483	ebi-a-GCST90044902	Polycystic ovary syndrome	USP36	MR Egger	5	-0.0914003	0.110336	0.468203	-0.307658	0.124858	0.912652	0.735166	1.13299
eqtl-a-ENSG00000055483	ebi-a-GCST90044902	Polycystic ovary syndrome	USP36	Weighted median	5	-0.0708372	0.0480674	0.140561	-0.165049	0.023375	0.931614	0.847852	1.02365
eqtl-a-ENSG00000055483	ebi-a-GCST90044902	Polycystic ovary syndrome	USP36	Inverse variance weighted	5	-0.068365	0.0441489	0.1215	-0.154897	0.018167	0.93392	0.856503	1.01833
eqtl-a-ENSG00000055483	ebi-a-GCST90044902	Polycystic ovary syndrome	USP36	Simple mode	5	-0.073733	0.0738731	0.374716	-0.218524	0.0710582	0.92892	0.803704	1.07364
eqtl-a-ENSG00000055483	ebi-a-GCST90044902	Polycystic ovary syndrome	USP36	Weighted mode	5	-0.0642867	0.0494275	0.263257	-0.161164	0.0325912	0.937736	0.851152	1.03313
eqtl-a-ENSG00000055732	ebi-a-GCST90044902	Polycystic ovary syndrome	MCOLN3	MR Egger	4	-0.143843	0.218287	0.577642	-0.571686	0.284	0.866023	0.564573	1.32843
eqtl-a-ENSG00000055732	ebi-a-GCST90044902	Polycystic ovary syndrome	MCOLN3	Weighted median	4	-0.0571809	0.105777	0.588798	-0.264504	0.150142	0.944423	0.767587	1.162
eqtl-a-ENSG00000055732	ebi-a-GCST90044902	Polycystic ovary syndrome	MCOLN3	Inverse variance weighted	4	-0.0270741	0.102647	0.791966	-0.228263	0.174115	0.973289	0.795915	1.19019
eqtl-a-ENSG00000055732	ebi-a-GCST90044902	Polycystic ovary syndrome	MCOLN3	Simple mode	4	-0.0606986	0.220834	0.801266	-0.493533	0.372136	0.941107	0.610466	1.45083
eqtl-a-ENSG00000055732	ebi-a-GCST90044902	Polycystic ovary syndrome	MCOLN3	Weighted mode	4	-0.0840646	0.108628	0.495394	-0.296976	0.128847	0.919372	0.743062	1.13752
eqtl-a-ENSG00000055950	ebi-a-GCST90044902	Polycystic ovary syndrome	MRPL43	MR Egger	4	0.0193089	0.210007	0.935123	-0.392306	0.430924	1.0195	0.675497	1.53868
eqtl-a-ENSG00000055950	ebi-a-GCST90044902	Polycystic ovary syndrome	MRPL43	Weighted median	4	-0.005302	0.0700061	0.939629	-0.142514	0.13191	0.994712	0.867175	1.14101
eqtl-a-ENSG00000055950	ebi-a-GCST90044902	Polycystic ovary syndrome	MRPL43	Inverse variance weighted	4	-0.0174269	0.0894762	0.845576	-0.1928	0.157946	0.982724	0.824647	1.1711
eqtl-a-ENSG00000055950	ebi-a-GCST90044902	Polycystic ovary syndrome	MRPL43	Simple mode	4	-0.0666499	0.167913	0.717969	-0.395759	0.262459	0.935523	0.673169	1.30012
eqtl-a-ENSG00000055950	ebi-a-GCST90044902	Polycystic ovary syndrome	MRPL43	Weighted mode	4	-0.004785	0.0683325	0.948581	-0.138717	0.129147	0.995226	0.870475	1.13786
eqtl-a-ENSG00000055955	ebi-a-GCST90044902	Polycystic ovary syndrome	ITIH4	MR Egger	5	-0.0393946	0.113758	0.751981	-0.262361	0.183572	0.961371	0.769233	1.2015
eqtl-a-ENSG00000055955	ebi-a-GCST90044902	Polycystic ovary syndrome	ITIH4	Weighted median	5	0.0418028	0.0902133	0.643093	-0.135015	0.218621	1.04269	0.873703	1.24436
eqtl-a-ENSG00000055955	ebi-a-GCST90044902	Polycystic ovary syndrome	ITIH4	Inverse variance weighted	5	0.0123905	0.075994	0.870483	-0.136558	0.161339	1.01247	0.872356	1.17508
eqtl-a-ENSG00000055955	ebi-a-GCST90044902	Polycystic ovary syndrome	ITIH4	Simple mode	5	0.0777819	0.137857	0.602739	-0.192418	0.347982	1.08089	0.824962	1.41621
eqtl-a-ENSG00000055955	ebi-a-GCST90044902	Polycystic ovary syndrome	ITIH4	Weighted mode	5	0.0743564	0.119477	0.567431	-0.159818	0.30853	1.07719	0.852299	1.36142
eqtl-a-ENSG00000056558	ebi-a-GCST90044902	Polycystic ovary syndrome	TRAF1	MR Egger	3	0.121454	0.371101	0.798641	-0.605904	0.848813	1.12914	0.545581	2.33687
eqtl-a-ENSG00000056558	ebi-a-GCST90044902	Polycystic ovary syndrome	TRAF1	Weighted median	3	0.0457825	0.0827217	0.579954	-0.116352	0.207917	1.04685	0.890162	1.23111
eqtl-a-ENSG00000056558	ebi-a-GCST90044902	Polycystic ovary syndrome	TRAF1	Inverse variance weighted	3	0.0637652	0.0794466	0.422196	-0.0919502	0.219481	1.06584	0.912151	1.24543
eqtl-a-ENSG00000056558	ebi-a-GCST90044902	Polycystic ovary syndrome	TRAF1	Simple mode	3	0.0179839	0.126368	0.899875	-0.229698	0.265666	1.01815	0.794774	1.3043
eqtl-a-ENSG00000056558	ebi-a-GCST90044902	Polycystic ovary syndrome	TRAF1	Weighted mode	3	0.0421858	0.0863787	0.673578	-0.127116	0.211488	1.04309	0.880631	1.23552
eqtl-a-ENSG00000056736	ebi-a-GCST90044902	Polycystic ovary syndrome	IL17RB	MR Egger	3	-0.214288	0.180262	0.445234	-0.567601	0.139026	0.807116	0.566884	1.14915
eqtl-a-ENSG00000056736	ebi-a-GCST90044902	Polycystic ovary syndrome	IL17RB	Weighted median	3	-0.0862639	0.0859358	0.315466	-0.254698	0.0821703	0.917352	0.77515	1.08564
eqtl-a-ENSG00000056736	ebi-a-GCST90044902	Polycystic ovary syndrome	IL17RB	Inverse variance weighted	3	-0.0915385	0.0850268	0.281666	-0.258191	0.0751141	0.912526	0.772448	1.07801
eqtl-a-ENSG00000056736	ebi-a-GCST90044902	Polycystic ovary syndrome	IL17RB	Simple mode	3	0.0679961	0.16333	0.717605	-0.25213	0.388122	1.07036	0.777143	1.47421
eqtl-a-ENSG00000056736	ebi-a-GCST90044902	Polycystic ovary syndrome	IL17RB	Weighted mode	3	-0.128364	0.087735	0.280985	-0.300325	0.0435964	0.879533	0.740578	1.04456
eqtl-a-ENSG00000057019	ebi-a-GCST90044902	Polycystic ovary syndrome	DCBLD2	MR Egger	4	-0.0789185	0.52433	0.894169	-1.10661	0.948769	0.924115	0.330679	2.58253
eqtl-a-ENSG00000057019	ebi-a-GCST90044902	Polycystic ovary syndrome	DCBLD2	Weighted median	4	0.0101972	0.0993811	0.918275	-0.18459	0.204984	1.01025	0.831445	1.22751
eqtl-a-ENSG00000057019	ebi-a-GCST90044902	Polycystic ovary syndrome	DCBLD2	Inverse variance weighted	4	-0.0001204	0.088958	0.99892	-0.174478	0.174237	0.99988	0.839895	1.19034
eqtl-a-ENSG00000057019	ebi-a-GCST90044902	Polycystic ovary syndrome	DCBLD2	Simple mode	4	-0.0910101	0.186028	0.658218	-0.455626	0.273605	0.913008	0.634051	1.3147
eqtl-a-ENSG00000057019	ebi-a-GCST90044902	Polycystic ovary syndrome	DCBLD2	Weighted mode	4	0.0713451	0.108164	0.556625	-0.140656	0.283347	1.07395	0.868788	1.32757
eqtl-a-ENSG00000057252	ebi-a-GCST90044902	Polycystic ovary syndrome	SOAT1	MR Egger	5	0.0419183	0.11975	0.749437	-0.192792	0.276629	1.04281	0.824653	1.31868
eqtl-a-ENSG00000057252	ebi-a-GCST90044902	Polycystic ovary syndrome	SOAT1	Weighted median	5	0.0380784	0.0508427	0.45389	-0.0615732	0.13773	1.03881	0.940284	1.14767
eqtl-a-ENSG00000057252	ebi-a-GCST90044902	Polycystic ovary syndrome	SOAT1	Inverse variance weighted	5	0.0308791	0.0455942	0.498241	-0.0584856	0.120244	1.03136	0.943192	1.12777
eqtl-a-ENSG00000057252	ebi-a-GCST90044902	Polycystic ovary syndrome	SOAT1	Simple mode	5	0.026142	0.0667641	0.715349	-0.104716	0.157	1.02649	0.900581	1.17
eqtl-a-ENSG00000057252	ebi-a-GCST90044902	Polycystic ovary syndrome	SOAT1	Weighted mode	5	0.0317829	0.0579975	0.612834	-0.0818922	0.145458	1.03229	0.921371	1.15657
eqtl-a-ENSG00000057608	ebi-a-GCST90044902	Polycystic ovary syndrome	GDI2	MR Egger	4	-0.182887	0.160263	0.372023	-0.497002	0.131228	0.832862	0.608352	1.14023
eqtl-a-ENSG00000057608	ebi-a-GCST90044902	Polycystic ovary syndrome	GDI2	Weighted median	4	-0.0445379	0.0601687	0.459168	-0.162468	0.0733927	0.956439	0.850043	1.07615
eqtl-a-ENSG00000057608	ebi-a-GCST90044902	Polycystic ovary syndrome	GDI2	Inverse variance weighted	4	-0.0070162	0.0762995	0.926733	-0.156563	0.142531	0.993008	0.855077	1.15319
eqtl-a-ENSG00000057608	ebi-a-GCST90044902	Polycystic ovary syndrome	GDI2	Simple mode	4	0.305108	0.145411	0.126778	0.0201013	0.590114	1.35677	1.0203	1.80419
eqtl-a-ENSG00000057608	ebi-a-GCST90044902	Polycystic ovary syndrome	GDI2	Weighted mode	4	-0.0555078	0.0612494	0.431607	-0.175557	0.064541	0.946005	0.83899	1.06667
eqtl-a-ENSG00000057704	ebi-a-GCST90044902	Polycystic ovary syndrome	TMCC3	MR Egger	4	0.0604546	0.116525	0.655588	-0.167934	0.288843	1.06232	0.84541	1.33488
eqtl-a-ENSG00000057704	ebi-a-GCST90044902	Polycystic ovary syndrome	TMCC3	Weighted median	4	-0.0563779	0.0636165	0.375501	-0.181066	0.0683103	0.945182	0.83438	1.0707
eqtl-a-ENSG00000057704	ebi-a-GCST90044902	Polycystic ovary syndrome	TMCC3	Inverse variance weighted	4	-0.0743239	0.0745724	0.318926	-0.220486	0.0718381	0.928371	0.802129	1.07448
eqtl-a-ENSG00000057704	ebi-a-GCST90044902	Polycystic ovary syndrome	TMCC3	Simple mode	4	-0.0523939	0.0997825	0.635861	-0.247968	0.14318	0.948955	0.780385	1.15394
eqtl-a-ENSG00000057704	ebi-a-GCST90044902	Polycystic ovary syndrome	TMCC3	Weighted mode	4	-0.0523939	0.0637867	0.471618	-0.177416	0.072628	0.948955	0.837432	1.07533
eqtl-a-ENSG00000057757	ebi-a-GCST90044902	Polycystic ovary syndrome	PITHD1	MR Egger	6	-0.259933	0.544693	0.658116	-1.32753	0.807665	0.771103	0.265131	2.24267
eqtl-a-ENSG00000057757	ebi-a-GCST90044902	Polycystic ovary syndrome	PITHD1	Weighted median	6	-0.0406955	0.128603	0.751666	-0.292757	0.211366	0.960121	0.746203	1.23536
eqtl-a-ENSG00000057757	ebi-a-GCST90044902	Polycystic ovary syndrome	PITHD1	Inverse variance weighted	6	-0.0534599	0.109476	0.625321	-0.268034	0.161114	0.947944	0.764882	1.17482
eqtl-a-ENSG00000057757	ebi-a-GCST90044902	Polycystic ovary syndrome	PITHD1	Simple mode	6	0.0666581	0.204946	0.758163	-0.335036	0.468352	1.06893	0.715312	1.59736
eqtl-a-ENSG00000057757	ebi-a-GCST90044902	Polycystic ovary syndrome	PITHD1	Weighted mode	6	0.0563078	0.195828	0.785238	-0.327515	0.440131	1.05792	0.720712	1.55291
eqtl-a-ENSG00000058668	ebi-a-GCST90044902	Polycystic ovary syndrome	ATP2B4	Wald ratio	1	0.0805695	0.299593	0.787984	-0.506633	0.667772	1.0839	0.602521	1.94989
eqtl-a-ENSG00000058799	ebi-a-GCST90044902	Polycystic ovary syndrome	YIPF1	MR Egger	3	0.170009	0.230002	0.594773	-0.280795	0.620812	1.18532	0.755183	1.86044
eqtl-a-ENSG00000058799	ebi-a-GCST90044902	Polycystic ovary syndrome	YIPF1	Weighted median	3	-0.0862722	0.118105	0.465104	-0.317759	0.145214	0.917344	0.727778	1.15629
eqtl-a-ENSG00000058799	ebi-a-GCST90044902	Polycystic ovary syndrome	YIPF1	Inverse variance weighted	3	-0.133354	0.113149	0.238569	-0.355126	0.0884179	0.875155	0.701085	1.09244
eqtl-a-ENSG00000058799	ebi-a-GCST90044902	Polycystic ovary syndrome	YIPF1	Simple mode	3	-0.0577517	0.144172	0.727473	-0.340329	0.224826	0.943884	0.711536	1.2521
eqtl-a-ENSG00000058799	ebi-a-GCST90044902	Polycystic ovary syndrome	YIPF1	Weighted mode	3	-0.0788748	0.130217	0.606286	-0.3341	0.17635	0.924156	0.715982	1.19286
eqtl-a-ENSG00000058866	ebi-a-GCST90044902	Polycystic ovary syndrome	DGKG	MR Egger	3	0.888811	0.497984	0.325123	-0.0872383	1.86486	2.43224	0.916459	6.45504
eqtl-a-ENSG00000058866	ebi-a-GCST90044902	Polycystic ovary syndrome	DGKG	Weighted median	3	0.0155578	0.202437	0.938741	-0.381218	0.412333	1.01568	0.683029	1.51034
eqtl-a-ENSG00000058866	ebi-a-GCST90044902	Polycystic ovary syndrome	DGKG	Inverse variance weighted	3	0.0130131	0.249982	0.958484	-0.476952	0.502978	1.0131	0.620672	1.65364
eqtl-a-ENSG00000058866	ebi-a-GCST90044902	Polycystic ovary syndrome	DGKG	Simple mode	3	-0.61162	0.492168	0.339912	-1.57627	0.35303	0.542471	0.206745	1.42337
eqtl-a-ENSG00000058866	ebi-a-GCST90044902	Polycystic ovary syndrome	DGKG	Weighted mode	3	0.227581	0.207757	0.387637	-0.179623	0.634785	1.25556	0.835585	1.88662
eqtl-a-ENSG00000059122	ebi-a-GCST90044902	Polycystic ovary syndrome	FLYWCH1	Inverse variance weighted	2	0.0516502	0.0677629	0.445929	-0.0811651	0.184465	1.05301	0.922041	1.20258
eqtl-a-ENSG00000059377	ebi-a-GCST90044902	Polycystic ovary syndrome	TBXAS1	MR Egger	5	-0.0405515	0.123743	0.76467	-0.283087	0.201984	0.96026	0.753454	1.22383
eqtl-a-ENSG00000059377	ebi-a-GCST90044902	Polycystic ovary syndrome	TBXAS1	Weighted median	5	-0.075935	0.0900641	0.399161	-0.252461	0.100591	0.926876	0.776887	1.10582
eqtl-a-ENSG00000059377	ebi-a-GCST90044902	Polycystic ovary syndrome	TBXAS1	Inverse variance weighted	5	-0.0893254	0.0826315	0.279693	-0.251283	0.0726324	0.914548	0.777802	1.07534
eqtl-a-ENSG00000059377	ebi-a-GCST90044902	Polycystic ovary syndrome	TBXAS1	Simple mode	5	-0.0801409	0.142854	0.604736	-0.360134	0.199853	0.922986	0.697583	1.22122
eqtl-a-ENSG00000059377	ebi-a-GCST90044902	Polycystic ovary syndrome	TBXAS1	Weighted mode	5	-0.0773034	0.0956268	0.464203	-0.264732	0.110125	0.925609	0.767412	1.11642
eqtl-a-ENSG00000059588	ebi-a-GCST90044902	Polycystic ovary syndrome	TARBP1	Inverse variance weighted	2	0.260571	0.178796	0.145016	-0.0898694	0.611011	1.29767	0.914051	1.84229
eqtl-a-ENSG00000059691	ebi-a-GCST90044902	Polycystic ovary syndrome	GATB	Wald ratio	1	0.0219521	0.288792	0.939408	-0.54408	0.587984	1.02219	0.580376	1.80036
eqtl-a-ENSG00000059728	ebi-a-GCST90044902	Polycystic ovary syndrome	MXD1	MR Egger	3	-0.457023	0.915078	0.70512	-2.25058	1.33653	0.633166	0.105339	3.80582
eqtl-a-ENSG00000059728	ebi-a-GCST90044902	Polycystic ovary syndrome	MXD1	Weighted median	3	-0.298862	0.150073	0.0464316	-0.593005	-0.0047195	0.741661	0.552664	0.995292
eqtl-a-ENSG00000059728	ebi-a-GCST90044902	Polycystic ovary syndrome	MXD1	Inverse variance weighted	3	-0.292504	0.141844	0.0391923	-0.570518	-0.014491	0.746392	0.565233	0.985613
eqtl-a-ENSG00000059728	ebi-a-GCST90044902	Polycystic ovary syndrome	MXD1	Simple mode	3	-0.328062	0.195247	0.234926	-0.710746	0.0546224	0.720319	0.491278	1.05614
eqtl-a-ENSG00000059728	ebi-a-GCST90044902	Polycystic ovary syndrome	MXD1	Weighted mode	3	-0.313145	0.184019	0.23092	-0.673823	0.0475334	0.731144	0.509756	1.04868
eqtl-a-ENSG00000059804	ebi-a-GCST90044902	Polycystic ovary syndrome	SLC2A3	MR Egger	4	0.2586	0.146987	0.220591	-0.0294952	0.546695	1.29512	0.970935	1.72753
eqtl-a-ENSG00000059804	ebi-a-GCST90044902	Polycystic ovary syndrome	SLC2A3	Weighted median	4	0.100615	0.0809742	0.214031	-0.0580943	0.259325	1.10585	0.943561	1.29605
eqtl-a-ENSG00000059804	ebi-a-GCST90044902	Polycystic ovary syndrome	SLC2A3	Inverse variance weighted	4	0.0703053	0.0759703	0.354742	-0.0785965	0.219207	1.07284	0.924413	1.24509
eqtl-a-ENSG00000059804	ebi-a-GCST90044902	Polycystic ovary syndrome	SLC2A3	Simple mode	4	-0.175129	0.178625	0.399174	-0.525233	0.174975	0.839349	0.591417	1.19122
eqtl-a-ENSG00000059804	ebi-a-GCST90044902	Polycystic ovary syndrome	SLC2A3	Weighted mode	4	0.118511	0.0851549	0.258246	-0.0483924	0.285415	1.12582	0.95276	1.33031
eqtl-a-ENSG00000060138	ebi-a-GCST90044902	Polycystic ovary syndrome	YBX3	MR Egger	7	0.0781882	0.129385	0.57201	-0.175406	0.331783	1.08133	0.839116	1.39345
eqtl-a-ENSG00000060138	ebi-a-GCST90044902	Polycystic ovary syndrome	YBX3	Weighted median	7	-0.0265514	0.0688322	0.699689	-0.161463	0.10836	0.973798	0.850898	1.11445
eqtl-a-ENSG00000060138	ebi-a-GCST90044902	Polycystic ovary syndrome	YBX3	Inverse variance weighted	7	-0.0247565	0.060994	0.684827	-0.144305	0.0947916	0.975547	0.865624	1.09943
eqtl-a-ENSG00000060138	ebi-a-GCST90044902	Polycystic ovary syndrome	YBX3	Simple mode	7	-0.101185	0.128187	0.459948	-0.352431	0.15006	0.903765	0.702977	1.1619
eqtl-a-ENSG00000060138	ebi-a-GCST90044902	Polycystic ovary syndrome	YBX3	Weighted mode	7	-0.0143743	0.0719652	0.848282	-0.155426	0.126677	0.985729	0.85605	1.13505
eqtl-a-ENSG00000060558	ebi-a-GCST90044902	Polycystic ovary syndrome	GNA15	MR Egger	3	-0.325464	1.06205	0.810694	-2.40708	1.75616	0.722193	0.0900776	5.79015
eqtl-a-ENSG00000060558	ebi-a-GCST90044902	Polycystic ovary syndrome	GNA15	Weighted median	3	-0.009031	0.13964	0.948434	-0.282725	0.264663	0.99101	0.753727	1.30299
eqtl-a-ENSG00000060558	ebi-a-GCST90044902	Polycystic ovary syndrome	GNA15	Inverse variance weighted	3	-0.0395987	0.164767	0.810074	-0.362543	0.283345	0.961175	0.695905	1.32756
eqtl-a-ENSG00000060558	ebi-a-GCST90044902	Polycystic ovary syndrome	GNA15	Simple mode	3	0.252991	0.279083	0.46035	-0.294011	0.799992	1.28787	0.745268	2.22552
eqtl-a-ENSG00000060558	ebi-a-GCST90044902	Polycystic ovary syndrome	GNA15	Weighted mode	3	-0.220985	0.157824	0.296423	-0.530321	0.0883504	0.801728	0.588416	1.09237
eqtl-a-ENSG00000060709	ebi-a-GCST90044902	Polycystic ovary syndrome	RIMBP2	MR Egger	3	0.124163	0.436621	0.82362	-0.731615	0.97994	1.1322	0.481131	2.6643
eqtl-a-ENSG00000060709	ebi-a-GCST90044902	Polycystic ovary syndrome	RIMBP2	Weighted median	3	0.0295227	0.100219	0.768313	-0.166906	0.225952	1.02996	0.846279	1.25352
eqtl-a-ENSG00000060709	ebi-a-GCST90044902	Polycystic ovary syndrome	RIMBP2	Inverse variance weighted	3	0.0300632	0.0974142	0.757617	-0.160869	0.220995	1.03052	0.851404	1.24732
eqtl-a-ENSG00000060709	ebi-a-GCST90044902	Polycystic ovary syndrome	RIMBP2	Simple mode	3	-0.198762	0.200637	0.426265	-0.592011	0.194488	0.819745	0.553214	1.21469
eqtl-a-ENSG00000060709	ebi-a-GCST90044902	Polycystic ovary syndrome	RIMBP2	Weighted mode	3	0.0619195	0.101651	0.604408	-0.137316	0.261155	1.06388	0.871695	1.29843
eqtl-a-ENSG00000060749	ebi-a-GCST90044902	Polycystic ovary syndrome	QSER1	Inverse variance weighted	2	0.0785306	0.204444	0.700891	-0.32218	0.479241	1.0817	0.724568	1.61485
eqtl-a-ENSG00000060762	ebi-a-GCST90044902	Polycystic ovary syndrome	MPC1	MR Egger	4	-0.0778234	0.136892	0.627017	-0.346131	0.190485	0.925128	0.707419	1.20984
eqtl-a-ENSG00000060762	ebi-a-GCST90044902	Polycystic ovary syndrome	MPC1	Weighted median	4	0.0236922	0.0616739	0.700865	-0.0971887	0.144573	1.02398	0.907385	1.15555
eqtl-a-ENSG00000060762	ebi-a-GCST90044902	Polycystic ovary syndrome	MPC1	Inverse variance weighted	4	0.0705134	0.0568136	0.214556	-0.0408413	0.181868	1.07306	0.959981	1.19946
eqtl-a-ENSG00000060762	ebi-a-GCST90044902	Polycystic ovary syndrome	MPC1	Simple mode	4	0.0392646	0.0863823	0.680311	-0.130045	0.208574	1.04005	0.878056	1.23192
eqtl-a-ENSG00000060762	ebi-a-GCST90044902	Polycystic ovary syndrome	MPC1	Weighted mode	4	0.0292143	0.0698187	0.703781	-0.10763	0.166059	1.02965	0.89796	1.18064
eqtl-a-ENSG00000060982	ebi-a-GCST90044902	Polycystic ovary syndrome	BCAT1	MR Egger	8	-0.0317274	0.0667312	0.651281	-0.162521	0.0990657	0.968771	0.849999	1.10414
eqtl-a-ENSG00000060982	ebi-a-GCST90044902	Polycystic ovary syndrome	BCAT1	Weighted median	8	-0.0247051	0.0475231	0.603165	-0.11785	0.0684402	0.975598	0.888829	1.07084
eqtl-a-ENSG00000060982	ebi-a-GCST90044902	Polycystic ovary syndrome	BCAT1	Inverse variance weighted	8	-0.0183736	0.0434678	0.672518	-0.103571	0.0668233	0.981794	0.901612	1.06911
eqtl-a-ENSG00000060982	ebi-a-GCST90044902	Polycystic ovary syndrome	BCAT1	Simple mode	8	0.0386587	0.0926279	0.688922	-0.142892	0.220209	1.03942	0.866848	1.24634
eqtl-a-ENSG00000060982	ebi-a-GCST90044902	Polycystic ovary syndrome	BCAT1	Weighted mode	8	-0.0259746	0.0485004	0.608853	-0.121036	0.0690862	0.97436	0.886003	1.07153
eqtl-a-ENSG00000061273	ebi-a-GCST90044902	Polycystic ovary syndrome	HDAC7	MR Egger	5	-0.0295437	0.336407	0.935552	-0.688901	0.629813	0.970888	0.502128	1.87726
eqtl-a-ENSG00000061273	ebi-a-GCST90044902	Polycystic ovary syndrome	HDAC7	Weighted median	5	0.148508	0.147705	0.314684	-0.140993	0.43801	1.1601	0.868496	1.54962
eqtl-a-ENSG00000061273	ebi-a-GCST90044902	Polycystic ovary syndrome	HDAC7	Inverse variance weighted	5	0.140904	0.128494	0.272825	-0.110944	0.392752	1.15131	0.894989	1.48105
eqtl-a-ENSG00000061273	ebi-a-GCST90044902	Polycystic ovary syndrome	HDAC7	Simple mode	5	0.249684	0.199649	0.279237	-0.141628	0.640995	1.28362	0.867944	1.89837
eqtl-a-ENSG00000061273	ebi-a-GCST90044902	Polycystic ovary syndrome	HDAC7	Weighted mode	5	0.249684	0.193327	0.266103	-0.129238	0.628605	1.28362	0.878765	1.87499
eqtl-a-ENSG00000061676	ebi-a-GCST90044902	Polycystic ovary syndrome	NCKAP1	MR Egger	5	0.222908	0.133862	0.19446	-0.0394608	0.485278	1.24971	0.961308	1.62463
eqtl-a-ENSG00000061676	ebi-a-GCST90044902	Polycystic ovary syndrome	NCKAP1	Weighted median	5	0.0568102	0.0779856	0.466326	-0.0960416	0.209662	1.05845	0.908426	1.23326
eqtl-a-ENSG00000061676	ebi-a-GCST90044902	Polycystic ovary syndrome	NCKAP1	Inverse variance weighted	5	-0.005178	0.0762483	0.945857	-0.154625	0.144269	0.994835	0.856737	1.15519
eqtl-a-ENSG00000061676	ebi-a-GCST90044902	Polycystic ovary syndrome	NCKAP1	Simple mode	5	-0.320212	0.161684	0.118736	-0.637113	-0.0033116	0.725995	0.528817	0.996694
eqtl-a-ENSG00000061676	ebi-a-GCST90044902	Polycystic ovary syndrome	NCKAP1	Weighted mode	5	0.0722989	0.08211	0.428307	-0.0886366	0.233234	1.07498	0.915178	1.26268
eqtl-a-ENSG00000061918	ebi-a-GCST90044902	Polycystic ovary syndrome	GUCY1B1	MR Egger	4	0.191519	0.136115	0.294693	-0.0752659	0.458305	1.21109	0.927497	1.58139
eqtl-a-ENSG00000061918	ebi-a-GCST90044902	Polycystic ovary syndrome	GUCY1B1	Weighted median	4	0.00248707	0.0699557	0.97164	-0.134626	0.1396	1.00249	0.874043	1.14981
eqtl-a-ENSG00000061918	ebi-a-GCST90044902	Polycystic ovary syndrome	GUCY1B1	Inverse variance weighted	4	-0.0201506	0.09556	0.83299	-0.207448	0.167147	0.980051	0.812655	1.18193
eqtl-a-ENSG00000061918	ebi-a-GCST90044902	Polycystic ovary syndrome	GUCY1B1	Simple mode	4	0.0239106	0.111604	0.844091	-0.194833	0.242654	1.0242	0.822972	1.27463
eqtl-a-ENSG00000061918	ebi-a-GCST90044902	Polycystic ovary syndrome	GUCY1B1	Weighted mode	4	0.00468677	0.0724601	0.952497	-0.137335	0.146708	1.0047	0.871678	1.15802
eqtl-a-ENSG00000061938	ebi-a-GCST90044902	Polycystic ovary syndrome	TNK2	MR Egger	4	-0.117421	0.343471	0.765033	-0.790625	0.555783	0.889211	0.453561	1.74331
eqtl-a-ENSG00000061938	ebi-a-GCST90044902	Polycystic ovary syndrome	TNK2	Weighted median	4	0.108588	0.126258	0.389763	-0.138878	0.356054	1.1147	0.870334	1.42769
eqtl-a-ENSG00000061938	ebi-a-GCST90044902	Polycystic ovary syndrome	TNK2	Inverse variance weighted	4	0.0993971	0.109709	0.364932	-0.115632	0.314426	1.1045	0.890803	1.36947
eqtl-a-ENSG00000061938	ebi-a-GCST90044902	Polycystic ovary syndrome	TNK2	Simple mode	4	0.171215	0.170576	0.389456	-0.163114	0.505544	1.18675	0.849494	1.65789
eqtl-a-ENSG00000061938	ebi-a-GCST90044902	Polycystic ovary syndrome	TNK2	Weighted mode	4	0.155192	0.150378	0.377975	-0.139548	0.449933	1.16788	0.869751	1.56821
eqtl-a-ENSG00000062282	ebi-a-GCST90044902	Polycystic ovary syndrome	DGAT2	MR Egger	4	0.0321633	0.310345	0.926914	-0.576113	0.64044	1.03269	0.562079	1.89732
eqtl-a-ENSG00000062282	ebi-a-GCST90044902	Polycystic ovary syndrome	DGAT2	Weighted median	4	-0.14184	0.191897	0.459819	-0.517958	0.234278	0.86776	0.595736	1.264
eqtl-a-ENSG00000062282	ebi-a-GCST90044902	Polycystic ovary syndrome	DGAT2	Inverse variance weighted	4	-0.218932	0.163007	0.179245	-0.538425	0.100562	0.803377	0.583667	1.10579
eqtl-a-ENSG00000062282	ebi-a-GCST90044902	Polycystic ovary syndrome	DGAT2	Simple mode	4	0.0256305	0.282849	0.933509	-0.528754	0.580015	1.02596	0.589339	1.78607
eqtl-a-ENSG00000062282	ebi-a-GCST90044902	Polycystic ovary syndrome	DGAT2	Weighted mode	4	-0.134484	0.246299	0.623038	-0.617231	0.348262	0.874167	0.539436	1.4166
eqtl-a-ENSG00000062716	ebi-a-GCST90044902	Polycystic ovary syndrome	VMP1	MR Egger	5	-0.0999001	0.175732	0.60948	-0.444335	0.244535	0.904928	0.64125	1.27703
eqtl-a-ENSG00000062716	ebi-a-GCST90044902	Polycystic ovary syndrome	VMP1	Weighted median	5	-0.162634	0.120449	0.176942	-0.398713	0.0734461	0.849903	0.671183	1.07621
eqtl-a-ENSG00000062716	ebi-a-GCST90044902	Polycystic ovary syndrome	VMP1	Inverse variance weighted	5	-0.1873	0.0938685	0.046006	-0.371282	-0.0033172	0.829195	0.68985	0.996688
eqtl-a-ENSG00000062716	ebi-a-GCST90044902	Polycystic ovary syndrome	VMP1	Simple mode	5	-0.339388	0.175039	0.12453	-0.682463	0.00368754	0.712206	0.505371	1.00369
eqtl-a-ENSG00000062716	ebi-a-GCST90044902	Polycystic ovary syndrome	VMP1	Weighted mode	5	-0.242978	0.133197	0.142182	-0.504044	0.0180885	0.784289	0.604083	1.01825
eqtl-a-ENSG00000063169	ebi-a-GCST90044902	Polycystic ovary syndrome	BICRA	MR Egger	3	0.0705005	0.17317	0.753866	-0.268913	0.409914	1.07305	0.76421	1.50669
eqtl-a-ENSG00000063169	ebi-a-GCST90044902	Polycystic ovary syndrome	BICRA	Weighted median	3	0.0353082	0.103757	0.733632	-0.168055	0.238671	1.03594	0.845307	1.26956
eqtl-a-ENSG00000063169	ebi-a-GCST90044902	Polycystic ovary syndrome	BICRA	Inverse variance weighted	3	0.0297115	0.100616	0.767767	-0.167495	0.226918	1.03016	0.845781	1.25473
eqtl-a-ENSG00000063169	ebi-a-GCST90044902	Polycystic ovary syndrome	BICRA	Simple mode	3	0.0514049	0.149396	0.763592	-0.241411	0.344221	1.05275	0.785518	1.41089
eqtl-a-ENSG00000063169	ebi-a-GCST90044902	Polycystic ovary syndrome	BICRA	Weighted mode	3	0.0367984	0.10514	0.759765	-0.169277	0.242873	1.03748	0.844275	1.27491
eqtl-a-ENSG00000063245	ebi-a-GCST90044902	Polycystic ovary syndrome	EPN1	MR Egger	3	-0.0244056	0.117459	0.869579	-0.254626	0.205815	0.97589	0.775206	1.22853
eqtl-a-ENSG00000063245	ebi-a-GCST90044902	Polycystic ovary syndrome	EPN1	Weighted median	3	0.0233747	0.0933853	0.802353	-0.159661	0.20641	1.02365	0.852433	1.22926
eqtl-a-ENSG00000063245	ebi-a-GCST90044902	Polycystic ovary syndrome	EPN1	Inverse variance weighted	3	0.0292971	0.0915817	0.749043	-0.150203	0.208797	1.02973	0.860533	1.2322
eqtl-a-ENSG00000063245	ebi-a-GCST90044902	Polycystic ovary syndrome	EPN1	Simple mode	3	0.112847	0.172447	0.580058	-0.22515	0.450843	1.11946	0.798397	1.56964
eqtl-a-ENSG00000063245	ebi-a-GCST90044902	Polycystic ovary syndrome	EPN1	Weighted mode	3	0.0102107	0.0969212	0.925712	-0.179755	0.200176	1.01026	0.835475	1.22162
eqtl-a-ENSG00000063761	ebi-a-GCST90044902	Polycystic ovary syndrome	ADCK1	MR Egger	4	-0.0567003	0.0531325	0.397659	-0.16084	0.0474395	0.944877	0.851428	1.04858
eqtl-a-ENSG00000063761	ebi-a-GCST90044902	Polycystic ovary syndrome	ADCK1	Weighted median	4	-0.033705	0.0444224	0.448009	-0.120773	0.0533629	0.966857	0.886235	1.05481
eqtl-a-ENSG00000063761	ebi-a-GCST90044902	Polycystic ovary syndrome	ADCK1	Inverse variance weighted	4	-0.0250218	0.042251	0.553704	-0.107834	0.05779	0.975289	0.897777	1.05949
eqtl-a-ENSG00000063761	ebi-a-GCST90044902	Polycystic ovary syndrome	ADCK1	Simple mode	4	-0.0191501	0.0612299	0.774945	-0.139161	0.10086	0.981032	0.870088	1.10612
eqtl-a-ENSG00000063761	ebi-a-GCST90044902	Polycystic ovary syndrome	ADCK1	Weighted mode	4	-0.0372985	0.051248	0.519393	-0.137744	0.0631475	0.963389	0.871321	1.06518
eqtl-a-ENSG00000063854	ebi-a-GCST90044902	Polycystic ovary syndrome	HAGH	MR Egger	7	-0.0923837	0.0955468	0.378004	-0.279656	0.0948881	0.911755	0.756044	1.09954
eqtl-a-ENSG00000063854	ebi-a-GCST90044902	Polycystic ovary syndrome	HAGH	Weighted median	7	0.0043196	0.0633298	0.94562	-0.119807	0.128446	1.00433	0.887092	1.13706
eqtl-a-ENSG00000063854	ebi-a-GCST90044902	Polycystic ovary syndrome	HAGH	Inverse variance weighted	7	0.0420674	0.0575931	0.465131	-0.070815	0.15495	1.04296	0.931634	1.1676
eqtl-a-ENSG00000063854	ebi-a-GCST90044902	Polycystic ovary syndrome	HAGH	Simple mode	7	0.0246134	0.0990289	0.811999	-0.169483	0.21871	1.02492	0.844101	1.24447
eqtl-a-ENSG00000063854	ebi-a-GCST90044902	Polycystic ovary syndrome	HAGH	Weighted mode	7	-0.0016358	0.0651955	0.980796	-0.129419	0.126147	0.998365	0.878606	1.13445
eqtl-a-ENSG00000064012	ebi-a-GCST90044902	Polycystic ovary syndrome	CASP8	MR Egger	4	-0.109369	0.230408	0.681801	-0.560969	0.342231	0.8964	0.570656	1.40809
eqtl-a-ENSG00000064012	ebi-a-GCST90044902	Polycystic ovary syndrome	CASP8	Weighted median	4	-0.0507107	0.0774567	0.512663	-0.202526	0.101104	0.950554	0.816665	1.10639
eqtl-a-ENSG00000064012	ebi-a-GCST90044902	Polycystic ovary syndrome	CASP8	Inverse variance weighted	4	-0.0314559	0.0808699	0.697299	-0.189961	0.127049	0.969034	0.826992	1.13547
eqtl-a-ENSG00000064012	ebi-a-GCST90044902	Polycystic ovary syndrome	CASP8	Simple mode	4	-0.0829261	0.172327	0.663282	-0.420686	0.254834	0.920419	0.656596	1.29025
eqtl-a-ENSG00000064012	ebi-a-GCST90044902	Polycystic ovary syndrome	CASP8	Weighted mode	4	-0.0761867	0.0812876	0.417771	-0.23551	0.0831369	0.926643	0.790167	1.08669
eqtl-a-ENSG00000064042	ebi-a-GCST90044902	Polycystic ovary syndrome	LIMCH1	MR Egger	3	-0.259951	0.488744	0.688807	-1.21789	0.697988	0.77109	0.295854	2.00971
eqtl-a-ENSG00000064042	ebi-a-GCST90044902	Polycystic ovary syndrome	LIMCH1	Weighted median	3	-0.103284	0.114267	0.366057	-0.327248	0.12068	0.901871	0.720905	1.12826
eqtl-a-ENSG00000064042	ebi-a-GCST90044902	Polycystic ovary syndrome	LIMCH1	Inverse variance weighted	3	-0.098175	0.106708	0.357554	-0.307322	0.110972	0.90649	0.735414	1.11736
eqtl-a-ENSG00000064042	ebi-a-GCST90044902	Polycystic ovary syndrome	LIMCH1	Simple mode	3	-0.109408	0.151822	0.545982	-0.406979	0.188163	0.896365	0.665659	1.20703
eqtl-a-ENSG00000064042	ebi-a-GCST90044902	Polycystic ovary syndrome	LIMCH1	Weighted mode	3	-0.1036	0.134852	0.522652	-0.36791	0.16071	0.901586	0.692179	1.17434
eqtl-a-ENSG00000064201	ebi-a-GCST90044902	Polycystic ovary syndrome	TSPAN32	MR Egger	4	-0.107424	0.173525	0.598989	-0.447533	0.232684	0.898144	0.639203	1.26198
eqtl-a-ENSG00000064201	ebi-a-GCST90044902	Polycystic ovary syndrome	TSPAN32	Weighted median	4	-0.0516552	0.0562061	0.358078	-0.161819	0.0585086	0.949656	0.850595	1.06025
eqtl-a-ENSG00000064201	ebi-a-GCST90044902	Polycystic ovary syndrome	TSPAN32	Inverse variance weighted	4	-0.0142534	0.0533419	0.789309	-0.118804	0.0902967	0.985848	0.887982	1.0945
eqtl-a-ENSG00000064201	ebi-a-GCST90044902	Polycystic ovary syndrome	TSPAN32	Simple mode	4	-0.0408112	0.102293	0.716622	-0.241305	0.159683	0.96001	0.785602	1.17314
eqtl-a-ENSG00000064201	ebi-a-GCST90044902	Polycystic ovary syndrome	TSPAN32	Weighted mode	4	-0.0460537	0.0624164	0.514083	-0.16839	0.0762826	0.954991	0.845024	1.07927
eqtl-a-ENSG00000064225	ebi-a-GCST90044902	Polycystic ovary syndrome	ST3GAL6	Inverse variance weighted	2	0.0894531	0.0887944	0.313734	-0.084584	0.26349	1.09358	0.918894	1.30146
eqtl-a-ENSG00000064419	ebi-a-GCST90044902	Polycystic ovary syndrome	TNPO3	MR Egger	3	0.0904217	0.181173	0.705296	-0.264677	0.445521	1.09464	0.767454	1.5613
eqtl-a-ENSG00000064419	ebi-a-GCST90044902	Polycystic ovary syndrome	TNPO3	Weighted median	3	0.0630386	0.0528016	0.232526	-0.0404524	0.16653	1.06507	0.960355	1.1812
eqtl-a-ENSG00000064419	ebi-a-GCST90044902	Polycystic ovary syndrome	TNPO3	Inverse variance weighted	3	0.0606841	0.0491952	0.217376	-0.0357385	0.157107	1.06256	0.964893	1.17012
eqtl-a-ENSG00000064419	ebi-a-GCST90044902	Polycystic ovary syndrome	TNPO3	Simple mode	3	0.0613534	0.0630268	0.433005	-0.0621791	0.184886	1.06327	0.939715	1.20308
eqtl-a-ENSG00000064419	ebi-a-GCST90044902	Polycystic ovary syndrome	TNPO3	Weighted mode	3	0.0646207	0.0595811	0.391444	-0.0521583	0.1814	1.06675	0.949179	1.19889
eqtl-a-ENSG00000064490	ebi-a-GCST90044902	Polycystic ovary syndrome	RFXANK	MR Egger	3	0.0651338	0.154169	0.745519	-0.237037	0.367304	1.0673	0.788962	1.44384
eqtl-a-ENSG00000064490	ebi-a-GCST90044902	Polycystic ovary syndrome	RFXANK	Weighted median	3	0.0599502	0.0733138	0.413516	-0.0837448	0.203645	1.06178	0.919666	1.22586
eqtl-a-ENSG00000064490	ebi-a-GCST90044902	Polycystic ovary syndrome	RFXANK	Inverse variance weighted	3	0.0493103	0.0689558	0.474547	-0.085843	0.184464	1.05055	0.917738	1.20257
eqtl-a-ENSG00000064490	ebi-a-GCST90044902	Polycystic ovary syndrome	RFXANK	Simple mode	3	0.0843635	0.0951991	0.469012	-0.102227	0.270954	1.08802	0.902825	1.31121
eqtl-a-ENSG00000064490	ebi-a-GCST90044902	Polycystic ovary syndrome	RFXANK	Weighted mode	3	0.0603158	0.0777989	0.51929	-0.0921699	0.212802	1.06217	0.91195	1.23714
eqtl-a-ENSG00000064547	ebi-a-GCST90044902	Polycystic ovary syndrome	LPAR2	MR Egger	10	0.0207357	0.0681092	0.768556	-0.112758	0.15423	1.02095	0.893367	1.16676
eqtl-a-ENSG00000064547	ebi-a-GCST90044902	Polycystic ovary syndrome	LPAR2	Weighted median	10	0.0292674	0.0568792	0.606865	-0.0822158	0.140751	1.0297	0.921073	1.15114
eqtl-a-ENSG00000064547	ebi-a-GCST90044902	Polycystic ovary syndrome	LPAR2	Inverse variance weighted	10	-0.018478	0.0473633	0.696438	-0.11131	0.0743541	0.981692	0.894661	1.07719
eqtl-a-ENSG00000064547	ebi-a-GCST90044902	Polycystic ovary syndrome	LPAR2	Simple mode	10	0.0281728	0.122318	0.82299	-0.211571	0.267917	1.02857	0.809312	1.30724
eqtl-a-ENSG00000064547	ebi-a-GCST90044902	Polycystic ovary syndrome	LPAR2	Weighted mode	10	0.0390791	0.0573989	0.513111	-0.0734228	0.151581	1.03985	0.929208	1.16367
eqtl-a-ENSG00000064601	ebi-a-GCST90044902	Polycystic ovary syndrome	CTSA	MR Egger	8	-0.008462	0.164252	0.960585	-0.330396	0.313472	0.991574	0.718639	1.36817
eqtl-a-ENSG00000064601	ebi-a-GCST90044902	Polycystic ovary syndrome	CTSA	Weighted median	8	-0.0243508	0.0991438	0.805983	-0.218673	0.169971	0.975943	0.803585	1.18527
eqtl-a-ENSG00000064601	ebi-a-GCST90044902	Polycystic ovary syndrome	CTSA	Inverse variance weighted	8	-0.0777043	0.079044	0.325582	-0.232631	0.0772219	0.925238	0.792446	1.08028
eqtl-a-ENSG00000064601	ebi-a-GCST90044902	Polycystic ovary syndrome	CTSA	Simple mode	8	-0.0426286	0.165682	0.804353	-0.367366	0.282108	0.958267	0.692556	1.32592
eqtl-a-ENSG00000064601	ebi-a-GCST90044902	Polycystic ovary syndrome	CTSA	Weighted mode	8	0.00183436	0.107162	0.98682	-0.208202	0.211871	1.00184	0.812043	1.23599
eqtl-a-ENSG00000064607	ebi-a-GCST90044902	Polycystic ovary syndrome	SUGP2	MR Egger	3	-0.0143593	0.138611	0.934284	-0.286036	0.257317	0.985743	0.751236	1.29346
eqtl-a-ENSG00000064607	ebi-a-GCST90044902	Polycystic ovary syndrome	SUGP2	Weighted median	3	0.0392458	0.0476998	0.41064	-0.0542458	0.132738	1.04003	0.947199	1.14195
eqtl-a-ENSG00000064607	ebi-a-GCST90044902	Polycystic ovary syndrome	SUGP2	Inverse variance weighted	3	0.0453624	0.0483883	0.348519	-0.0494788	0.140204	1.04641	0.951725	1.15051
eqtl-a-ENSG00000064607	ebi-a-GCST90044902	Polycystic ovary syndrome	SUGP2	Simple mode	3	-0.0151343	0.108414	0.901767	-0.227626	0.197358	0.98498	0.796422	1.21818
eqtl-a-ENSG00000064607	ebi-a-GCST90044902	Polycystic ovary syndrome	SUGP2	Weighted mode	3	0.0391858	0.0480862	0.500731	-0.0550632	0.133435	1.03996	0.946425	1.14275
eqtl-a-ENSG00000064666	ebi-a-GCST90044902	Polycystic ovary syndrome	CNN2	MR Egger	3	-0.603527	3.59889	0.894224	-7.65734	6.45029	0.546879	0.00047256	632.886
eqtl-a-ENSG00000064666	ebi-a-GCST90044902	Polycystic ovary syndrome	CNN2	Weighted median	3	0.0454509	0.148543	0.759621	-0.245693	0.336595	1.0465	0.782162	1.40017
eqtl-a-ENSG00000064666	ebi-a-GCST90044902	Polycystic ovary syndrome	CNN2	Inverse variance weighted	3	0.103664	0.137179	0.44984	-0.165208	0.372535	1.10923	0.847718	1.45141
eqtl-a-ENSG00000064666	ebi-a-GCST90044902	Polycystic ovary syndrome	CNN2	Simple mode	3	0.0401677	0.177778	0.842235	-0.308278	0.388613	1.04099	0.734711	1.47493
eqtl-a-ENSG00000064666	ebi-a-GCST90044902	Polycystic ovary syndrome	CNN2	Weighted mode	3	0.0445496	0.155699	0.801696	-0.260621	0.34972	1.04556	0.770573	1.41867
eqtl-a-ENSG00000064687	ebi-a-GCST90044902	Polycystic ovary syndrome	ABCA7	MR Egger	3	-0.544756	0.34373	0.358346	-1.21847	0.128955	0.579983	0.295683	1.13764
eqtl-a-ENSG00000064687	ebi-a-GCST90044902	Polycystic ovary syndrome	ABCA7	Weighted median	3	-0.0043413	0.068147	0.949205	-0.137909	0.129227	0.995668	0.871178	1.13795
eqtl-a-ENSG00000064687	ebi-a-GCST90044902	Polycystic ovary syndrome	ABCA7	Inverse variance weighted	3	0.0183249	0.0788106	0.816136	-0.136144	0.172794	1.01849	0.872717	1.18862
eqtl-a-ENSG00000064687	ebi-a-GCST90044902	Polycystic ovary syndrome	ABCA7	Simple mode	3	-0.0067184	0.0858366	0.94474	-0.174958	0.161521	0.993304	0.839492	1.1753
eqtl-a-ENSG00000064687	ebi-a-GCST90044902	Polycystic ovary syndrome	ABCA7	Weighted mode	3	-0.0043028	0.072634	0.958148	-0.146666	0.13806	0.995706	0.863583	1.14804
eqtl-a-ENSG00000064726	ebi-a-GCST90044902	Polycystic ovary syndrome	BTBD1	MR Egger	3	-0.617618	0.409479	0.372714	-1.4202	0.184961	0.539227	0.241666	1.20317
eqtl-a-ENSG00000064726	ebi-a-GCST90044902	Polycystic ovary syndrome	BTBD1	Weighted median	3	-0.0075229	0.131218	0.954281	-0.26471	0.249664	0.992505	0.767428	1.28359
eqtl-a-ENSG00000064726	ebi-a-GCST90044902	Polycystic ovary syndrome	BTBD1	Inverse variance weighted	3	-0.0116759	0.19849	0.953093	-0.400716	0.377364	0.988392	0.66984	1.45844
eqtl-a-ENSG00000064726	ebi-a-GCST90044902	Polycystic ovary syndrome	BTBD1	Simple mode	3	0.424199	0.360308	0.360196	-0.282004	1.1304	1.52837	0.75427	3.09691
eqtl-a-ENSG00000064726	ebi-a-GCST90044902	Polycystic ovary syndrome	BTBD1	Weighted mode	3	-0.195211	0.147431	0.316539	-0.484176	0.0937548	0.822661	0.616205	1.09829
eqtl-a-ENSG00000064763	ebi-a-GCST90044902	Polycystic ovary syndrome	FAR2	MR Egger	6	-0.270405	0.261576	0.359653	-0.783093	0.242283	0.763071	0.45699	1.27416
eqtl-a-ENSG00000064763	ebi-a-GCST90044902	Polycystic ovary syndrome	FAR2	Weighted median	6	-0.0813942	0.124492	0.513235	-0.325399	0.162611	0.92183	0.722239	1.17658
eqtl-a-ENSG00000064763	ebi-a-GCST90044902	Polycystic ovary syndrome	FAR2	Inverse variance weighted	6	-0.0039309	0.107644	0.97087	-0.214913	0.207052	0.996077	0.806611	1.23005
eqtl-a-ENSG00000064763	ebi-a-GCST90044902	Polycystic ovary syndrome	FAR2	Simple mode	6	-0.0728747	0.189986	0.717059	-0.445248	0.299499	0.929717	0.640665	1.34918
eqtl-a-ENSG00000064763	ebi-a-GCST90044902	Polycystic ovary syndrome	FAR2	Weighted mode	6	-0.0851144	0.143369	0.578567	-0.366117	0.195888	0.918407	0.693422	1.21639
eqtl-a-ENSG00000064886	ebi-a-GCST90044902	Polycystic ovary syndrome	CHI3L2	MR Egger	6	-0.0143038	0.0486567	0.783402	-0.109671	0.0810634	0.985798	0.896129	1.08444
eqtl-a-ENSG00000064886	ebi-a-GCST90044902	Polycystic ovary syndrome	CHI3L2	Weighted median	6	-0.0180762	0.0376511	0.631158	-0.0918724	0.05572	0.982086	0.912222	1.0573
eqtl-a-ENSG00000064886	ebi-a-GCST90044902	Polycystic ovary syndrome	CHI3L2	Inverse variance weighted	6	-0.019515	0.0339806	0.565765	-0.086117	0.047087	0.980674	0.917487	1.04821
eqtl-a-ENSG00000064886	ebi-a-GCST90044902	Polycystic ovary syndrome	CHI3L2	Simple mode	6	-0.012873	0.056001	0.8273	-0.122635	0.096889	0.987209	0.884586	1.10174
eqtl-a-ENSG00000064886	ebi-a-GCST90044902	Polycystic ovary syndrome	CHI3L2	Weighted mode	6	-0.0140613	0.0369404	0.7191	-0.0864645	0.0583419	0.986037	0.917168	1.06008
eqtl-a-ENSG00000065060	ebi-a-GCST90044902	Polycystic ovary syndrome	BLTP3A	MR Egger	6	-0.0333027	0.094272	0.741724	-0.218076	0.15147	0.967246	0.804064	1.16354
eqtl-a-ENSG00000065060	ebi-a-GCST90044902	Polycystic ovary syndrome	BLTP3A	Weighted median	6	-0.0058745	0.0439548	0.893681	-0.0920259	0.0802769	0.994143	0.912082	1.08359
eqtl-a-ENSG00000065060	ebi-a-GCST90044902	Polycystic ovary syndrome	BLTP3A	Inverse variance weighted	6	-0.0208145	0.0354861	0.557502	-0.0903672	0.0487382	0.979401	0.913596	1.04995
eqtl-a-ENSG00000065060	ebi-a-GCST90044902	Polycystic ovary syndrome	BLTP3A	Simple mode	6	0.00490676	0.0620974	0.940084	-0.116804	0.126618	1.00492	0.889759	1.13498
eqtl-a-ENSG00000065060	ebi-a-GCST90044902	Polycystic ovary syndrome	BLTP3A	Weighted mode	6	-0.0043572	0.0530167	0.937689	-0.10827	0.0995555	0.995652	0.897385	1.10468
eqtl-a-ENSG00000065135	ebi-a-GCST90044902	Polycystic ovary syndrome	GNAI3	MR Egger	3	-0.709985	0.322197	0.27121	-1.34149	-0.0784791	0.491651	0.261455	0.924521
eqtl-a-ENSG00000065135	ebi-a-GCST90044902	Polycystic ovary syndrome	GNAI3	Weighted median	3	0.0142458	0.0621961	0.818833	-0.107659	0.13615	1.01435	0.897934	1.14585
eqtl-a-ENSG00000065135	ebi-a-GCST90044902	Polycystic ovary syndrome	GNAI3	Inverse variance weighted	3	-0.0013215	0.0863349	0.987787	-0.170538	0.167895	0.998679	0.843211	1.18281
eqtl-a-ENSG00000065135	ebi-a-GCST90044902	Polycystic ovary syndrome	GNAI3	Simple mode	3	-0.0529879	0.12708	0.717198	-0.302065	0.19609	0.948392	0.73929	1.21664
eqtl-a-ENSG00000065135	ebi-a-GCST90044902	Polycystic ovary syndrome	GNAI3	Weighted mode	3	0.0624181	0.0665203	0.447127	-0.0679616	0.192798	1.06441	0.934296	1.21264
eqtl-a-ENSG00000065154	ebi-a-GCST90044902	Polycystic ovary syndrome	OAT	MR Egger	4	0.0957599	0.103068	0.450922	-0.106252	0.297772	1.10049	0.899198	1.34685
eqtl-a-ENSG00000065154	ebi-a-GCST90044902	Polycystic ovary syndrome	OAT	Weighted median	4	0.010088	0.0605982	0.867784	-0.108684	0.12886	1.01014	0.897014	1.13753
eqtl-a-ENSG00000065154	ebi-a-GCST90044902	Polycystic ovary syndrome	OAT	Inverse variance weighted	4	-0.003229	0.0607321	0.957598	-0.122264	0.115806	0.996776	0.884915	1.12278
eqtl-a-ENSG00000065154	ebi-a-GCST90044902	Polycystic ovary syndrome	OAT	Simple mode	4	-0.057642	0.122029	0.668905	-0.296819	0.181535	0.943988	0.743178	1.19906
eqtl-a-ENSG00000065154	ebi-a-GCST90044902	Polycystic ovary syndrome	OAT	Weighted mode	4	0.0145126	0.0624186	0.831105	-0.107828	0.136853	1.01462	0.897782	1.14666
eqtl-a-ENSG00000065268	ebi-a-GCST90044902	Polycystic ovary syndrome	WDR18	Inverse variance weighted	2	-0.0040543	0.195317	0.983439	-0.386876	0.378767	0.995954	0.679175	1.46048
eqtl-a-ENSG00000065308	ebi-a-GCST90044902	Polycystic ovary syndrome	TRAM2	Inverse variance weighted	2	-0.046845	0.125232	0.708356	-0.2923	0.19861	0.954235	0.746545	1.21971
eqtl-a-ENSG00000065457	ebi-a-GCST90044902	Polycystic ovary syndrome	ADAT1	MR Egger	3	0.050825	0.0809996	0.643254	-0.107934	0.209584	1.05214	0.897687	1.23317
eqtl-a-ENSG00000065457	ebi-a-GCST90044902	Polycystic ovary syndrome	ADAT1	Weighted median	3	0.00966242	0.0392136	0.805369	-0.0671962	0.0865211	1.00971	0.935012	1.09037
eqtl-a-ENSG00000065457	ebi-a-GCST90044902	Polycystic ovary syndrome	ADAT1	Inverse variance weighted	3	0.00620868	0.0376634	0.869065	-0.0676116	0.080029	1.00623	0.934623	1.08332
eqtl-a-ENSG00000065457	ebi-a-GCST90044902	Polycystic ovary syndrome	ADAT1	Simple mode	3	0.00752811	0.0448725	0.882197	-0.0804221	0.0954783	1.00756	0.922727	1.10018
eqtl-a-ENSG00000065457	ebi-a-GCST90044902	Polycystic ovary syndrome	ADAT1	Weighted mode	3	0.0108017	0.0409334	0.816571	-0.0694278	0.0910312	1.01086	0.932928	1.0953
eqtl-a-ENSG00000065491	ebi-a-GCST90044902	Polycystic ovary syndrome	TBC1D22B	MR Egger	4	0.421901	0.268227	0.256371	-0.103822	0.947625	1.52486	0.901385	2.57958
eqtl-a-ENSG00000065491	ebi-a-GCST90044902	Polycystic ovary syndrome	TBC1D22B	Weighted median	4	0.101232	0.138651	0.465314	-0.170524	0.372988	1.10653	0.843223	1.45207
eqtl-a-ENSG00000065491	ebi-a-GCST90044902	Polycystic ovary syndrome	TBC1D22B	Inverse variance weighted	4	0.163422	0.119583	0.17175	-0.07096	0.397804	1.17753	0.931499	1.48855
eqtl-a-ENSG00000065491	ebi-a-GCST90044902	Polycystic ovary syndrome	TBC1D22B	Simple mode	4	-0.0427138	0.249575	0.875001	-0.531881	0.446453	0.958186	0.587499	1.56276
eqtl-a-ENSG00000065491	ebi-a-GCST90044902	Polycystic ovary syndrome	TBC1D22B	Weighted mode	4	0.330737	0.158405	0.12803	0.0202638	0.64121	1.39199	1.02047	1.89878
eqtl-a-ENSG00000065534	ebi-a-GCST90044902	Polycystic ovary syndrome	MYLK	MR Egger	11	0.0053098	0.191623	0.978498	-0.370271	0.38089	1.00532	0.690547	1.46359
eqtl-a-ENSG00000065534	ebi-a-GCST90044902	Polycystic ovary syndrome	MYLK	Weighted median	11	0.0440334	0.0970454	0.650016	-0.146176	0.234242	1.04502	0.864006	1.26395
eqtl-a-ENSG00000065534	ebi-a-GCST90044902	Polycystic ovary syndrome	MYLK	Inverse variance weighted	11	0.141165	0.0753153	0.0608853	-0.0064525	0.288783	1.15162	0.993568	1.3348
eqtl-a-ENSG00000065534	ebi-a-GCST90044902	Polycystic ovary syndrome	MYLK	Simple mode	11	-0.0211826	0.152472	0.892265	-0.320028	0.277663	0.97904	0.726129	1.32004
eqtl-a-ENSG00000065534	ebi-a-GCST90044902	Polycystic ovary syndrome	MYLK	Weighted mode	11	-0.0049654	0.129868	0.970253	-0.259506	0.249575	0.995047	0.771432	1.28348
eqtl-a-ENSG00000065613	ebi-a-GCST90044902	Polycystic ovary syndrome	SLK	MR Egger	6	0.240955	0.145443	0.172922	-0.0441136	0.526023	1.27246	0.956845	1.69219
eqtl-a-ENSG00000065613	ebi-a-GCST90044902	Polycystic ovary syndrome	SLK	Weighted median	6	0.137619	0.0821736	0.0939856	-0.023441	0.298679	1.14754	0.976832	1.34808
eqtl-a-ENSG00000065613	ebi-a-GCST90044902	Polycystic ovary syndrome	SLK	Inverse variance weighted	6	0.0840544	0.0720787	0.243555	-0.0572199	0.225329	1.08769	0.944386	1.25273
eqtl-a-ENSG00000065613	ebi-a-GCST90044902	Polycystic ovary syndrome	SLK	Simple mode	6	0.130114	0.18348	0.509924	-0.229508	0.489735	1.13896	0.794925	1.63188
eqtl-a-ENSG00000065613	ebi-a-GCST90044902	Polycystic ovary syndrome	SLK	Weighted mode	6	0.146097	0.0813232	0.132353	-0.0132967	0.30549	1.15731	0.986791	1.35729
eqtl-a-ENSG00000065618	ebi-a-GCST90044902	Polycystic ovary syndrome	COL17A1	MR Egger	3	0.140987	0.201563	0.611427	-0.254077	0.536051	1.15141	0.775632	1.70924
eqtl-a-ENSG00000065618	ebi-a-GCST90044902	Polycystic ovary syndrome	COL17A1	Weighted median	3	0.0504571	0.0992886	0.611323	-0.144149	0.245063	1.05175	0.865759	1.2777
eqtl-a-ENSG00000065618	ebi-a-GCST90044902	Polycystic ovary syndrome	COL17A1	Inverse variance weighted	3	0.0409454	0.0972973	0.673881	-0.149757	0.231648	1.0418	0.860917	1.26068
eqtl-a-ENSG00000065618	ebi-a-GCST90044902	Polycystic ovary syndrome	COL17A1	Simple mode	3	0.0329481	0.15176	0.84826	-0.264502	0.330398	1.0335	0.767589	1.39152
eqtl-a-ENSG00000065618	ebi-a-GCST90044902	Polycystic ovary syndrome	COL17A1	Weighted mode	3	0.057219	0.105589	0.642186	-0.149735	0.264173	1.05889	0.860936	1.30235
eqtl-a-ENSG00000065665	ebi-a-GCST90044902	Polycystic ovary syndrome	SEC61A2	MR Egger	3	-0.325414	0.589926	0.679089	-1.48167	0.83084	0.722228	0.227258	2.29525
eqtl-a-ENSG00000065665	ebi-a-GCST90044902	Polycystic ovary syndrome	SEC61A2	Weighted median	3	0.0510021	0.109737	0.642098	-0.164082	0.266086	1.05233	0.848672	1.30485
eqtl-a-ENSG00000065665	ebi-a-GCST90044902	Polycystic ovary syndrome	SEC61A2	Inverse variance weighted	3	0.0401401	0.104817	0.701753	-0.165301	0.245581	1.04096	0.847638	1.27836
eqtl-a-ENSG00000065665	ebi-a-GCST90044902	Polycystic ovary syndrome	SEC61A2	Simple mode	3	-0.072686	0.17022	0.710946	-0.406317	0.260945	0.929893	0.666099	1.29816
eqtl-a-ENSG00000065665	ebi-a-GCST90044902	Polycystic ovary syndrome	SEC61A2	Weighted mode	3	0.102295	0.117392	0.475415	-0.127793	0.332383	1.10771	0.880036	1.39429
eqtl-a-ENSG00000065675	ebi-a-GCST90044902	Polycystic ovary syndrome	PRKCQ	MR Egger	3	0.13307	0.335006	0.759291	-0.523542	0.789682	1.14233	0.592419	2.2027
eqtl-a-ENSG00000065675	ebi-a-GCST90044902	Polycystic ovary syndrome	PRKCQ	Weighted median	3	0.05345	0.119582	0.654895	-0.180932	0.287832	1.0549	0.834492	1.33353
eqtl-a-ENSG00000065675	ebi-a-GCST90044902	Polycystic ovary syndrome	PRKCQ	Inverse variance weighted	3	0.0227821	0.113572	0.841015	-0.199819	0.245383	1.02304	0.818879	1.27811
eqtl-a-ENSG00000065675	ebi-a-GCST90044902	Polycystic ovary syndrome	PRKCQ	Simple mode	3	0.128643	0.164225	0.515462	-0.193237	0.450524	1.13728	0.824287	1.56913
eqtl-a-ENSG00000065675	ebi-a-GCST90044902	Polycystic ovary syndrome	PRKCQ	Weighted mode	3	0.0632436	0.124457	0.661847	-0.180692	0.30718	1.06529	0.834692	1.35959
eqtl-a-ENSG00000065802	ebi-a-GCST90044902	Polycystic ovary syndrome	ASB1	Inverse variance weighted	2	0.0211709	0.0780178	0.786114	-0.131744	0.174086	1.0214	0.876565	1.19016
eqtl-a-ENSG00000065809	ebi-a-GCST90044902	Polycystic ovary syndrome	FAM107B	MR Egger	5	-0.064251	0.151502	0.700071	-0.361196	0.232694	0.93777	0.696843	1.26199
eqtl-a-ENSG00000065809	ebi-a-GCST90044902	Polycystic ovary syndrome	FAM107B	Weighted median	5	0.0497631	0.0484951	0.304823	-0.0452874	0.144814	1.05102	0.955723	1.15582
eqtl-a-ENSG00000065809	ebi-a-GCST90044902	Polycystic ovary syndrome	FAM107B	Inverse variance weighted	5	0.078447	0.0412524	0.0572191	-0.0024078	0.159302	1.08161	0.997595	1.17269
eqtl-a-ENSG00000065809	ebi-a-GCST90044902	Polycystic ovary syndrome	FAM107B	Simple mode	5	0.0782069	0.0551339	0.229038	-0.0298555	0.186269	1.08135	0.970586	1.20475
eqtl-a-ENSG00000065809	ebi-a-GCST90044902	Polycystic ovary syndrome	FAM107B	Weighted mode	5	0.0708457	0.0513646	0.239908	-0.0298289	0.17152	1.07342	0.970612	1.18711
eqtl-a-ENSG00000065882	ebi-a-GCST90044902	Polycystic ovary syndrome	TBC1D1	MR Egger	3	-0.67011	0.491664	0.402975	-1.63377	0.293551	0.511652	0.195192	1.34118
eqtl-a-ENSG00000065882	ebi-a-GCST90044902	Polycystic ovary syndrome	TBC1D1	Weighted median	3	0.0739178	0.167289	0.658593	-0.253968	0.401804	1.07672	0.775716	1.49452
eqtl-a-ENSG00000065882	ebi-a-GCST90044902	Polycystic ovary syndrome	TBC1D1	Inverse variance weighted	3	0.116746	0.192031	0.543219	-0.259636	0.493127	1.12383	0.771333	1.63743
eqtl-a-ENSG00000065882	ebi-a-GCST90044902	Polycystic ovary syndrome	TBC1D1	Simple mode	3	0.172819	0.320946	0.644166	-0.456234	0.801872	1.18865	0.633665	2.22971
eqtl-a-ENSG00000065882	ebi-a-GCST90044902	Polycystic ovary syndrome	TBC1D1	Weighted mode	3	-0.070354	0.173906	0.72497	-0.411209	0.270501	0.932064	0.662848	1.31062
eqtl-a-ENSG00000065978	ebi-a-GCST90044902	Polycystic ovary syndrome	YBX1	Inverse variance weighted	2	0.0269069	0.185395	0.884606	-0.336467	0.390281	1.02727	0.714289	1.4774
eqtl-a-ENSG00000065989	ebi-a-GCST90044902	Polycystic ovary syndrome	PDE4A	MR Egger	3	-0.136984	0.17472	0.576697	-0.479435	0.205467	0.871984	0.619133	1.2281
eqtl-a-ENSG00000065989	ebi-a-GCST90044902	Polycystic ovary syndrome	PDE4A	Weighted median	3	-0.198277	0.1097	0.070693	-0.41329	0.0167354	0.820142	0.66147	1.01688
eqtl-a-ENSG00000065989	ebi-a-GCST90044902	Polycystic ovary syndrome	PDE4A	Inverse variance weighted	3	-0.165744	0.102719	0.106621	-0.367073	0.0355851	0.847263	0.692759	1.03623
eqtl-a-ENSG00000065989	ebi-a-GCST90044902	Polycystic ovary syndrome	PDE4A	Simple mode	3	-0.198382	0.15774	0.335467	-0.507554	0.110789	0.820056	0.601966	1.11716
eqtl-a-ENSG00000065989	ebi-a-GCST90044902	Polycystic ovary syndrome	PDE4A	Weighted mode	3	-0.198922	0.135382	0.279508	-0.46427	0.066427	0.819614	0.628594	1.06868
eqtl-a-ENSG00000066027	ebi-a-GCST90044902	Polycystic ovary syndrome	PPP2R5A	MR Egger	10	-0.0296322	0.0536909	0.596091	-0.134866	0.075602	0.970803	0.873833	1.07853
eqtl-a-ENSG00000066027	ebi-a-GCST90044902	Polycystic ovary syndrome	PPP2R5A	Weighted median	10	0.0105876	0.0411079	0.79675	-0.0699839	0.091159	1.01064	0.932409	1.09544
eqtl-a-ENSG00000066027	ebi-a-GCST90044902	Polycystic ovary syndrome	PPP2R5A	Inverse variance weighted	10	0.0146867	0.0390929	0.707149	-0.0619353	0.0913088	1.0148	0.939944	1.09561
eqtl-a-ENSG00000066027	ebi-a-GCST90044902	Polycystic ovary syndrome	PPP2R5A	Simple mode	10	0.0621217	0.0857112	0.487002	-0.105872	0.230116	1.06409	0.89954	1.25875
eqtl-a-ENSG00000066027	ebi-a-GCST90044902	Polycystic ovary syndrome	PPP2R5A	Weighted mode	10	0.0166849	0.0419268	0.69994	-0.0654917	0.0988615	1.01682	0.936607	1.10391
eqtl-a-ENSG00000066084	ebi-a-GCST90044902	Polycystic ovary syndrome	DIP2B	MR Egger	5	0.138259	0.186099	0.511408	-0.226494	0.503013	1.14827	0.797324	1.6537
eqtl-a-ENSG00000066084	ebi-a-GCST90044902	Polycystic ovary syndrome	DIP2B	Weighted median	5	0.125669	0.0934253	0.178582	-0.0574441	0.308783	1.13391	0.944175	1.36177
eqtl-a-ENSG00000066084	ebi-a-GCST90044902	Polycystic ovary syndrome	DIP2B	Inverse variance weighted	5	0.117754	0.0883723	0.182704	-0.0554559	0.290964	1.12497	0.946054	1.33772
eqtl-a-ENSG00000066084	ebi-a-GCST90044902	Polycystic ovary syndrome	DIP2B	Simple mode	5	0.0427585	0.174838	0.818829	-0.299923	0.38544	1.04369	0.740875	1.47026
eqtl-a-ENSG00000066084	ebi-a-GCST90044902	Polycystic ovary syndrome	DIP2B	Weighted mode	5	0.169134	0.104505	0.180882	-0.0356962	0.373964	1.18428	0.964933	1.45349
eqtl-a-ENSG00000066230	ebi-a-GCST90044902	Polycystic ovary syndrome	SLC9A3	MR Egger	6	-0.0439441	0.176776	0.815922	-0.390425	0.302537	0.957007	0.676769	1.35329
eqtl-a-ENSG00000066230	ebi-a-GCST90044902	Polycystic ovary syndrome	SLC9A3	Weighted median	6	-0.0009751	0.0530898	0.985346	-0.105031	0.103081	0.999025	0.900297	1.10858
eqtl-a-ENSG00000066230	ebi-a-GCST90044902	Polycystic ovary syndrome	SLC9A3	Inverse variance weighted	6	0.00742276	0.0470519	0.874648	-0.0847989	0.0996445	1.00745	0.918697	1.10478
eqtl-a-ENSG00000066230	ebi-a-GCST90044902	Polycystic ovary syndrome	SLC9A3	Simple mode	6	-0.0455676	0.0795493	0.591561	-0.201484	0.110349	0.955455	0.817516	1.11667
eqtl-a-ENSG00000066230	ebi-a-GCST90044902	Polycystic ovary syndrome	SLC9A3	Weighted mode	6	-0.0043517	0.0519695	0.936515	-0.106212	0.0975085	0.995658	0.899234	1.10242
eqtl-a-ENSG00000066294	ebi-a-GCST90044902	Polycystic ovary syndrome	CD84	MR Egger	3	-0.156705	0.0929723	0.340893	-0.338931	0.0255202	0.854956	0.712532	1.02585
eqtl-a-ENSG00000066294	ebi-a-GCST90044902	Polycystic ovary syndrome	CD84	Weighted median	3	-0.108766	0.0593731	0.0669655	-0.225137	0.00760536	0.89694	0.798407	1.00763
eqtl-a-ENSG00000066294	ebi-a-GCST90044902	Polycystic ovary syndrome	CD84	Inverse variance weighted	3	-0.0929426	0.0557492	0.0954834	-0.202211	0.0163258	0.911246	0.816923	1.01646
eqtl-a-ENSG00000066294	ebi-a-GCST90044902	Polycystic ovary syndrome	CD84	Simple mode	3	-0.10929	0.0836759	0.321528	-0.273295	0.0547148	0.89647	0.760868	1.05624
eqtl-a-ENSG00000066294	ebi-a-GCST90044902	Polycystic ovary syndrome	CD84	Weighted mode	3	-0.108965	0.0626737	0.224233	-0.231806	0.013875	0.896761	0.7931	1.01397
eqtl-a-ENSG00000066336	ebi-a-GCST90044902	Polycystic ovary syndrome	SPI1	MR Egger	3	-0.13187	0.13752	0.513351	-0.401409	0.13767	0.876455	0.669376	1.1476
eqtl-a-ENSG00000066336	ebi-a-GCST90044902	Polycystic ovary syndrome	SPI1	Weighted median	3	-0.1339	0.0516597	0.00954307	-0.235153	-0.0326469	0.874678	0.79045	0.96788
eqtl-a-ENSG00000066336	ebi-a-GCST90044902	Polycystic ovary syndrome	SPI1	Inverse variance weighted	3	-0.140564	0.0562411	0.0124438	-0.250796	-0.0303311	0.868868	0.778181	0.970124
eqtl-a-ENSG00000066336	ebi-a-GCST90044902	Polycystic ovary syndrome	SPI1	Simple mode	3	-0.0813948	0.0909128	0.465103	-0.259584	0.0967943	0.92183	0.771373	1.10163
eqtl-a-ENSG00000066336	ebi-a-GCST90044902	Polycystic ovary syndrome	SPI1	Weighted mode	3	-0.135953	0.054419	0.129758	-0.242615	-0.0292921	0.872883	0.784574	0.971133
eqtl-a-ENSG00000066379	ebi-a-GCST90044902	Polycystic ovary syndrome	POLR1H	MR Egger	3	0.220725	0.121567	0.320493	-0.0175465	0.458996	1.24698	0.982607	1.58248
eqtl-a-ENSG00000066379	ebi-a-GCST90044902	Polycystic ovary syndrome	POLR1H	Weighted median	3	0.1571	0.0910307	0.0843849	-0.0213202	0.33552	1.17011	0.978906	1.39867
eqtl-a-ENSG00000066379	ebi-a-GCST90044902	Polycystic ovary syndrome	POLR1H	Inverse variance weighted	3	0.12094	0.0856032	0.157714	-0.0468419	0.288723	1.12856	0.954238	1.33472
eqtl-a-ENSG00000066379	ebi-a-GCST90044902	Polycystic ovary syndrome	POLR1H	Simple mode	3	0.159298	0.127455	0.337781	-0.0905131	0.40911	1.17269	0.913462	1.50548
eqtl-a-ENSG00000066379	ebi-a-GCST90044902	Polycystic ovary syndrome	POLR1H	Weighted mode	3	0.157781	0.0937073	0.234261	-0.0258851	0.341448	1.17091	0.974447	1.40698
eqtl-a-ENSG00000066382	ebi-a-GCST90044902	Polycystic ovary syndrome	MPPED2	MR Egger	3	-0.331511	0.181055	0.318235	-0.686379	0.0233567	0.717838	0.503396	1.02363
eqtl-a-ENSG00000066382	ebi-a-GCST90044902	Polycystic ovary syndrome	MPPED2	Weighted median	3	0.0860289	0.103392	0.405374	-0.11662	0.288678	1.08984	0.889923	1.33466
eqtl-a-ENSG00000066382	ebi-a-GCST90044902	Polycystic ovary syndrome	MPPED2	Inverse variance weighted	3	0.101332	0.196958	0.606914	-0.284706	0.487369	1.10664	0.752236	1.62803
eqtl-a-ENSG00000066382	ebi-a-GCST90044902	Polycystic ovary syndrome	MPPED2	Simple mode	3	0.681047	0.374241	0.210397	-0.0524664	1.41456	1.97595	0.948886	4.11468
eqtl-a-ENSG00000066382	ebi-a-GCST90044902	Polycystic ovary syndrome	MPPED2	Weighted mode	3	-0.0324309	0.108432	0.793088	-0.244957	0.180096	0.968089	0.782738	1.19733
eqtl-a-ENSG00000066583	ebi-a-GCST90044902	Polycystic ovary syndrome	ISOC1	MR Egger	7	-0.0900417	0.110504	0.452221	-0.30663	0.126546	0.913893	0.735923	1.1349
eqtl-a-ENSG00000066583	ebi-a-GCST90044902	Polycystic ovary syndrome	ISOC1	Weighted median	7	-0.0800375	0.053892	0.137505	-0.185666	0.0255907	0.923082	0.830551	1.02592
eqtl-a-ENSG00000066583	ebi-a-GCST90044902	Polycystic ovary syndrome	ISOC1	Inverse variance weighted	7	-0.0771635	0.0480131	0.108025	-0.171269	0.0169421	0.925739	0.842595	1.01709
eqtl-a-ENSG00000066583	ebi-a-GCST90044902	Polycystic ovary syndrome	ISOC1	Simple mode	7	-0.102406	0.0864929	0.281193	-0.271932	0.0671197	0.902663	0.761906	1.06942
eqtl-a-ENSG00000066583	ebi-a-GCST90044902	Polycystic ovary syndrome	ISOC1	Weighted mode	7	-0.0794993	0.0516602	0.174754	-0.180753	0.0217547	0.923579	0.834641	1.02199
eqtl-a-ENSG00000066855	ebi-a-GCST90044902	Polycystic ovary syndrome	MTFR1	MR Egger	5	0.412534	0.261856	0.21324	-0.100704	0.925772	1.51064	0.904201	2.52382
eqtl-a-ENSG00000066855	ebi-a-GCST90044902	Polycystic ovary syndrome	MTFR1	Weighted median	5	0.114603	0.0633666	0.0705174	-0.0095954	0.238802	1.12143	0.99045	1.26973
eqtl-a-ENSG00000066855	ebi-a-GCST90044902	Polycystic ovary syndrome	MTFR1	Inverse variance weighted	5	0.130218	0.0645273	0.0435875	0.00374491	0.256692	1.13908	1.00375	1.29265
eqtl-a-ENSG00000066855	ebi-a-GCST90044902	Polycystic ovary syndrome	MTFR1	Simple mode	5	0.0132926	0.116989	0.915011	-0.216005	0.24259	1.01338	0.805731	1.27455
eqtl-a-ENSG00000066855	ebi-a-GCST90044902	Polycystic ovary syndrome	MTFR1	Weighted mode	5	0.109652	0.0716305	0.20057	-0.030744	0.250048	1.11589	0.969724	1.28409
eqtl-a-ENSG00000066923	ebi-a-GCST90044902	Polycystic ovary syndrome	STAG3	MR Egger	5	0.192875	0.099758	0.148666	-0.0026511	0.3884	1.21273	0.997352	1.47462
eqtl-a-ENSG00000066923	ebi-a-GCST90044902	Polycystic ovary syndrome	STAG3	Weighted median	5	0.0635306	0.0539274	0.238766	-0.042167	0.169228	1.06559	0.95871	1.18439
eqtl-a-ENSG00000066923	ebi-a-GCST90044902	Polycystic ovary syndrome	STAG3	Inverse variance weighted	5	0.0477159	0.065018	0.463018	-0.0797195	0.175151	1.04887	0.923375	1.19143
eqtl-a-ENSG00000066923	ebi-a-GCST90044902	Polycystic ovary syndrome	STAG3	Simple mode	5	0.045937	0.0762676	0.579443	-0.103547	0.195421	1.04701	0.901633	1.21582
eqtl-a-ENSG00000066923	ebi-a-GCST90044902	Polycystic ovary syndrome	STAG3	Weighted mode	5	0.0591641	0.0534909	0.330744	-0.045678	0.164006	1.06095	0.95535	1.17822
eqtl-a-ENSG00000066926	ebi-a-GCST90044902	Polycystic ovary syndrome	FECH	MR Egger	8	-0.0268548	0.0521748	0.625161	-0.129117	0.0754078	0.973503	0.878871	1.07832
eqtl-a-ENSG00000066926	ebi-a-GCST90044902	Polycystic ovary syndrome	FECH	Weighted median	8	-0.0019168	0.042682	0.964179	-0.0855736	0.08174	0.998085	0.917986	1.08517
eqtl-a-ENSG00000066926	ebi-a-GCST90044902	Polycystic ovary syndrome	FECH	Inverse variance weighted	8	-0.0076602	0.040495	0.849964	-0.0870304	0.07171	0.992369	0.916649	1.07434
eqtl-a-ENSG00000066926	ebi-a-GCST90044902	Polycystic ovary syndrome	FECH	Simple mode	8	0.124823	0.126923	0.358146	-0.123946	0.373592	1.13295	0.883427	1.45294
eqtl-a-ENSG00000066926	ebi-a-GCST90044902	Polycystic ovary syndrome	FECH	Weighted mode	8	0.00121124	0.0460127	0.979734	-0.0889736	0.0913961	1.00121	0.91487	1.0957
eqtl-a-ENSG00000067057	ebi-a-GCST90044902	Polycystic ovary syndrome	PFKP	MR Egger	8	0.017329	0.0452241	0.714794	-0.0713102	0.105968	1.01748	0.931173	1.11179
eqtl-a-ENSG00000067057	ebi-a-GCST90044902	Polycystic ovary syndrome	PFKP	Weighted median	8	0.0434476	0.033764	0.198164	-0.02273	0.109625	1.04441	0.977526	1.11586
eqtl-a-ENSG00000067057	ebi-a-GCST90044902	Polycystic ovary syndrome	PFKP	Inverse variance weighted	8	0.0301534	0.0291345	0.300682	-0.0269502	0.0872569	1.03061	0.97341	1.09118
eqtl-a-ENSG00000067057	ebi-a-GCST90044902	Polycystic ovary syndrome	PFKP	Simple mode	8	0.0545075	0.050933	0.320045	-0.0453212	0.154336	1.05602	0.95569	1.16688
eqtl-a-ENSG00000067057	ebi-a-GCST90044902	Polycystic ovary syndrome	PFKP	Weighted mode	8	0.0319351	0.0308188	0.334565	-0.0284699	0.09234	1.03245	0.971932	1.09674
eqtl-a-ENSG00000067082	ebi-a-GCST90044902	Polycystic ovary syndrome	KLF6	MR Egger	4	-0.0425404	0.556542	0.94603	-1.13336	1.04828	0.958352	0.321949	2.85275
eqtl-a-ENSG00000067082	ebi-a-GCST90044902	Polycystic ovary syndrome	KLF6	Weighted median	4	-0.118592	0.157836	0.452434	-0.427951	0.190767	0.88817	0.651843	1.21018
eqtl-a-ENSG00000067082	ebi-a-GCST90044902	Polycystic ovary syndrome	KLF6	Inverse variance weighted	4	-0.0399053	0.134338	0.766428	-0.303209	0.223398	0.96088	0.738445	1.25032
eqtl-a-ENSG00000067082	ebi-a-GCST90044902	Polycystic ovary syndrome	KLF6	Simple mode	4	-0.129573	0.219144	0.595935	-0.559096	0.29995	0.878471	0.571726	1.34979
eqtl-a-ENSG00000067082	ebi-a-GCST90044902	Polycystic ovary syndrome	KLF6	Weighted mode	4	-0.14073	0.195909	0.524436	-0.524711	0.243251	0.868724	0.591726	1.27539
eqtl-a-ENSG00000067141	ebi-a-GCST90044902	Polycystic ovary syndrome	NEO1	MR Egger	4	-0.296476	0.275369	0.394258	-0.836198	0.243247	0.743434	0.433355	1.27538
eqtl-a-ENSG00000067141	ebi-a-GCST90044902	Polycystic ovary syndrome	NEO1	Weighted median	4	-0.0434407	0.0656234	0.507991	-0.172063	0.0851813	0.957489	0.841926	1.08891
eqtl-a-ENSG00000067141	ebi-a-GCST90044902	Polycystic ovary syndrome	NEO1	Inverse variance weighted	4	0.00442865	0.0619503	0.94301	-0.116994	0.125851	1.00444	0.889591	1.13411
eqtl-a-ENSG00000067141	ebi-a-GCST90044902	Polycystic ovary syndrome	NEO1	Simple mode	4	-0.0267101	0.120488	0.838793	-0.262866	0.209446	0.973643	0.768845	1.23299
eqtl-a-ENSG00000067141	ebi-a-GCST90044902	Polycystic ovary syndrome	NEO1	Weighted mode	4	-0.0388297	0.068066	0.608287	-0.172239	0.0945796	0.961915	0.841778	1.0992
eqtl-a-ENSG00000067167	ebi-a-GCST90044902	Polycystic ovary syndrome	TRAM1	Inverse variance weighted	2	0.100422	0.105139	0.339511	-0.105651	0.306494	1.10564	0.899739	1.35865
eqtl-a-ENSG00000067182	ebi-a-GCST90044902	Polycystic ovary syndrome	TNFRSF1A	MR Egger	5	0.0518852	0.116888	0.687187	-0.177214	0.280985	1.05325	0.8376	1.32443
eqtl-a-ENSG00000067182	ebi-a-GCST90044902	Polycystic ovary syndrome	TNFRSF1A	Weighted median	5	-0.0096947	0.0703362	0.890371	-0.147554	0.128164	0.990352	0.862816	1.13674
eqtl-a-ENSG00000067182	ebi-a-GCST90044902	Polycystic ovary syndrome	TNFRSF1A	Inverse variance weighted	5	-0.0279007	0.0724761	0.700265	-0.169954	0.114153	0.972485	0.843704	1.12092
eqtl-a-ENSG00000067182	ebi-a-GCST90044902	Polycystic ovary syndrome	TNFRSF1A	Simple mode	5	-0.0350513	0.136526	0.810046	-0.302642	0.232539	0.965556	0.738863	1.2618
eqtl-a-ENSG00000067182	ebi-a-GCST90044902	Polycystic ovary syndrome	TNFRSF1A	Weighted mode	5	-0.0093571	0.0670729	0.895792	-0.14082	0.122106	0.990687	0.868646	1.12987
eqtl-a-ENSG00000067365	ebi-a-GCST90044902	Polycystic ovary syndrome	METTL22	MR Egger	6	0.111207	0.124052	0.420685	-0.131935	0.354349	1.11763	0.876398	1.42525
eqtl-a-ENSG00000067365	ebi-a-GCST90044902	Polycystic ovary syndrome	METTL22	Weighted median	6	0.102877	0.0761754	0.176847	-0.0464269	0.252181	1.10835	0.954634	1.28683
eqtl-a-ENSG00000067365	ebi-a-GCST90044902	Polycystic ovary syndrome	METTL22	Inverse variance weighted	6	0.107918	0.0684057	0.114653	-0.0261571	0.241993	1.11396	0.974182	1.27379
eqtl-a-ENSG00000067365	ebi-a-GCST90044902	Polycystic ovary syndrome	METTL22	Simple mode	6	0.107233	0.113074	0.386502	-0.114391	0.328857	1.11319	0.891909	1.38938
eqtl-a-ENSG00000067365	ebi-a-GCST90044902	Polycystic ovary syndrome	METTL22	Weighted mode	6	0.0989638	0.0860263	0.302013	-0.0696478	0.267575	1.10403	0.932722	1.30679
eqtl-a-ENSG00000067836	ebi-a-GCST90044902	Polycystic ovary syndrome	ROGDI	MR Egger	10	-0.0331995	0.0516511	0.538359	-0.134436	0.0680368	0.967346	0.874209	1.0704
eqtl-a-ENSG00000067836	ebi-a-GCST90044902	Polycystic ovary syndrome	ROGDI	Weighted median	10	-0.0207574	0.0393212	0.597573	-0.097827	0.0563122	0.979457	0.906806	1.05793
eqtl-a-ENSG00000067836	ebi-a-GCST90044902	Polycystic ovary syndrome	ROGDI	Inverse variance weighted	10	-0.042437	0.035019	0.225577	-0.111074	0.0262001	0.958451	0.894872	1.02655
eqtl-a-ENSG00000067836	ebi-a-GCST90044902	Polycystic ovary syndrome	ROGDI	Simple mode	10	-0.109753	0.0893721	0.250575	-0.284923	0.065416	0.896055	0.752072	1.0676
eqtl-a-ENSG00000067836	ebi-a-GCST90044902	Polycystic ovary syndrome	ROGDI	Weighted mode	10	-0.0271217	0.0379254	0.49266	-0.101455	0.0472121	0.973243	0.903521	1.04834
eqtl-a-ENSG00000068024	ebi-a-GCST90044902	Polycystic ovary syndrome	HDAC4	MR Egger	4	0.148695	0.0801188	0.204603	-0.0083377	0.305728	1.16032	0.991697	1.35761
eqtl-a-ENSG00000068024	ebi-a-GCST90044902	Polycystic ovary syndrome	HDAC4	Weighted median	4	0.0120833	0.0685733	0.860129	-0.12232	0.146487	1.01216	0.884865	1.15776
eqtl-a-ENSG00000068024	ebi-a-GCST90044902	Polycystic ovary syndrome	HDAC4	Inverse variance weighted	4	0.0533002	0.0734612	0.468111	-0.0906838	0.197284	1.05475	0.913306	1.21809
eqtl-a-ENSG00000068024	ebi-a-GCST90044902	Polycystic ovary syndrome	HDAC4	Simple mode	4	-0.104631	0.154398	0.546565	-0.40725	0.197989	0.900657	0.665478	1.21895
eqtl-a-ENSG00000068024	ebi-a-GCST90044902	Polycystic ovary syndrome	HDAC4	Weighted mode	4	0.146828	0.0757497	0.147953	-0.0016413	0.295298	1.15815	0.99836	1.34353
eqtl-a-ENSG00000068028	ebi-a-GCST90044902	Polycystic ovary syndrome	RASSF1	MR Egger	3	0.863022	1.08772	0.573007	-1.2689	2.99495	2.37031	0.281139	19.9843
eqtl-a-ENSG00000068028	ebi-a-GCST90044902	Polycystic ovary syndrome	RASSF1	Weighted median	3	-0.191132	0.188264	0.309993	-0.560129	0.177865	0.826023	0.571135	1.19466
eqtl-a-ENSG00000068028	ebi-a-GCST90044902	Polycystic ovary syndrome	RASSF1	Inverse variance weighted	3	-0.20728	0.166892	0.214237	-0.534388	0.119829	0.812792	0.586028	1.1273
eqtl-a-ENSG00000068028	ebi-a-GCST90044902	Polycystic ovary syndrome	RASSF1	Simple mode	3	-0.0347001	0.281645	0.91321	-0.586724	0.517323	0.965895	0.556146	1.67753
eqtl-a-ENSG00000068028	ebi-a-GCST90044902	Polycystic ovary syndrome	RASSF1	Weighted mode	3	-0.136107	0.221349	0.601261	-0.569952	0.297737	0.872749	0.565553	1.34681
eqtl-a-ENSG00000068079	ebi-a-GCST90044902	Polycystic ovary syndrome	IFI35	MR Egger	3	-0.136737	0.177551	0.582213	-0.484738	0.211264	0.872199	0.615858	1.23524
eqtl-a-ENSG00000068079	ebi-a-GCST90044902	Polycystic ovary syndrome	IFI35	Weighted median	3	-0.0783096	0.141069	0.578816	-0.354805	0.198186	0.924678	0.70131	1.21919
eqtl-a-ENSG00000068079	ebi-a-GCST90044902	Polycystic ovary syndrome	IFI35	Inverse variance weighted	3	-0.0447622	0.127189	0.724887	-0.294052	0.204528	0.956225	0.745237	1.22695
eqtl-a-ENSG00000068079	ebi-a-GCST90044902	Polycystic ovary syndrome	IFI35	Simple mode	3	-0.117932	0.174314	0.568447	-0.459587	0.223723	0.888756	0.631544	1.25072
eqtl-a-ENSG00000068079	ebi-a-GCST90044902	Polycystic ovary syndrome	IFI35	Weighted mode	3	-0.0893207	0.150196	0.612365	-0.383704	0.205063	0.914552	0.681333	1.2276
eqtl-a-ENSG00000068097	ebi-a-GCST90044902	Polycystic ovary syndrome	HEATR6	MR Egger	6	-0.0151593	0.0471901	0.764113	-0.107652	0.0773333	0.984955	0.89794	1.0804
eqtl-a-ENSG00000068097	ebi-a-GCST90044902	Polycystic ovary syndrome	HEATR6	Weighted median	6	0.049046	0.037393	0.189643	-0.0242442	0.122336	1.05027	0.976047	1.13013
eqtl-a-ENSG00000068097	ebi-a-GCST90044902	Polycystic ovary syndrome	HEATR6	Inverse variance weighted	6	0.0521128	0.0357578	0.145011	-0.0179725	0.122198	1.05349	0.982188	1.12998
eqtl-a-ENSG00000068097	ebi-a-GCST90044902	Polycystic ovary syndrome	HEATR6	Simple mode	6	0.0724404	0.055798	0.250852	-0.0369236	0.181804	1.07513	0.96375	1.19938
eqtl-a-ENSG00000068097	ebi-a-GCST90044902	Polycystic ovary syndrome	HEATR6	Weighted mode	6	0.0333038	0.0369385	0.408597	-0.0390956	0.105703	1.03386	0.961659	1.11149
eqtl-a-ENSG00000068305	ebi-a-GCST90044902	Polycystic ovary syndrome	MEF2A	MR Egger	5	-0.0512962	0.297096	0.873911	-0.633605	0.531013	0.949997	0.530675	1.70065
eqtl-a-ENSG00000068305	ebi-a-GCST90044902	Polycystic ovary syndrome	MEF2A	Weighted median	5	-0.0557581	0.0888217	0.530166	-0.229849	0.118332	0.945768	0.794654	1.12562
eqtl-a-ENSG00000068305	ebi-a-GCST90044902	Polycystic ovary syndrome	MEF2A	Inverse variance weighted	5	-0.058956	0.0770704	0.444294	-0.210014	0.0921019	0.942748	0.810573	1.09648
eqtl-a-ENSG00000068305	ebi-a-GCST90044902	Polycystic ovary syndrome	MEF2A	Simple mode	5	-0.0250426	0.127462	0.853819	-0.274867	0.224782	0.975268	0.759673	1.25205
eqtl-a-ENSG00000068305	ebi-a-GCST90044902	Polycystic ovary syndrome	MEF2A	Weighted mode	5	-0.0496519	0.09753	0.637485	-0.240811	0.141507	0.951561	0.78599	1.15201
eqtl-a-ENSG00000068615	ebi-a-GCST90044902	Polycystic ovary syndrome	REEP1	MR Egger	5	0.0331587	0.0664699	0.652167	-0.0971224	0.16344	1.03371	0.907445	1.17755
eqtl-a-ENSG00000068615	ebi-a-GCST90044902	Polycystic ovary syndrome	REEP1	Weighted median	5	0.0461135	0.0534485	0.388267	-0.0586455	0.150872	1.04719	0.943041	1.16285
eqtl-a-ENSG00000068615	ebi-a-GCST90044902	Polycystic ovary syndrome	REEP1	Inverse variance weighted	5	0.0624079	0.0479166	0.19277	-0.0315086	0.156324	1.0644	0.968983	1.16921
eqtl-a-ENSG00000068615	ebi-a-GCST90044902	Polycystic ovary syndrome	REEP1	Simple mode	5	0.0227346	0.0777348	0.784475	-0.129626	0.175095	1.023	0.878424	1.19136
eqtl-a-ENSG00000068615	ebi-a-GCST90044902	Polycystic ovary syndrome	REEP1	Weighted mode	5	0.0437258	0.0557975	0.477048	-0.0656374	0.153089	1.0447	0.93647	1.16543
eqtl-a-ENSG00000068745	ebi-a-GCST90044902	Polycystic ovary syndrome	IP6K2	MR Egger	3	0.118373	0.129916	0.529574	-0.136262	0.373008	1.12566	0.872614	1.4521
eqtl-a-ENSG00000068745	ebi-a-GCST90044902	Polycystic ovary syndrome	IP6K2	Weighted median	3	0.0954277	0.0763827	0.211542	-0.0542825	0.245138	1.10013	0.947164	1.2778
eqtl-a-ENSG00000068745	ebi-a-GCST90044902	Polycystic ovary syndrome	IP6K2	Inverse variance weighted	3	0.0917855	0.0715626	0.199635	-0.0484771	0.232048	1.09613	0.952679	1.26118
eqtl-a-ENSG00000068745	ebi-a-GCST90044902	Polycystic ovary syndrome	IP6K2	Simple mode	3	0.087935	0.102206	0.480253	-0.112388	0.288258	1.09192	0.893697	1.3341
eqtl-a-ENSG00000068745	ebi-a-GCST90044902	Polycystic ovary syndrome	IP6K2	Weighted mode	3	0.0925606	0.0801652	0.36757	-0.0645632	0.249684	1.09698	0.937477	1.28362
eqtl-a-ENSG00000068784	ebi-a-GCST90044902	Polycystic ovary syndrome	SRBD1	MR Egger	4	-0.223703	0.121907	0.207929	-0.46264	0.0152344	0.799553	0.629619	1.01535
eqtl-a-ENSG00000068784	ebi-a-GCST90044902	Polycystic ovary syndrome	SRBD1	Weighted median	4	-0.0789386	0.0622339	0.204648	-0.200917	0.0430398	0.924097	0.81798	1.04398
eqtl-a-ENSG00000068784	ebi-a-GCST90044902	Polycystic ovary syndrome	SRBD1	Inverse variance weighted	4	-0.057851	0.0691003	0.402478	-0.193288	0.0775856	0.943791	0.824245	1.08067
eqtl-a-ENSG00000068784	ebi-a-GCST90044902	Polycystic ovary syndrome	SRBD1	Simple mode	4	0.0460571	0.170286	0.804339	-0.287703	0.379817	1.04713	0.749985	1.46202
eqtl-a-ENSG00000068784	ebi-a-GCST90044902	Polycystic ovary syndrome	SRBD1	Weighted mode	4	-0.093679	0.0663221	0.252673	-0.22367	0.0363123	0.910575	0.799579	1.03698
eqtl-a-ENSG00000068796	ebi-a-GCST90044902	Polycystic ovary syndrome	KIF2A	MR Egger	3	-0.0426466	0.30886	0.91265	-0.648013	0.56272	0.95825	0.523084	1.75544
eqtl-a-ENSG00000068796	ebi-a-GCST90044902	Polycystic ovary syndrome	KIF2A	Weighted median	3	0.0372021	0.104624	0.722155	-0.16786	0.242265	1.0379	0.845472	1.27413
eqtl-a-ENSG00000068796	ebi-a-GCST90044902	Polycystic ovary syndrome	KIF2A	Inverse variance weighted	3	0.0454681	0.097605	0.641332	-0.145838	0.236774	1.04652	0.864298	1.26715
eqtl-a-ENSG00000068796	ebi-a-GCST90044902	Polycystic ovary syndrome	KIF2A	Simple mode	3	0.0365876	0.135075	0.811886	-0.22816	0.301335	1.03727	0.795997	1.35166
eqtl-a-ENSG00000068796	ebi-a-GCST90044902	Polycystic ovary syndrome	KIF2A	Weighted mode	3	0.0368668	0.122019	0.79107	-0.202291	0.276025	1.03755	0.816857	1.31788
eqtl-a-ENSG00000068878	ebi-a-GCST90044902	Polycystic ovary syndrome	PSME4	MR Egger	3	-0.0843985	0.209106	0.75578	-0.494246	0.325449	0.919065	0.610031	1.38465
eqtl-a-ENSG00000068878	ebi-a-GCST90044902	Polycystic ovary syndrome	PSME4	Weighted median	3	-0.0879331	0.148354	0.553364	-0.378706	0.20284	0.915822	0.684747	1.22488
eqtl-a-ENSG00000068878	ebi-a-GCST90044902	Polycystic ovary syndrome	PSME4	Inverse variance weighted	3	-0.0794427	0.141041	0.573259	-0.355883	0.196998	0.923631	0.700554	1.21774
eqtl-a-ENSG00000068878	ebi-a-GCST90044902	Polycystic ovary syndrome	PSME4	Simple mode	3	-0.0886013	0.18406	0.677774	-0.44936	0.272157	0.91521	0.638036	1.31279
eqtl-a-ENSG00000068878	ebi-a-GCST90044902	Polycystic ovary syndrome	PSME4	Weighted mode	3	-0.0911538	0.17449	0.653492	-0.433154	0.250847	0.912877	0.648461	1.28511
eqtl-a-ENSG00000068971	ebi-a-GCST90044902	Polycystic ovary syndrome	PPP2R5B	MR Egger	9	-0.0223847	0.0982259	0.826245	-0.214907	0.170138	0.977864	0.806616	1.18547
eqtl-a-ENSG00000068971	ebi-a-GCST90044902	Polycystic ovary syndrome	PPP2R5B	Weighted median	9	-0.0335122	0.0670823	0.617379	-0.164994	0.0979691	0.967043	0.847899	1.10293
eqtl-a-ENSG00000068971	ebi-a-GCST90044902	Polycystic ovary syndrome	PPP2R5B	Inverse variance weighted	9	-0.0337791	0.058976	0.566808	-0.149372	0.081814	0.966785	0.861249	1.08525
eqtl-a-ENSG00000068971	ebi-a-GCST90044902	Polycystic ovary syndrome	PPP2R5B	Simple mode	9	-0.0378001	0.128776	0.776585	-0.2902	0.2146	0.962905	0.748114	1.23937
eqtl-a-ENSG00000068971	ebi-a-GCST90044902	Polycystic ovary syndrome	PPP2R5B	Weighted mode	9	-0.0332516	0.0684346	0.640075	-0.167383	0.10088	0.967295	0.845875	1.10614
eqtl-a-ENSG00000069020	ebi-a-GCST90044902	Polycystic ovary syndrome	MAST4	MR Egger	3	-0.103301	0.12443	0.558898	-0.347184	0.140582	0.901856	0.706675	1.15094
eqtl-a-ENSG00000069020	ebi-a-GCST90044902	Polycystic ovary syndrome	MAST4	Weighted median	3	0.0677482	0.0830533	0.414661	-0.0950364	0.230533	1.0701	0.90934	1.25927
eqtl-a-ENSG00000069020	ebi-a-GCST90044902	Polycystic ovary syndrome	MAST4	Inverse variance weighted	3	0.0931613	0.117938	0.429576	-0.137997	0.32432	1.09764	0.871101	1.38309
eqtl-a-ENSG00000069020	ebi-a-GCST90044902	Polycystic ovary syndrome	MAST4	Simple mode	3	0.172033	0.244467	0.55451	-0.307123	0.651189	1.18772	0.73556	1.91782
eqtl-a-ENSG00000069020	ebi-a-GCST90044902	Polycystic ovary syndrome	MAST4	Weighted mode	3	0.0545485	0.0799468	0.565465	-0.102147	0.211244	1.05606	0.902897	1.23521
eqtl-a-ENSG00000069188	ebi-a-GCST90044902	Polycystic ovary syndrome	SDK2	MR Egger	3	-0.181366	0.154945	0.450089	-0.485059	0.122327	0.83413	0.615661	1.13012
eqtl-a-ENSG00000069188	ebi-a-GCST90044902	Polycystic ovary syndrome	SDK2	Weighted median	3	-0.0711091	0.0555514	0.200524	-0.17999	0.0377716	0.93136	0.835279	1.03849
eqtl-a-ENSG00000069188	ebi-a-GCST90044902	Polycystic ovary syndrome	SDK2	Inverse variance weighted	3	-0.0654916	0.0553133	0.236408	-0.173905	0.0429224	0.936607	0.840376	1.04386
eqtl-a-ENSG00000069188	ebi-a-GCST90044902	Polycystic ovary syndrome	SDK2	Simple mode	3	-0.0256323	0.0841428	0.789425	-0.190552	0.139288	0.974693	0.826503	1.14945
eqtl-a-ENSG00000069188	ebi-a-GCST90044902	Polycystic ovary syndrome	SDK2	Weighted mode	3	-0.0921281	0.0609886	0.269992	-0.211666	0.0274096	0.911988	0.809235	1.02779
eqtl-a-ENSG00000069275	ebi-a-GCST90044902	Polycystic ovary syndrome	NUCKS1	MR Egger	3	-0.480594	0.546661	0.540887	-1.55205	0.590862	0.618416	0.211814	1.80554
eqtl-a-ENSG00000069275	ebi-a-GCST90044902	Polycystic ovary syndrome	NUCKS1	Weighted median	3	0.0710631	0.0659641	0.281346	-0.0582265	0.200353	1.07365	0.943436	1.22183
eqtl-a-ENSG00000069275	ebi-a-GCST90044902	Polycystic ovary syndrome	NUCKS1	Inverse variance weighted	3	0.0735821	0.0651544	0.25875	-0.0541205	0.201285	1.07636	0.947318	1.22297
eqtl-a-ENSG00000069275	ebi-a-GCST90044902	Polycystic ovary syndrome	NUCKS1	Simple mode	3	0.224183	0.129029	0.224439	-0.0287146	0.47708	1.2513	0.971694	1.61136
eqtl-a-ENSG00000069275	ebi-a-GCST90044902	Polycystic ovary syndrome	NUCKS1	Weighted mode	3	0.0455916	0.069203	0.577723	-0.0900462	0.181229	1.04665	0.913889	1.19869
eqtl-a-ENSG00000069399	ebi-a-GCST90044902	Polycystic ovary syndrome	BCL3	MR Egger	3	-0.521772	0.750699	0.61332	-1.99314	0.949598	0.593468	0.136267	2.58467
eqtl-a-ENSG00000069399	ebi-a-GCST90044902	Polycystic ovary syndrome	BCL3	Weighted median	3	-0.390166	0.200366	0.0515029	-0.782884	0.00255161	0.676944	0.457086	1.00255
eqtl-a-ENSG00000069399	ebi-a-GCST90044902	Polycystic ovary syndrome	BCL3	Inverse variance weighted	3	-0.43085	0.175083	0.0138613	-0.774012	-0.0876879	0.649957	0.461159	0.916047
eqtl-a-ENSG00000069399	ebi-a-GCST90044902	Polycystic ovary syndrome	BCL3	Simple mode	3	-0.30243	0.267885	0.376119	-0.827484	0.222624	0.73902	0.437148	1.24935
eqtl-a-ENSG00000069399	ebi-a-GCST90044902	Polycystic ovary syndrome	BCL3	Weighted mode	3	-0.566344	0.231254	0.134016	-1.0196	-0.113087	0.567597	0.360739	0.893073
eqtl-a-ENSG00000069667	ebi-a-GCST90044902	Polycystic ovary syndrome	RORA	MR Egger	3	-0.383787	0.39759	0.511245	-1.16306	0.39549	0.681277	0.312527	1.48511
eqtl-a-ENSG00000069667	ebi-a-GCST90044902	Polycystic ovary syndrome	RORA	Weighted median	3	-0.0996589	0.181297	0.582525	-0.455001	0.255683	0.905146	0.634447	1.29134
eqtl-a-ENSG00000069667	ebi-a-GCST90044902	Polycystic ovary syndrome	RORA	Inverse variance weighted	3	0.00484825	0.195283	0.980193	-0.377906	0.387602	1.00486	0.685295	1.47344
eqtl-a-ENSG00000069667	ebi-a-GCST90044902	Polycystic ovary syndrome	RORA	Simple mode	3	-0.0914194	0.267616	0.7652	-0.615947	0.433108	0.912635	0.540129	1.54204
eqtl-a-ENSG00000069667	ebi-a-GCST90044902	Polycystic ovary syndrome	RORA	Weighted mode	3	-0.133239	0.180217	0.536708	-0.486464	0.219986	0.875256	0.614796	1.24606
eqtl-a-ENSG00000069696	ebi-a-GCST90044902	Polycystic ovary syndrome	DRD4	MR Egger	3	-0.163915	0.181532	0.532438	-0.519718	0.191888	0.848814	0.594688	1.21153
eqtl-a-ENSG00000069696	ebi-a-GCST90044902	Polycystic ovary syndrome	DRD4	Weighted median	3	0.0372963	0.12759	0.770047	-0.212781	0.287374	1.038	0.808333	1.33292
eqtl-a-ENSG00000069696	ebi-a-GCST90044902	Polycystic ovary syndrome	DRD4	Inverse variance weighted	3	0.091913	0.190551	0.629555	-0.281567	0.465393	1.09627	0.7546	1.59264
eqtl-a-ENSG00000069696	ebi-a-GCST90044902	Polycystic ovary syndrome	DRD4	Simple mode	3	0.179431	0.318377	0.629802	-0.444588	0.803449	1.19654	0.641089	2.23323
eqtl-a-ENSG00000069696	ebi-a-GCST90044902	Polycystic ovary syndrome	DRD4	Weighted mode	3	-0.004642	0.134615	0.975623	-0.268487	0.259203	0.995369	0.764536	1.2959
eqtl-a-ENSG00000069702	ebi-a-GCST90044902	Polycystic ovary syndrome	TGFBR3	MR Egger	4	0.139143	0.407002	0.765028	-0.658582	0.936868	1.14929	0.517585	2.55197
eqtl-a-ENSG00000069702	ebi-a-GCST90044902	Polycystic ovary syndrome	TGFBR3	Weighted median	4	-0.106879	0.149769	0.475459	-0.400426	0.186668	0.898634	0.670034	1.20523
eqtl-a-ENSG00000069702	ebi-a-GCST90044902	Polycystic ovary syndrome	TGFBR3	Inverse variance weighted	4	-0.152555	0.127339	0.230907	-0.402139	0.0970288	0.858512	0.668888	1.10189
eqtl-a-ENSG00000069702	ebi-a-GCST90044902	Polycystic ovary syndrome	TGFBR3	Simple mode	4	-0.0705693	0.203601	0.751775	-0.469628	0.328489	0.931863	0.625235	1.38887
eqtl-a-ENSG00000069702	ebi-a-GCST90044902	Polycystic ovary syndrome	TGFBR3	Weighted mode	4	-0.104509	0.172671	0.587732	-0.442943	0.233926	0.900767	0.642143	1.26355
eqtl-a-ENSG00000069869	ebi-a-GCST90044902	Polycystic ovary syndrome	NEDD4	MR Egger	5	0.296199	0.366611	0.478249	-0.422358	1.01476	1.34474	0.655499	2.75869
eqtl-a-ENSG00000069869	ebi-a-GCST90044902	Polycystic ovary syndrome	NEDD4	Weighted median	5	-0.0482538	0.100557	0.631322	-0.245345	0.148837	0.952892	0.782435	1.16048
eqtl-a-ENSG00000069869	ebi-a-GCST90044902	Polycystic ovary syndrome	NEDD4	Inverse variance weighted	5	-0.0466405	0.0909309	0.608005	-0.224865	0.131584	0.95443	0.798624	1.14063
eqtl-a-ENSG00000069869	ebi-a-GCST90044902	Polycystic ovary syndrome	NEDD4	Simple mode	5	-0.0427234	0.134942	0.767378	-0.30721	0.221764	0.958176	0.735496	1.24828
eqtl-a-ENSG00000069869	ebi-a-GCST90044902	Polycystic ovary syndrome	NEDD4	Weighted mode	5	-0.0427234	0.104736	0.704225	-0.248005	0.162559	0.958176	0.780356	1.17652
eqtl-a-ENSG00000069943	ebi-a-GCST90044902	Polycystic ovary syndrome	PIGB	MR Egger	7	0.0608411	0.158835	0.71743	-0.250476	0.372158	1.06273	0.77843	1.45086
eqtl-a-ENSG00000069943	ebi-a-GCST90044902	Polycystic ovary syndrome	PIGB	Weighted median	7	0.00134504	0.0836399	0.98717	-0.162589	0.165279	1.00135	0.84994	1.17972
eqtl-a-ENSG00000069943	ebi-a-GCST90044902	Polycystic ovary syndrome	PIGB	Inverse variance weighted	7	-0.0363886	0.0719637	0.613101	-0.177437	0.10466	0.964265	0.837413	1.11033
eqtl-a-ENSG00000069943	ebi-a-GCST90044902	Polycystic ovary syndrome	PIGB	Simple mode	7	-0.0803473	0.166441	0.646389	-0.406572	0.245877	0.922796	0.665929	1.27874
eqtl-a-ENSG00000069943	ebi-a-GCST90044902	Polycystic ovary syndrome	PIGB	Weighted mode	7	0.0327641	0.0987727	0.751387	-0.16083	0.226359	1.03331	0.851436	1.25403
eqtl-a-ENSG00000069966	ebi-a-GCST90044902	Polycystic ovary syndrome	GNB5	MR Egger	4	-0.0290619	0.0888623	0.774691	-0.203232	0.145108	0.971356	0.816089	1.15616
eqtl-a-ENSG00000069966	ebi-a-GCST90044902	Polycystic ovary syndrome	GNB5	Weighted median	4	-0.0268696	0.0686584	0.695537	-0.16144	0.107701	0.973488	0.850917	1.11371
eqtl-a-ENSG00000069966	ebi-a-GCST90044902	Polycystic ovary syndrome	GNB5	Inverse variance weighted	4	-0.0369703	0.0633672	0.559604	-0.16117	0.0872294	0.963705	0.851147	1.09115
eqtl-a-ENSG00000069966	ebi-a-GCST90044902	Polycystic ovary syndrome	GNB5	Simple mode	4	-0.0401396	0.0998427	0.714592	-0.235831	0.155552	0.960655	0.789914	1.1683
eqtl-a-ENSG00000069966	ebi-a-GCST90044902	Polycystic ovary syndrome	GNB5	Weighted mode	4	-0.025633	0.0722079	0.746088	-0.16716	0.115894	0.974693	0.846064	1.12288
eqtl-a-ENSG00000069998	ebi-a-GCST90044902	Polycystic ovary syndrome	HDHD5	Inverse variance weighted	2	-0.142316	0.0972184	0.143227	-0.332864	0.0482323	0.867347	0.716868	1.04941
eqtl-a-ENSG00000070018	ebi-a-GCST90044902	Polycystic ovary syndrome	LRP6	MR Egger	3	0.36473	0.289961	0.427609	-0.203594	0.933054	1.44013	0.815793	2.54226
eqtl-a-ENSG00000070018	ebi-a-GCST90044902	Polycystic ovary syndrome	LRP6	Weighted median	3	0.0141667	0.0902176	0.875222	-0.16266	0.190993	1.01427	0.84988	1.21045
eqtl-a-ENSG00000070018	ebi-a-GCST90044902	Polycystic ovary syndrome	LRP6	Inverse variance weighted	3	0.00718741	0.091238	0.93721	-0.171639	0.186014	1.00721	0.842283	1.20444
eqtl-a-ENSG00000070018	ebi-a-GCST90044902	Polycystic ovary syndrome	LRP6	Simple mode	3	-0.204579	0.185919	0.385912	-0.56898	0.159822	0.81499	0.566103	1.1733
eqtl-a-ENSG00000070018	ebi-a-GCST90044902	Polycystic ovary syndrome	LRP6	Weighted mode	3	0.0612376	0.0982665	0.59676	-0.131365	0.25384	1.06315	0.876898	1.28897
eqtl-a-ENSG00000070019	ebi-a-GCST90044902	Polycystic ovary syndrome	GUCY2C	Inverse variance weighted	2	0.22404	0.354272	0.527128	-0.470332	0.918412	1.25112	0.624795	2.50531
eqtl-a-ENSG00000070087	ebi-a-GCST90044902	Polycystic ovary syndrome	PFN2	MR Egger	5	0.0452224	0.273441	0.879159	-0.490722	0.581167	1.04626	0.612184	1.78812
eqtl-a-ENSG00000070087	ebi-a-GCST90044902	Polycystic ovary syndrome	PFN2	Weighted median	5	-0.0654218	0.0604302	0.278986	-0.183865	0.0530214	0.936672	0.832048	1.05445
eqtl-a-ENSG00000070087	ebi-a-GCST90044902	Polycystic ovary syndrome	PFN2	Inverse variance weighted	5	-0.0563106	0.053383	0.291498	-0.160941	0.0483201	0.945245	0.851342	1.04951
eqtl-a-ENSG00000070087	ebi-a-GCST90044902	Polycystic ovary syndrome	PFN2	Simple mode	5	0.00057453	0.0988952	0.995643	-0.19326	0.194409	1.00057	0.824268	1.21459
eqtl-a-ENSG00000070087	ebi-a-GCST90044902	Polycystic ovary syndrome	PFN2	Weighted mode	5	-0.0699158	0.0647064	0.340712	-0.19674	0.0569087	0.932472	0.821404	1.05856
eqtl-a-ENSG00000070214	ebi-a-GCST90044902	Polycystic ovary syndrome	SLC44A1	MR Egger	3	0.323316	0.617441	0.692907	-0.886868	1.5335	1.3817	0.411944	4.63437
eqtl-a-ENSG00000070214	ebi-a-GCST90044902	Polycystic ovary syndrome	SLC44A1	Weighted median	3	0.140635	0.158471	0.374838	-0.169969	0.451239	1.151	0.843691	1.57026
eqtl-a-ENSG00000070214	ebi-a-GCST90044902	Polycystic ovary syndrome	SLC44A1	Inverse variance weighted	3	0.1444	0.144557	0.317838	-0.138932	0.427732	1.15535	0.870287	1.53377
eqtl-a-ENSG00000070214	ebi-a-GCST90044902	Polycystic ovary syndrome	SLC44A1	Simple mode	3	0.163703	0.198699	0.496623	-0.225747	0.553154	1.17786	0.79792	1.73873
eqtl-a-ENSG00000070214	ebi-a-GCST90044902	Polycystic ovary syndrome	SLC44A1	Weighted mode	3	0.142314	0.191997	0.535772	-0.234001	0.518628	1.15294	0.791361	1.67972
eqtl-a-ENSG00000070371	ebi-a-GCST90044902	Polycystic ovary syndrome	CLTCL1	MR Egger	3	-0.15671	0.580056	0.832019	-1.29362	0.980201	0.854952	0.274276	2.66499
eqtl-a-ENSG00000070371	ebi-a-GCST90044902	Polycystic ovary syndrome	CLTCL1	Weighted median	3	-0.0814195	0.138314	0.556091	-0.352515	0.189676	0.921807	0.702918	1.20886
eqtl-a-ENSG00000070371	ebi-a-GCST90044902	Polycystic ovary syndrome	CLTCL1	Inverse variance weighted	3	0.00183232	0.193249	0.992435	-0.376935	0.3806	1.00183	0.68596	1.46316
eqtl-a-ENSG00000070371	ebi-a-GCST90044902	Polycystic ovary syndrome	CLTCL1	Simple mode	3	-0.118837	0.198273	0.609786	-0.507452	0.269778	0.887953	0.602028	1.30967
eqtl-a-ENSG00000070371	ebi-a-GCST90044902	Polycystic ovary syndrome	CLTCL1	Weighted mode	3	-0.0863438	0.137051	0.593067	-0.354964	0.182276	0.917279	0.701199	1.19995
eqtl-a-ENSG00000070413	ebi-a-GCST90044902	Polycystic ovary syndrome	DGCR2	MR Egger	3	0.0380694	0.188782	0.87332	-0.331944	0.408083	1.0388	0.717528	1.50393
eqtl-a-ENSG00000070413	ebi-a-GCST90044902	Polycystic ovary syndrome	DGCR2	Weighted median	3	-0.0432858	0.0900753	0.630836	-0.219833	0.133262	0.957638	0.802653	1.14255
eqtl-a-ENSG00000070413	ebi-a-GCST90044902	Polycystic ovary syndrome	DGCR2	Inverse variance weighted	3	-0.0534556	0.0875695	0.541573	-0.225092	0.118181	0.947948	0.798443	1.12545
eqtl-a-ENSG00000070413	ebi-a-GCST90044902	Polycystic ovary syndrome	DGCR2	Simple mode	3	-0.0358243	0.126218	0.803227	-0.283212	0.211564	0.96481	0.75336	1.23561
eqtl-a-ENSG00000070413	ebi-a-GCST90044902	Polycystic ovary syndrome	DGCR2	Weighted mode	3	-0.0429521	0.0960623	0.698542	-0.231234	0.14533	0.957957	0.793554	1.15642
eqtl-a-ENSG00000070495	ebi-a-GCST90044902	Polycystic ovary syndrome	JMJD6	MR Egger	3	0.380124	0.19927	0.307384	-0.0104444	0.770692	1.46247	0.98961	2.16126
eqtl-a-ENSG00000070495	ebi-a-GCST90044902	Polycystic ovary syndrome	JMJD6	Weighted median	3	-0.011988	0.0740103	0.871323	-0.157048	0.133072	0.988084	0.854663	1.14233
eqtl-a-ENSG00000070495	ebi-a-GCST90044902	Polycystic ovary syndrome	JMJD6	Inverse variance weighted	3	-0.0141644	0.110952	0.898416	-0.23163	0.203301	0.985935	0.79324	1.22544
eqtl-a-ENSG00000070495	ebi-a-GCST90044902	Polycystic ovary syndrome	JMJD6	Simple mode	3	-0.5219	0.360444	0.284611	-1.22837	0.18457	0.593392	0.292769	1.2027
eqtl-a-ENSG00000070495	ebi-a-GCST90044902	Polycystic ovary syndrome	JMJD6	Weighted mode	3	0.034846	0.0731223	0.680674	-0.108474	0.178166	1.03546	0.897202	1.19502
eqtl-a-ENSG00000070501	ebi-a-GCST90044902	Polycystic ovary syndrome	POLB	MR Egger	5	0.0374569	0.229426	0.88069	-0.412219	0.487133	1.03817	0.662179	1.62764
eqtl-a-ENSG00000070501	ebi-a-GCST90044902	Polycystic ovary syndrome	POLB	Weighted median	5	-0.046609	0.0857675	0.586831	-0.214713	0.121495	0.954461	0.806773	1.12918
eqtl-a-ENSG00000070501	ebi-a-GCST90044902	Polycystic ovary syndrome	POLB	Inverse variance weighted	5	-0.0895899	0.127833	0.483406	-0.340143	0.160963	0.914306	0.711669	1.17464
eqtl-a-ENSG00000070501	ebi-a-GCST90044902	Polycystic ovary syndrome	POLB	Simple mode	5	0.0243456	0.124875	0.854926	-0.220409	0.2691	1.02464	0.802191	1.30879
eqtl-a-ENSG00000070501	ebi-a-GCST90044902	Polycystic ovary syndrome	POLB	Weighted mode	5	-0.0380959	0.0923318	0.701057	-0.219066	0.142874	0.962621	0.803268	1.15358
eqtl-a-ENSG00000070526	ebi-a-GCST90044902	Polycystic ovary syndrome	ST6GALNAC1	MR Egger	3	0.0132109	0.0905153	0.907735	-0.164199	0.190621	1.0133	0.848573	1.21
eqtl-a-ENSG00000070526	ebi-a-GCST90044902	Polycystic ovary syndrome	ST6GALNAC1	Weighted median	3	-0.0333596	0.0520976	0.521959	-0.135471	0.0687517	0.967191	0.873305	1.07117
eqtl-a-ENSG00000070526	ebi-a-GCST90044902	Polycystic ovary syndrome	ST6GALNAC1	Inverse variance weighted	3	-0.0364438	0.0529309	0.491128	-0.140188	0.0673009	0.964212	0.869194	1.06962
eqtl-a-ENSG00000070526	ebi-a-GCST90044902	Polycystic ovary syndrome	ST6GALNAC1	Simple mode	3	-0.0807093	0.102299	0.512809	-0.281215	0.119796	0.922462	0.754866	1.12727
eqtl-a-ENSG00000070526	ebi-a-GCST90044902	Polycystic ovary syndrome	ST6GALNAC1	Weighted mode	3	-0.0292409	0.0574748	0.661491	-0.141892	0.0834098	0.971183	0.867715	1.08699
eqtl-a-ENSG00000070540	ebi-a-GCST90044902	Polycystic ovary syndrome	WIPI1	MR Egger	5	-0.0502632	0.101782	0.65532	-0.249757	0.14923	0.950979	0.77899	1.16094
eqtl-a-ENSG00000070540	ebi-a-GCST90044902	Polycystic ovary syndrome	WIPI1	Weighted median	5	-0.0580514	0.0505353	0.250667	-0.157101	0.0409977	0.943601	0.854618	1.04185
eqtl-a-ENSG00000070540	ebi-a-GCST90044902	Polycystic ovary syndrome	WIPI1	Inverse variance weighted	5	-0.0467067	0.0469479	0.319803	-0.138725	0.0453112	0.954367	0.870468	1.04635
eqtl-a-ENSG00000070540	ebi-a-GCST90044902	Polycystic ovary syndrome	WIPI1	Simple mode	5	-0.0184091	0.0960673	0.857369	-0.206701	0.169883	0.981759	0.813263	1.18517
eqtl-a-ENSG00000070540	ebi-a-GCST90044902	Polycystic ovary syndrome	WIPI1	Weighted mode	5	-0.0571346	0.0500613	0.317435	-0.155255	0.0409857	0.944467	0.856197	1.04184
eqtl-a-ENSG00000070610	ebi-a-GCST90044902	Polycystic ovary syndrome	GBA2	MR Egger	5	-0.0860109	0.112142	0.498927	-0.30581	0.133788	0.917584	0.736526	1.14315
eqtl-a-ENSG00000070610	ebi-a-GCST90044902	Polycystic ovary syndrome	GBA2	Weighted median	5	-0.0164101	0.0572887	0.774537	-0.128696	0.0958758	0.983724	0.879241	1.10062
eqtl-a-ENSG00000070610	ebi-a-GCST90044902	Polycystic ovary syndrome	GBA2	Inverse variance weighted	5	-0.009333	0.0549354	0.865096	-0.117006	0.0983403	0.99071	0.88958	1.10334
eqtl-a-ENSG00000070610	ebi-a-GCST90044902	Polycystic ovary syndrome	GBA2	Simple mode	5	-0.0015742	0.0972078	0.987855	-0.192102	0.188953	0.998427	0.825223	1.20798
eqtl-a-ENSG00000070610	ebi-a-GCST90044902	Polycystic ovary syndrome	GBA2	Weighted mode	5	-0.0144566	0.0581315	0.815849	-0.128394	0.0994811	0.985647	0.879506	1.1046
eqtl-a-ENSG00000070614	ebi-a-GCST90044902	Polycystic ovary syndrome	NDST1	MR Egger	6	0.184172	0.0861391	0.0993024	0.0153392	0.353005	1.20222	1.01546	1.42334
eqtl-a-ENSG00000070614	ebi-a-GCST90044902	Polycystic ovary syndrome	NDST1	Weighted median	6	0.200131	0.0656903	0.00231457	0.0713781	0.328884	1.22156	1.07399	1.38942
eqtl-a-ENSG00000070614	ebi-a-GCST90044902	Polycystic ovary syndrome	NDST1	Inverse variance weighted	6	0.192864	0.0617712	0.00179484	0.0717926	0.313936	1.21272	1.07443	1.3688
eqtl-a-ENSG00000070614	ebi-a-GCST90044902	Polycystic ovary syndrome	NDST1	Simple mode	6	0.243356	0.140343	0.143448	-0.0317157	0.518427	1.27552	0.968782	1.67938
eqtl-a-ENSG00000070614	ebi-a-GCST90044902	Polycystic ovary syndrome	NDST1	Weighted mode	6	0.199523	0.0685259	0.033336	0.065212	0.333833	1.22082	1.06739	1.39631
eqtl-a-ENSG00000070669	ebi-a-GCST90044902	Polycystic ovary syndrome	ASNS	MR Egger	4	-0.0123777	0.110244	0.920858	-0.228456	0.2037	0.987699	0.795762	1.22593
eqtl-a-ENSG00000070669	ebi-a-GCST90044902	Polycystic ovary syndrome	ASNS	Weighted median	4	0.0277207	0.0445791	0.534053	-0.0596543	0.115096	1.02811	0.94209	1.12198
eqtl-a-ENSG00000070669	ebi-a-GCST90044902	Polycystic ovary syndrome	ASNS	Inverse variance weighted	4	0.0542394	0.0473993	0.252496	-0.0386632	0.147142	1.05574	0.962075	1.15852
eqtl-a-ENSG00000070669	ebi-a-GCST90044902	Polycystic ovary syndrome	ASNS	Simple mode	4	0.0345108	0.0593042	0.601459	-0.0817253	0.150747	1.03511	0.921525	1.1627
eqtl-a-ENSG00000070669	ebi-a-GCST90044902	Polycystic ovary syndrome	ASNS	Weighted mode	4	0.0235604	0.0455555	0.640745	-0.0657284	0.112849	1.02384	0.936385	1.11946
eqtl-a-ENSG00000070718	ebi-a-GCST90044902	Polycystic ovary syndrome	AP3M2	MR Egger	4	5.4232	15.888	0.765374	-25.7173	36.5637	226.603	6.78e-12	7575300000000000
eqtl-a-ENSG00000070718	ebi-a-GCST90044902	Polycystic ovary syndrome	AP3M2	Weighted median	4	-0.264539	0.221503	0.232365	-0.698685	0.169607	0.76756	0.497239	1.18484
eqtl-a-ENSG00000070718	ebi-a-GCST90044902	Polycystic ovary syndrome	AP3M2	Inverse variance weighted	4	-0.209028	0.184972	0.258453	-0.571573	0.153517	0.811372	0.564637	1.16593
eqtl-a-ENSG00000070718	ebi-a-GCST90044902	Polycystic ovary syndrome	AP3M2	Simple mode	4	-0.353887	0.327886	0.359494	-0.996543	0.288769	0.701954	0.369153	1.33478
eqtl-a-ENSG00000070718	ebi-a-GCST90044902	Polycystic ovary syndrome	AP3M2	Weighted mode	4	-0.361526	0.284104	0.292863	-0.918369	0.195318	0.696613	0.399169	1.2157
eqtl-a-ENSG00000070731	ebi-a-GCST90044902	Polycystic ovary syndrome	ST6GALNAC2	MR Egger	4	0.0195252	0.0961898	0.857923	-0.169007	0.208057	1.01972	0.844503	1.23128
eqtl-a-ENSG00000070731	ebi-a-GCST90044902	Polycystic ovary syndrome	ST6GALNAC2	Weighted median	4	0.0736622	0.053233	0.166428	-0.0306743	0.177999	1.07644	0.969791	1.19482
eqtl-a-ENSG00000070731	ebi-a-GCST90044902	Polycystic ovary syndrome	ST6GALNAC2	Inverse variance weighted	4	0.0204819	0.0522874	0.695268	-0.0820015	0.122965	1.02069	0.921271	1.13085
eqtl-a-ENSG00000070731	ebi-a-GCST90044902	Polycystic ovary syndrome	ST6GALNAC2	Simple mode	4	0.0609249	0.100385	0.586762	-0.13583	0.25768	1.06282	0.872991	1.29392
eqtl-a-ENSG00000070731	ebi-a-GCST90044902	Polycystic ovary syndrome	ST6GALNAC2	Weighted mode	4	0.0687411	0.0603904	0.337678	-0.0496242	0.187106	1.07116	0.951587	1.20576
eqtl-a-ENSG00000070759	ebi-a-GCST90044902	Polycystic ovary syndrome	TESK2	MR Egger	3	0.106339	0.778275	0.913551	-1.41908	1.63176	1.1122	0.241937	5.11286
eqtl-a-ENSG00000070759	ebi-a-GCST90044902	Polycystic ovary syndrome	TESK2	Weighted median	3	-0.0900434	0.226974	0.69158	-0.534913	0.354826	0.913891	0.58572	1.42593
eqtl-a-ENSG00000070759	ebi-a-GCST90044902	Polycystic ovary syndrome	TESK2	Inverse variance weighted	3	-0.0873913	0.192171	0.649282	-0.464046	0.289263	0.916318	0.628735	1.33544
eqtl-a-ENSG00000070759	ebi-a-GCST90044902	Polycystic ovary syndrome	TESK2	Simple mode	3	0.0702154	0.296565	0.834882	-0.511052	0.651483	1.07274	0.599864	1.91838
eqtl-a-ENSG00000070759	ebi-a-GCST90044902	Polycystic ovary syndrome	TESK2	Weighted mode	3	-0.094985	0.256626	0.746807	-0.597973	0.408003	0.909387	0.549925	1.50381
eqtl-a-ENSG00000070831	ebi-a-GCST90044902	Polycystic ovary syndrome	CDC42	MR Egger	3	-0.655798	0.337229	0.302372	-1.31677	0.00517141	0.519028	0.268	1.00518
eqtl-a-ENSG00000070831	ebi-a-GCST90044902	Polycystic ovary syndrome	CDC42	Weighted median	3	-0.000296	0.0612508	0.996144	-0.120348	0.119756	0.999704	0.886612	1.12722
eqtl-a-ENSG00000070831	ebi-a-GCST90044902	Polycystic ovary syndrome	CDC42	Inverse variance weighted	3	0.00402662	0.0934282	0.965623	-0.179093	0.187146	1.00403	0.836028	1.2058
eqtl-a-ENSG00000070831	ebi-a-GCST90044902	Polycystic ovary syndrome	CDC42	Simple mode	3	0.188647	0.132281	0.289939	-0.0706243	0.447918	1.20761	0.931812	1.56505
eqtl-a-ENSG00000070831	ebi-a-GCST90044902	Polycystic ovary syndrome	CDC42	Weighted mode	3	-0.0352842	0.0720475	0.67277	-0.176497	0.105929	0.965331	0.838201	1.11174
eqtl-a-ENSG00000070882	ebi-a-GCST90044902	Polycystic ovary syndrome	OSBPL3	MR Egger	4	0.0252111	0.133627	0.867764	-0.236698	0.287121	1.02553	0.789229	1.33258
eqtl-a-ENSG00000070882	ebi-a-GCST90044902	Polycystic ovary syndrome	OSBPL3	Weighted median	4	0.0138632	0.0626488	0.824871	-0.108928	0.136655	1.01396	0.896795	1.14643
eqtl-a-ENSG00000070882	ebi-a-GCST90044902	Polycystic ovary syndrome	OSBPL3	Inverse variance weighted	4	0.0236204	0.0587221	0.687508	-0.091475	0.138716	1.0239	0.912584	1.1488
eqtl-a-ENSG00000070882	ebi-a-GCST90044902	Polycystic ovary syndrome	OSBPL3	Simple mode	4	0.00673001	0.111961	0.955848	-0.212714	0.226174	1.00675	0.808387	1.25379
eqtl-a-ENSG00000070882	ebi-a-GCST90044902	Polycystic ovary syndrome	OSBPL3	Weighted mode	4	0.00956533	0.0631229	0.88917	-0.114156	0.133286	1.00961	0.892119	1.14258
eqtl-a-ENSG00000070915	ebi-a-GCST90044902	Polycystic ovary syndrome	SLC12A3	MR Egger	3	-1.75347	0.977379	0.323724	-3.66913	0.162193	0.173172	0.0254985	1.17609
eqtl-a-ENSG00000070915	ebi-a-GCST90044902	Polycystic ovary syndrome	SLC12A3	Weighted median	3	0.371738	0.20258	0.0665024	-0.025318	0.768795	1.45025	0.975	2.15716
eqtl-a-ENSG00000070915	ebi-a-GCST90044902	Polycystic ovary syndrome	SLC12A3	Inverse variance weighted	3	0.314701	0.265474	0.235848	-0.205629	0.835031	1.36985	0.814135	2.30488
eqtl-a-ENSG00000070915	ebi-a-GCST90044902	Polycystic ovary syndrome	SLC12A3	Simple mode	3	0.673966	0.364206	0.20546	-0.0398787	1.38781	1.962	0.960906	4.00607
eqtl-a-ENSG00000070915	ebi-a-GCST90044902	Polycystic ovary syndrome	SLC12A3	Weighted mode	3	-0.074733	0.238641	0.783799	-0.542469	0.393003	0.927991	0.581311	1.48142
eqtl-a-ENSG00000071189	ebi-a-GCST90044902	Polycystic ovary syndrome	SNX13	MR Egger	3	0.403842	0.366632	0.469278	-0.314757	1.12244	1.49757	0.729966	3.07234
eqtl-a-ENSG00000071189	ebi-a-GCST90044902	Polycystic ovary syndrome	SNX13	Weighted median	3	0.115916	0.199274	0.560775	-0.274661	0.506492	1.1229	0.75983	1.65946
eqtl-a-ENSG00000071189	ebi-a-GCST90044902	Polycystic ovary syndrome	SNX13	Inverse variance weighted	3	0.052696	0.178067	0.76728	-0.296315	0.401707	1.05411	0.743553	1.49437
eqtl-a-ENSG00000071189	ebi-a-GCST90044902	Polycystic ovary syndrome	SNX13	Simple mode	3	0.148035	0.265551	0.633275	-0.372444	0.668515	1.15955	0.689048	1.95134
eqtl-a-ENSG00000071189	ebi-a-GCST90044902	Polycystic ovary syndrome	SNX13	Weighted mode	3	0.139905	0.20511	0.565575	-0.262111	0.54192	1.15016	0.769426	1.7193
eqtl-a-ENSG00000071205	ebi-a-GCST90044902	Polycystic ovary syndrome	ARHGAP10	MR Egger	3	-0.420828	0.37009	0.459217	-1.14621	0.304549	0.656503	0.317841	1.35601
eqtl-a-ENSG00000071205	ebi-a-GCST90044902	Polycystic ovary syndrome	ARHGAP10	Weighted median	3	-0.160297	0.104648	0.125579	-0.365406	0.0448132	0.851891	0.693915	1.04583
eqtl-a-ENSG00000071205	ebi-a-GCST90044902	Polycystic ovary syndrome	ARHGAP10	Inverse variance weighted	3	-0.133831	0.122527	0.274719	-0.373984	0.106322	0.874738	0.687988	1.11218
eqtl-a-ENSG00000071205	ebi-a-GCST90044902	Polycystic ovary syndrome	ARHGAP10	Simple mode	3	-0.203432	0.136141	0.273704	-0.470267	0.0634039	0.815926	0.624835	1.06546
eqtl-a-ENSG00000071205	ebi-a-GCST90044902	Polycystic ovary syndrome	ARHGAP10	Weighted mode	3	-0.16518	0.115101	0.287732	-0.390777	0.0604179	0.847741	0.676531	1.06228
eqtl-a-ENSG00000071242	ebi-a-GCST90044902	Polycystic ovary syndrome	RPS6KA2	MR Egger	6	-0.040198	0.105487	0.722526	-0.246952	0.166556	0.960599	0.781178	1.18123
eqtl-a-ENSG00000071242	ebi-a-GCST90044902	Polycystic ovary syndrome	RPS6KA2	Weighted median	6	-0.051775	0.0596462	0.385375	-0.168682	0.0651315	0.949542	0.844778	1.0673
eqtl-a-ENSG00000071242	ebi-a-GCST90044902	Polycystic ovary syndrome	RPS6KA2	Inverse variance weighted	6	-0.0519841	0.0535148	0.33135	-0.156873	0.0529049	0.949344	0.854813	1.05433
eqtl-a-ENSG00000071242	ebi-a-GCST90044902	Polycystic ovary syndrome	RPS6KA2	Simple mode	6	-0.024105	0.0849813	0.788048	-0.190668	0.142458	0.976183	0.826407	1.1531
eqtl-a-ENSG00000071242	ebi-a-GCST90044902	Polycystic ovary syndrome	RPS6KA2	Weighted mode	6	-0.0454259	0.0641932	0.510778	-0.171244	0.0803928	0.95559	0.842616	1.08371
eqtl-a-ENSG00000071246	ebi-a-GCST90044902	Polycystic ovary syndrome	VASH1	MR Egger	7	0.00380147	0.0381895	0.924576	-0.0710499	0.0786528	1.00381	0.931415	1.08183
eqtl-a-ENSG00000071246	ebi-a-GCST90044902	Polycystic ovary syndrome	VASH1	Weighted median	7	0.00089484	0.0244856	0.970847	-0.0470969	0.0488866	1.0009	0.953995	1.0501
eqtl-a-ENSG00000071246	ebi-a-GCST90044902	Polycystic ovary syndrome	VASH1	Inverse variance weighted	7	0.00638256	0.0264221	0.80912	-0.0454047	0.0581698	1.0064	0.955611	1.05989
eqtl-a-ENSG00000071246	ebi-a-GCST90044902	Polycystic ovary syndrome	VASH1	Simple mode	7	-0.0267799	0.0625862	0.683664	-0.149449	0.0958891	0.973575	0.861182	1.10064
eqtl-a-ENSG00000071246	ebi-a-GCST90044902	Polycystic ovary syndrome	VASH1	Weighted mode	7	-0.0006193	0.0237303	0.980026	-0.0471307	0.045892	0.999381	0.953963	1.04696
eqtl-a-ENSG00000071575	ebi-a-GCST90044902	Polycystic ovary syndrome	TRIB2	MR Egger	4	0.049207	0.112836	0.705328	-0.171952	0.270366	1.05044	0.842019	1.31044
eqtl-a-ENSG00000071575	ebi-a-GCST90044902	Polycystic ovary syndrome	TRIB2	Weighted median	4	0.074621	0.062416	0.231875	-0.0477144	0.196956	1.07748	0.953406	1.21769
eqtl-a-ENSG00000071575	ebi-a-GCST90044902	Polycystic ovary syndrome	TRIB2	Inverse variance weighted	4	0.0729897	0.0581489	0.209399	-0.0409821	0.186962	1.07572	0.959846	1.20558
eqtl-a-ENSG00000071575	ebi-a-GCST90044902	Polycystic ovary syndrome	TRIB2	Simple mode	4	0.0640404	0.0799912	0.481903	-0.0927424	0.220823	1.06614	0.911428	1.2471
eqtl-a-ENSG00000071575	ebi-a-GCST90044902	Polycystic ovary syndrome	TRIB2	Weighted mode	4	0.0755066	0.0680044	0.347852	-0.0577819	0.208795	1.07843	0.943856	1.23219
eqtl-a-ENSG00000071894	ebi-a-GCST90044902	Polycystic ovary syndrome	CPSF1	MR Egger	5	0.0272483	0.215594	0.90742	-0.395316	0.449813	1.02762	0.673467	1.56802
eqtl-a-ENSG00000071894	ebi-a-GCST90044902	Polycystic ovary syndrome	CPSF1	Weighted median	5	0.0881474	0.0508417	0.0829607	-0.0115024	0.187797	1.09215	0.988563	1.20659
eqtl-a-ENSG00000071894	ebi-a-GCST90044902	Polycystic ovary syndrome	CPSF1	Inverse variance weighted	5	0.0933409	0.0576024	0.105139	-0.0195598	0.206242	1.09784	0.98063	1.22905
eqtl-a-ENSG00000071894	ebi-a-GCST90044902	Polycystic ovary syndrome	CPSF1	Simple mode	5	0.160261	0.108881	0.215024	-0.0531447	0.373667	1.17382	0.948243	1.45305
eqtl-a-ENSG00000071894	ebi-a-GCST90044902	Polycystic ovary syndrome	CPSF1	Weighted mode	5	0.0894814	0.051751	0.158854	-0.0119506	0.190913	1.09361	0.988121	1.21035
eqtl-a-ENSG00000071967	ebi-a-GCST90044902	Polycystic ovary syndrome	CYBRD1	MR Egger	9	0.0753429	0.100958	0.479807	-0.122536	0.273221	1.07825	0.884674	1.31419
eqtl-a-ENSG00000071967	ebi-a-GCST90044902	Polycystic ovary syndrome	CYBRD1	Weighted median	9	-0.0731385	0.0709722	0.302765	-0.212244	0.0659671	0.929472	0.808767	1.06819
eqtl-a-ENSG00000071967	ebi-a-GCST90044902	Polycystic ovary syndrome	CYBRD1	Inverse variance weighted	9	-0.151813	0.0992849	0.126247	-0.346412	0.042785	0.859149	0.707221	1.04371
eqtl-a-ENSG00000071967	ebi-a-GCST90044902	Polycystic ovary syndrome	CYBRD1	Simple mode	9	-0.593853	0.312941	0.0943083	-1.20722	0.0195112	0.552195	0.299028	1.0197
eqtl-a-ENSG00000071967	ebi-a-GCST90044902	Polycystic ovary syndrome	CYBRD1	Weighted mode	9	-0.0357452	0.0731023	0.637983	-0.179026	0.107535	0.964886	0.836084	1.11353
eqtl-a-ENSG00000071994	ebi-a-GCST90044902	Polycystic ovary syndrome	PDCD2	Inverse variance weighted	2	-0.0508004	0.108187	0.638667	-0.262846	0.161245	0.950468	0.76886	1.17497
eqtl-a-ENSG00000072042	ebi-a-GCST90044902	Polycystic ovary syndrome	RDH11	MR Egger	3	0.237495	0.446543	0.688818	-0.63773	1.11272	1.26807	0.528491	3.04262
eqtl-a-ENSG00000072042	ebi-a-GCST90044902	Polycystic ovary syndrome	RDH11	Weighted median	3	-0.052725	0.125459	0.674299	-0.298626	0.193176	0.948641	0.741837	1.2131
eqtl-a-ENSG00000072042	ebi-a-GCST90044902	Polycystic ovary syndrome	RDH11	Inverse variance weighted	3	-0.0387392	0.11578	0.737931	-0.265667	0.188189	0.962002	0.766694	1.20706
eqtl-a-ENSG00000072042	ebi-a-GCST90044902	Polycystic ovary syndrome	RDH11	Simple mode	3	-0.129624	0.171154	0.527907	-0.465086	0.205839	0.878426	0.628081	1.22856
eqtl-a-ENSG00000072042	ebi-a-GCST90044902	Polycystic ovary syndrome	RDH11	Weighted mode	3	0.0328161	0.13931	0.835697	-0.240232	0.305864	1.03336	0.786445	1.3578
eqtl-a-ENSG00000072110	ebi-a-GCST90044902	Polycystic ovary syndrome	ACTN1	MR Egger	3	0.579927	0.648819	0.535656	-0.691759	1.85161	1.78591	0.500695	6.37009
eqtl-a-ENSG00000072110	ebi-a-GCST90044902	Polycystic ovary syndrome	ACTN1	Weighted median	3	-0.0408649	0.116652	0.726102	-0.269502	0.187773	0.959959	0.763759	1.20656
eqtl-a-ENSG00000072110	ebi-a-GCST90044902	Polycystic ovary syndrome	ACTN1	Inverse variance weighted	3	-0.0605853	0.105378	0.565337	-0.267126	0.145956	0.941213	0.765576	1.15714
eqtl-a-ENSG00000072110	ebi-a-GCST90044902	Polycystic ovary syndrome	ACTN1	Simple mode	3	-0.0441068	0.149324	0.795549	-0.336782	0.248569	0.956852	0.714064	1.28219
eqtl-a-ENSG00000072110	ebi-a-GCST90044902	Polycystic ovary syndrome	ACTN1	Weighted mode	3	-0.0308331	0.140057	0.846185	-0.305345	0.243678	0.969637	0.736869	1.27593
eqtl-a-ENSG00000072121	ebi-a-GCST90044902	Polycystic ovary syndrome	ZFYVE26	MR Egger	3	-0.374253	0.546798	0.617895	-1.44598	0.697471	0.687803	0.235516	2.00867
eqtl-a-ENSG00000072121	ebi-a-GCST90044902	Polycystic ovary syndrome	ZFYVE26	Weighted median	3	-0.066413	0.144098	0.64488	-0.348845	0.216019	0.935744	0.705502	1.24113
eqtl-a-ENSG00000072121	ebi-a-GCST90044902	Polycystic ovary syndrome	ZFYVE26	Inverse variance weighted	3	-0.0086823	0.130916	0.947123	-0.265278	0.247913	0.991355	0.766993	1.28135
eqtl-a-ENSG00000072121	ebi-a-GCST90044902	Polycystic ovary syndrome	ZFYVE26	Simple mode	3	-0.0632255	0.182262	0.761772	-0.420459	0.294008	0.938732	0.656745	1.3418
eqtl-a-ENSG00000072121	ebi-a-GCST90044902	Polycystic ovary syndrome	ZFYVE26	Weighted mode	3	-0.0738377	0.145937	0.663144	-0.359874	0.212198	0.928822	0.697764	1.23639
eqtl-a-ENSG00000072163	ebi-a-GCST90044902	Polycystic ovary syndrome	LIMS2	Wald ratio	1	-0.138055	0.416898	0.740533	-0.955176	0.679066	0.871051	0.384744	1.97204
eqtl-a-ENSG00000072274	ebi-a-GCST90044902	Polycystic ovary syndrome	TFRC	MR Egger	3	-0.0278016	0.232039	0.924086	-0.482597	0.426994	0.972581	0.617178	1.53264
eqtl-a-ENSG00000072274	ebi-a-GCST90044902	Polycystic ovary syndrome	TFRC	Weighted median	3	-0.0063883	0.0722638	0.929557	-0.148025	0.135249	0.993632	0.862409	1.14482
eqtl-a-ENSG00000072274	ebi-a-GCST90044902	Polycystic ovary syndrome	TFRC	Inverse variance weighted	3	0.00383229	0.0889552	0.965637	-0.17052	0.178185	1.00384	0.843226	1.19505
eqtl-a-ENSG00000072274	ebi-a-GCST90044902	Polycystic ovary syndrome	TFRC	Simple mode	3	-0.0805102	0.128057	0.593771	-0.331501	0.170481	0.922645	0.717845	1.18587
eqtl-a-ENSG00000072274	ebi-a-GCST90044902	Polycystic ovary syndrome	TFRC	Weighted mode	3	-0.0102912	0.0714844	0.898725	-0.150401	0.129818	0.989762	0.860363	1.13862
eqtl-a-ENSG00000072310	ebi-a-GCST90044902	Polycystic ovary syndrome	SREBF1	MR Egger	3	-0.709803	2.3541	0.813567	-5.32383	3.90423	0.491741	0.00487403	49.6118
eqtl-a-ENSG00000072310	ebi-a-GCST90044902	Polycystic ovary syndrome	SREBF1	Weighted median	3	-0.0567258	0.0632508	0.369805	-0.180697	0.0672458	0.944853	0.834688	1.06956
eqtl-a-ENSG00000072310	ebi-a-GCST90044902	Polycystic ovary syndrome	SREBF1	Inverse variance weighted	3	-0.0542825	0.060838	0.372261	-0.173525	0.0649601	0.947165	0.840696	1.06712
eqtl-a-ENSG00000072310	ebi-a-GCST90044902	Polycystic ovary syndrome	SREBF1	Simple mode	3	0.0318314	0.0927054	0.764061	-0.149871	0.213534	1.03234	0.860819	1.23805
eqtl-a-ENSG00000072310	ebi-a-GCST90044902	Polycystic ovary syndrome	SREBF1	Weighted mode	3	-0.0742563	0.0652952	0.373335	-0.202235	0.0537223	0.928434	0.816903	1.05519
eqtl-a-ENSG00000072401	ebi-a-GCST90044902	Polycystic ovary syndrome	UBE2D1	MR Egger	4	0.0796266	0.0881114	0.461536	-0.0930719	0.252325	1.08288	0.911128	1.28701
eqtl-a-ENSG00000072401	ebi-a-GCST90044902	Polycystic ovary syndrome	UBE2D1	Weighted median	4	-0.0188089	0.0576547	0.744247	-0.131812	0.0941942	0.981367	0.876506	1.09877
eqtl-a-ENSG00000072401	ebi-a-GCST90044902	Polycystic ovary syndrome	UBE2D1	Inverse variance weighted	4	-0.0326574	0.0626809	0.602359	-0.155512	0.0901971	0.96787	0.855977	1.09439
eqtl-a-ENSG00000072401	ebi-a-GCST90044902	Polycystic ovary syndrome	UBE2D1	Simple mode	4	-0.0324072	0.0836271	0.724229	-0.196316	0.131502	0.968112	0.821752	1.14054
eqtl-a-ENSG00000072401	ebi-a-GCST90044902	Polycystic ovary syndrome	UBE2D1	Weighted mode	4	-0.0175465	0.055224	0.771519	-0.125786	0.0906926	0.982607	0.881804	1.09493
eqtl-a-ENSG00000072422	ebi-a-GCST90044902	Polycystic ovary syndrome	RHOBTB1	MR Egger	8	-0.0648744	0.148058	0.676599	-0.355068	0.225319	0.937185	0.701125	1.25272
eqtl-a-ENSG00000072422	ebi-a-GCST90044902	Polycystic ovary syndrome	RHOBTB1	Weighted median	8	-0.0089138	0.0792375	0.910431	-0.164219	0.146392	0.991126	0.848556	1.15765
eqtl-a-ENSG00000072422	ebi-a-GCST90044902	Polycystic ovary syndrome	RHOBTB1	Inverse variance weighted	8	-0.0061522	0.0647284	0.924277	-0.13302	0.120715	0.993867	0.875448	1.1283
eqtl-a-ENSG00000072422	ebi-a-GCST90044902	Polycystic ovary syndrome	RHOBTB1	Simple mode	8	-0.100293	0.129439	0.463808	-0.353994	0.153409	0.904573	0.701879	1.1658
eqtl-a-ENSG00000072422	ebi-a-GCST90044902	Polycystic ovary syndrome	RHOBTB1	Weighted mode	8	-0.0083185	0.0786778	0.918764	-0.162527	0.14589	0.991716	0.849993	1.15707
eqtl-a-ENSG00000072518	ebi-a-GCST90044902	Polycystic ovary syndrome	MARK2	MR Egger	3	-0.591738	0.77058	0.583099	-2.10207	0.918599	0.553365	0.122203	2.50578
eqtl-a-ENSG00000072518	ebi-a-GCST90044902	Polycystic ovary syndrome	MARK2	Weighted median	3	-0.364653	0.216143	0.0915867	-0.788294	0.0589884	0.694438	0.45462	1.06076
eqtl-a-ENSG00000072518	ebi-a-GCST90044902	Polycystic ovary syndrome	MARK2	Inverse variance weighted	3	-0.320529	0.267329	0.230526	-0.844493	0.203435	0.725765	0.429775	1.22561
eqtl-a-ENSG00000072518	ebi-a-GCST90044902	Polycystic ovary syndrome	MARK2	Simple mode	3	-0.192834	0.399028	0.676643	-0.974929	0.589262	0.824619	0.377219	1.80266
eqtl-a-ENSG00000072518	ebi-a-GCST90044902	Polycystic ovary syndrome	MARK2	Weighted mode	3	-0.464765	0.225526	0.175475	-0.906796	-0.0227339	0.628283	0.403816	0.977523
eqtl-a-ENSG00000072694	ebi-a-GCST90044902	Polycystic ovary syndrome	FCGR2B	MR Egger	8	0.0219335	0.0957352	0.826397	-0.165708	0.209574	1.02218	0.847294	1.23315
eqtl-a-ENSG00000072694	ebi-a-GCST90044902	Polycystic ovary syndrome	FCGR2B	Weighted median	8	-0.0089491	0.0518141	0.862876	-0.110505	0.0926066	0.991091	0.895382	1.09703
eqtl-a-ENSG00000072694	ebi-a-GCST90044902	Polycystic ovary syndrome	FCGR2B	Inverse variance weighted	8	0.0372755	0.0467329	0.425087	-0.0543211	0.128872	1.03798	0.947128	1.13754
eqtl-a-ENSG00000072694	ebi-a-GCST90044902	Polycystic ovary syndrome	FCGR2B	Simple mode	8	0.171712	0.10276	0.138646	-0.029698	0.373123	1.18734	0.970739	1.45226
eqtl-a-ENSG00000072694	ebi-a-GCST90044902	Polycystic ovary syndrome	FCGR2B	Weighted mode	8	0.0129012	0.0488313	0.799236	-0.0828082	0.108611	1.01298	0.920528	1.11473
eqtl-a-ENSG00000072756	ebi-a-GCST90044902	Polycystic ovary syndrome	TRNT1	Inverse variance weighted	2	-0.0271705	0.0437669	0.534732	-0.112954	0.0586127	0.973195	0.893192	1.06036
eqtl-a-ENSG00000072778	ebi-a-GCST90044902	Polycystic ovary syndrome	ACADVL	MR Egger	4	-0.13814	0.292228	0.682983	-0.710906	0.434627	0.870977	0.491199	1.54439
eqtl-a-ENSG00000072778	ebi-a-GCST90044902	Polycystic ovary syndrome	ACADVL	Weighted median	4	-0.0511134	0.0633364	0.419658	-0.175253	0.0730259	0.950171	0.839245	1.07576
eqtl-a-ENSG00000072778	ebi-a-GCST90044902	Polycystic ovary syndrome	ACADVL	Inverse variance weighted	4	-0.0383025	0.0843531	0.649776	-0.203634	0.12703	0.962422	0.81576	1.13545
eqtl-a-ENSG00000072778	ebi-a-GCST90044902	Polycystic ovary syndrome	ACADVL	Simple mode	4	-0.0630717	0.126913	0.65335	-0.311822	0.185679	0.938876	0.732112	1.20404
eqtl-a-ENSG00000072778	ebi-a-GCST90044902	Polycystic ovary syndrome	ACADVL	Weighted mode	4	-0.0541722	0.0690971	0.490244	-0.189603	0.0812581	0.947269	0.827288	1.08465
eqtl-a-ENSG00000072786	ebi-a-GCST90044902	Polycystic ovary syndrome	STK10	MR Egger	4	0.0831759	0.156947	0.649091	-0.22444	0.390792	1.08673	0.798963	1.47815
eqtl-a-ENSG00000072786	ebi-a-GCST90044902	Polycystic ovary syndrome	STK10	Weighted median	4	0.018647	0.0809991	0.817926	-0.140111	0.177405	1.01882	0.869262	1.19412
eqtl-a-ENSG00000072786	ebi-a-GCST90044902	Polycystic ovary syndrome	STK10	Inverse variance weighted	4	0.0383212	0.0767625	0.617626	-0.112133	0.188776	1.03906	0.893925	1.20777
eqtl-a-ENSG00000072786	ebi-a-GCST90044902	Polycystic ovary syndrome	STK10	Simple mode	4	-0.0197545	0.115507	0.875089	-0.246148	0.206639	0.980439	0.781806	1.22954
eqtl-a-ENSG00000072786	ebi-a-GCST90044902	Polycystic ovary syndrome	STK10	Weighted mode	4	0.0171245	0.0879288	0.858028	-0.155216	0.189465	1.01727	0.85623	1.2086
eqtl-a-ENSG00000072818	ebi-a-GCST90044902	Polycystic ovary syndrome	ACAP1	MR Egger	5	0.254942	0.1401	0.166368	-0.0196538	0.529539	1.29039	0.980538	1.69815
eqtl-a-ENSG00000072818	ebi-a-GCST90044902	Polycystic ovary syndrome	ACAP1	Weighted median	5	0.00608721	0.0537079	0.909762	-0.0991802	0.111355	1.00611	0.90558	1.11779
eqtl-a-ENSG00000072818	ebi-a-GCST90044902	Polycystic ovary syndrome	ACAP1	Inverse variance weighted	5	-0.0002823	0.0692839	0.996748	-0.136079	0.135514	0.999718	0.872774	1.14513
eqtl-a-ENSG00000072818	ebi-a-GCST90044902	Polycystic ovary syndrome	ACAP1	Simple mode	5	0.2155	0.192366	0.32532	-0.161538	0.592538	1.24048	0.850834	1.80857
eqtl-a-ENSG00000072818	ebi-a-GCST90044902	Polycystic ovary syndrome	ACAP1	Weighted mode	5	0.0224727	0.05757	0.71617	-0.0903645	0.13531	1.02273	0.913598	1.14489
eqtl-a-ENSG00000072858	ebi-a-GCST90044902	Polycystic ovary syndrome	SIDT1	Wald ratio	1	0.167171	0.224969	0.457431	-0.273769	0.60811	1.18196	0.760508	1.83696
eqtl-a-ENSG00000072864	ebi-a-GCST90044902	Polycystic ovary syndrome	NDE1	MR Egger	6	0.149009	0.207065	0.511559	-0.256838	0.554857	1.16068	0.773493	1.74169
eqtl-a-ENSG00000072864	ebi-a-GCST90044902	Polycystic ovary syndrome	NDE1	Weighted median	6	0.0604303	0.103901	0.560826	-0.143215	0.264076	1.06229	0.866567	1.30223
eqtl-a-ENSG00000072864	ebi-a-GCST90044902	Polycystic ovary syndrome	NDE1	Inverse variance weighted	6	0.00701821	0.0830037	0.932617	-0.155669	0.169706	1.00704	0.855842	1.18496
eqtl-a-ENSG00000072864	ebi-a-GCST90044902	Polycystic ovary syndrome	NDE1	Simple mode	6	-0.0144849	0.173505	0.936706	-0.354555	0.325585	0.985619	0.701486	1.38484
eqtl-a-ENSG00000072864	ebi-a-GCST90044902	Polycystic ovary syndrome	NDE1	Weighted mode	6	0.102544	0.106932	0.38162	-0.107043	0.312131	1.10799	0.898487	1.36633
eqtl-a-ENSG00000072952	ebi-a-GCST90044902	Polycystic ovary syndrome	IRAG1	MR Egger	11	-0.00884	0.0587795	0.883771	-0.124048	0.106368	0.991199	0.883338	1.11223
eqtl-a-ENSG00000072952	ebi-a-GCST90044902	Polycystic ovary syndrome	IRAG1	Weighted median	11	0.0355241	0.0445194	0.424902	-0.051734	0.122782	1.03616	0.949581	1.13064
eqtl-a-ENSG00000072952	ebi-a-GCST90044902	Polycystic ovary syndrome	IRAG1	Inverse variance weighted	11	0.0259439	0.0385692	0.501165	-0.0496518	0.10154	1.02628	0.951561	1.10687
eqtl-a-ENSG00000072952	ebi-a-GCST90044902	Polycystic ovary syndrome	IRAG1	Simple mode	11	0.124032	0.0876046	0.187214	-0.0476734	0.295737	1.13205	0.953445	1.34412
eqtl-a-ENSG00000072952	ebi-a-GCST90044902	Polycystic ovary syndrome	IRAG1	Weighted mode	11	0.0300411	0.0455467	0.52443	-0.0592304	0.119313	1.0305	0.94249	1.12672
eqtl-a-ENSG00000072954	ebi-a-GCST90044902	Polycystic ovary syndrome	TMEM38A	MR Egger	3	0.716255	0.838745	0.550044	-0.927686	2.3602	2.04675	0.395468	10.593
eqtl-a-ENSG00000072954	ebi-a-GCST90044902	Polycystic ovary syndrome	TMEM38A	Weighted median	3	0.73679	0.199719	0.00022502	0.345341	1.12824	2.08922	1.41247	3.09021
eqtl-a-ENSG00000072954	ebi-a-GCST90044902	Polycystic ovary syndrome	TMEM38A	Inverse variance weighted	3	0.666992	0.17069	9.32e-05	0.332439	1.00154	1.94837	1.39436	2.72248
eqtl-a-ENSG00000072954	ebi-a-GCST90044902	Polycystic ovary syndrome	TMEM38A	Simple mode	3	0.732801	0.269728	0.11298	0.204134	1.26147	2.0809	1.22646	3.5306
eqtl-a-ENSG00000072954	ebi-a-GCST90044902	Polycystic ovary syndrome	TMEM38A	Weighted mode	3	0.752092	0.206249	0.0676609	0.347843	1.15634	2.12143	1.41601	3.17828
eqtl-a-ENSG00000073008	ebi-a-GCST90044902	Polycystic ovary syndrome	PVR	MR Egger	4	0.0417797	0.249979	0.882636	-0.448179	0.531739	1.04266	0.63879	1.70189
eqtl-a-ENSG00000073008	ebi-a-GCST90044902	Polycystic ovary syndrome	PVR	Weighted median	4	0.0504227	0.135277	0.709345	-0.214721	0.315567	1.05172	0.806766	1.37104
eqtl-a-ENSG00000073008	ebi-a-GCST90044902	Polycystic ovary syndrome	PVR	Inverse variance weighted	4	0.0373561	0.116732	0.748956	-0.191438	0.26615	1.03806	0.825771	1.30493
eqtl-a-ENSG00000073008	ebi-a-GCST90044902	Polycystic ovary syndrome	PVR	Simple mode	4	0.0425219	0.199316	0.844738	-0.348138	0.433181	1.04344	0.706002	1.54216
eqtl-a-ENSG00000073008	ebi-a-GCST90044902	Polycystic ovary syndrome	PVR	Weighted mode	4	0.0483405	0.155054	0.77563	-0.255565	0.352246	1.04953	0.774479	1.42226
eqtl-a-ENSG00000073060	ebi-a-GCST90044902	Polycystic ovary syndrome	SCARB1	MR Egger	3	0.103863	0.13932	0.592173	-0.169205	0.37693	1.10945	0.844336	1.4578
eqtl-a-ENSG00000073060	ebi-a-GCST90044902	Polycystic ovary syndrome	SCARB1	Weighted median	3	-0.0206788	0.0601169	0.730864	-0.138508	0.0971502	0.979534	0.870656	1.10203
eqtl-a-ENSG00000073060	ebi-a-GCST90044902	Polycystic ovary syndrome	SCARB1	Inverse variance weighted	3	-0.0307711	0.0595086	0.605096	-0.147408	0.0858658	0.969698	0.862942	1.08966
eqtl-a-ENSG00000073060	ebi-a-GCST90044902	Polycystic ovary syndrome	SCARB1	Simple mode	3	-0.0413667	0.0921277	0.697385	-0.221937	0.139204	0.959477	0.800966	1.14936
eqtl-a-ENSG00000073060	ebi-a-GCST90044902	Polycystic ovary syndrome	SCARB1	Weighted mode	3	-0.0129038	0.0646101	0.860165	-0.13954	0.113732	0.987179	0.869758	1.12045
eqtl-a-ENSG00000073150	ebi-a-GCST90044902	Polycystic ovary syndrome	PANX2	MR Egger	6	0.152533	0.105932	0.22331	-0.0550941	0.36016	1.16478	0.946396	1.43356
eqtl-a-ENSG00000073150	ebi-a-GCST90044902	Polycystic ovary syndrome	PANX2	Weighted median	6	0.109732	0.0667051	0.0999635	-0.0210101	0.240474	1.11598	0.979209	1.27185
eqtl-a-ENSG00000073150	ebi-a-GCST90044902	Polycystic ovary syndrome	PANX2	Inverse variance weighted	6	0.0834352	0.0628437	0.18429	-0.0397385	0.206609	1.08701	0.961041	1.2295
eqtl-a-ENSG00000073150	ebi-a-GCST90044902	Polycystic ovary syndrome	PANX2	Simple mode	6	0.0948276	0.131359	0.502696	-0.162636	0.352291	1.09947	0.849901	1.42232
eqtl-a-ENSG00000073150	ebi-a-GCST90044902	Polycystic ovary syndrome	PANX2	Weighted mode	6	0.10863	0.0697727	0.180222	-0.0281246	0.245384	1.11475	0.972267	1.27811
eqtl-a-ENSG00000073331	ebi-a-GCST90044902	Polycystic ovary syndrome	ALPK1	MR Egger	5	-0.137839	0.155844	0.441581	-0.443294	0.167615	0.871239	0.641919	1.18248
eqtl-a-ENSG00000073331	ebi-a-GCST90044902	Polycystic ovary syndrome	ALPK1	Weighted median	5	-0.119543	0.065495	0.067967	-0.247913	0.00882704	0.887326	0.780428	1.00887
eqtl-a-ENSG00000073331	ebi-a-GCST90044902	Polycystic ovary syndrome	ALPK1	Inverse variance weighted	5	-0.121533	0.0696961	0.0812022	-0.258137	0.0150716	0.885562	0.772489	1.01519
eqtl-a-ENSG00000073331	ebi-a-GCST90044902	Polycystic ovary syndrome	ALPK1	Simple mode	5	0.0469478	0.144453	0.761466	-0.23618	0.330076	1.04807	0.789639	1.39107
eqtl-a-ENSG00000073331	ebi-a-GCST90044902	Polycystic ovary syndrome	ALPK1	Weighted mode	5	-0.129596	0.0714667	0.14398	-0.269671	0.0104784	0.87845	0.763631	1.01053
eqtl-a-ENSG00000073584	ebi-a-GCST90044902	Polycystic ovary syndrome	SMARCE1	MR Egger	5	-0.0113375	0.0848209	0.902131	-0.177587	0.154912	0.988727	0.837289	1.16755
eqtl-a-ENSG00000073584	ebi-a-GCST90044902	Polycystic ovary syndrome	SMARCE1	Weighted median	5	-0.0257795	0.0411737	0.531239	-0.10648	0.0549209	0.97455	0.898993	1.05646
eqtl-a-ENSG00000073584	ebi-a-GCST90044902	Polycystic ovary syndrome	SMARCE1	Inverse variance weighted	5	-0.0427465	0.0407485	0.294163	-0.122614	0.0371206	0.958154	0.884605	1.03782
eqtl-a-ENSG00000073584	ebi-a-GCST90044902	Polycystic ovary syndrome	SMARCE1	Simple mode	5	-0.047888	0.121225	0.712978	-0.285489	0.189713	0.953241	0.751647	1.2089
eqtl-a-ENSG00000073584	ebi-a-GCST90044902	Polycystic ovary syndrome	SMARCE1	Weighted mode	5	-0.0219374	0.0392948	0.606427	-0.0989551	0.0550804	0.978302	0.905783	1.05663
eqtl-a-ENSG00000073605	ebi-a-GCST90044902	Polycystic ovary syndrome	GSDMB	MR Egger	5	-0.0416313	0.061355	0.546089	-0.161887	0.0786246	0.959223	0.850537	1.0818
eqtl-a-ENSG00000073605	ebi-a-GCST90044902	Polycystic ovary syndrome	GSDMB	Weighted median	5	-0.0565371	0.0344817	0.101083	-0.124121	0.011047	0.945031	0.883273	1.01111
eqtl-a-ENSG00000073605	ebi-a-GCST90044902	Polycystic ovary syndrome	GSDMB	Inverse variance weighted	5	-0.0528199	0.0320278	0.0991092	-0.115595	0.00995466	0.948551	0.890836	1.01
eqtl-a-ENSG00000073605	ebi-a-GCST90044902	Polycystic ovary syndrome	GSDMB	Simple mode	5	-0.0234144	0.0521903	0.676925	-0.125707	0.0788785	0.976858	0.881873	1.08207
eqtl-a-ENSG00000073605	ebi-a-GCST90044902	Polycystic ovary syndrome	GSDMB	Weighted mode	5	-0.0545101	0.0355605	0.200076	-0.124209	0.0151885	0.946949	0.883195	1.0153
eqtl-a-ENSG00000073614	ebi-a-GCST90044902	Polycystic ovary syndrome	KDM5A	Inverse variance weighted	2	-0.0903265	0.138981	0.515743	-0.362729	0.182076	0.913633	0.695775	1.1997
eqtl-a-ENSG00000073737	ebi-a-GCST90044902	Polycystic ovary syndrome	DHRS9	MR Egger	8	-0.0715688	0.092204	0.467116	-0.252289	0.109151	0.930932	0.77702	1.11533
eqtl-a-ENSG00000073737	ebi-a-GCST90044902	Polycystic ovary syndrome	DHRS9	Weighted median	8	-0.0244813	0.057114	0.668187	-0.136425	0.0874623	0.975816	0.872472	1.0914
eqtl-a-ENSG00000073737	ebi-a-GCST90044902	Polycystic ovary syndrome	DHRS9	Inverse variance weighted	8	-0.0379739	0.0449978	0.398723	-0.126169	0.0502218	0.962738	0.881465	1.0515
eqtl-a-ENSG00000073737	ebi-a-GCST90044902	Polycystic ovary syndrome	DHRS9	Simple mode	8	-0.0504759	0.0832354	0.563375	-0.213617	0.112666	0.950777	0.807657	1.11926
eqtl-a-ENSG00000073737	ebi-a-GCST90044902	Polycystic ovary syndrome	DHRS9	Weighted mode	8	-0.0164849	0.0587724	0.787213	-0.131679	0.098709	0.98365	0.876623	1.10375
eqtl-a-ENSG00000073756	ebi-a-GCST90044902	Polycystic ovary syndrome	PTGS2	MR Egger	9	-0.133243	0.0989004	0.219878	-0.327088	0.0606013	0.875252	0.72102	1.06248
eqtl-a-ENSG00000073756	ebi-a-GCST90044902	Polycystic ovary syndrome	PTGS2	Weighted median	9	-0.107215	0.0714776	0.13362	-0.247311	0.0328811	0.898332	0.780898	1.03343
eqtl-a-ENSG00000073756	ebi-a-GCST90044902	Polycystic ovary syndrome	PTGS2	Inverse variance weighted	9	-0.0921416	0.0589307	0.117921	-0.207646	0.0233625	0.911976	0.812495	1.02364
eqtl-a-ENSG00000073756	ebi-a-GCST90044902	Polycystic ovary syndrome	PTGS2	Simple mode	9	0.00207795	0.123838	0.987023	-0.240644	0.2448	1.00208	0.786121	1.27737
eqtl-a-ENSG00000073756	ebi-a-GCST90044902	Polycystic ovary syndrome	PTGS2	Weighted mode	9	-0.118307	0.0717909	0.137978	-0.259017	0.0224031	0.888423	0.77181	1.02266
eqtl-a-ENSG00000073792	ebi-a-GCST90044902	Polycystic ovary syndrome	IGF2BP2	MR Egger	4	-0.193285	0.340509	0.627506	-0.860682	0.474113	0.824247	0.422873	1.60659
eqtl-a-ENSG00000073792	ebi-a-GCST90044902	Polycystic ovary syndrome	IGF2BP2	Weighted median	4	-0.0765079	0.114525	0.504105	-0.300977	0.147961	0.926346	0.740095	1.15947
eqtl-a-ENSG00000073792	ebi-a-GCST90044902	Polycystic ovary syndrome	IGF2BP2	Inverse variance weighted	4	-0.0266194	0.126862	0.8338	-0.275268	0.222029	0.973732	0.759369	1.24861
eqtl-a-ENSG00000073792	ebi-a-GCST90044902	Polycystic ovary syndrome	IGF2BP2	Simple mode	4	0.0426633	0.19298	0.839225	-0.335578	0.420905	1.04359	0.714925	1.52334
eqtl-a-ENSG00000073792	ebi-a-GCST90044902	Polycystic ovary syndrome	IGF2BP2	Weighted mode	4	-0.0998639	0.122915	0.476009	-0.340777	0.141049	0.904961	0.711218	1.15148
eqtl-a-ENSG00000073849	ebi-a-GCST90044902	Polycystic ovary syndrome	ST6GAL1	Inverse variance weighted	2	0.00825791	0.104406	0.936958	-0.196378	0.212894	1.00829	0.821702	1.23725
eqtl-a-ENSG00000073910	ebi-a-GCST90044902	Polycystic ovary syndrome	FRY	MR Egger	4	0.0750996	0.209398	0.754181	-0.33532	0.485519	1.07799	0.715109	1.62502
eqtl-a-ENSG00000073910	ebi-a-GCST90044902	Polycystic ovary syndrome	FRY	Weighted median	4	-0.0252375	0.105007	0.810066	-0.231051	0.180576	0.975078	0.793699	1.19791
eqtl-a-ENSG00000073910	ebi-a-GCST90044902	Polycystic ovary syndrome	FRY	Inverse variance weighted	4	-0.0854493	0.13441	0.524949	-0.348894	0.177995	0.9181	0.705468	1.19482
eqtl-a-ENSG00000073910	ebi-a-GCST90044902	Polycystic ovary syndrome	FRY	Simple mode	4	-0.0116046	0.186521	0.954304	-0.377186	0.353977	0.988462	0.685789	1.42472
eqtl-a-ENSG00000073910	ebi-a-GCST90044902	Polycystic ovary syndrome	FRY	Weighted mode	4	-0.0206333	0.104551	0.856167	-0.225553	0.184286	0.979578	0.798075	1.20236
eqtl-a-ENSG00000073921	ebi-a-GCST90044902	Polycystic ovary syndrome	PICALM	Inverse variance weighted	2	-0.272326	0.218887	0.213448	-0.701345	0.156693	0.761606	0.495918	1.16964
eqtl-a-ENSG00000073969	ebi-a-GCST90044902	Polycystic ovary syndrome	NSF	MR Egger	3	-0.161909	0.165246	0.506493	-0.485791	0.161973	0.850519	0.615211	1.17583
eqtl-a-ENSG00000073969	ebi-a-GCST90044902	Polycystic ovary syndrome	NSF	Weighted median	3	-0.173755	0.0764784	0.0230894	-0.323653	-0.0238576	0.840503	0.723501	0.976425
eqtl-a-ENSG00000073969	ebi-a-GCST90044902	Polycystic ovary syndrome	NSF	Inverse variance weighted	3	-0.175791	0.0756648	0.0201636	-0.324094	-0.0274883	0.838793	0.723182	0.972886
eqtl-a-ENSG00000073969	ebi-a-GCST90044902	Polycystic ovary syndrome	NSF	Simple mode	3	-0.225149	0.106161	0.168011	-0.433225	-0.0170725	0.798397	0.648415	0.983072
eqtl-a-ENSG00000073969	ebi-a-GCST90044902	Polycystic ovary syndrome	NSF	Weighted mode	3	-0.153305	0.0898933	0.230236	-0.329496	0.0228859	0.857868	0.719286	1.02315
eqtl-a-ENSG00000074054	ebi-a-GCST90044902	Polycystic ovary syndrome	CLASP1	MR Egger	4	-0.222012	0.409203	0.641815	-1.02405	0.580025	0.800906	0.359138	1.78608
eqtl-a-ENSG00000074054	ebi-a-GCST90044902	Polycystic ovary syndrome	CLASP1	Weighted median	4	-0.117954	0.108697	0.27785	-0.331	0.0950924	0.888737	0.718205	1.09976
eqtl-a-ENSG00000074054	ebi-a-GCST90044902	Polycystic ovary syndrome	CLASP1	Inverse variance weighted	4	-0.10221	0.0995485	0.304544	-0.297325	0.0929048	0.90284	0.742802	1.09736
eqtl-a-ENSG00000074054	ebi-a-GCST90044902	Polycystic ovary syndrome	CLASP1	Simple mode	4	-0.129505	0.151031	0.454225	-0.425526	0.166516	0.87853	0.653426	1.18118
eqtl-a-ENSG00000074054	ebi-a-GCST90044902	Polycystic ovary syndrome	CLASP1	Weighted mode	4	-0.119074	0.129226	0.424778	-0.372356	0.134208	0.887742	0.689109	1.14363
eqtl-a-ENSG00000074219	ebi-a-GCST90044902	Polycystic ovary syndrome	TEAD2	MR Egger	3	0.0984543	0.128548	0.583909	-0.153501	0.350409	1.10346	0.8577	1.41965
eqtl-a-ENSG00000074219	ebi-a-GCST90044902	Polycystic ovary syndrome	TEAD2	Weighted median	3	0.107844	0.0666358	0.105576	-0.0227626	0.23845	1.11387	0.977495	1.26928
eqtl-a-ENSG00000074219	ebi-a-GCST90044902	Polycystic ovary syndrome	TEAD2	Inverse variance weighted	3	0.110459	0.0677998	0.103272	-0.0224285	0.243347	1.11679	0.977821	1.27551
eqtl-a-ENSG00000074219	ebi-a-GCST90044902	Polycystic ovary syndrome	TEAD2	Simple mode	3	0.0895192	0.109153	0.498337	-0.124421	0.303459	1.09365	0.883008	1.35454
eqtl-a-ENSG00000074219	ebi-a-GCST90044902	Polycystic ovary syndrome	TEAD2	Weighted mode	3	0.108141	0.0739204	0.281021	-0.0367427	0.253025	1.11421	0.963924	1.28792
eqtl-a-ENSG00000074370	ebi-a-GCST90044902	Polycystic ovary syndrome	ATP2A3	Inverse variance weighted	2	0.114261	0.167096	0.494098	-0.213247	0.441768	1.12104	0.807957	1.55545
eqtl-a-ENSG00000074416	ebi-a-GCST90044902	Polycystic ovary syndrome	MGLL	MR Egger	11	0.0313069	0.0977176	0.755993	-0.16022	0.222833	1.0318	0.851957	1.24961
eqtl-a-ENSG00000074416	ebi-a-GCST90044902	Polycystic ovary syndrome	MGLL	Weighted median	11	0.0232725	0.0558843	0.677087	-0.0862608	0.132806	1.02355	0.917355	1.14203
eqtl-a-ENSG00000074416	ebi-a-GCST90044902	Polycystic ovary syndrome	MGLL	Inverse variance weighted	11	0.0128785	0.052753	0.807131	-0.0905174	0.116274	1.01296	0.913458	1.1233
eqtl-a-ENSG00000074416	ebi-a-GCST90044902	Polycystic ovary syndrome	MGLL	Simple mode	11	0.0871486	0.110119	0.447073	-0.128684	0.302981	1.09106	0.879251	1.35389
eqtl-a-ENSG00000074416	ebi-a-GCST90044902	Polycystic ovary syndrome	MGLL	Weighted mode	11	0.0286263	0.0636552	0.662511	-0.0961379	0.153391	1.02904	0.908339	1.16578
eqtl-a-ENSG00000074590	ebi-a-GCST90044902	Polycystic ovary syndrome	NUAK1	MR Egger	4	-0.151655	0.141457	0.395885	-0.428912	0.125601	0.859284	0.651217	1.13383
eqtl-a-ENSG00000074590	ebi-a-GCST90044902	Polycystic ovary syndrome	NUAK1	Weighted median	4	-0.128638	0.0755779	0.0887443	-0.276771	0.0194946	0.879292	0.758228	1.01969
eqtl-a-ENSG00000074590	ebi-a-GCST90044902	Polycystic ovary syndrome	NUAK1	Inverse variance weighted	4	-0.117625	0.0711781	0.0984238	-0.257134	0.0218842	0.889029	0.773265	1.02213
eqtl-a-ENSG00000074590	ebi-a-GCST90044902	Polycystic ovary syndrome	NUAK1	Simple mode	4	0.0648485	0.126652	0.643946	-0.183389	0.313086	1.067	0.832444	1.36764
eqtl-a-ENSG00000074590	ebi-a-GCST90044902	Polycystic ovary syndrome	NUAK1	Weighted mode	4	-0.125883	0.0913254	0.261886	-0.304881	0.0531144	0.881718	0.737211	1.05455
eqtl-a-ENSG00000074657	ebi-a-GCST90044902	Polycystic ovary syndrome	ZNF532	MR Egger	3	-0.434087	0.410935	0.482562	-1.23952	0.371345	0.647856	0.289524	1.44968
eqtl-a-ENSG00000074657	ebi-a-GCST90044902	Polycystic ovary syndrome	ZNF532	Weighted median	3	0.0175355	0.110697	0.874134	-0.199432	0.234503	1.01769	0.819196	1.26428
eqtl-a-ENSG00000074657	ebi-a-GCST90044902	Polycystic ovary syndrome	ZNF532	Inverse variance weighted	3	0.0505538	0.10701	0.636625	-0.159185	0.260293	1.05185	0.852839	1.29731
eqtl-a-ENSG00000074657	ebi-a-GCST90044902	Polycystic ovary syndrome	ZNF532	Simple mode	3	-0.0251665	0.18239	0.902893	-0.38265	0.332317	0.975148	0.682052	1.39419
eqtl-a-ENSG00000074657	ebi-a-GCST90044902	Polycystic ovary syndrome	ZNF532	Weighted mode	3	-0.0144991	0.127001	0.919535	-0.263422	0.234424	0.985605	0.768418	1.26418
eqtl-a-ENSG00000074660	ebi-a-GCST90044902	Polycystic ovary syndrome	SCARF1	MR Egger	3	0.152827	0.453687	0.793152	-0.7364	1.04205	1.16512	0.478835	2.83503
eqtl-a-ENSG00000074660	ebi-a-GCST90044902	Polycystic ovary syndrome	SCARF1	Weighted median	3	0.0940732	0.116469	0.419259	-0.134207	0.322353	1.09864	0.874409	1.38037
eqtl-a-ENSG00000074660	ebi-a-GCST90044902	Polycystic ovary syndrome	SCARF1	Inverse variance weighted	3	0.0909727	0.108478	0.401677	-0.121644	0.303589	1.09524	0.885464	1.35471
eqtl-a-ENSG00000074660	ebi-a-GCST90044902	Polycystic ovary syndrome	SCARF1	Simple mode	3	0.0343436	0.147607	0.83766	-0.254966	0.323653	1.03494	0.774943	1.38217
eqtl-a-ENSG00000074660	ebi-a-GCST90044902	Polycystic ovary syndrome	SCARF1	Weighted mode	3	0.132679	0.139115	0.440875	-0.139988	0.405345	1.14188	0.869369	1.49982
eqtl-a-ENSG00000074803	ebi-a-GCST90044902	Polycystic ovary syndrome	SLC12A1	MR Egger	4	0.0540171	0.0418377	0.325767	-0.0279848	0.136019	1.0555	0.972403	1.1457
eqtl-a-ENSG00000074803	ebi-a-GCST90044902	Polycystic ovary syndrome	SLC12A1	Weighted median	4	0.0303465	0.0292372	0.299296	-0.0269583	0.0876514	1.03081	0.973402	1.09161
eqtl-a-ENSG00000074803	ebi-a-GCST90044902	Polycystic ovary syndrome	SLC12A1	Inverse variance weighted	4	0.0266254	0.029243	0.362564	-0.0306908	0.0839417	1.02698	0.969775	1.08757
eqtl-a-ENSG00000074803	ebi-a-GCST90044902	Polycystic ovary syndrome	SLC12A1	Simple mode	4	0.029695	0.0611151	0.660327	-0.0900906	0.14948	1.03014	0.913848	1.16123
eqtl-a-ENSG00000074803	ebi-a-GCST90044902	Polycystic ovary syndrome	SLC12A1	Weighted mode	4	0.0308577	0.0316253	0.401161	-0.0311279	0.0928433	1.03134	0.969352	1.09729
eqtl-a-ENSG00000074966	ebi-a-GCST90044902	Polycystic ovary syndrome	TXK	MR Egger	3	1.08298	4.74569	0.857167	-8.21858	10.3845	2.95348	0.0002696	32355.7
eqtl-a-ENSG00000074966	ebi-a-GCST90044902	Polycystic ovary syndrome	TXK	Weighted median	3	0.144375	0.22233	0.516099	-0.291393	0.580142	1.15532	0.747222	1.78629
eqtl-a-ENSG00000074966	ebi-a-GCST90044902	Polycystic ovary syndrome	TXK	Inverse variance weighted	3	0.285004	0.268859	0.28912	-0.241958	0.811968	1.32977	0.785089	2.25234
eqtl-a-ENSG00000074966	ebi-a-GCST90044902	Polycystic ovary syndrome	TXK	Simple mode	3	0.0917391	0.275379	0.770712	-0.448003	0.631481	1.09608	0.638903	1.88039
eqtl-a-ENSG00000074966	ebi-a-GCST90044902	Polycystic ovary syndrome	TXK	Weighted mode	3	0.109726	0.257048	0.711035	-0.394087	0.613539	1.11597	0.674295	1.84696
eqtl-a-ENSG00000075151	ebi-a-GCST90044902	Polycystic ovary syndrome	EIF4G3	MR Egger	4	-0.0925536	0.243996	0.740934	-0.570785	0.385678	0.9116	0.565081	1.47061
eqtl-a-ENSG00000075151	ebi-a-GCST90044902	Polycystic ovary syndrome	EIF4G3	Weighted median	4	-0.0570724	0.120379	0.635424	-0.293015	0.17887	0.944526	0.746011	1.19587
eqtl-a-ENSG00000075151	ebi-a-GCST90044902	Polycystic ovary syndrome	EIF4G3	Inverse variance weighted	4	-0.052265	0.11305	0.643852	-0.273842	0.169312	0.949077	0.760452	1.18449
eqtl-a-ENSG00000075151	ebi-a-GCST90044902	Polycystic ovary syndrome	EIF4G3	Simple mode	4	-0.0535401	0.189132	0.795523	-0.424238	0.317158	0.947868	0.654268	1.37322
eqtl-a-ENSG00000075151	ebi-a-GCST90044902	Polycystic ovary syndrome	EIF4G3	Weighted mode	4	-0.0574334	0.130092	0.688746	-0.312414	0.197547	0.944185	0.731679	1.21841
eqtl-a-ENSG00000075188	ebi-a-GCST90044902	Polycystic ovary syndrome	NUP37	Inverse variance weighted	2	-0.0351334	0.2889	0.903207	-0.601378	0.531111	0.965477	0.548056	1.70082
eqtl-a-ENSG00000075213	ebi-a-GCST90044902	Polycystic ovary syndrome	SEMA3A	MR Egger	3	0.140639	0.197917	0.606693	-0.247277	0.528556	1.15101	0.780924	1.69648
eqtl-a-ENSG00000075213	ebi-a-GCST90044902	Polycystic ovary syndrome	SEMA3A	Weighted median	3	0.0156212	0.103678	0.880236	-0.187588	0.21883	1.01574	0.828956	1.24462
eqtl-a-ENSG00000075213	ebi-a-GCST90044902	Polycystic ovary syndrome	SEMA3A	Inverse variance weighted	3	0.0148013	0.102076	0.884708	-0.185267	0.21487	1.01491	0.830882	1.2397
eqtl-a-ENSG00000075213	ebi-a-GCST90044902	Polycystic ovary syndrome	SEMA3A	Simple mode	3	-0.0991488	0.155484	0.588948	-0.403897	0.205599	0.905608	0.667713	1.22826
eqtl-a-ENSG00000075213	ebi-a-GCST90044902	Polycystic ovary syndrome	SEMA3A	Weighted mode	3	0.0618864	0.118125	0.652613	-0.169638	0.293411	1.06384	0.84397	1.34099
eqtl-a-ENSG00000075223	ebi-a-GCST90044902	Polycystic ovary syndrome	SEMA3C	MR Egger	3	-0.426598	0.120334	0.175029	-0.662453	-0.190743	0.652726	0.515585	0.826345
eqtl-a-ENSG00000075223	ebi-a-GCST90044902	Polycystic ovary syndrome	SEMA3C	Weighted median	3	-0.0653159	0.0811987	0.421168	-0.224465	0.0938335	0.936771	0.798943	1.09838
eqtl-a-ENSG00000075223	ebi-a-GCST90044902	Polycystic ovary syndrome	SEMA3C	Inverse variance weighted	3	0.0280051	0.265938	0.916132	-0.493233	0.549243	1.0284	0.610649	1.73194
eqtl-a-ENSG00000075223	ebi-a-GCST90044902	Polycystic ovary syndrome	SEMA3C	Simple mode	3	-0.0674942	0.0861094	0.515234	-0.236268	0.10128	0.934733	0.789569	1.10659
eqtl-a-ENSG00000075223	ebi-a-GCST90044902	Polycystic ovary syndrome	SEMA3C	Weighted mode	3	-0.064318	0.080629	0.508706	-0.222351	0.0937148	0.937707	0.800634	1.09825
eqtl-a-ENSG00000075234	ebi-a-GCST90044902	Polycystic ovary syndrome	TTC38	MR Egger	4	0.013098	0.0856065	0.892438	-0.154691	0.180887	1.01318	0.85668	1.19828
eqtl-a-ENSG00000075234	ebi-a-GCST90044902	Polycystic ovary syndrome	TTC38	Weighted median	4	-0.0324127	0.0623438	0.603132	-0.154607	0.0897813	0.968107	0.856752	1.09394
eqtl-a-ENSG00000075234	ebi-a-GCST90044902	Polycystic ovary syndrome	TTC38	Inverse variance weighted	4	-0.0511259	0.0605903	0.398783	-0.169883	0.0676312	0.950159	0.843764	1.06997
eqtl-a-ENSG00000075234	ebi-a-GCST90044902	Polycystic ovary syndrome	TTC38	Simple mode	4	-0.117078	0.1502	0.492537	-0.411471	0.177314	0.889515	0.662675	1.19401
eqtl-a-ENSG00000075234	ebi-a-GCST90044902	Polycystic ovary syndrome	TTC38	Weighted mode	4	-0.0230151	0.0715601	0.768848	-0.163273	0.117243	0.977248	0.849359	1.12439
eqtl-a-ENSG00000075240	ebi-a-GCST90044902	Polycystic ovary syndrome	GRAMD4	MR Egger	3	0.195126	0.16585	0.448482	-0.12994	0.520191	1.21546	0.878148	1.68235
eqtl-a-ENSG00000075240	ebi-a-GCST90044902	Polycystic ovary syndrome	GRAMD4	Weighted median	3	0.115306	0.0670192	0.085344	-0.016052	0.246663	1.12222	0.984076	1.27975
eqtl-a-ENSG00000075240	ebi-a-GCST90044902	Polycystic ovary syndrome	GRAMD4	Inverse variance weighted	3	0.0983344	0.0625524	0.115943	-0.0242683	0.220937	1.10333	0.976024	1.24725
eqtl-a-ENSG00000075240	ebi-a-GCST90044902	Polycystic ovary syndrome	GRAMD4	Simple mode	3	0.118156	0.0922374	0.328663	-0.0626293	0.298941	1.12542	0.939292	1.34843
eqtl-a-ENSG00000075240	ebi-a-GCST90044902	Polycystic ovary syndrome	GRAMD4	Weighted mode	3	0.116157	0.0702288	0.239952	-0.0214909	0.253806	1.12317	0.978738	1.28892
eqtl-a-ENSG00000075399	ebi-a-GCST90044902	Polycystic ovary syndrome	VPS9D1	MR Egger	5	0.0510498	0.0735847	0.537727	-0.0931762	0.195276	1.05238	0.911033	1.21565
eqtl-a-ENSG00000075399	ebi-a-GCST90044902	Polycystic ovary syndrome	VPS9D1	Weighted median	5	0.0632872	0.0552011	0.251594	-0.0449069	0.171481	1.06533	0.956087	1.18706
eqtl-a-ENSG00000075399	ebi-a-GCST90044902	Polycystic ovary syndrome	VPS9D1	Inverse variance weighted	5	0.0650992	0.0527645	0.217289	-0.0383192	0.168518	1.06726	0.962406	1.18355
eqtl-a-ENSG00000075399	ebi-a-GCST90044902	Polycystic ovary syndrome	VPS9D1	Simple mode	5	0.0900729	0.148559	0.577035	-0.201103	0.381249	1.09425	0.817828	1.46411
eqtl-a-ENSG00000075399	ebi-a-GCST90044902	Polycystic ovary syndrome	VPS9D1	Weighted mode	5	0.0619782	0.0583315	0.347893	-0.0523515	0.176308	1.06394	0.948995	1.19281
eqtl-a-ENSG00000075413	ebi-a-GCST90044902	Polycystic ovary syndrome	MARK3	MR Egger	6	-0.068912	0.0953295	0.50976	-0.255758	0.117934	0.933409	0.774329	1.12517
eqtl-a-ENSG00000075413	ebi-a-GCST90044902	Polycystic ovary syndrome	MARK3	Weighted median	6	-0.0187617	0.0583677	0.747877	-0.133162	0.0956391	0.981413	0.875323	1.10036
eqtl-a-ENSG00000075413	ebi-a-GCST90044902	Polycystic ovary syndrome	MARK3	Inverse variance weighted	6	-0.0052993	0.0544849	0.922519	-0.11209	0.101491	0.994715	0.893964	1.10682
eqtl-a-ENSG00000075413	ebi-a-GCST90044902	Polycystic ovary syndrome	MARK3	Simple mode	6	-0.0024443	0.106831	0.982631	-0.211834	0.206945	0.997559	0.809099	1.22992
eqtl-a-ENSG00000075413	ebi-a-GCST90044902	Polycystic ovary syndrome	MARK3	Weighted mode	6	-0.0173516	0.0622973	0.791759	-0.139454	0.104751	0.982798	0.869833	1.11043
eqtl-a-ENSG00000075415	ebi-a-GCST90044902	Polycystic ovary syndrome	SLC25A3	MR Egger	3	0.0796754	0.127222	0.643803	-0.16968	0.329031	1.08294	0.843935	1.38962
eqtl-a-ENSG00000075415	ebi-a-GCST90044902	Polycystic ovary syndrome	SLC25A3	Weighted median	3	-0.0045225	0.0843288	0.95723	-0.169807	0.160762	0.995488	0.843828	1.17441
eqtl-a-ENSG00000075415	ebi-a-GCST90044902	Polycystic ovary syndrome	SLC25A3	Inverse variance weighted	3	-0.0367564	0.129744	0.776947	-0.291055	0.217542	0.963911	0.747475	1.24302
eqtl-a-ENSG00000075415	ebi-a-GCST90044902	Polycystic ovary syndrome	SLC25A3	Simple mode	3	-0.0747503	0.226665	0.772901	-0.519014	0.369513	0.927975	0.595107	1.44703
eqtl-a-ENSG00000075415	ebi-a-GCST90044902	Polycystic ovary syndrome	SLC25A3	Weighted mode	3	0.00808349	0.0818622	0.930346	-0.152366	0.168533	1.00812	0.858674	1.18357
eqtl-a-ENSG00000075420	ebi-a-GCST90044902	Polycystic ovary syndrome	FNDC3B	MR Egger	4	0.0120263	0.122721	0.930871	-0.228507	0.25256	1.0121	0.79572	1.28732
eqtl-a-ENSG00000075420	ebi-a-GCST90044902	Polycystic ovary syndrome	FNDC3B	Weighted median	4	0.0641295	0.0903479	0.477824	-0.112952	0.241211	1.06623	0.893193	1.27279
eqtl-a-ENSG00000075420	ebi-a-GCST90044902	Polycystic ovary syndrome	FNDC3B	Inverse variance weighted	4	0.0783005	0.0836291	0.349127	-0.0856125	0.242214	1.08145	0.91795	1.27407
eqtl-a-ENSG00000075420	ebi-a-GCST90044902	Polycystic ovary syndrome	FNDC3B	Simple mode	4	0.324099	0.165478	0.145055	-0.0002375	0.648436	1.38278	0.999762	1.91255
eqtl-a-ENSG00000075420	ebi-a-GCST90044902	Polycystic ovary syndrome	FNDC3B	Weighted mode	4	0.0335547	0.0960699	0.749962	-0.154742	0.221852	1.03412	0.856636	1.24839
eqtl-a-ENSG00000075618	ebi-a-GCST90044902	Polycystic ovary syndrome	FSCN1	MR Egger	8	-0.0482358	0.113283	0.685106	-0.270271	0.1738	0.952909	0.763172	1.18982
eqtl-a-ENSG00000075618	ebi-a-GCST90044902	Polycystic ovary syndrome	FSCN1	Weighted median	8	-0.0089481	0.0751231	0.905186	-0.156189	0.138293	0.991092	0.855397	1.14831
eqtl-a-ENSG00000075618	ebi-a-GCST90044902	Polycystic ovary syndrome	FSCN1	Inverse variance weighted	8	0.030431	0.0797119	0.702637	-0.125804	0.186666	1.0309	0.881787	1.20522
eqtl-a-ENSG00000075618	ebi-a-GCST90044902	Polycystic ovary syndrome	FSCN1	Simple mode	8	0.176398	0.162067	0.312456	-0.141254	0.494049	1.19291	0.868269	1.63894
eqtl-a-ENSG00000075618	ebi-a-GCST90044902	Polycystic ovary syndrome	FSCN1	Weighted mode	8	-0.0151642	0.080688	0.856259	-0.173313	0.142984	0.98495	0.840875	1.15371
eqtl-a-ENSG00000075884	ebi-a-GCST90044902	Polycystic ovary syndrome	ARHGAP15	MR Egger	8	0.00970706	0.0869608	0.914761	-0.160736	0.18015	1.00975	0.851517	1.1974
eqtl-a-ENSG00000075884	ebi-a-GCST90044902	Polycystic ovary syndrome	ARHGAP15	Weighted median	8	-0.0075931	0.054293	0.888776	-0.114007	0.0988211	0.992436	0.892251	1.10387
eqtl-a-ENSG00000075884	ebi-a-GCST90044902	Polycystic ovary syndrome	ARHGAP15	Inverse variance weighted	8	0.0335993	0.0594703	0.57209	-0.0829624	0.150161	1.03417	0.920386	1.16202
eqtl-a-ENSG00000075884	ebi-a-GCST90044902	Polycystic ovary syndrome	ARHGAP15	Simple mode	8	0.178587	0.127082	0.202727	-0.070493	0.427668	1.19553	0.931934	1.53368
eqtl-a-ENSG00000075884	ebi-a-GCST90044902	Polycystic ovary syndrome	ARHGAP15	Weighted mode	8	0.0034618	0.0569849	0.953257	-0.108229	0.115152	1.00347	0.897422	1.12204
eqtl-a-ENSG00000075945	ebi-a-GCST90044902	Polycystic ovary syndrome	KIFAP3	MR Egger	3	0.0263372	0.276874	0.939624	-0.516335	0.56901	1.02669	0.596703	1.76652
eqtl-a-ENSG00000075945	ebi-a-GCST90044902	Polycystic ovary syndrome	KIFAP3	Weighted median	3	0.153762	0.147728	0.297948	-0.135785	0.443309	1.16621	0.87303	1.55785
eqtl-a-ENSG00000075945	ebi-a-GCST90044902	Polycystic ovary syndrome	KIFAP3	Inverse variance weighted	3	0.178207	0.133654	0.182419	-0.0837549	0.440168	1.19507	0.919657	1.55297
eqtl-a-ENSG00000075945	ebi-a-GCST90044902	Polycystic ovary syndrome	KIFAP3	Simple mode	3	0.0995128	0.196327	0.662604	-0.285289	0.484314	1.10463	0.751797	1.62306
eqtl-a-ENSG00000075945	ebi-a-GCST90044902	Polycystic ovary syndrome	KIFAP3	Weighted mode	3	0.146844	0.165504	0.46855	-0.177543	0.471231	1.15817	0.837325	1.60196
eqtl-a-ENSG00000075975	ebi-a-GCST90044902	Polycystic ovary syndrome	MKRN2	MR Egger	4	0.0915647	0.193662	0.682926	-0.288013	0.471142	1.09589	0.749752	1.60182
eqtl-a-ENSG00000075975	ebi-a-GCST90044902	Polycystic ovary syndrome	MKRN2	Weighted median	4	0.0990409	0.0691685	0.152178	-0.0365293	0.234611	1.10411	0.96413	1.26442
eqtl-a-ENSG00000075975	ebi-a-GCST90044902	Polycystic ovary syndrome	MKRN2	Inverse variance weighted	4	0.0615466	0.0822584	0.454333	-0.0996798	0.222773	1.06348	0.905127	1.24954
eqtl-a-ENSG00000075975	ebi-a-GCST90044902	Polycystic ovary syndrome	MKRN2	Simple mode	4	0.0536334	0.150556	0.745244	-0.241456	0.348723	1.0551	0.785483	1.41726
eqtl-a-ENSG00000075975	ebi-a-GCST90044902	Polycystic ovary syndrome	MKRN2	Weighted mode	4	0.127445	0.0755179	0.190069	-0.0205697	0.27546	1.13592	0.97964	1.31714
eqtl-a-ENSG00000076003	ebi-a-GCST90044902	Polycystic ovary syndrome	MCM6	MR Egger	3	-0.613193	0.99557	0.648558	-2.56451	1.33812	0.541619	0.0769569	3.81189
eqtl-a-ENSG00000076003	ebi-a-GCST90044902	Polycystic ovary syndrome	MCM6	Weighted median	3	-0.127664	0.0666399	0.0553987	-0.258279	0.00294971	0.880149	0.77238	1.00295
eqtl-a-ENSG00000076003	ebi-a-GCST90044902	Polycystic ovary syndrome	MCM6	Inverse variance weighted	3	-0.11036	0.0637757	0.0835515	-0.23536	0.0146403	0.895512	0.790286	1.01475
eqtl-a-ENSG00000076003	ebi-a-GCST90044902	Polycystic ovary syndrome	MCM6	Simple mode	3	-0.131397	0.0994967	0.317492	-0.326411	0.063616	0.876869	0.721509	1.06568
eqtl-a-ENSG00000076003	ebi-a-GCST90044902	Polycystic ovary syndrome	MCM6	Weighted mode	3	-0.128222	0.0656493	0.190034	-0.256894	0.00045092	0.879658	0.77345	1.00045
eqtl-a-ENSG00000076067	ebi-a-GCST90044902	Polycystic ovary syndrome	RBMS2	MR Egger	7	-0.0340984	0.149576	0.828701	-0.327267	0.25907	0.966476	0.720891	1.29572
eqtl-a-ENSG00000076067	ebi-a-GCST90044902	Polycystic ovary syndrome	RBMS2	Weighted median	7	0.00791833	0.0569356	0.889391	-0.103675	0.119512	1.00795	0.901518	1.12695
eqtl-a-ENSG00000076067	ebi-a-GCST90044902	Polycystic ovary syndrome	RBMS2	Inverse variance weighted	7	0.0115041	0.0467702	0.805704	-0.0801654	0.103174	1.01157	0.922964	1.10868
eqtl-a-ENSG00000076067	ebi-a-GCST90044902	Polycystic ovary syndrome	RBMS2	Simple mode	7	0.0230081	0.0920896	0.811042	-0.157488	0.203504	1.02327	0.854287	1.22569
eqtl-a-ENSG00000076067	ebi-a-GCST90044902	Polycystic ovary syndrome	RBMS2	Weighted mode	7	0.00505097	0.0632626	0.93896	-0.118944	0.129046	1.00506	0.887858	1.13774
eqtl-a-ENSG00000076248	ebi-a-GCST90044902	Polycystic ovary syndrome	UNG	MR Egger	4	-0.139773	0.194679	0.547318	-0.521344	0.241799	0.869556	0.593722	1.27354
eqtl-a-ENSG00000076248	ebi-a-GCST90044902	Polycystic ovary syndrome	UNG	Weighted median	4	0.00030228	0.0659161	0.996341	-0.128893	0.129498	1.0003	0.879068	1.13826
eqtl-a-ENSG00000076248	ebi-a-GCST90044902	Polycystic ovary syndrome	UNG	Inverse variance weighted	4	0.0113863	0.0811103	0.888359	-0.14759	0.170362	1.01145	0.862785	1.18573
eqtl-a-ENSG00000076248	ebi-a-GCST90044902	Polycystic ovary syndrome	UNG	Simple mode	4	-0.006371	0.094604	0.950545	-0.191795	0.179053	0.993649	0.825476	1.19608
eqtl-a-ENSG00000076248	ebi-a-GCST90044902	Polycystic ovary syndrome	UNG	Weighted mode	4	-0.0022881	0.0712591	0.976402	-0.141956	0.13738	0.997715	0.867659	1.14726
eqtl-a-ENSG00000076258	ebi-a-GCST90044902	Polycystic ovary syndrome	FMO4	MR Egger	3	0.0419633	0.191357	0.862569	-0.333096	0.417022	1.04286	0.716702	1.51744
eqtl-a-ENSG00000076258	ebi-a-GCST90044902	Polycystic ovary syndrome	FMO4	Weighted median	3	0.10296	0.0831508	0.215632	-0.060016	0.265935	1.10845	0.941749	1.30465
eqtl-a-ENSG00000076258	ebi-a-GCST90044902	Polycystic ovary syndrome	FMO4	Inverse variance weighted	3	0.0712992	0.0783392	0.362752	-0.0822456	0.224844	1.0739	0.921046	1.25213
eqtl-a-ENSG00000076258	ebi-a-GCST90044902	Polycystic ovary syndrome	FMO4	Simple mode	3	0.0971975	0.137389	0.552608	-0.172086	0.366481	1.10208	0.841907	1.44265
eqtl-a-ENSG00000076258	ebi-a-GCST90044902	Polycystic ovary syndrome	FMO4	Weighted mode	3	0.10633	0.0904504	0.360762	-0.0709526	0.283613	1.11219	0.931506	1.32792
eqtl-a-ENSG00000076554	ebi-a-GCST90044902	Polycystic ovary syndrome	TPD52	MR Egger	5	-0.250563	0.124287	0.137184	-0.494165	-0.0069612	0.778362	0.61008	0.993063
eqtl-a-ENSG00000076554	ebi-a-GCST90044902	Polycystic ovary syndrome	TPD52	Weighted median	5	-0.208154	0.0602571	0.00055147	-0.326258	-0.0900496	0.812082	0.721619	0.913886
eqtl-a-ENSG00000076554	ebi-a-GCST90044902	Polycystic ovary syndrome	TPD52	Inverse variance weighted	5	-0.191733	0.0585518	0.00105818	-0.306494	-0.0769712	0.825527	0.736023	0.925916
eqtl-a-ENSG00000076554	ebi-a-GCST90044902	Polycystic ovary syndrome	TPD52	Simple mode	5	-0.176148	0.0983548	0.147789	-0.368923	0.0166278	0.838494	0.691479	1.01677
eqtl-a-ENSG00000076554	ebi-a-GCST90044902	Polycystic ovary syndrome	TPD52	Weighted mode	5	-0.208342	0.0631358	0.0299362	-0.332088	-0.0845959	0.811929	0.717424	0.918884
eqtl-a-ENSG00000076555	ebi-a-GCST90044902	Polycystic ovary syndrome	ACACB	MR Egger	3	0.159373	0.413909	0.766012	-0.651888	0.970634	1.17278	0.521061	2.63962
eqtl-a-ENSG00000076555	ebi-a-GCST90044902	Polycystic ovary syndrome	ACACB	Weighted median	3	0.231882	0.201587	0.250028	-0.163229	0.626992	1.26097	0.849397	1.87197
eqtl-a-ENSG00000076555	ebi-a-GCST90044902	Polycystic ovary syndrome	ACACB	Inverse variance weighted	3	0.149199	0.176145	0.396982	-0.196046	0.494443	1.1609	0.821975	1.63959
eqtl-a-ENSG00000076555	ebi-a-GCST90044902	Polycystic ovary syndrome	ACACB	Simple mode	3	0.235489	0.26591	0.469263	-0.285695	0.756673	1.26553	0.751492	2.13117
eqtl-a-ENSG00000076555	ebi-a-GCST90044902	Polycystic ovary syndrome	ACACB	Weighted mode	3	0.244111	0.214619	0.373276	-0.176542	0.664765	1.27649	0.838164	1.94403
eqtl-a-ENSG00000076650	ebi-a-GCST90044902	Polycystic ovary syndrome	GPATCH1	MR Egger	3	0.112238	0.445184	0.842775	-0.760323	0.984798	1.11878	0.467515	2.67727
eqtl-a-ENSG00000076650	ebi-a-GCST90044902	Polycystic ovary syndrome	GPATCH1	Weighted median	3	-0.0501633	0.0607454	0.40892	-0.169224	0.0688976	0.951074	0.84432	1.07133
eqtl-a-ENSG00000076650	ebi-a-GCST90044902	Polycystic ovary syndrome	GPATCH1	Inverse variance weighted	3	-0.0526889	0.0591863	0.373347	-0.168694	0.0633162	0.948675	0.844767	1.06536
eqtl-a-ENSG00000076650	ebi-a-GCST90044902	Polycystic ovary syndrome	GPATCH1	Simple mode	3	-0.0593499	0.0772406	0.522591	-0.210741	0.0920416	0.942377	0.809983	1.09641
eqtl-a-ENSG00000076650	ebi-a-GCST90044902	Polycystic ovary syndrome	GPATCH1	Weighted mode	3	-0.0464904	0.0703203	0.576506	-0.184318	0.0913375	0.954574	0.831671	1.09564
eqtl-a-ENSG00000076662	ebi-a-GCST90044902	Polycystic ovary syndrome	ICAM3	MR Egger	3	-0.0352561	0.177722	0.875327	-0.383592	0.313079	0.965358	0.68141	1.36763
eqtl-a-ENSG00000076662	ebi-a-GCST90044902	Polycystic ovary syndrome	ICAM3	Weighted median	3	-0.0413652	0.0578413	0.474516	-0.154734	0.0720038	0.959479	0.856643	1.07466
eqtl-a-ENSG00000076662	ebi-a-GCST90044902	Polycystic ovary syndrome	ICAM3	Inverse variance weighted	3	-0.0328104	0.0729599	0.652924	-0.175812	0.110191	0.967722	0.838776	1.11649
eqtl-a-ENSG00000076662	ebi-a-GCST90044902	Polycystic ovary syndrome	ICAM3	Simple mode	3	-0.120771	0.113969	0.400354	-0.344149	0.102608	0.886237	0.708823	1.10806
eqtl-a-ENSG00000076662	ebi-a-GCST90044902	Polycystic ovary syndrome	ICAM3	Weighted mode	3	-0.0444712	0.0564863	0.513594	-0.155184	0.066242	0.956503	0.856257	1.06849
eqtl-a-ENSG00000076685	ebi-a-GCST90044902	Polycystic ovary syndrome	NT5C2	MR Egger	5	-0.0442546	0.119953	0.736678	-0.279363	0.190854	0.95671	0.756266	1.21028
eqtl-a-ENSG00000076685	ebi-a-GCST90044902	Polycystic ovary syndrome	NT5C2	Weighted median	5	-0.0828312	0.0661249	0.210334	-0.212436	0.0467736	0.920507	0.808612	1.04788
eqtl-a-ENSG00000076685	ebi-a-GCST90044902	Polycystic ovary syndrome	NT5C2	Inverse variance weighted	5	-0.125112	0.0740314	0.0910312	-0.270213	0.0199897	0.882398	0.763217	1.02019
[truncated: 22,076 more rows]
