# Supplementary material for: Unveiling the molecular landscape of PCOS: identifying hub genes and causal relationships through bioinformatics and Mendelian randomization
Source: Front Endocrinol (Lausanne). 2024 Dec 13;15:1431200. doi: 10.3389/fendo.2024.1431200 (PMC11671271; doi:10.3389/fendo.2024.1431200)
Supplement: Supplementary file 8 [file Table8.xlsx]

## Sheet: Sheet1
Table S8. Heterogeneity test
id.exposure	id.outcome	outcome	exposure	method	Q	Q_df	Q_pval
eqtl-a-ENSG00000000938	ebi-a-GCST90044902	Polycystic ovary syndrome	FGR	MR Egger	8.78496	7	0.268466
eqtl-a-ENSG00000000938	ebi-a-GCST90044902	Polycystic ovary syndrome	FGR	Inverse variance weighted	9.07516	8	0.335995
eqtl-a-ENSG00000000971	ebi-a-GCST90044902	Polycystic ovary syndrome	CFH	MR Egger	0.248549	1	0.618099
eqtl-a-ENSG00000000971	ebi-a-GCST90044902	Polycystic ovary syndrome	CFH	Inverse variance weighted	6.98306	2	0.0304543
eqtl-a-ENSG00000001084	ebi-a-GCST90044902	Polycystic ovary syndrome	GCLC	MR Egger	0.211855	1	0.645318
eqtl-a-ENSG00000001084	ebi-a-GCST90044902	Polycystic ovary syndrome	GCLC	Inverse variance weighted	0.217597	2	0.896911
eqtl-a-ENSG00000001561	ebi-a-GCST90044902	Polycystic ovary syndrome	ENPP4	MR Egger	3.0889	1	0.0788279
eqtl-a-ENSG00000001561	ebi-a-GCST90044902	Polycystic ovary syndrome	ENPP4	Inverse variance weighted	4.16627	2	0.124539
eqtl-a-ENSG00000002549	ebi-a-GCST90044902	Polycystic ovary syndrome	LAP3	MR Egger	17.5675	5	0.00354026
eqtl-a-ENSG00000002549	ebi-a-GCST90044902	Polycystic ovary syndrome	LAP3	Inverse variance weighted	21.5693	6	0.0014488
eqtl-a-ENSG00000002726	ebi-a-GCST90044902	Polycystic ovary syndrome	AOC1	MR Egger	0.348955	3	0.950573
eqtl-a-ENSG00000002726	ebi-a-GCST90044902	Polycystic ovary syndrome	AOC1	Inverse variance weighted	0.910086	4	0.923109
eqtl-a-ENSG00000002822	ebi-a-GCST90044902	Polycystic ovary syndrome	MAD1L1	MR Egger	1.34969	3	0.717368
eqtl-a-ENSG00000002822	ebi-a-GCST90044902	Polycystic ovary syndrome	MAD1L1	Inverse variance weighted	1.40724	4	0.842936
eqtl-a-ENSG00000002919	ebi-a-GCST90044902	Polycystic ovary syndrome	SNX11	MR Egger	8.66912	3	0.0340295
eqtl-a-ENSG00000002919	ebi-a-GCST90044902	Polycystic ovary syndrome	SNX11	Inverse variance weighted	8.82204	4	0.0657049
eqtl-a-ENSG00000002933	ebi-a-GCST90044902	Polycystic ovary syndrome	TMEM176A	MR Egger	2.15797	6	0.904612
eqtl-a-ENSG00000002933	ebi-a-GCST90044902	Polycystic ovary syndrome	TMEM176A	Inverse variance weighted	15.3553	7	0.0317052
eqtl-a-ENSG00000003056	ebi-a-GCST90044902	Polycystic ovary syndrome	M6PR	MR Egger	0.0136762	1	0.906903
eqtl-a-ENSG00000003056	ebi-a-GCST90044902	Polycystic ovary syndrome	M6PR	Inverse variance weighted	1.6661	2	0.434721
eqtl-a-ENSG00000003137	ebi-a-GCST90044902	Polycystic ovary syndrome	CYP26B1	MR Egger	11.9232	2	0.00257578
eqtl-a-ENSG00000003137	ebi-a-GCST90044902	Polycystic ovary syndrome	CYP26B1	Inverse variance weighted	12.3047	3	0.00640908
eqtl-a-ENSG00000003249	ebi-a-GCST90044902	Polycystic ovary syndrome	DBNDD1	MR Egger	0.0137143	1	0.906775
eqtl-a-ENSG00000003249	ebi-a-GCST90044902	Polycystic ovary syndrome	DBNDD1	Inverse variance weighted	1.7339	2	0.420232
eqtl-a-ENSG00000003393	ebi-a-GCST90044902	Polycystic ovary syndrome	ALS2	MR Egger	1.18772	4	0.880116
eqtl-a-ENSG00000003393	ebi-a-GCST90044902	Polycystic ovary syndrome	ALS2	Inverse variance weighted	1.75569	5	0.881811
eqtl-a-ENSG00000003402	ebi-a-GCST90044902	Polycystic ovary syndrome	CFLAR	MR Egger	0.00550945	1	0.940831
eqtl-a-ENSG00000003402	ebi-a-GCST90044902	Polycystic ovary syndrome	CFLAR	Inverse variance weighted	0.0265057	2	0.986835
eqtl-a-ENSG00000003436	ebi-a-GCST90044902	Polycystic ovary syndrome	TFPI	MR Egger	0.0461348	1	0.829931
eqtl-a-ENSG00000003436	ebi-a-GCST90044902	Polycystic ovary syndrome	TFPI	Inverse variance weighted	0.0469222	2	0.976812
eqtl-a-ENSG00000004059	ebi-a-GCST90044902	Polycystic ovary syndrome	ARF5	MR Egger	0.574282	1	0.448562
eqtl-a-ENSG00000004059	ebi-a-GCST90044902	Polycystic ovary syndrome	ARF5	Inverse variance weighted	0.599342	2	0.741062
eqtl-a-ENSG00000004468	ebi-a-GCST90044902	Polycystic ovary syndrome	CD38	MR Egger	6.01837	2	0.0493318
eqtl-a-ENSG00000004468	ebi-a-GCST90044902	Polycystic ovary syndrome	CD38	Inverse variance weighted	6.34351	3	0.0960426
eqtl-a-ENSG00000004534	ebi-a-GCST90044902	Polycystic ovary syndrome	RBM6	MR Egger	0.509988	2	0.774921
eqtl-a-ENSG00000004534	ebi-a-GCST90044902	Polycystic ovary syndrome	RBM6	Inverse variance weighted	1.53535	3	0.674137
eqtl-a-ENSG00000004777	ebi-a-GCST90044902	Polycystic ovary syndrome	ARHGAP33	MR Egger	1.90482	1	0.16754
eqtl-a-ENSG00000004777	ebi-a-GCST90044902	Polycystic ovary syndrome	ARHGAP33	Inverse variance weighted	4.44606	2	0.10828
eqtl-a-ENSG00000004799	ebi-a-GCST90044902	Polycystic ovary syndrome	PDK4	MR Egger	0.897178	2	0.638529
eqtl-a-ENSG00000004799	ebi-a-GCST90044902	Polycystic ovary syndrome	PDK4	Inverse variance weighted	1.70548	3	0.635715
eqtl-a-ENSG00000004809	ebi-a-GCST90044902	Polycystic ovary syndrome	SLC22A16	MR Egger	0.579794	1	0.446393
eqtl-a-ENSG00000004809	ebi-a-GCST90044902	Polycystic ovary syndrome	SLC22A16	Inverse variance weighted	1.23416	2	0.539518
eqtl-a-ENSG00000004864	ebi-a-GCST90044902	Polycystic ovary syndrome	SLC25A13	Inverse variance weighted	0.26754	1	0.604987
eqtl-a-ENSG00000004866	ebi-a-GCST90044902	Polycystic ovary syndrome	ST7	MR Egger	0.162487	1	0.686877
eqtl-a-ENSG00000004866	ebi-a-GCST90044902	Polycystic ovary syndrome	ST7	Inverse variance weighted	2.98681	2	0.224606
eqtl-a-ENSG00000004939	ebi-a-GCST90044902	Polycystic ovary syndrome	SLC4A1	MR Egger	8.63021	6	0.195467
eqtl-a-ENSG00000004939	ebi-a-GCST90044902	Polycystic ovary syndrome	SLC4A1	Inverse variance weighted	8.6304	7	0.280292
eqtl-a-ENSG00000005020	ebi-a-GCST90044902	Polycystic ovary syndrome	SKAP2	MR Egger	11.4277	9	0.247524
eqtl-a-ENSG00000005020	ebi-a-GCST90044902	Polycystic ovary syndrome	SKAP2	Inverse variance weighted	12.1654	10	0.274141
eqtl-a-ENSG00000005075	ebi-a-GCST90044902	Polycystic ovary syndrome	POLR2J	MR Egger	1.08941	2	0.580014
eqtl-a-ENSG00000005075	ebi-a-GCST90044902	Polycystic ovary syndrome	POLR2J	Inverse variance weighted	1.23888	3	0.743695
eqtl-a-ENSG00000005102	ebi-a-GCST90044902	Polycystic ovary syndrome	MEOX1	MR Egger	2.38555	2	0.303378
eqtl-a-ENSG00000005102	ebi-a-GCST90044902	Polycystic ovary syndrome	MEOX1	Inverse variance weighted	2.60751	3	0.456174
eqtl-a-ENSG00000005156	ebi-a-GCST90044902	Polycystic ovary syndrome	LIG3	MR Egger	3.12815	2	0.209281
eqtl-a-ENSG00000005156	ebi-a-GCST90044902	Polycystic ovary syndrome	LIG3	Inverse variance weighted	6.55273	3	0.087606
eqtl-a-ENSG00000005175	ebi-a-GCST90044902	Polycystic ovary syndrome	RPAP3	MR Egger	0.394686	1	0.529846
eqtl-a-ENSG00000005175	ebi-a-GCST90044902	Polycystic ovary syndrome	RPAP3	Inverse variance weighted	1.19135	2	0.551189
eqtl-a-ENSG00000005238	ebi-a-GCST90044902	Polycystic ovary syndrome	ATOSB	Inverse variance weighted	1.89195	1	0.168982
eqtl-a-ENSG00000005249	ebi-a-GCST90044902	Polycystic ovary syndrome	PRKAR2B	MR Egger	0.626289	3	0.890389
eqtl-a-ENSG00000005249	ebi-a-GCST90044902	Polycystic ovary syndrome	PRKAR2B	Inverse variance weighted	2.54674	4	0.636287
eqtl-a-ENSG00000005302	ebi-a-GCST90044902	Polycystic ovary syndrome	MSL3	Inverse variance weighted	0.00131728	1	0.971048
eqtl-a-ENSG00000005379	ebi-a-GCST90044902	Polycystic ovary syndrome	TSPOAP1	MR Egger	4.98048	2	0.08289
eqtl-a-ENSG00000005379	ebi-a-GCST90044902	Polycystic ovary syndrome	TSPOAP1	Inverse variance weighted	10.6298	3	0.0139056
eqtl-a-ENSG00000005381	ebi-a-GCST90044902	Polycystic ovary syndrome	MPO	MR Egger	9.56464	6	0.144224
eqtl-a-ENSG00000005381	ebi-a-GCST90044902	Polycystic ovary syndrome	MPO	Inverse variance weighted	10.3498	7	0.169601
eqtl-a-ENSG00000005471	ebi-a-GCST90044902	Polycystic ovary syndrome	ABCB4	MR Egger	1.36925	1	0.241941
eqtl-a-ENSG00000005471	ebi-a-GCST90044902	Polycystic ovary syndrome	ABCB4	Inverse variance weighted	1.36933	2	0.50426
eqtl-a-ENSG00000005513	ebi-a-GCST90044902	Polycystic ovary syndrome	SOX8	MR Egger	0.455677	1	0.499651
eqtl-a-ENSG00000005513	ebi-a-GCST90044902	Polycystic ovary syndrome	SOX8	Inverse variance weighted	0.575986	2	0.749767
eqtl-a-ENSG00000005844	ebi-a-GCST90044902	Polycystic ovary syndrome	ITGAL	Inverse variance weighted	0.0527738	1	0.818305
eqtl-a-ENSG00000005961	ebi-a-GCST90044902	Polycystic ovary syndrome	ITGA2B	MR Egger	17.1249	11	0.104234
eqtl-a-ENSG00000005961	ebi-a-GCST90044902	Polycystic ovary syndrome	ITGA2B	Inverse variance weighted	21.5415	12	0.042992
eqtl-a-ENSG00000006007	ebi-a-GCST90044902	Polycystic ovary syndrome	GDE1	MR Egger	1.55662	5	0.906445
eqtl-a-ENSG00000006007	ebi-a-GCST90044902	Polycystic ovary syndrome	GDE1	Inverse variance weighted	2.11024	6	0.909285
eqtl-a-ENSG00000006015	ebi-a-GCST90044902	Polycystic ovary syndrome	REX1BD	MR Egger	0.0724566	1	0.787793
eqtl-a-ENSG00000006015	ebi-a-GCST90044902	Polycystic ovary syndrome	REX1BD	Inverse variance weighted	0.0768414	2	0.962308
eqtl-a-ENSG00000006282	ebi-a-GCST90044902	Polycystic ovary syndrome	SPATA20	MR Egger	4.44678	5	0.487035
eqtl-a-ENSG00000006282	ebi-a-GCST90044902	Polycystic ovary syndrome	SPATA20	Inverse variance weighted	5.66554	6	0.461679
eqtl-a-ENSG00000006530	ebi-a-GCST90044902	Polycystic ovary syndrome	AGK	MR Egger	0.345459	1	0.556695
eqtl-a-ENSG00000006530	ebi-a-GCST90044902	Polycystic ovary syndrome	AGK	Inverse variance weighted	0.545828	2	0.761158
eqtl-a-ENSG00000006534	ebi-a-GCST90044902	Polycystic ovary syndrome	ALDH3B1	MR Egger	0.223302	3	0.973743
eqtl-a-ENSG00000006534	ebi-a-GCST90044902	Polycystic ovary syndrome	ALDH3B1	Inverse variance weighted	4.87202	4	0.300682
eqtl-a-ENSG00000006607	ebi-a-GCST90044902	Polycystic ovary syndrome	FARP2	MR Egger	0.258869	1	0.610898
eqtl-a-ENSG00000006607	ebi-a-GCST90044902	Polycystic ovary syndrome	FARP2	Inverse variance weighted	0.598072	2	0.741533
eqtl-a-ENSG00000006625	ebi-a-GCST90044902	Polycystic ovary syndrome	GGCT	Inverse variance weighted	0.716801	1	0.397195
eqtl-a-ENSG00000006638	ebi-a-GCST90044902	Polycystic ovary syndrome	TBXA2R	MR Egger	0.00173336	1	0.966791
eqtl-a-ENSG00000006638	ebi-a-GCST90044902	Polycystic ovary syndrome	TBXA2R	Inverse variance weighted	0.298369	2	0.86141
eqtl-a-ENSG00000006652	ebi-a-GCST90044902	Polycystic ovary syndrome	IFRD1	MR Egger	2.73569	5	0.740655
eqtl-a-ENSG00000006652	ebi-a-GCST90044902	Polycystic ovary syndrome	IFRD1	Inverse variance weighted	3.05204	6	0.802288
eqtl-a-ENSG00000006715	ebi-a-GCST90044902	Polycystic ovary syndrome	VPS41	MR Egger	0.0367014	1	0.848074
eqtl-a-ENSG00000006715	ebi-a-GCST90044902	Polycystic ovary syndrome	VPS41	Inverse variance weighted	6.24758	2	0.04399
eqtl-a-ENSG00000006744	ebi-a-GCST90044902	Polycystic ovary syndrome	ELAC2	MR Egger	0.506848	1	0.476507
eqtl-a-ENSG00000006744	ebi-a-GCST90044902	Polycystic ovary syndrome	ELAC2	Inverse variance weighted	0.599955	2	0.740835
eqtl-a-ENSG00000007047	ebi-a-GCST90044902	Polycystic ovary syndrome	MARK4	MR Egger	3.02028	2	0.220879
eqtl-a-ENSG00000007047	ebi-a-GCST90044902	Polycystic ovary syndrome	MARK4	Inverse variance weighted	7.2192	3	0.0652298
eqtl-a-ENSG00000007129	ebi-a-GCST90044902	Polycystic ovary syndrome	CEACAM21	MR Egger	1.22526	1	0.268331
eqtl-a-ENSG00000007129	ebi-a-GCST90044902	Polycystic ovary syndrome	CEACAM21	Inverse variance weighted	1.23237	2	0.539999
eqtl-a-ENSG00000007168	ebi-a-GCST90044902	Polycystic ovary syndrome	PAFAH1B1	MR Egger	0.104944	1	0.745975
eqtl-a-ENSG00000007168	ebi-a-GCST90044902	Polycystic ovary syndrome	PAFAH1B1	Inverse variance weighted	0.127961	2	0.938024
eqtl-a-ENSG00000007237	ebi-a-GCST90044902	Polycystic ovary syndrome	GAS7	MR Egger	1.93993	7	0.96309
eqtl-a-ENSG00000007237	ebi-a-GCST90044902	Polycystic ovary syndrome	GAS7	Inverse variance weighted	2.15181	8	0.976
eqtl-a-ENSG00000007264	ebi-a-GCST90044902	Polycystic ovary syndrome	MATK	MR Egger	6.38813	4	0.171977
eqtl-a-ENSG00000007264	ebi-a-GCST90044902	Polycystic ovary syndrome	MATK	Inverse variance weighted	6.81616	5	0.234676
eqtl-a-ENSG00000007312	ebi-a-GCST90044902	Polycystic ovary syndrome	CD79B	MR Egger	3.64995	5	0.60083
eqtl-a-ENSG00000007312	ebi-a-GCST90044902	Polycystic ovary syndrome	CD79B	Inverse variance weighted	3.79877	6	0.703886
eqtl-a-ENSG00000007341	ebi-a-GCST90044902	Polycystic ovary syndrome	ST7L	MR Egger	1.00125	1	0.317008
eqtl-a-ENSG00000007341	ebi-a-GCST90044902	Polycystic ovary syndrome	ST7L	Inverse variance weighted	3.76537	2	0.152181
eqtl-a-ENSG00000007516	ebi-a-GCST90044902	Polycystic ovary syndrome	BAIAP3	MR Egger	3.36142	2	0.186242
eqtl-a-ENSG00000007516	ebi-a-GCST90044902	Polycystic ovary syndrome	BAIAP3	Inverse variance weighted	5.55736	3	0.135248
eqtl-a-ENSG00000007541	ebi-a-GCST90044902	Polycystic ovary syndrome	PIGQ	Inverse variance weighted	0.166366	1	0.683362
eqtl-a-ENSG00000007944	ebi-a-GCST90044902	Polycystic ovary syndrome	MYLIP	MR Egger	0.944381	2	0.623635
eqtl-a-ENSG00000007944	ebi-a-GCST90044902	Polycystic ovary syndrome	MYLIP	Inverse variance weighted	0.979526	3	0.806206
eqtl-a-ENSG00000007968	ebi-a-GCST90044902	Polycystic ovary syndrome	E2F2	MR Egger	7.16035	9	0.620429
eqtl-a-ENSG00000007968	ebi-a-GCST90044902	Polycystic ovary syndrome	E2F2	Inverse variance weighted	8.3104	10	0.598546
eqtl-a-ENSG00000008083	ebi-a-GCST90044902	Polycystic ovary syndrome	JARID2	MR Egger	3.06208	5	0.690416
eqtl-a-ENSG00000008083	ebi-a-GCST90044902	Polycystic ovary syndrome	JARID2	Inverse variance weighted	3.06218	6	0.801003
eqtl-a-ENSG00000008256	ebi-a-GCST90044902	Polycystic ovary syndrome	CYTH3	MR Egger	6.25599	3	0.0997986
eqtl-a-ENSG00000008256	ebi-a-GCST90044902	Polycystic ovary syndrome	CYTH3	Inverse variance weighted	8.27377	4	0.0820491
eqtl-a-ENSG00000008283	ebi-a-GCST90044902	Polycystic ovary syndrome	CYB561	MR Egger	5.38243	2	0.0677987
eqtl-a-ENSG00000008283	ebi-a-GCST90044902	Polycystic ovary syndrome	CYB561	Inverse variance weighted	9.34284	3	0.0250635
eqtl-a-ENSG00000008294	ebi-a-GCST90044902	Polycystic ovary syndrome	SPAG9	MR Egger	2.10527	3	0.550847
eqtl-a-ENSG00000008294	ebi-a-GCST90044902	Polycystic ovary syndrome	SPAG9	Inverse variance weighted	2.52991	4	0.639289
eqtl-a-ENSG00000008300	ebi-a-GCST90044902	Polycystic ovary syndrome	CELSR3	MR Egger	1.42913	1	0.231907
eqtl-a-ENSG00000008300	ebi-a-GCST90044902	Polycystic ovary syndrome	CELSR3	Inverse variance weighted	1.57113	2	0.455863
eqtl-a-ENSG00000008394	ebi-a-GCST90044902	Polycystic ovary syndrome	MGST1	MR Egger	2.82618	3	0.419209
eqtl-a-ENSG00000008394	ebi-a-GCST90044902	Polycystic ovary syndrome	MGST1	Inverse variance weighted	4.2201	4	0.377037
eqtl-a-ENSG00000008438	ebi-a-GCST90044902	Polycystic ovary syndrome	PGLYRP1	MR Egger	2.92499	4	0.570456
eqtl-a-ENSG00000008438	ebi-a-GCST90044902	Polycystic ovary syndrome	PGLYRP1	Inverse variance weighted	3.73816	5	0.587696
eqtl-a-ENSG00000008441	ebi-a-GCST90044902	Polycystic ovary syndrome	NFIX	Inverse variance weighted	0.963278	1	0.326362
eqtl-a-ENSG00000008513	ebi-a-GCST90044902	Polycystic ovary syndrome	ST3GAL1	MR Egger	0.0511051	1	0.821151
eqtl-a-ENSG00000008513	ebi-a-GCST90044902	Polycystic ovary syndrome	ST3GAL1	Inverse variance weighted	0.653523	2	0.721256
eqtl-a-ENSG00000008516	ebi-a-GCST90044902	Polycystic ovary syndrome	MMP25	MR Egger	2.99128	4	0.559286
eqtl-a-ENSG00000008516	ebi-a-GCST90044902	Polycystic ovary syndrome	MMP25	Inverse variance weighted	7.13691	5	0.210656
eqtl-a-ENSG00000008517	ebi-a-GCST90044902	Polycystic ovary syndrome	IL32	MR Egger	0.0397555	1	0.841959
eqtl-a-ENSG00000008517	ebi-a-GCST90044902	Polycystic ovary syndrome	IL32	Inverse variance weighted	1.86406	2	0.393754
eqtl-a-ENSG00000009335	ebi-a-GCST90044902	Polycystic ovary syndrome	UBE3C	MR Egger	0.0798487	2	0.960862
eqtl-a-ENSG00000009335	ebi-a-GCST90044902	Polycystic ovary syndrome	UBE3C	Inverse variance weighted	0.0996755	3	0.991876
eqtl-a-ENSG00000009790	ebi-a-GCST90044902	Polycystic ovary syndrome	TRAF3IP3	MR Egger	3.3075	1	0.0689645
eqtl-a-ENSG00000009790	ebi-a-GCST90044902	Polycystic ovary syndrome	TRAF3IP3	Inverse variance weighted	3.6178	2	0.163834
eqtl-a-ENSG00000009830	ebi-a-GCST90044902	Polycystic ovary syndrome	POMT2	Inverse variance weighted	1.30769	1	0.252813
eqtl-a-ENSG00000010030	ebi-a-GCST90044902	Polycystic ovary syndrome	ETV7	MR Egger	0.393373	1	0.530532
eqtl-a-ENSG00000010030	ebi-a-GCST90044902	Polycystic ovary syndrome	ETV7	Inverse variance weighted	0.741706	2	0.690145
eqtl-a-ENSG00000010165	ebi-a-GCST90044902	Polycystic ovary syndrome	METTL13	MR Egger	1.00638	2	0.6046
eqtl-a-ENSG00000010165	ebi-a-GCST90044902	Polycystic ovary syndrome	METTL13	Inverse variance weighted	2.76742	3	0.428892
eqtl-a-ENSG00000010219	ebi-a-GCST90044902	Polycystic ovary syndrome	DYRK4	Inverse variance weighted	0.149451	1	0.699061
eqtl-a-ENSG00000010270	ebi-a-GCST90044902	Polycystic ovary syndrome	STARD3NL	MR Egger	0.485622	1	0.485887
eqtl-a-ENSG00000010270	ebi-a-GCST90044902	Polycystic ovary syndrome	STARD3NL	Inverse variance weighted	1.23295	2	0.539845
eqtl-a-ENSG00000010278	ebi-a-GCST90044902	Polycystic ovary syndrome	CD9	MR Egger	3.70095	4	0.447988
eqtl-a-ENSG00000010278	ebi-a-GCST90044902	Polycystic ovary syndrome	CD9	Inverse variance weighted	6.76782	5	0.238489
eqtl-a-ENSG00000010292	ebi-a-GCST90044902	Polycystic ovary syndrome	NCAPD2	MR Egger	9.9746	2	0.00682408
eqtl-a-ENSG00000010292	ebi-a-GCST90044902	Polycystic ovary syndrome	NCAPD2	Inverse variance weighted	10.0268	3	0.0183398
eqtl-a-ENSG00000010295	ebi-a-GCST90044902	Polycystic ovary syndrome	IFFO1	Inverse variance weighted	0.516287	1	0.47243
eqtl-a-ENSG00000010327	ebi-a-GCST90044902	Polycystic ovary syndrome	STAB1	MR Egger	18.8577	10	0.0421082
eqtl-a-ENSG00000010327	ebi-a-GCST90044902	Polycystic ovary syndrome	STAB1	Inverse variance weighted	25.9197	11	0.00667084
eqtl-a-ENSG00000010539	ebi-a-GCST90044902	Polycystic ovary syndrome	ZNF200	MR Egger	1.96622	1	0.160849
eqtl-a-ENSG00000010539	ebi-a-GCST90044902	Polycystic ovary syndrome	ZNF200	Inverse variance weighted	2.15768	2	0.339989
eqtl-a-ENSG00000010610	ebi-a-GCST90044902	Polycystic ovary syndrome	CD4	MR Egger	0.134653	1	0.713655
eqtl-a-ENSG00000010610	ebi-a-GCST90044902	Polycystic ovary syndrome	CD4	Inverse variance weighted	3.46746	2	0.176625
eqtl-a-ENSG00000010626	ebi-a-GCST90044902	Polycystic ovary syndrome	LRRC23	MR Egger	0.680831	1	0.409301
eqtl-a-ENSG00000010626	ebi-a-GCST90044902	Polycystic ovary syndrome	LRRC23	Inverse variance weighted	0.78395	2	0.675721
eqtl-a-ENSG00000010810	ebi-a-GCST90044902	Polycystic ovary syndrome	FYN	MR Egger	0.22337	1	0.636484
eqtl-a-ENSG00000010810	ebi-a-GCST90044902	Polycystic ovary syndrome	FYN	Inverse variance weighted	0.381823	2	0.826206
eqtl-a-ENSG00000011007	ebi-a-GCST90044902	Polycystic ovary syndrome	ELOA	Inverse variance weighted	0.00220589	1	0.96254
eqtl-a-ENSG00000011021	ebi-a-GCST90044902	Polycystic ovary syndrome	CLCN6	MR Egger	1.81399	1	0.17803
eqtl-a-ENSG00000011021	ebi-a-GCST90044902	Polycystic ovary syndrome	CLCN6	Inverse variance weighted	1.89962	2	0.386815
eqtl-a-ENSG00000011105	ebi-a-GCST90044902	Polycystic ovary syndrome	TSPAN9	MR Egger	19.2813	12	0.0819611
eqtl-a-ENSG00000011105	ebi-a-GCST90044902	Polycystic ovary syndrome	TSPAN9	Inverse variance weighted	22.3639	13	0.0499737
eqtl-a-ENSG00000011114	ebi-a-GCST90044902	Polycystic ovary syndrome	BTBD7	MR Egger	0.0100864	1	0.920002
eqtl-a-ENSG00000011114	ebi-a-GCST90044902	Polycystic ovary syndrome	BTBD7	Inverse variance weighted	2.70457	2	0.258649
eqtl-a-ENSG00000011198	ebi-a-GCST90044902	Polycystic ovary syndrome	ABHD5	MR Egger	2.4966	2	0.286993
eqtl-a-ENSG00000011198	ebi-a-GCST90044902	Polycystic ovary syndrome	ABHD5	Inverse variance weighted	3.37007	3	0.338008
eqtl-a-ENSG00000011376	ebi-a-GCST90044902	Polycystic ovary syndrome	LARS2	MR Egger	0.0780557	1	0.77995
eqtl-a-ENSG00000011376	ebi-a-GCST90044902	Polycystic ovary syndrome	LARS2	Inverse variance weighted	0.588521	2	0.745083
eqtl-a-ENSG00000011405	ebi-a-GCST90044902	Polycystic ovary syndrome	PIK3C2A	Inverse variance weighted	0.397147	1	0.528566
eqtl-a-ENSG00000011422	ebi-a-GCST90044902	Polycystic ovary syndrome	PLAUR	MR Egger	5.33724	5	0.376123
eqtl-a-ENSG00000011422	ebi-a-GCST90044902	Polycystic ovary syndrome	PLAUR	Inverse variance weighted	5.79542	6	0.446493
eqtl-a-ENSG00000012061	ebi-a-GCST90044902	Polycystic ovary syndrome	ERCC1	MR Egger	0.121964	1	0.726914
eqtl-a-ENSG00000012061	ebi-a-GCST90044902	Polycystic ovary syndrome	ERCC1	Inverse variance weighted	0.314446	2	0.854513
eqtl-a-ENSG00000012124	ebi-a-GCST90044902	Polycystic ovary syndrome	CD22	MR Egger	2.15244	4	0.707745
eqtl-a-ENSG00000012124	ebi-a-GCST90044902	Polycystic ovary syndrome	CD22	Inverse variance weighted	4.0825	5	0.5376
eqtl-a-ENSG00000012223	ebi-a-GCST90044902	Polycystic ovary syndrome	LTF	MR Egger	1.44212	4	0.836842
eqtl-a-ENSG00000012223	ebi-a-GCST90044902	Polycystic ovary syndrome	LTF	Inverse variance weighted	2.97337	5	0.704092
eqtl-a-ENSG00000012232	ebi-a-GCST90044902	Polycystic ovary syndrome	EXTL3	MR Egger	7.83339	5	0.16566
eqtl-a-ENSG00000012232	ebi-a-GCST90044902	Polycystic ovary syndrome	EXTL3	Inverse variance weighted	7.84384	6	0.249769
eqtl-a-ENSG00000012660	ebi-a-GCST90044902	Polycystic ovary syndrome	ELOVL5	MR Egger	2.55074	1	0.110242
eqtl-a-ENSG00000012660	ebi-a-GCST90044902	Polycystic ovary syndrome	ELOVL5	Inverse variance weighted	2.8046	2	0.246031
eqtl-a-ENSG00000012779	ebi-a-GCST90044902	Polycystic ovary syndrome	ALOX5	MR Egger	8.3037	4	0.0810658
eqtl-a-ENSG00000012779	ebi-a-GCST90044902	Polycystic ovary syndrome	ALOX5	Inverse variance weighted	18.6671	5	0.00221667
eqtl-a-ENSG00000012822	ebi-a-GCST90044902	Polycystic ovary syndrome	CALCOCO1	MR Egger	3.66278	2	0.160191
eqtl-a-ENSG00000012822	ebi-a-GCST90044902	Polycystic ovary syndrome	CALCOCO1	Inverse variance weighted	3.66504	3	0.299979
eqtl-a-ENSG00000013016	ebi-a-GCST90044902	Polycystic ovary syndrome	EHD3	MR Egger	0.157799	2	0.924133
eqtl-a-ENSG00000013016	ebi-a-GCST90044902	Polycystic ovary syndrome	EHD3	Inverse variance weighted	1.24083	3	0.74323
eqtl-a-ENSG00000013288	ebi-a-GCST90044902	Polycystic ovary syndrome	MAN2B2	Inverse variance weighted	0.0376632	1	0.846121
eqtl-a-ENSG00000013306	ebi-a-GCST90044902	Polycystic ovary syndrome	SLC25A39	MR Egger	1.60856	4	0.807252
eqtl-a-ENSG00000013306	ebi-a-GCST90044902	Polycystic ovary syndrome	SLC25A39	Inverse variance weighted	1.75543	5	0.881844
eqtl-a-ENSG00000013374	ebi-a-GCST90044902	Polycystic ovary syndrome	NUB1	MR Egger	1.83515	3	0.607316
eqtl-a-ENSG00000013374	ebi-a-GCST90044902	Polycystic ovary syndrome	NUB1	Inverse variance weighted	1.85435	4	0.762525
eqtl-a-ENSG00000013523	ebi-a-GCST90044902	Polycystic ovary syndrome	ANGEL1	Inverse variance weighted	0.00480096	1	0.94476
eqtl-a-ENSG00000013561	ebi-a-GCST90044902	Polycystic ovary syndrome	RNF14	MR Egger	2.71344	1	0.0995061
eqtl-a-ENSG00000013561	ebi-a-GCST90044902	Polycystic ovary syndrome	RNF14	Inverse variance weighted	4.71656	2	0.0945829
eqtl-a-ENSG00000013573	ebi-a-GCST90044902	Polycystic ovary syndrome	DDX11	MR Egger	2.76493	2	0.250959
eqtl-a-ENSG00000013573	ebi-a-GCST90044902	Polycystic ovary syndrome	DDX11	Inverse variance weighted	5.10825	3	0.16404
eqtl-a-ENSG00000013725	ebi-a-GCST90044902	Polycystic ovary syndrome	CD6	MR Egger	2.6347	4	0.620688
eqtl-a-ENSG00000013725	ebi-a-GCST90044902	Polycystic ovary syndrome	CD6	Inverse variance weighted	2.63535	5	0.755987
eqtl-a-ENSG00000013810	ebi-a-GCST90044902	Polycystic ovary syndrome	TACC3	MR Egger	5.12542	1	0.0235779
eqtl-a-ENSG00000013810	ebi-a-GCST90044902	Polycystic ovary syndrome	TACC3	Inverse variance weighted	5.55278	2	0.0622629
eqtl-a-ENSG00000014216	ebi-a-GCST90044902	Polycystic ovary syndrome	CAPN1	Inverse variance weighted	0.0116479	1	0.914055
eqtl-a-ENSG00000014257	ebi-a-GCST90044902	Polycystic ovary syndrome	ACP3	MR Egger	4.23613	5	0.515944
eqtl-a-ENSG00000014257	ebi-a-GCST90044902	Polycystic ovary syndrome	ACP3	Inverse variance weighted	4.34324	6	0.630333
eqtl-a-ENSG00000014824	ebi-a-GCST90044902	Polycystic ovary syndrome	SLC30A9	Inverse variance weighted	5.43993	1	0.0196814
eqtl-a-ENSG00000014914	ebi-a-GCST90044902	Polycystic ovary syndrome	MTMR11	MR Egger	21.6877	15	0.116258
eqtl-a-ENSG00000014914	ebi-a-GCST90044902	Polycystic ovary syndrome	MTMR11	Inverse variance weighted	22.5764	16	0.125535
eqtl-a-ENSG00000017483	ebi-a-GCST90044902	Polycystic ovary syndrome	SLC38A5	MR Egger	1.46367	1	0.226347
eqtl-a-ENSG00000017483	ebi-a-GCST90044902	Polycystic ovary syndrome	SLC38A5	Inverse variance weighted	1.46368	2	0.481024
eqtl-a-ENSG00000017797	ebi-a-GCST90044902	Polycystic ovary syndrome	RALBP1	MR Egger	4.60309	4	0.330498
eqtl-a-ENSG00000017797	ebi-a-GCST90044902	Polycystic ovary syndrome	RALBP1	Inverse variance weighted	4.82397	5	0.437738
eqtl-a-ENSG00000018280	ebi-a-GCST90044902	Polycystic ovary syndrome	SLC11A1	MR Egger	7.64166	9	0.570622
eqtl-a-ENSG00000018280	ebi-a-GCST90044902	Polycystic ovary syndrome	SLC11A1	Inverse variance weighted	7.67542	10	0.660507
eqtl-a-ENSG00000018699	ebi-a-GCST90044902	Polycystic ovary syndrome	TTC27	MR Egger	3.34512	1	0.0674045
eqtl-a-ENSG00000018699	ebi-a-GCST90044902	Polycystic ovary syndrome	TTC27	Inverse variance weighted	3.67276	2	0.159394
eqtl-a-ENSG00000019102	ebi-a-GCST90044902	Polycystic ovary syndrome	VSIG2	MR Egger	0.656946	2	0.720022
eqtl-a-ENSG00000019102	ebi-a-GCST90044902	Polycystic ovary syndrome	VSIG2	Inverse variance weighted	5.91392	3	0.115874
eqtl-a-ENSG00000019169	ebi-a-GCST90044902	Polycystic ovary syndrome	MARCO	MR Egger	18.3988	8	0.0184272
eqtl-a-ENSG00000019169	ebi-a-GCST90044902	Polycystic ovary syndrome	MARCO	Inverse variance weighted	24.258	9	0.00391148
eqtl-a-ENSG00000019485	ebi-a-GCST90044902	Polycystic ovary syndrome	PRDM11	Inverse variance weighted	1.98415	1	0.158954
eqtl-a-ENSG00000019582	ebi-a-GCST90044902	Polycystic ovary syndrome	CD74	MR Egger	0.0261548	1	0.871523
eqtl-a-ENSG00000019582	ebi-a-GCST90044902	Polycystic ovary syndrome	CD74	Inverse variance weighted	4.98346	2	0.0827669
eqtl-a-ENSG00000019995	ebi-a-GCST90044902	Polycystic ovary syndrome	ZRANB1	MR Egger	2.11096	1	0.146248
eqtl-a-ENSG00000019995	ebi-a-GCST90044902	Polycystic ovary syndrome	ZRANB1	Inverse variance weighted	2.33403	2	0.311295
eqtl-a-ENSG00000020922	ebi-a-GCST90044902	Polycystic ovary syndrome	MRE11	MR Egger	1.74807	2	0.417264
eqtl-a-ENSG00000020922	ebi-a-GCST90044902	Polycystic ovary syndrome	MRE11	Inverse variance weighted	1.82396	3	0.609735
eqtl-a-ENSG00000021300	ebi-a-GCST90044902	Polycystic ovary syndrome	PLEKHB1	MR Egger	7.99836	5	0.156326
eqtl-a-ENSG00000021300	ebi-a-GCST90044902	Polycystic ovary syndrome	PLEKHB1	Inverse variance weighted	8.05655	6	0.233989
eqtl-a-ENSG00000021355	ebi-a-GCST90044902	Polycystic ovary syndrome	SERPINB1	MR Egger	9.00038	3	0.0292858
eqtl-a-ENSG00000021355	ebi-a-GCST90044902	Polycystic ovary syndrome	SERPINB1	Inverse variance weighted	9.17955	4	0.0567648
eqtl-a-ENSG00000021488	ebi-a-GCST90044902	Polycystic ovary syndrome	SLC7A9	MR Egger	0.997412	3	0.801878
eqtl-a-ENSG00000021488	ebi-a-GCST90044902	Polycystic ovary syndrome	SLC7A9	Inverse variance weighted	3.20026	4	0.524889
eqtl-a-ENSG00000021762	ebi-a-GCST90044902	Polycystic ovary syndrome	OSBPL5	Inverse variance weighted	1.99618	1	0.157696
eqtl-a-ENSG00000022277	ebi-a-GCST90044902	Polycystic ovary syndrome	RTF2	Inverse variance weighted	0.916864	1	0.3383
eqtl-a-ENSG00000022556	ebi-a-GCST90044902	Polycystic ovary syndrome	NLRP2	MR Egger	2.35573	3	0.501929
eqtl-a-ENSG00000022556	ebi-a-GCST90044902	Polycystic ovary syndrome	NLRP2	Inverse variance weighted	2.35786	4	0.670256
eqtl-a-ENSG00000022567	ebi-a-GCST90044902	Polycystic ovary syndrome	SLC45A4	MR Egger	0.970271	6	0.986714
eqtl-a-ENSG00000022567	ebi-a-GCST90044902	Polycystic ovary syndrome	SLC45A4	Inverse variance weighted	2.81065	7	0.901949
eqtl-a-ENSG00000022840	ebi-a-GCST90044902	Polycystic ovary syndrome	RNF10	MR Egger	5.12635	4	0.274577
eqtl-a-ENSG00000022840	ebi-a-GCST90044902	Polycystic ovary syndrome	RNF10	Inverse variance weighted	5.1625	5	0.396373
eqtl-a-ENSG00000022976	ebi-a-GCST90044902	Polycystic ovary syndrome	ZNF839	MR Egger	1.45358	1	0.227954
eqtl-a-ENSG00000022976	ebi-a-GCST90044902	Polycystic ovary syndrome	ZNF839	Inverse variance weighted	1.48974	2	0.474796
eqtl-a-ENSG00000023171	ebi-a-GCST90044902	Polycystic ovary syndrome	GRAMD1B	MR Egger	0.499668	1	0.479646
eqtl-a-ENSG00000023171	ebi-a-GCST90044902	Polycystic ovary syndrome	GRAMD1B	Inverse variance weighted	5.74292	2	0.0566163
eqtl-a-ENSG00000023892	ebi-a-GCST90044902	Polycystic ovary syndrome	DEF6	MR Egger	1.35122	4	0.852627
eqtl-a-ENSG00000023892	ebi-a-GCST90044902	Polycystic ovary syndrome	DEF6	Inverse variance weighted	1.41723	5	0.922419
eqtl-a-ENSG00000023902	ebi-a-GCST90044902	Polycystic ovary syndrome	PLEKHO1	MR Egger	0.457673	1	0.498713
eqtl-a-ENSG00000023902	ebi-a-GCST90044902	Polycystic ovary syndrome	PLEKHO1	Inverse variance weighted	0.593854	2	0.743098
eqtl-a-ENSG00000024048	ebi-a-GCST90044902	Polycystic ovary syndrome	UBR2	MR Egger	2.03997	2	0.3606
eqtl-a-ENSG00000024048	ebi-a-GCST90044902	Polycystic ovary syndrome	UBR2	Inverse variance weighted	2.94746	3	0.399796
eqtl-a-ENSG00000024862	ebi-a-GCST90044902	Polycystic ovary syndrome	CCDC28A	Inverse variance weighted	2.38148	1	0.122781
eqtl-a-ENSG00000025039	ebi-a-GCST90044902	Polycystic ovary syndrome	RRAGD	MR Egger	0.518074	3	0.914903
eqtl-a-ENSG00000025039	ebi-a-GCST90044902	Polycystic ovary syndrome	RRAGD	Inverse variance weighted	1.17403	4	0.882355
eqtl-a-ENSG00000025156	ebi-a-GCST90044902	Polycystic ovary syndrome	HSF2	MR Egger	3.40037	2	0.18265
eqtl-a-ENSG00000025156	ebi-a-GCST90044902	Polycystic ovary syndrome	HSF2	Inverse variance weighted	3.64535	3	0.302395
eqtl-a-ENSG00000025434	ebi-a-GCST90044902	Polycystic ovary syndrome	NR1H3	MR Egger	3.68281	6	0.71951
eqtl-a-ENSG00000025434	ebi-a-GCST90044902	Polycystic ovary syndrome	NR1H3	Inverse variance weighted	4.51001	7	0.719511
eqtl-a-ENSG00000025708	ebi-a-GCST90044902	Polycystic ovary syndrome	TYMP	MR Egger	3.20183	3	0.361542
eqtl-a-ENSG00000025708	ebi-a-GCST90044902	Polycystic ovary syndrome	TYMP	Inverse variance weighted	3.83194	4	0.429227
eqtl-a-ENSG00000025772	ebi-a-GCST90044902	Polycystic ovary syndrome	TOMM34	MR Egger	2.62951	1	0.104894
eqtl-a-ENSG00000025772	ebi-a-GCST90044902	Polycystic ovary syndrome	TOMM34	Inverse variance weighted	5.60982	2	0.0605121
eqtl-a-ENSG00000026025	ebi-a-GCST90044902	Polycystic ovary syndrome	VIM	MR Egger	4.32846	4	0.363374
eqtl-a-ENSG00000026025	ebi-a-GCST90044902	Polycystic ovary syndrome	VIM	Inverse variance weighted	5.97207	5	0.308946
eqtl-a-ENSG00000026103	ebi-a-GCST90044902	Polycystic ovary syndrome	FAS	MR Egger	2.44596	3	0.485137
eqtl-a-ENSG00000026103	ebi-a-GCST90044902	Polycystic ovary syndrome	FAS	Inverse variance weighted	2.90628	4	0.573629
eqtl-a-ENSG00000026297	ebi-a-GCST90044902	Polycystic ovary syndrome	RNASET2	MR Egger	0.042853	2	0.978801
eqtl-a-ENSG00000026297	ebi-a-GCST90044902	Polycystic ovary syndrome	RNASET2	Inverse variance weighted	0.237526	3	0.971315
eqtl-a-ENSG00000026508	ebi-a-GCST90044902	Polycystic ovary syndrome	CD44	MR Egger	0.314088	1	0.575182
eqtl-a-ENSG00000026508	ebi-a-GCST90044902	Polycystic ovary syndrome	CD44	Inverse variance weighted	2.28017	2	0.319792
eqtl-a-ENSG00000026652	ebi-a-GCST90044902	Polycystic ovary syndrome	AGPAT4	MR Egger	3.19616	2	0.202284
eqtl-a-ENSG00000026652	ebi-a-GCST90044902	Polycystic ovary syndrome	AGPAT4	Inverse variance weighted	4.00474	3	0.260953
eqtl-a-ENSG00000026950	ebi-a-GCST90044902	Polycystic ovary syndrome	BTN3A1	Inverse variance weighted	0.265205	1	0.606567
eqtl-a-ENSG00000027075	ebi-a-GCST90044902	Polycystic ovary syndrome	PRKCH	MR Egger	0.493359	1	0.482433
eqtl-a-ENSG00000027075	ebi-a-GCST90044902	Polycystic ovary syndrome	PRKCH	Inverse variance weighted	0.911977	2	0.633821
eqtl-a-ENSG00000027697	ebi-a-GCST90044902	Polycystic ovary syndrome	IFNGR1	MR Egger	1.04619	2	0.592682
eqtl-a-ENSG00000027697	ebi-a-GCST90044902	Polycystic ovary syndrome	IFNGR1	Inverse variance weighted	1.44104	3	0.695943
eqtl-a-ENSG00000027847	ebi-a-GCST90044902	Polycystic ovary syndrome	B4GALT7	Inverse variance weighted	0.237473	1	0.626037
eqtl-a-ENSG00000028137	ebi-a-GCST90044902	Polycystic ovary syndrome	TNFRSF1B	MR Egger	0.0292734	2	0.98547
eqtl-a-ENSG00000028137	ebi-a-GCST90044902	Polycystic ovary syndrome	TNFRSF1B	Inverse variance weighted	1.27988	3	0.733917
eqtl-a-ENSG00000029534	ebi-a-GCST90044902	Polycystic ovary syndrome	ANK1	MR Egger	0.276265	1	0.59916
eqtl-a-ENSG00000029534	ebi-a-GCST90044902	Polycystic ovary syndrome	ANK1	Inverse variance weighted	1.80514	2	0.405527
eqtl-a-ENSG00000029639	ebi-a-GCST90044902	Polycystic ovary syndrome	TFB1M	MR Egger	2.53225	1	0.111541
eqtl-a-ENSG00000029639	ebi-a-GCST90044902	Polycystic ovary syndrome	TFB1M	Inverse variance weighted	3.2981	2	0.192233
eqtl-a-ENSG00000029725	ebi-a-GCST90044902	Polycystic ovary syndrome	RABEP1	MR Egger	4.1735	4	0.383033
eqtl-a-ENSG00000029725	ebi-a-GCST90044902	Polycystic ovary syndrome	RABEP1	Inverse variance weighted	4.17406	5	0.524637
eqtl-a-ENSG00000030110	ebi-a-GCST90044902	Polycystic ovary syndrome	BAK1	MR Egger	3.19059	3	0.363163
eqtl-a-ENSG00000030110	ebi-a-GCST90044902	Polycystic ovary syndrome	BAK1	Inverse variance weighted	3.45745	4	0.484377
eqtl-a-ENSG00000030582	ebi-a-GCST90044902	Polycystic ovary syndrome	GRN	MR Egger	4.97598	3	0.173565
eqtl-a-ENSG00000030582	ebi-a-GCST90044902	Polycystic ovary syndrome	GRN	Inverse variance weighted	18.0962	4	0.00118178
eqtl-a-ENSG00000031081	ebi-a-GCST90044902	Polycystic ovary syndrome	ARHGAP31	MR Egger	5.70839	1	0.016884
eqtl-a-ENSG00000031081	ebi-a-GCST90044902	Polycystic ovary syndrome	ARHGAP31	Inverse variance weighted	5.74644	2	0.0565167
eqtl-a-ENSG00000031691	ebi-a-GCST90044902	Polycystic ovary syndrome	CENPQ	MR Egger	2.80302	1	0.0940868
eqtl-a-ENSG00000031691	ebi-a-GCST90044902	Polycystic ovary syndrome	CENPQ	Inverse variance weighted	7.35919	2	0.0252331
eqtl-a-ENSG00000032742	ebi-a-GCST90044902	Polycystic ovary syndrome	IFT88	MR Egger	0.0817758	1	0.774905
eqtl-a-ENSG00000032742	ebi-a-GCST90044902	Polycystic ovary syndrome	IFT88	Inverse variance weighted	0.110797	2	0.946108
eqtl-a-ENSG00000033122	ebi-a-GCST90044902	Polycystic ovary syndrome	LRRC7	MR Egger	1.98014	1	0.159376
eqtl-a-ENSG00000033122	ebi-a-GCST90044902	Polycystic ovary syndrome	LRRC7	Inverse variance weighted	1.9898	2	0.369761
eqtl-a-ENSG00000033627	ebi-a-GCST90044902	Polycystic ovary syndrome	ATP6V0A1	MR Egger	0.336213	2	0.845264
eqtl-a-ENSG00000033627	ebi-a-GCST90044902	Polycystic ovary syndrome	ATP6V0A1	Inverse variance weighted	0.63983	3	0.887257
eqtl-a-ENSG00000033800	ebi-a-GCST90044902	Polycystic ovary syndrome	PIAS1	Inverse variance weighted	0.217164	1	0.641209
eqtl-a-ENSG00000034053	ebi-a-GCST90044902	Polycystic ovary syndrome	APBA2	MR Egger	0.80105	3	0.849216
eqtl-a-ENSG00000034053	ebi-a-GCST90044902	Polycystic ovary syndrome	APBA2	Inverse variance weighted	1.76522	4	0.778838
eqtl-a-ENSG00000034152	ebi-a-GCST90044902	Polycystic ovary syndrome	MAP2K3	MR Egger	16.2776	8	0.038575
eqtl-a-ENSG00000034152	ebi-a-GCST90044902	Polycystic ovary syndrome	MAP2K3	Inverse variance weighted	16.4011	9	0.0589633
eqtl-a-ENSG00000035115	ebi-a-GCST90044902	Polycystic ovary syndrome	SH3YL1	MR Egger	0.495675	2	0.780487
eqtl-a-ENSG00000035115	ebi-a-GCST90044902	Polycystic ovary syndrome	SH3YL1	Inverse variance weighted	0.509857	3	0.916721
eqtl-a-ENSG00000035403	ebi-a-GCST90044902	Polycystic ovary syndrome	VCL	MR Egger	15.822	9	0.070693
eqtl-a-ENSG00000035403	ebi-a-GCST90044902	Polycystic ovary syndrome	VCL	Inverse variance weighted	18.0347	10	0.0543807
eqtl-a-ENSG00000035664	ebi-a-GCST90044902	Polycystic ovary syndrome	DAPK2	MR Egger	2.86426	1	0.0905672
eqtl-a-ENSG00000035664	ebi-a-GCST90044902	Polycystic ovary syndrome	DAPK2	Inverse variance weighted	4.37158	2	0.112389
eqtl-a-ENSG00000035681	ebi-a-GCST90044902	Polycystic ovary syndrome	NSMAF	Inverse variance weighted	0.274395	1	0.600399
eqtl-a-ENSG00000035687	ebi-a-GCST90044902	Polycystic ovary syndrome	ADSS2	MR Egger	0.0208876	1	0.885086
eqtl-a-ENSG00000035687	ebi-a-GCST90044902	Polycystic ovary syndrome	ADSS2	Inverse variance weighted	0.0699154	2	0.965646
eqtl-a-ENSG00000035720	ebi-a-GCST90044902	Polycystic ovary syndrome	STAP1	MR Egger	1.21402	2	0.544977
eqtl-a-ENSG00000035720	ebi-a-GCST90044902	Polycystic ovary syndrome	STAP1	Inverse variance weighted	1.98424	3	0.575684
eqtl-a-ENSG00000035862	ebi-a-GCST90044902	Polycystic ovary syndrome	TIMP2	MR Egger	0.668199	3	0.880657
eqtl-a-ENSG00000035862	ebi-a-GCST90044902	Polycystic ovary syndrome	TIMP2	Inverse variance weighted	1.51113	4	0.824668
eqtl-a-ENSG00000036448	ebi-a-GCST90044902	Polycystic ovary syndrome	MYOM2	MR Egger	7.70881	7	0.35897
eqtl-a-ENSG00000036448	ebi-a-GCST90044902	Polycystic ovary syndrome	MYOM2	Inverse variance weighted	8.80247	8	0.359233
eqtl-a-ENSG00000036565	ebi-a-GCST90044902	Polycystic ovary syndrome	SLC18A1	Inverse variance weighted	0.0901236	1	0.76402
eqtl-a-ENSG00000037474	ebi-a-GCST90044902	Polycystic ovary syndrome	NSUN2	MR Egger	2.86726	4	0.580279
eqtl-a-ENSG00000037474	ebi-a-GCST90044902	Polycystic ovary syndrome	NSUN2	Inverse variance weighted	2.87868	5	0.718684
eqtl-a-ENSG00000038002	ebi-a-GCST90044902	Polycystic ovary syndrome	AGA	MR Egger	2.57206	3	0.462409
eqtl-a-ENSG00000038002	ebi-a-GCST90044902	Polycystic ovary syndrome	AGA	Inverse variance weighted	2.62421	4	0.62254
eqtl-a-ENSG00000038427	ebi-a-GCST90044902	Polycystic ovary syndrome	VCAN	MR Egger	9.08027	5	0.105905
eqtl-a-ENSG00000038427	ebi-a-GCST90044902	Polycystic ovary syndrome	VCAN	Inverse variance weighted	9.57936	6	0.14352
eqtl-a-ENSG00000038945	ebi-a-GCST90044902	Polycystic ovary syndrome	MSR1	MR Egger	1.14357	2	0.564518
eqtl-a-ENSG00000038945	ebi-a-GCST90044902	Polycystic ovary syndrome	MSR1	Inverse variance weighted	1.84452	3	0.605295
eqtl-a-ENSG00000039068	ebi-a-GCST90044902	Polycystic ovary syndrome	CDH1	MR Egger	0.0400727	1	0.841338
eqtl-a-ENSG00000039068	ebi-a-GCST90044902	Polycystic ovary syndrome	CDH1	Inverse variance weighted	0.132933	2	0.935694
eqtl-a-ENSG00000039523	ebi-a-GCST90044902	Polycystic ovary syndrome	RIPOR1	MR Egger	0.583686	1	0.444871
eqtl-a-ENSG00000039523	ebi-a-GCST90044902	Polycystic ovary syndrome	RIPOR1	Inverse variance weighted	0.597905	2	0.741595
eqtl-a-ENSG00000039560	ebi-a-GCST90044902	Polycystic ovary syndrome	RAI14	MR Egger	6.59e-05	1	0.993522
eqtl-a-ENSG00000039560	ebi-a-GCST90044902	Polycystic ovary syndrome	RAI14	Inverse variance weighted	0.143288	2	0.930862
eqtl-a-ENSG00000039650	ebi-a-GCST90044902	Polycystic ovary syndrome	PNKP	MR Egger	2.01029	2	0.365991
eqtl-a-ENSG00000039650	ebi-a-GCST90044902	Polycystic ovary syndrome	PNKP	Inverse variance weighted	4.53592	3	0.209108
eqtl-a-ENSG00000040275	ebi-a-GCST90044902	Polycystic ovary syndrome	SPDL1	Inverse variance weighted	0.234141	1	0.62847
eqtl-a-ENSG00000040633	ebi-a-GCST90044902	Polycystic ovary syndrome	PHF23	MR Egger	1.79442	1	0.180389
eqtl-a-ENSG00000040633	ebi-a-GCST90044902	Polycystic ovary syndrome	PHF23	Inverse variance weighted	3.32903	2	0.189283
eqtl-a-ENSG00000041353	ebi-a-GCST90044902	Polycystic ovary syndrome	RAB27B	MR Egger	10.9121	5	0.0531515
eqtl-a-ENSG00000041353	ebi-a-GCST90044902	Polycystic ovary syndrome	RAB27B	Inverse variance weighted	10.9563	6	0.0897364
eqtl-a-ENSG00000041515	ebi-a-GCST90044902	Polycystic ovary syndrome	MYO16	Inverse variance weighted	0.23664	1	0.626643
eqtl-a-ENSG00000041802	ebi-a-GCST90044902	Polycystic ovary syndrome	LSG1	Inverse variance weighted	0.550678	1	0.458041
eqtl-a-ENSG00000042317	ebi-a-GCST90044902	Polycystic ovary syndrome	SPATA7	MR Egger	0.100102	1	0.751708
eqtl-a-ENSG00000042317	ebi-a-GCST90044902	Polycystic ovary syndrome	SPATA7	Inverse variance weighted	0.414074	2	0.812989
eqtl-a-ENSG00000042445	ebi-a-GCST90044902	Polycystic ovary syndrome	RETSAT	MR Egger	1.24913	1	0.263718
eqtl-a-ENSG00000042445	ebi-a-GCST90044902	Polycystic ovary syndrome	RETSAT	Inverse variance weighted	3.35059	2	0.187253
eqtl-a-ENSG00000042493	ebi-a-GCST90044902	Polycystic ovary syndrome	CAPG	MR Egger	0.100792	2	0.950853
eqtl-a-ENSG00000042493	ebi-a-GCST90044902	Polycystic ovary syndrome	CAPG	Inverse variance weighted	0.941739	3	0.815345
eqtl-a-ENSG00000042753	ebi-a-GCST90044902	Polycystic ovary syndrome	AP2S1	Inverse variance weighted	0.18548	1	0.666706
eqtl-a-ENSG00000042832	ebi-a-GCST90044902	Polycystic ovary syndrome	TG	MR Egger	0.221419	1	0.637961
eqtl-a-ENSG00000042832	ebi-a-GCST90044902	Polycystic ovary syndrome	TG	Inverse variance weighted	1.55851	2	0.458749
eqtl-a-ENSG00000042980	ebi-a-GCST90044902	Polycystic ovary syndrome	ADAM28	MR Egger	1.8846	2	0.38973
eqtl-a-ENSG00000042980	ebi-a-GCST90044902	Polycystic ovary syndrome	ADAM28	Inverse variance weighted	4.99989	3	0.171805
eqtl-a-ENSG00000043462	ebi-a-GCST90044902	Polycystic ovary syndrome	LCP2	Inverse variance weighted	0.623563	1	0.429726
eqtl-a-ENSG00000043514	ebi-a-GCST90044902	Polycystic ovary syndrome	TRIT1	MR Egger	1.13747	1	0.286187
eqtl-a-ENSG00000043514	ebi-a-GCST90044902	Polycystic ovary syndrome	TRIT1	Inverse variance weighted	2.34985	2	0.308842
eqtl-a-ENSG00000044115	ebi-a-GCST90044902	Polycystic ovary syndrome	CTNNA1	MR Egger	3.49638	5	0.623936
eqtl-a-ENSG00000044115	ebi-a-GCST90044902	Polycystic ovary syndrome	CTNNA1	Inverse variance weighted	3.97271	6	0.680369
eqtl-a-ENSG00000044574	ebi-a-GCST90044902	Polycystic ovary syndrome	HSPA5	MR Egger	3.22912	2	0.198978
eqtl-a-ENSG00000044574	ebi-a-GCST90044902	Polycystic ovary syndrome	HSPA5	Inverse variance weighted	3.3558	3	0.339952
eqtl-a-ENSG00000047056	ebi-a-GCST90044902	Polycystic ovary syndrome	WDR37	MR Egger	0.139604	2	0.932578
eqtl-a-ENSG00000047056	ebi-a-GCST90044902	Polycystic ovary syndrome	WDR37	Inverse variance weighted	0.154979	3	0.984507
eqtl-a-ENSG00000047188	ebi-a-GCST90044902	Polycystic ovary syndrome	YTHDC2	MR Egger	2.13761	1	0.143725
eqtl-a-ENSG00000047188	ebi-a-GCST90044902	Polycystic ovary syndrome	YTHDC2	Inverse variance weighted	3.76836	2	0.151954
eqtl-a-ENSG00000047365	ebi-a-GCST90044902	Polycystic ovary syndrome	ARAP2	MR Egger	1.06216	2	0.58797
eqtl-a-ENSG00000047365	ebi-a-GCST90044902	Polycystic ovary syndrome	ARAP2	Inverse variance weighted	1.08347	3	0.781067
eqtl-a-ENSG00000047410	ebi-a-GCST90044902	Polycystic ovary syndrome	TPR	MR Egger	1.26573	1	0.260569
eqtl-a-ENSG00000047410	ebi-a-GCST90044902	Polycystic ovary syndrome	TPR	Inverse variance weighted	4.23362	2	0.120415
eqtl-a-ENSG00000047579	ebi-a-GCST90044902	Polycystic ovary syndrome	DTNBP1	MR Egger	0.0528695	1	0.818143
eqtl-a-ENSG00000047579	ebi-a-GCST90044902	Polycystic ovary syndrome	DTNBP1	Inverse variance weighted	2.47818	2	0.289648
eqtl-a-ENSG00000047597	ebi-a-GCST90044902	Polycystic ovary syndrome	XK	MR Egger	0.683105	2	0.710666
eqtl-a-ENSG00000047597	ebi-a-GCST90044902	Polycystic ovary syndrome	XK	Inverse variance weighted	1.2522	3	0.740514
eqtl-a-ENSG00000047617	ebi-a-GCST90044902	Polycystic ovary syndrome	ANO2	MR Egger	0.35179	1	0.553102
eqtl-a-ENSG00000047617	ebi-a-GCST90044902	Polycystic ovary syndrome	ANO2	Inverse variance weighted	1.45761	2	0.482485
eqtl-a-ENSG00000047644	ebi-a-GCST90044902	Polycystic ovary syndrome	WWC3	MR Egger	2.34057	3	0.504794
eqtl-a-ENSG00000047644	ebi-a-GCST90044902	Polycystic ovary syndrome	WWC3	Inverse variance weighted	5.82252	4	0.212801
eqtl-a-ENSG00000048162	ebi-a-GCST90044902	Polycystic ovary syndrome	NOP16	MR Egger	1.03163	1	0.309776
eqtl-a-ENSG00000048162	ebi-a-GCST90044902	Polycystic ovary syndrome	NOP16	Inverse variance weighted	1.03255	2	0.59674
eqtl-a-ENSG00000048392	ebi-a-GCST90044902	Polycystic ovary syndrome	RRM2B	Inverse variance weighted	0.327857	1	0.566924
eqtl-a-ENSG00000048462	ebi-a-GCST90044902	Polycystic ovary syndrome	TNFRSF17	MR Egger	0.144505	1	0.703843
eqtl-a-ENSG00000048462	ebi-a-GCST90044902	Polycystic ovary syndrome	TNFRSF17	Inverse variance weighted	0.309809	2	0.856497
eqtl-a-ENSG00000048471	ebi-a-GCST90044902	Polycystic ovary syndrome	SNX29	MR Egger	0.578328	4	0.965441
eqtl-a-ENSG00000048471	ebi-a-GCST90044902	Polycystic ovary syndrome	SNX29	Inverse variance weighted	1.45624	5	0.918064
eqtl-a-ENSG00000049089	ebi-a-GCST90044902	Polycystic ovary syndrome	COL9A2	MR Egger	1.33756	2	0.512334
eqtl-a-ENSG00000049089	ebi-a-GCST90044902	Polycystic ovary syndrome	COL9A2	Inverse variance weighted	11.9628	3	0.00751173
eqtl-a-ENSG00000049239	ebi-a-GCST90044902	Polycystic ovary syndrome	H6PD	MR Egger	0.395434	2	0.820602
eqtl-a-ENSG00000049239	ebi-a-GCST90044902	Polycystic ovary syndrome	H6PD	Inverse variance weighted	0.396531	3	0.940958
eqtl-a-ENSG00000049245	ebi-a-GCST90044902	Polycystic ovary syndrome	VAMP3	MR Egger	1.33115	1	0.248601
eqtl-a-ENSG00000049245	ebi-a-GCST90044902	Polycystic ovary syndrome	VAMP3	Inverse variance weighted	1.47096	2	0.479275
eqtl-a-ENSG00000049246	ebi-a-GCST90044902	Polycystic ovary syndrome	PER3	MR Egger	3.00187	3	0.391336
eqtl-a-ENSG00000049246	ebi-a-GCST90044902	Polycystic ovary syndrome	PER3	Inverse variance weighted	4.54072	4	0.337746
eqtl-a-ENSG00000049247	ebi-a-GCST90044902	Polycystic ovary syndrome	UTS2	MR Egger	0.402928	1	0.525581
eqtl-a-ENSG00000049247	ebi-a-GCST90044902	Polycystic ovary syndrome	UTS2	Inverse variance weighted	0.464114	2	0.792901
eqtl-a-ENSG00000049249	ebi-a-GCST90044902	Polycystic ovary syndrome	TNFRSF9	MR Egger	4.77181	4	0.311522
eqtl-a-ENSG00000049249	ebi-a-GCST90044902	Polycystic ovary syndrome	TNFRSF9	Inverse variance weighted	4.99391	5	0.416624
eqtl-a-ENSG00000049323	ebi-a-GCST90044902	Polycystic ovary syndrome	LTBP1	MR Egger	0.301569	1	0.5829
eqtl-a-ENSG00000049323	ebi-a-GCST90044902	Polycystic ovary syndrome	LTBP1	Inverse variance weighted	0.309912	2	0.856453
eqtl-a-ENSG00000050165	ebi-a-GCST90044902	Polycystic ovary syndrome	DKK3	MR Egger	5.60568	5	0.346497
eqtl-a-ENSG00000050165	ebi-a-GCST90044902	Polycystic ovary syndrome	DKK3	Inverse variance weighted	6.062	6	0.416281
eqtl-a-ENSG00000050344	ebi-a-GCST90044902	Polycystic ovary syndrome	NFE2L3	MR Egger	0.728792	1	0.393275
eqtl-a-ENSG00000050344	ebi-a-GCST90044902	Polycystic ovary syndrome	NFE2L3	Inverse variance weighted	1.0725	2	0.584938
eqtl-a-ENSG00000050405	ebi-a-GCST90044902	Polycystic ovary syndrome	LIMA1	MR Egger	1.78223	1	0.181876
eqtl-a-ENSG00000050405	ebi-a-GCST90044902	Polycystic ovary syndrome	LIMA1	Inverse variance weighted	1.79633	2	0.407316
eqtl-a-ENSG00000050426	ebi-a-GCST90044902	Polycystic ovary syndrome	LETMD1	MR Egger	0.308593	1	0.578545
eqtl-a-ENSG00000050426	ebi-a-GCST90044902	Polycystic ovary syndrome	LETMD1	Inverse variance weighted	0.355589	2	0.837115
eqtl-a-ENSG00000050767	ebi-a-GCST90044902	Polycystic ovary syndrome	COL23A1	MR Egger	1.7902	2	0.408567
eqtl-a-ENSG00000050767	ebi-a-GCST90044902	Polycystic ovary syndrome	COL23A1	Inverse variance weighted	3.01036	3	0.390031
eqtl-a-ENSG00000051009	ebi-a-GCST90044902	Polycystic ovary syndrome	FHIP1B	MR Egger	0.0167154	1	0.89713
eqtl-a-ENSG00000051009	ebi-a-GCST90044902	Polycystic ovary syndrome	FHIP1B	Inverse variance weighted	4.02841	2	0.133426
eqtl-a-ENSG00000051108	ebi-a-GCST90044902	Polycystic ovary syndrome	HERPUD1	MR Egger	1.91022	2	0.38477
eqtl-a-ENSG00000051108	ebi-a-GCST90044902	Polycystic ovary syndrome	HERPUD1	Inverse variance weighted	2.4891	3	0.477264
eqtl-a-ENSG00000051382	ebi-a-GCST90044902	Polycystic ovary syndrome	PIK3CB	Inverse variance weighted	0.119256	1	0.729843
eqtl-a-ENSG00000051523	ebi-a-GCST90044902	Polycystic ovary syndrome	CYBA	MR Egger	1.22107	1	0.26915
eqtl-a-ENSG00000051523	ebi-a-GCST90044902	Polycystic ovary syndrome	CYBA	Inverse variance weighted	1.32783	2	0.514831
eqtl-a-ENSG00000051620	ebi-a-GCST90044902	Polycystic ovary syndrome	HEBP2	MR Egger	7.93444	1	0.00485028
eqtl-a-ENSG00000051620	ebi-a-GCST90044902	Polycystic ovary syndrome	HEBP2	Inverse variance weighted	8.08028	2	0.017595
eqtl-a-ENSG00000052126	ebi-a-GCST90044902	Polycystic ovary syndrome	PLEKHA5	MR Egger	2.33892	2	0.310534
eqtl-a-ENSG00000052126	ebi-a-GCST90044902	Polycystic ovary syndrome	PLEKHA5	Inverse variance weighted	3.15402	3	0.368482
eqtl-a-ENSG00000052749	ebi-a-GCST90044902	Polycystic ovary syndrome	RRP12	MR Egger	5.76981	8	0.672999
eqtl-a-ENSG00000052749	ebi-a-GCST90044902	Polycystic ovary syndrome	RRP12	Inverse variance weighted	6.67007	9	0.671426
eqtl-a-ENSG00000053254	ebi-a-GCST90044902	Polycystic ovary syndrome	FOXN3	MR Egger	1.66506	1	0.196921
eqtl-a-ENSG00000053254	ebi-a-GCST90044902	Polycystic ovary syndrome	FOXN3	Inverse variance weighted	3.8284	2	0.14746
eqtl-a-ENSG00000053371	ebi-a-GCST90044902	Polycystic ovary syndrome	AKR7A2	MR Egger	0.773675	2	0.679202
eqtl-a-ENSG00000053371	ebi-a-GCST90044902	Polycystic ovary syndrome	AKR7A2	Inverse variance weighted	5.28207	3	0.15227
eqtl-a-ENSG00000053900	ebi-a-GCST90044902	Polycystic ovary syndrome	ANAPC4	MR Egger	0.747903	2	0.68801
eqtl-a-ENSG00000053900	ebi-a-GCST90044902	Polycystic ovary syndrome	ANAPC4	Inverse variance weighted	0.854599	3	0.836368
eqtl-a-ENSG00000054148	ebi-a-GCST90044902	Polycystic ovary syndrome	PHPT1	Inverse variance weighted	0.0913386	1	0.762482
eqtl-a-ENSG00000054179	ebi-a-GCST90044902	Polycystic ovary syndrome	ENTPD2	Inverse variance weighted	0.213378	1	0.644132
eqtl-a-ENSG00000054219	ebi-a-GCST90044902	Polycystic ovary syndrome	LY75	MR Egger	0.225886	2	0.893201
eqtl-a-ENSG00000054219	ebi-a-GCST90044902	Polycystic ovary syndrome	LY75	Inverse variance weighted	0.897046	3	0.826141
eqtl-a-ENSG00000054277	ebi-a-GCST90044902	Polycystic ovary syndrome	OPN3	MR Egger	0.702582	1	0.401917
eqtl-a-ENSG00000054277	ebi-a-GCST90044902	Polycystic ovary syndrome	OPN3	Inverse variance weighted	0.711346	2	0.700702
eqtl-a-ENSG00000054282	ebi-a-GCST90044902	Polycystic ovary syndrome	SDCCAG8	Inverse variance weighted	0.0322631	1	0.857451
eqtl-a-ENSG00000054356	ebi-a-GCST90044902	Polycystic ovary syndrome	PTPRN	MR Egger	0.900777	2	0.637381
eqtl-a-ENSG00000054356	ebi-a-GCST90044902	Polycystic ovary syndrome	PTPRN	Inverse variance weighted	1.01656	3	0.797245
eqtl-a-ENSG00000054523	ebi-a-GCST90044902	Polycystic ovary syndrome	KIF1B	MR Egger	4.24257	9	0.894734
eqtl-a-ENSG00000054523	ebi-a-GCST90044902	Polycystic ovary syndrome	KIF1B	Inverse variance weighted	4.64371	10	0.913674
eqtl-a-ENSG00000054654	ebi-a-GCST90044902	Polycystic ovary syndrome	SYNE2	MR Egger	1.45961	3	0.691623
eqtl-a-ENSG00000054654	ebi-a-GCST90044902	Polycystic ovary syndrome	SYNE2	Inverse variance weighted	3.91569	4	0.417536
eqtl-a-ENSG00000054793	ebi-a-GCST90044902	Polycystic ovary syndrome	ATP9A	MR Egger	6.73105	6	0.346437
eqtl-a-ENSG00000054793	ebi-a-GCST90044902	Polycystic ovary syndrome	ATP9A	Inverse variance weighted	6.76518	7	0.453732
eqtl-a-ENSG00000054967	ebi-a-GCST90044902	Polycystic ovary syndrome	RELT	MR Egger	0.0436889	1	0.834433
eqtl-a-ENSG00000054967	ebi-a-GCST90044902	Polycystic ovary syndrome	RELT	Inverse variance weighted	0.0441486	2	0.978168
eqtl-a-ENSG00000054983	ebi-a-GCST90044902	Polycystic ovary syndrome	GALC	MR Egger	6.76227	1	0.00931052
eqtl-a-ENSG00000054983	ebi-a-GCST90044902	Polycystic ovary syndrome	GALC	Inverse variance weighted	7.06033	2	0.0293002
eqtl-a-ENSG00000055118	ebi-a-GCST90044902	Polycystic ovary syndrome	KCNH2	MR Egger	5.61148	3	0.132121
eqtl-a-ENSG00000055118	ebi-a-GCST90044902	Polycystic ovary syndrome	KCNH2	Inverse variance weighted	6.19226	4	0.185243
eqtl-a-ENSG00000055163	ebi-a-GCST90044902	Polycystic ovary syndrome	CYFIP2	MR Egger	3.66734	5	0.598231
eqtl-a-ENSG00000055163	ebi-a-GCST90044902	Polycystic ovary syndrome	CYFIP2	Inverse variance weighted	3.66945	6	0.721306
eqtl-a-ENSG00000055211	ebi-a-GCST90044902	Polycystic ovary syndrome	GINM1	MR Egger	0.538035	1	0.463248
eqtl-a-ENSG00000055211	ebi-a-GCST90044902	Polycystic ovary syndrome	GINM1	Inverse variance weighted	0.717942	2	0.698394
eqtl-a-ENSG00000055332	ebi-a-GCST90044902	Polycystic ovary syndrome	EIF2AK2	MR Egger	7.69117	6	0.261613
eqtl-a-ENSG00000055332	ebi-a-GCST90044902	Polycystic ovary syndrome	EIF2AK2	Inverse variance weighted	7.841	7	0.346823
eqtl-a-ENSG00000055483	ebi-a-GCST90044902	Polycystic ovary syndrome	USP36	MR Egger	0.696852	3	0.873944
eqtl-a-ENSG00000055483	ebi-a-GCST90044902	Polycystic ovary syndrome	USP36	Inverse variance weighted	0.748748	4	0.945184
eqtl-a-ENSG00000055732	ebi-a-GCST90044902	Polycystic ovary syndrome	MCOLN3	MR Egger	2.83799	2	0.241958
eqtl-a-ENSG00000055732	ebi-a-GCST90044902	Polycystic ovary syndrome	MCOLN3	Inverse variance weighted	3.39953	3	0.334029
eqtl-a-ENSG00000055950	ebi-a-GCST90044902	Polycystic ovary syndrome	MRPL43	MR Egger	5.63925	2	0.0596282
eqtl-a-ENSG00000055950	ebi-a-GCST90044902	Polycystic ovary syndrome	MRPL43	Inverse variance weighted	5.75691	3	0.124055
eqtl-a-ENSG00000055955	ebi-a-GCST90044902	Polycystic ovary syndrome	ITIH4	MR Egger	1.59705	3	0.660058
eqtl-a-ENSG00000055955	ebi-a-GCST90044902	Polycystic ovary syndrome	ITIH4	Inverse variance weighted	1.97129	4	0.74104
eqtl-a-ENSG00000056558	ebi-a-GCST90044902	Polycystic ovary syndrome	TRAF1	MR Egger	0.91952	1	0.337601
eqtl-a-ENSG00000056558	ebi-a-GCST90044902	Polycystic ovary syndrome	TRAF1	Inverse variance weighted	0.944847	2	0.623489
eqtl-a-ENSG00000056736	ebi-a-GCST90044902	Polycystic ovary syndrome	IL17RB	MR Egger	0.229516	1	0.631883
eqtl-a-ENSG00000056736	ebi-a-GCST90044902	Polycystic ovary syndrome	IL17RB	Inverse variance weighted	0.825891	2	0.661698
eqtl-a-ENSG00000057019	ebi-a-GCST90044902	Polycystic ovary syndrome	DCBLD2	MR Egger	1.74028	2	0.418892
eqtl-a-ENSG00000057019	ebi-a-GCST90044902	Polycystic ovary syndrome	DCBLD2	Inverse variance weighted	1.76354	3	0.622902
eqtl-a-ENSG00000057252	ebi-a-GCST90044902	Polycystic ovary syndrome	SOAT1	MR Egger	0.125906	3	0.988557
eqtl-a-ENSG00000057252	ebi-a-GCST90044902	Polycystic ovary syndrome	SOAT1	Inverse variance weighted	0.135845	4	0.997795
eqtl-a-ENSG00000057608	ebi-a-GCST90044902	Polycystic ovary syndrome	GDI2	MR Egger	3.29142	2	0.192876
eqtl-a-ENSG00000057608	ebi-a-GCST90044902	Polycystic ovary syndrome	GDI2	Inverse variance weighted	5.75199	3	0.12432
eqtl-a-ENSG00000057704	ebi-a-GCST90044902	Polycystic ovary syndrome	TMCC3	MR Egger	2.41568	2	0.298842
eqtl-a-ENSG00000057704	ebi-a-GCST90044902	Polycystic ovary syndrome	TMCC3	Inverse variance weighted	4.76296	3	0.190001
eqtl-a-ENSG00000057757	ebi-a-GCST90044902	Polycystic ovary syndrome	PITHD1	MR Egger	1.76185	4	0.779455
eqtl-a-ENSG00000057757	ebi-a-GCST90044902	Polycystic ovary syndrome	PITHD1	Inverse variance weighted	1.91159	5	0.861239
eqtl-a-ENSG00000058799	ebi-a-GCST90044902	Polycystic ovary syndrome	YIPF1	MR Egger	0.123286	1	0.725497
eqtl-a-ENSG00000058799	ebi-a-GCST90044902	Polycystic ovary syndrome	YIPF1	Inverse variance weighted	2.32126	2	0.313289
eqtl-a-ENSG00000058866	ebi-a-GCST90044902	Polycystic ovary syndrome	DGKG	MR Egger	0.185789	1	0.666445
eqtl-a-ENSG00000058866	ebi-a-GCST90044902	Polycystic ovary syndrome	DGKG	Inverse variance weighted	3.75783	2	0.152756
eqtl-a-ENSG00000059122	ebi-a-GCST90044902	Polycystic ovary syndrome	FLYWCH1	Inverse variance weighted	0.0916663	1	0.762069
eqtl-a-ENSG00000059377	ebi-a-GCST90044902	Polycystic ovary syndrome	TBXAS1	MR Egger	1.28555	3	0.732566
eqtl-a-ENSG00000059377	ebi-a-GCST90044902	Polycystic ovary syndrome	TBXAS1	Inverse variance weighted	1.56594	4	0.8149
eqtl-a-ENSG00000059588	ebi-a-GCST90044902	Polycystic ovary syndrome	TARBP1	Inverse variance weighted	0.0165267	1	0.897709
eqtl-a-ENSG00000059728	ebi-a-GCST90044902	Polycystic ovary syndrome	MXD1	MR Egger	0.0996641	1	0.752233
eqtl-a-ENSG00000059728	ebi-a-GCST90044902	Polycystic ovary syndrome	MXD1	Inverse variance weighted	0.132783	2	0.935764
eqtl-a-ENSG00000059804	ebi-a-GCST90044902	Polycystic ovary syndrome	SLC2A3	MR Egger	0.132003	2	0.93613
eqtl-a-ENSG00000059804	ebi-a-GCST90044902	Polycystic ovary syndrome	SLC2A3	Inverse variance weighted	2.37119	3	0.499019
eqtl-a-ENSG00000060138	ebi-a-GCST90044902	Polycystic ovary syndrome	YBX3	MR Egger	4.89509	5	0.428817
eqtl-a-ENSG00000060138	ebi-a-GCST90044902	Polycystic ovary syndrome	YBX3	Inverse variance weighted	5.70903	6	0.456561
eqtl-a-ENSG00000060558	ebi-a-GCST90044902	Polycystic ovary syndrome	GNA15	MR Egger	3.17338	1	0.0748473
eqtl-a-ENSG00000060558	ebi-a-GCST90044902	Polycystic ovary syndrome	GNA15	Inverse variance weighted	3.41406	2	0.181404
eqtl-a-ENSG00000060709	ebi-a-GCST90044902	Polycystic ovary syndrome	RIMBP2	MR Egger	0.723314	1	0.395059
eqtl-a-ENSG00000060709	ebi-a-GCST90044902	Polycystic ovary syndrome	RIMBP2	Inverse variance weighted	0.772195	2	0.679704
eqtl-a-ENSG00000060749	ebi-a-GCST90044902	Polycystic ovary syndrome	QSER1	Inverse variance weighted	0.00117672	1	0.972635
eqtl-a-ENSG00000060762	ebi-a-GCST90044902	Polycystic ovary syndrome	MPC1	MR Egger	1.61433	2	0.446121
eqtl-a-ENSG00000060762	ebi-a-GCST90044902	Polycystic ovary syndrome	MPC1	Inverse variance weighted	3.02995	3	0.38703
eqtl-a-ENSG00000060982	ebi-a-GCST90044902	Polycystic ovary syndrome	BCAT1	MR Egger	6.34904	6	0.385247
eqtl-a-ENSG00000060982	ebi-a-GCST90044902	Polycystic ovary syndrome	BCAT1	Inverse variance weighted	6.42594	7	0.490984
eqtl-a-ENSG00000061273	ebi-a-GCST90044902	Polycystic ovary syndrome	HDAC7	MR Egger	0.302244	3	0.959606
eqtl-a-ENSG00000061273	ebi-a-GCST90044902	Polycystic ovary syndrome	HDAC7	Inverse variance weighted	0.602812	4	0.962751
eqtl-a-ENSG00000061676	ebi-a-GCST90044902	Polycystic ovary syndrome	NCKAP1	MR Egger	1.24436	3	0.742385
eqtl-a-ENSG00000061676	ebi-a-GCST90044902	Polycystic ovary syndrome	NCKAP1	Inverse variance weighted	5.13065	4	0.274152
eqtl-a-ENSG00000061918	ebi-a-GCST90044902	Polycystic ovary syndrome	GUCY1B1	MR Egger	2.23581	2	0.326963
eqtl-a-ENSG00000061918	ebi-a-GCST90044902	Polycystic ovary syndrome	GUCY1B1	Inverse variance weighted	5.97352	3	0.112906
eqtl-a-ENSG00000061938	ebi-a-GCST90044902	Polycystic ovary syndrome	TNK2	MR Egger	0.270189	2	0.873633
eqtl-a-ENSG00000061938	ebi-a-GCST90044902	Polycystic ovary syndrome	TNK2	Inverse variance weighted	0.713945	3	0.869919
eqtl-a-ENSG00000062282	ebi-a-GCST90044902	Polycystic ovary syndrome	DGAT2	MR Egger	2.24823	2	0.32494
eqtl-a-ENSG00000062282	ebi-a-GCST90044902	Polycystic ovary syndrome	DGAT2	Inverse variance weighted	3.27596	3	0.351002
eqtl-a-ENSG00000062716	ebi-a-GCST90044902	Polycystic ovary syndrome	VMP1	MR Egger	2.73144	3	0.434911
eqtl-a-ENSG00000062716	ebi-a-GCST90044902	Polycystic ovary syndrome	VMP1	Inverse variance weighted	3.07754	4	0.544934
eqtl-a-ENSG00000063169	ebi-a-GCST90044902	Polycystic ovary syndrome	BICRA	MR Egger	0.0222366	1	0.881459
eqtl-a-ENSG00000063169	ebi-a-GCST90044902	Polycystic ovary syndrome	BICRA	Inverse variance weighted	0.105991	2	0.948384
eqtl-a-ENSG00000063245	ebi-a-GCST90044902	Polycystic ovary syndrome	EPN1	MR Egger	0.00100356	1	0.974728
eqtl-a-ENSG00000063245	ebi-a-GCST90044902	Polycystic ovary syndrome	EPN1	Inverse variance weighted	0.534136	2	0.765621
eqtl-a-ENSG00000063761	ebi-a-GCST90044902	Polycystic ovary syndrome	ADCK1	MR Egger	0.399743	2	0.818836
eqtl-a-ENSG00000063761	ebi-a-GCST90044902	Polycystic ovary syndrome	ADCK1	Inverse variance weighted	1.3666	3	0.713382
eqtl-a-ENSG00000063854	ebi-a-GCST90044902	Polycystic ovary syndrome	HAGH	MR Egger	3.27762	5	0.65727
eqtl-a-ENSG00000063854	ebi-a-GCST90044902	Polycystic ovary syndrome	HAGH	Inverse variance weighted	6.3044	6	0.389969
eqtl-a-ENSG00000064012	ebi-a-GCST90044902	Polycystic ovary syndrome	CASP8	MR Egger	3.3992	2	0.182756
eqtl-a-ENSG00000064012	ebi-a-GCST90044902	Polycystic ovary syndrome	CASP8	Inverse variance weighted	3.63415	3	0.303775
eqtl-a-ENSG00000064042	ebi-a-GCST90044902	Polycystic ovary syndrome	LIMCH1	MR Egger	0.411247	1	0.521337
eqtl-a-ENSG00000064042	ebi-a-GCST90044902	Polycystic ovary syndrome	LIMCH1	Inverse variance weighted	0.526294	2	0.768629
eqtl-a-ENSG00000064201	ebi-a-GCST90044902	Polycystic ovary syndrome	TSPAN32	MR Egger	1.05626	2	0.589706
eqtl-a-ENSG00000064201	ebi-a-GCST90044902	Polycystic ovary syndrome	TSPAN32	Inverse variance weighted	1.37464	3	0.711489
eqtl-a-ENSG00000064225	ebi-a-GCST90044902	Polycystic ovary syndrome	ST3GAL6	Inverse variance weighted	0.0984465	1	0.753702
eqtl-a-ENSG00000064419	ebi-a-GCST90044902	Polycystic ovary syndrome	TNPO3	MR Egger	0.171892	1	0.678436
eqtl-a-ENSG00000064419	ebi-a-GCST90044902	Polycystic ovary syndrome	TNPO3	Inverse variance weighted	0.200978	2	0.904395
eqtl-a-ENSG00000064490	ebi-a-GCST90044902	Polycystic ovary syndrome	RFXANK	MR Egger	1.54059	1	0.214529
eqtl-a-ENSG00000064490	ebi-a-GCST90044902	Polycystic ovary syndrome	RFXANK	Inverse variance weighted	1.56405	2	0.457478
eqtl-a-ENSG00000064547	ebi-a-GCST90044902	Polycystic ovary syndrome	LPAR2	MR Egger	7.42499	8	0.491549
eqtl-a-ENSG00000064547	ebi-a-GCST90044902	Polycystic ovary syndrome	LPAR2	Inverse variance weighted	8.06688	9	0.52742
eqtl-a-ENSG00000064601	ebi-a-GCST90044902	Polycystic ovary syndrome	CTSA	MR Egger	3.53878	6	0.738803
eqtl-a-ENSG00000064601	ebi-a-GCST90044902	Polycystic ovary syndrome	CTSA	Inverse variance weighted	3.77006	7	0.805849
eqtl-a-ENSG00000064607	ebi-a-GCST90044902	Polycystic ovary syndrome	SUGP2	MR Egger	1.44112	1	0.229959
eqtl-a-ENSG00000064607	ebi-a-GCST90044902	Polycystic ovary syndrome	SUGP2	Inverse variance weighted	1.76564	2	0.413615
eqtl-a-ENSG00000064666	ebi-a-GCST90044902	Polycystic ovary syndrome	CNN2	MR Egger	1.72938	1	0.18849
eqtl-a-ENSG00000064666	ebi-a-GCST90044902	Polycystic ovary syndrome	CNN2	Inverse variance weighted	1.79633	2	0.407317
eqtl-a-ENSG00000064687	ebi-a-GCST90044902	Polycystic ovary syndrome	ABCA7	MR Egger	0.0416567	1	0.838276
eqtl-a-ENSG00000064687	ebi-a-GCST90044902	Polycystic ovary syndrome	ABCA7	Inverse variance weighted	2.82878	2	0.243074
eqtl-a-ENSG00000064726	ebi-a-GCST90044902	Polycystic ovary syndrome	BTBD1	MR Egger	1.50577	1	0.219786
eqtl-a-ENSG00000064726	ebi-a-GCST90044902	Polycystic ovary syndrome	BTBD1	Inverse variance weighted	5.31003	2	0.0702979
eqtl-a-ENSG00000064763	ebi-a-GCST90044902	Polycystic ovary syndrome	FAR2	MR Egger	2.57705	4	0.630894
eqtl-a-ENSG00000064763	ebi-a-GCST90044902	Polycystic ovary syndrome	FAR2	Inverse variance weighted	3.82644	5	0.574666
eqtl-a-ENSG00000064886	ebi-a-GCST90044902	Polycystic ovary syndrome	CHI3L2	MR Egger	1.34708	4	0.853339
eqtl-a-ENSG00000064886	ebi-a-GCST90044902	Polycystic ovary syndrome	CHI3L2	Inverse variance weighted	1.36947	5	0.927624
eqtl-a-ENSG00000065060	ebi-a-GCST90044902	Polycystic ovary syndrome	BLTP3A	MR Egger	3.29165	4	0.510256
eqtl-a-ENSG00000065060	ebi-a-GCST90044902	Polycystic ovary syndrome	BLTP3A	Inverse variance weighted	3.3121	5	0.65199
eqtl-a-ENSG00000065135	ebi-a-GCST90044902	Polycystic ovary syndrome	GNAI3	MR Egger	0.0636483	1	0.80082
eqtl-a-ENSG00000065135	ebi-a-GCST90044902	Polycystic ovary syndrome	GNAI3	Inverse variance weighted	5.04312	2	0.0803342
eqtl-a-ENSG00000065154	ebi-a-GCST90044902	Polycystic ovary syndrome	OAT	MR Egger	0.416826	2	0.811872
eqtl-a-ENSG00000065154	ebi-a-GCST90044902	Polycystic ovary syndrome	OAT	Inverse variance weighted	1.82987	3	0.608456
eqtl-a-ENSG00000065268	ebi-a-GCST90044902	Polycystic ovary syndrome	WDR18	Inverse variance weighted	0.423113	1	0.515388
eqtl-a-ENSG00000065308	ebi-a-GCST90044902	Polycystic ovary syndrome	TRAM2	Inverse variance weighted	0.37425	1	0.540697
eqtl-a-ENSG00000065457	ebi-a-GCST90044902	Polycystic ovary syndrome	ADAT1	MR Egger	0.167042	1	0.682754
eqtl-a-ENSG00000065457	ebi-a-GCST90044902	Polycystic ovary syndrome	ADAT1	Inverse variance weighted	0.554141	2	0.758001
eqtl-a-ENSG00000065491	ebi-a-GCST90044902	Polycystic ovary syndrome	TBC1D22B	MR Egger	1.29148	2	0.524275
eqtl-a-ENSG00000065491	ebi-a-GCST90044902	Polycystic ovary syndrome	TBC1D22B	Inverse variance weighted	2.45048	3	0.484306
eqtl-a-ENSG00000065534	ebi-a-GCST90044902	Polycystic ovary syndrome	MYLK	MR Egger	8.31599	9	0.502642
eqtl-a-ENSG00000065534	ebi-a-GCST90044902	Polycystic ovary syndrome	MYLK	Inverse variance weighted	8.91047	10	0.540621
eqtl-a-ENSG00000065613	ebi-a-GCST90044902	Polycystic ovary syndrome	SLK	MR Egger	2.76202	4	0.598407
eqtl-a-ENSG00000065613	ebi-a-GCST90044902	Polycystic ovary syndrome	SLK	Inverse variance weighted	4.30464	5	0.506439
eqtl-a-ENSG00000065618	ebi-a-GCST90044902	Polycystic ovary syndrome	COL17A1	MR Egger	0.00068209	1	0.979164
eqtl-a-ENSG00000065618	ebi-a-GCST90044902	Polycystic ovary syndrome	COL17A1	Inverse variance weighted	0.321863	2	0.851351
eqtl-a-ENSG00000065665	ebi-a-GCST90044902	Polycystic ovary syndrome	SEC61A2	MR Egger	0.733479	1	0.391758
eqtl-a-ENSG00000065665	ebi-a-GCST90044902	Polycystic ovary syndrome	SEC61A2	Inverse variance weighted	1.12998	2	0.568367
eqtl-a-ENSG00000065675	ebi-a-GCST90044902	Polycystic ovary syndrome	PRKCQ	MR Egger	2.11972	1	0.145413
eqtl-a-ENSG00000065675	ebi-a-GCST90044902	Polycystic ovary syndrome	PRKCQ	Inverse variance weighted	2.40775	2	0.30003
eqtl-a-ENSG00000065802	ebi-a-GCST90044902	Polycystic ovary syndrome	ASB1	Inverse variance weighted	2.55095	1	0.110228
eqtl-a-ENSG00000065809	ebi-a-GCST90044902	Polycystic ovary syndrome	FAM107B	MR Egger	1.5445	3	0.672038
eqtl-a-ENSG00000065809	ebi-a-GCST90044902	Polycystic ovary syndrome	FAM107B	Inverse variance weighted	2.50269	4	0.644153
eqtl-a-ENSG00000065882	ebi-a-GCST90044902	Polycystic ovary syndrome	TBC1D1	MR Egger	0.940533	1	0.332141
eqtl-a-ENSG00000065882	ebi-a-GCST90044902	Polycystic ovary syndrome	TBC1D1	Inverse variance weighted	3.72996	2	0.154899
eqtl-a-ENSG00000065978	ebi-a-GCST90044902	Polycystic ovary syndrome	YBX1	Inverse variance weighted	2.42e-06	1	0.99876
eqtl-a-ENSG00000065989	ebi-a-GCST90044902	Polycystic ovary syndrome	PDE4A	MR Egger	0.253515	1	0.614611
eqtl-a-ENSG00000065989	ebi-a-GCST90044902	Polycystic ovary syndrome	PDE4A	Inverse variance weighted	0.294921	2	0.862897
eqtl-a-ENSG00000066027	ebi-a-GCST90044902	Polycystic ovary syndrome	PPP2R5A	MR Egger	9.14888	8	0.329893
eqtl-a-ENSG00000066027	ebi-a-GCST90044902	Polycystic ovary syndrome	PPP2R5A	Inverse variance weighted	10.7338	9	0.2944
eqtl-a-ENSG00000066084	ebi-a-GCST90044902	Polycystic ovary syndrome	DIP2B	MR Egger	4.67038	3	0.197587
eqtl-a-ENSG00000066084	ebi-a-GCST90044902	Polycystic ovary syndrome	DIP2B	Inverse variance weighted	4.69734	4	0.319785
eqtl-a-ENSG00000066230	ebi-a-GCST90044902	Polycystic ovary syndrome	SLC9A3	MR Egger	2.2679	4	0.686619
eqtl-a-ENSG00000066230	ebi-a-GCST90044902	Polycystic ovary syndrome	SLC9A3	Inverse variance weighted	2.35877	5	0.797598
eqtl-a-ENSG00000066294	ebi-a-GCST90044902	Polycystic ovary syndrome	CD84	MR Egger	0.00035089	1	0.985055
eqtl-a-ENSG00000066294	ebi-a-GCST90044902	Polycystic ovary syndrome	CD84	Inverse variance weighted	0.734779	2	0.69254
eqtl-a-ENSG00000066336	ebi-a-GCST90044902	Polycystic ovary syndrome	SPI1	MR Egger	2.45146	1	0.117416
eqtl-a-ENSG00000066336	ebi-a-GCST90044902	Polycystic ovary syndrome	SPI1	Inverse variance weighted	2.46614	2	0.291397
eqtl-a-ENSG00000066379	ebi-a-GCST90044902	Polycystic ovary syndrome	POLR1H	MR Egger	0.266989	1	0.605359
eqtl-a-ENSG00000066379	ebi-a-GCST90044902	Polycystic ovary syndrome	POLR1H	Inverse variance weighted	1.60338	2	0.448571
eqtl-a-ENSG00000066382	ebi-a-GCST90044902	Polycystic ovary syndrome	MPPED2	MR Egger	0.0540423	1	0.816173
eqtl-a-ENSG00000066382	ebi-a-GCST90044902	Polycystic ovary syndrome	MPPED2	Inverse variance weighted	8.12036	2	0.0172459
eqtl-a-ENSG00000066583	ebi-a-GCST90044902	Polycystic ovary syndrome	ISOC1	MR Egger	2.18272	5	0.823328
eqtl-a-ENSG00000066583	ebi-a-GCST90044902	Polycystic ovary syndrome	ISOC1	Inverse variance weighted	2.19946	6	0.900471
eqtl-a-ENSG00000066855	ebi-a-GCST90044902	Polycystic ovary syndrome	MTFR1	MR Egger	3.99239	3	0.262287
eqtl-a-ENSG00000066855	ebi-a-GCST90044902	Polycystic ovary syndrome	MTFR1	Inverse variance weighted	5.63343	4	0.228247
eqtl-a-ENSG00000066923	ebi-a-GCST90044902	Polycystic ovary syndrome	STAG3	MR Egger	3.42907	3	0.330079
eqtl-a-ENSG00000066923	ebi-a-GCST90044902	Polycystic ovary syndrome	STAG3	Inverse variance weighted	6.81404	4	0.146048
eqtl-a-ENSG00000066926	ebi-a-GCST90044902	Polycystic ovary syndrome	FECH	MR Egger	3.30902	6	0.76918
eqtl-a-ENSG00000066926	ebi-a-GCST90044902	Polycystic ovary syndrome	FECH	Inverse variance weighted	3.64942	7	0.819155
eqtl-a-ENSG00000067057	ebi-a-GCST90044902	Polycystic ovary syndrome	PFKP	MR Egger	6.61115	6	0.358309
eqtl-a-ENSG00000067057	ebi-a-GCST90044902	Polycystic ovary syndrome	PFKP	Inverse variance weighted	6.77441	7	0.45274
eqtl-a-ENSG00000067082	ebi-a-GCST90044902	Polycystic ovary syndrome	KLF6	MR Egger	1.03261	2	0.59672
eqtl-a-ENSG00000067082	ebi-a-GCST90044902	Polycystic ovary syndrome	KLF6	Inverse variance weighted	1.03264	3	0.793355
eqtl-a-ENSG00000067141	ebi-a-GCST90044902	Polycystic ovary syndrome	NEO1	MR Egger	0.767385	2	0.681341
eqtl-a-ENSG00000067141	ebi-a-GCST90044902	Polycystic ovary syndrome	NEO1	Inverse variance weighted	2.0251	3	0.567213
eqtl-a-ENSG00000067167	ebi-a-GCST90044902	Polycystic ovary syndrome	TRAM1	Inverse variance weighted	0.647002	1	0.421186
eqtl-a-ENSG00000067182	ebi-a-GCST90044902	Polycystic ovary syndrome	TNFRSF1A	MR Egger	3.84974	3	0.278153
eqtl-a-ENSG00000067182	ebi-a-GCST90044902	Polycystic ovary syndrome	TNFRSF1A	Inverse variance weighted	4.85685	4	0.302304
eqtl-a-ENSG00000067365	ebi-a-GCST90044902	Polycystic ovary syndrome	METTL22	MR Egger	0.285253	4	0.990746
eqtl-a-ENSG00000067365	ebi-a-GCST90044902	Polycystic ovary syndrome	METTL22	Inverse variance weighted	0.286263	5	0.997893
eqtl-a-ENSG00000067836	ebi-a-GCST90044902	Polycystic ovary syndrome	ROGDI	MR Egger	5.85009	8	0.66402
eqtl-a-ENSG00000067836	ebi-a-GCST90044902	Polycystic ovary syndrome	ROGDI	Inverse variance weighted	5.90928	9	0.748962
eqtl-a-ENSG00000068024	ebi-a-GCST90044902	Polycystic ovary syndrome	HDAC4	MR Egger	2.00656	2	0.366675
eqtl-a-ENSG00000068024	ebi-a-GCST90044902	Polycystic ovary syndrome	HDAC4	Inverse variance weighted	4.92925	3	0.177051
eqtl-a-ENSG00000068028	ebi-a-GCST90044902	Polycystic ovary syndrome	RASSF1	MR Egger	0.896739	1	0.343658
eqtl-a-ENSG00000068028	ebi-a-GCST90044902	Polycystic ovary syndrome	RASSF1	Inverse variance weighted	1.88832	2	0.389007
eqtl-a-ENSG00000068079	ebi-a-GCST90044902	Polycystic ovary syndrome	IFI35	MR Egger	0.300723	1	0.583429
eqtl-a-ENSG00000068079	ebi-a-GCST90044902	Polycystic ovary syndrome	IFI35	Inverse variance weighted	0.851913	2	0.653145
eqtl-a-ENSG00000068097	ebi-a-GCST90044902	Polycystic ovary syndrome	HEATR6	MR Egger	0.979845	4	0.912837
eqtl-a-ENSG00000068097	ebi-a-GCST90044902	Polycystic ovary syndrome	HEATR6	Inverse variance weighted	5.35788	5	0.373781
eqtl-a-ENSG00000068305	ebi-a-GCST90044902	Polycystic ovary syndrome	MEF2A	MR Egger	1.64656	3	0.648878
eqtl-a-ENSG00000068305	ebi-a-GCST90044902	Polycystic ovary syndrome	MEF2A	Inverse variance weighted	1.64728	4	0.800271
eqtl-a-ENSG00000068615	ebi-a-GCST90044902	Polycystic ovary syndrome	REEP1	MR Egger	2.25902	3	0.520418
eqtl-a-ENSG00000068615	ebi-a-GCST90044902	Polycystic ovary syndrome	REEP1	Inverse variance weighted	2.66213	4	0.615857
eqtl-a-ENSG00000068745	ebi-a-GCST90044902	Polycystic ovary syndrome	IP6K2	MR Egger	1.37968	1	0.240156
eqtl-a-ENSG00000068745	ebi-a-GCST90044902	Polycystic ovary syndrome	IP6K2	Inverse variance weighted	1.47907	2	0.477336
eqtl-a-ENSG00000068784	ebi-a-GCST90044902	Polycystic ovary syndrome	SRBD1	MR Egger	1.4631	2	0.481163
eqtl-a-ENSG00000068784	ebi-a-GCST90044902	Polycystic ovary syndrome	SRBD1	Inverse variance weighted	3.91794	3	0.270462
eqtl-a-ENSG00000068796	ebi-a-GCST90044902	Polycystic ovary syndrome	KIF2A	MR Egger	0.00426991	1	0.9479
eqtl-a-ENSG00000068796	ebi-a-GCST90044902	Polycystic ovary syndrome	KIF2A	Inverse variance weighted	0.0946902	2	0.953758
eqtl-a-ENSG00000068878	ebi-a-GCST90044902	Polycystic ovary syndrome	PSME4	MR Egger	0.0141386	1	0.90535
eqtl-a-ENSG00000068878	ebi-a-GCST90044902	Polycystic ovary syndrome	PSME4	Inverse variance weighted	0.0151691	2	0.992444
eqtl-a-ENSG00000068971	ebi-a-GCST90044902	Polycystic ovary syndrome	PPP2R5B	MR Egger	2.0277	7	0.958291
eqtl-a-ENSG00000068971	ebi-a-GCST90044902	Polycystic ovary syndrome	PPP2R5B	Inverse variance weighted	2.04875	8	0.979481
eqtl-a-ENSG00000069020	ebi-a-GCST90044902	Polycystic ovary syndrome	MAST4	MR Egger	0.288399	1	0.591249
eqtl-a-ENSG00000069020	ebi-a-GCST90044902	Polycystic ovary syndrome	MAST4	Inverse variance weighted	4.46192	2	0.107425
eqtl-a-ENSG00000069188	ebi-a-GCST90044902	Polycystic ovary syndrome	SDK2	MR Egger	0.0266248	1	0.870384
eqtl-a-ENSG00000069188	ebi-a-GCST90044902	Polycystic ovary syndrome	SDK2	Inverse variance weighted	0.667575	2	0.716206
eqtl-a-ENSG00000069275	ebi-a-GCST90044902	Polycystic ovary syndrome	NUCKS1	MR Egger	0.00885076	1	0.925047
eqtl-a-ENSG00000069275	ebi-a-GCST90044902	Polycystic ovary syndrome	NUCKS1	Inverse variance weighted	1.05134	2	0.591158
eqtl-a-ENSG00000069399	ebi-a-GCST90044902	Polycystic ovary syndrome	BCL3	MR Egger	0.554418	1	0.456518
eqtl-a-ENSG00000069399	ebi-a-GCST90044902	Polycystic ovary syndrome	BCL3	Inverse variance weighted	0.569931	2	0.75204
eqtl-a-ENSG00000069667	ebi-a-GCST90044902	Polycystic ovary syndrome	RORA	MR Egger	1.35469	1	0.24446
eqtl-a-ENSG00000069667	ebi-a-GCST90044902	Polycystic ovary syndrome	RORA	Inverse variance weighted	3.00833	2	0.222202
eqtl-a-ENSG00000069696	ebi-a-GCST90044902	Polycystic ovary syndrome	DRD4	MR Egger	0.900346	1	0.342689
eqtl-a-ENSG00000069696	ebi-a-GCST90044902	Polycystic ovary syndrome	DRD4	Inverse variance weighted	4.66473	2	0.0970661
eqtl-a-ENSG00000069702	ebi-a-GCST90044902	Polycystic ovary syndrome	TGFBR3	MR Egger	1.17486	2	0.555753
eqtl-a-ENSG00000069702	ebi-a-GCST90044902	Polycystic ovary syndrome	TGFBR3	Inverse variance weighted	1.74425	3	0.62714
eqtl-a-ENSG00000069869	ebi-a-GCST90044902	Polycystic ovary syndrome	NEDD4	MR Egger	0.941308	3	0.81545
eqtl-a-ENSG00000069869	ebi-a-GCST90044902	Polycystic ovary syndrome	NEDD4	Inverse variance weighted	1.87316	4	0.759074
eqtl-a-ENSG00000069943	ebi-a-GCST90044902	Polycystic ovary syndrome	PIGB	MR Egger	5.18383	5	0.39386
eqtl-a-ENSG00000069943	ebi-a-GCST90044902	Polycystic ovary syndrome	PIGB	Inverse variance weighted	5.67736	6	0.460285
eqtl-a-ENSG00000069966	ebi-a-GCST90044902	Polycystic ovary syndrome	GNB5	MR Egger	1.10179	2	0.576434
eqtl-a-ENSG00000069966	ebi-a-GCST90044902	Polycystic ovary syndrome	GNB5	Inverse variance weighted	1.1179	3	0.772754
eqtl-a-ENSG00000069998	ebi-a-GCST90044902	Polycystic ovary syndrome	HDHD5	Inverse variance weighted	0.00885067	1	0.925047
eqtl-a-ENSG00000070018	ebi-a-GCST90044902	Polycystic ovary syndrome	LRP6	MR Egger	0.53172	1	0.465885
eqtl-a-ENSG00000070018	ebi-a-GCST90044902	Polycystic ovary syndrome	LRP6	Inverse variance weighted	2.20239	2	0.332474
eqtl-a-ENSG00000070019	ebi-a-GCST90044902	Polycystic ovary syndrome	GUCY2C	Inverse variance weighted	1.08375	1	0.297859
eqtl-a-ENSG00000070087	ebi-a-GCST90044902	Polycystic ovary syndrome	PFN2	MR Egger	1.92002	3	0.589171
eqtl-a-ENSG00000070087	ebi-a-GCST90044902	Polycystic ovary syndrome	PFN2	Inverse variance weighted	2.06336	4	0.724106
eqtl-a-ENSG00000070214	ebi-a-GCST90044902	Polycystic ovary syndrome	SLC44A1	MR Egger	0.175717	1	0.67508
eqtl-a-ENSG00000070214	ebi-a-GCST90044902	Polycystic ovary syndrome	SLC44A1	Inverse variance weighted	0.264554	2	0.876098
eqtl-a-ENSG00000070371	ebi-a-GCST90044902	Polycystic ovary syndrome	CLTCL1	MR Egger	4.39502	1	0.0360439
eqtl-a-ENSG00000070371	ebi-a-GCST90044902	Polycystic ovary syndrome	CLTCL1	Inverse variance weighted	4.80696	2	0.0904028
eqtl-a-ENSG00000070413	ebi-a-GCST90044902	Polycystic ovary syndrome	DGCR2	MR Egger	0.0124907	1	0.911012
eqtl-a-ENSG00000070413	ebi-a-GCST90044902	Polycystic ovary syndrome	DGCR2	Inverse variance weighted	0.31198	2	0.855568
eqtl-a-ENSG00000070495	ebi-a-GCST90044902	Polycystic ovary syndrome	JMJD6	MR Egger	0.41998	1	0.516947
eqtl-a-ENSG00000070495	ebi-a-GCST90044902	Polycystic ovary syndrome	JMJD6	Inverse variance weighted	4.90202	2	0.0862065
eqtl-a-ENSG00000070501	ebi-a-GCST90044902	Polycystic ovary syndrome	POLB	MR Egger	9.10222	3	0.0279623
eqtl-a-ENSG00000070501	ebi-a-GCST90044902	Polycystic ovary syndrome	POLB	Inverse variance weighted	10.5495	4	0.0321217
eqtl-a-ENSG00000070526	ebi-a-GCST90044902	Polycystic ovary syndrome	ST6GALNAC1	MR Egger	0.0633119	1	0.801336
eqtl-a-ENSG00000070526	ebi-a-GCST90044902	Polycystic ovary syndrome	ST6GALNAC1	Inverse variance weighted	0.520637	2	0.770806
eqtl-a-ENSG00000070540	ebi-a-GCST90044902	Polycystic ovary syndrome	WIPI1	MR Egger	1.6727	3	0.643021
eqtl-a-ENSG00000070540	ebi-a-GCST90044902	Polycystic ovary syndrome	WIPI1	Inverse variance weighted	1.67425	4	0.79539
eqtl-a-ENSG00000070610	ebi-a-GCST90044902	Polycystic ovary syndrome	GBA2	MR Egger	0.433685	3	0.933199
eqtl-a-ENSG00000070610	ebi-a-GCST90044902	Polycystic ovary syndrome	GBA2	Inverse variance weighted	1.04882	4	0.902305
eqtl-a-ENSG00000070614	ebi-a-GCST90044902	Polycystic ovary syndrome	NDST1	MR Egger	5.13921	4	0.273309
eqtl-a-ENSG00000070614	ebi-a-GCST90044902	Polycystic ovary syndrome	NDST1	Inverse variance weighted	5.17539	5	0.394853
eqtl-a-ENSG00000070669	ebi-a-GCST90044902	Polycystic ovary syndrome	ASNS	MR Egger	3.5571	2	0.168883
eqtl-a-ENSG00000070669	ebi-a-GCST90044902	Polycystic ovary syndrome	ASNS	Inverse variance weighted	4.39447	3	0.221899
eqtl-a-ENSG00000070718	ebi-a-GCST90044902	Polycystic ovary syndrome	AP3M2	MR Egger	1.92153	2	0.3826
eqtl-a-ENSG00000070718	ebi-a-GCST90044902	Polycystic ovary syndrome	AP3M2	Inverse variance weighted	2.04722	3	0.562665
eqtl-a-ENSG00000070731	ebi-a-GCST90044902	Polycystic ovary syndrome	ST6GALNAC2	MR Egger	3.64019	2	0.16201
eqtl-a-ENSG00000070731	ebi-a-GCST90044902	Polycystic ovary syndrome	ST6GALNAC2	Inverse variance weighted	3.64052	3	0.30299
eqtl-a-ENSG00000070759	ebi-a-GCST90044902	Polycystic ovary syndrome	TESK2	MR Egger	1.11971	1	0.289982
eqtl-a-ENSG00000070759	ebi-a-GCST90044902	Polycystic ovary syndrome	TESK2	Inverse variance weighted	1.19417	2	0.550414
eqtl-a-ENSG00000070831	ebi-a-GCST90044902	Polycystic ovary syndrome	CDC42	MR Egger	1.06735	1	0.301544
eqtl-a-ENSG00000070831	ebi-a-GCST90044902	Polycystic ovary syndrome	CDC42	Inverse variance weighted	5.28427	2	0.0712092
eqtl-a-ENSG00000070882	ebi-a-GCST90044902	Polycystic ovary syndrome	OSBPL3	MR Egger	1.13059	2	0.568193
eqtl-a-ENSG00000070882	ebi-a-GCST90044902	Polycystic ovary syndrome	OSBPL3	Inverse variance weighted	1.13076	3	0.769654
eqtl-a-ENSG00000070915	ebi-a-GCST90044902	Polycystic ovary syndrome	SLC12A3	MR Egger	0.00057014	1	0.98095
eqtl-a-ENSG00000070915	ebi-a-GCST90044902	Polycystic ovary syndrome	SLC12A3	Inverse variance weighted	4.62572	2	0.0989777
eqtl-a-ENSG00000071189	ebi-a-GCST90044902	Polycystic ovary syndrome	SNX13	MR Egger	0.0197533	1	0.888228
eqtl-a-ENSG00000071189	ebi-a-GCST90044902	Polycystic ovary syndrome	SNX13	Inverse variance weighted	1.22024	2	0.543286
eqtl-a-ENSG00000071205	ebi-a-GCST90044902	Polycystic ovary syndrome	ARHGAP10	MR Egger	1.85397	1	0.173323
eqtl-a-ENSG00000071205	ebi-a-GCST90044902	Polycystic ovary syndrome	ARHGAP10	Inverse variance weighted	3.13495	2	0.208571
eqtl-a-ENSG00000071242	ebi-a-GCST90044902	Polycystic ovary syndrome	RPS6KA2	MR Egger	1.07087	4	0.898867
eqtl-a-ENSG00000071242	ebi-a-GCST90044902	Polycystic ovary syndrome	RPS6KA2	Inverse variance weighted	1.08768	5	0.955189
eqtl-a-ENSG00000071246	ebi-a-GCST90044902	Polycystic ovary syndrome	VASH1	MR Egger	7.36938	5	0.194586
eqtl-a-ENSG00000071246	ebi-a-GCST90044902	Polycystic ovary syndrome	VASH1	Inverse variance weighted	7.38515	6	0.286692
eqtl-a-ENSG00000071575	ebi-a-GCST90044902	Polycystic ovary syndrome	TRIB2	MR Egger	0.298036	2	0.861554
eqtl-a-ENSG00000071575	ebi-a-GCST90044902	Polycystic ovary syndrome	TRIB2	Inverse variance weighted	0.358525	3	0.948671
eqtl-a-ENSG00000071894	ebi-a-GCST90044902	Polycystic ovary syndrome	CPSF1	MR Egger	5.49839	3	0.138735
eqtl-a-ENSG00000071894	ebi-a-GCST90044902	Polycystic ovary syndrome	CPSF1	Inverse variance weighted	5.68809	4	0.223684
eqtl-a-ENSG00000071967	ebi-a-GCST90044902	Polycystic ovary syndrome	CYBRD1	MR Egger	9.96595	7	0.190511
eqtl-a-ENSG00000071967	ebi-a-GCST90044902	Polycystic ovary syndrome	CYBRD1	Inverse variance weighted	23.5216	8	0.00275531
eqtl-a-ENSG00000071994	ebi-a-GCST90044902	Polycystic ovary syndrome	PDCD2	Inverse variance weighted	3.54313	1	0.0597926
eqtl-a-ENSG00000072042	ebi-a-GCST90044902	Polycystic ovary syndrome	RDH11	MR Egger	0.113185	1	0.736546
eqtl-a-ENSG00000072042	ebi-a-GCST90044902	Polycystic ovary syndrome	RDH11	Inverse variance weighted	0.523438	2	0.769727
eqtl-a-ENSG00000072110	ebi-a-GCST90044902	Polycystic ovary syndrome	ACTN1	MR Egger	0.123626	1	0.725134
eqtl-a-ENSG00000072110	ebi-a-GCST90044902	Polycystic ovary syndrome	ACTN1	Inverse variance weighted	1.12459	2	0.5699
eqtl-a-ENSG00000072121	ebi-a-GCST90044902	Polycystic ovary syndrome	ZFYVE26	MR Egger	0.913963	1	0.339065
eqtl-a-ENSG00000072121	ebi-a-GCST90044902	Polycystic ovary syndrome	ZFYVE26	Inverse variance weighted	1.38812	2	0.499543
eqtl-a-ENSG00000072274	ebi-a-GCST90044902	Polycystic ovary syndrome	TFRC	MR Egger	3.42692	1	0.0641418
eqtl-a-ENSG00000072274	ebi-a-GCST90044902	Polycystic ovary syndrome	TFRC	Inverse variance weighted	3.51618	2	0.172374
eqtl-a-ENSG00000072310	ebi-a-GCST90044902	Polycystic ovary syndrome	SREBF1	MR Egger	0.814837	1	0.366694
eqtl-a-ENSG00000072310	ebi-a-GCST90044902	Polycystic ovary syndrome	SREBF1	Inverse variance weighted	0.892428	2	0.640047
eqtl-a-ENSG00000072401	ebi-a-GCST90044902	Polycystic ovary syndrome	UBE2D1	MR Egger	1.31597	2	0.517894
eqtl-a-ENSG00000072401	ebi-a-GCST90044902	Polycystic ovary syndrome	UBE2D1	Inverse variance weighted	3.95264	3	0.266623
eqtl-a-ENSG00000072422	ebi-a-GCST90044902	Polycystic ovary syndrome	RHOBTB1	MR Egger	3.87654	6	0.693379
eqtl-a-ENSG00000072422	ebi-a-GCST90044902	Polycystic ovary syndrome	RHOBTB1	Inverse variance weighted	4.07101	7	0.771563
eqtl-a-ENSG00000072518	ebi-a-GCST90044902	Polycystic ovary syndrome	MARK2	MR Egger	3.48813	1	0.0618104
eqtl-a-ENSG00000072518	ebi-a-GCST90044902	Polycystic ovary syndrome	MARK2	Inverse variance weighted	4.03379	2	0.133068
eqtl-a-ENSG00000072694	ebi-a-GCST90044902	Polycystic ovary syndrome	FCGR2B	MR Egger	7.30934	6	0.293184
eqtl-a-ENSG00000072694	ebi-a-GCST90044902	Polycystic ovary syndrome	FCGR2B	Inverse variance weighted	7.35258	7	0.393115
eqtl-a-ENSG00000072756	ebi-a-GCST90044902	Polycystic ovary syndrome	TRNT1	Inverse variance weighted	0.0927348	1	0.760729
eqtl-a-ENSG00000072778	ebi-a-GCST90044902	Polycystic ovary syndrome	ACADVL	MR Egger	5.10505	2	0.0778848
eqtl-a-ENSG00000072778	ebi-a-GCST90044902	Polycystic ovary syndrome	ACADVL	Inverse variance weighted	5.44254	3	0.142116
eqtl-a-ENSG00000072786	ebi-a-GCST90044902	Polycystic ovary syndrome	STK10	MR Egger	1.31535	2	0.518054
eqtl-a-ENSG00000072786	ebi-a-GCST90044902	Polycystic ovary syndrome	STK10	Inverse variance weighted	1.42271	3	0.700219
eqtl-a-ENSG00000072818	ebi-a-GCST90044902	Polycystic ovary syndrome	ACAP1	MR Egger	2.61683	3	0.454546
eqtl-a-ENSG00000072818	ebi-a-GCST90044902	Polycystic ovary syndrome	ACAP1	Inverse variance weighted	6.52123	4	0.163457
eqtl-a-ENSG00000072864	ebi-a-GCST90044902	Polycystic ovary syndrome	NDE1	MR Egger	2.94023	4	0.567877
eqtl-a-ENSG00000072864	ebi-a-GCST90044902	Polycystic ovary syndrome	NDE1	Inverse variance weighted	3.50049	5	0.623314
eqtl-a-ENSG00000072952	ebi-a-GCST90044902	Polycystic ovary syndrome	IRAG1	MR Egger	6.71505	9	0.666759
eqtl-a-ENSG00000072952	ebi-a-GCST90044902	Polycystic ovary syndrome	IRAG1	Inverse variance weighted	7.33002	10	0.693965
eqtl-a-ENSG00000072954	ebi-a-GCST90044902	Polycystic ovary syndrome	TMEM38A	MR Egger	1.55547	1	0.21233
eqtl-a-ENSG00000072954	ebi-a-GCST90044902	Polycystic ovary syndrome	TMEM38A	Inverse variance weighted	1.5612	2	0.45813
eqtl-a-ENSG00000073008	ebi-a-GCST90044902	Polycystic ovary syndrome	PVR	MR Egger	1.91532	2	0.383789
eqtl-a-ENSG00000073008	ebi-a-GCST90044902	Polycystic ovary syndrome	PVR	Inverse variance weighted	1.91572	3	0.590082
eqtl-a-ENSG00000073060	ebi-a-GCST90044902	Polycystic ovary syndrome	SCARB1	MR Egger	0.0283327	1	0.866329
eqtl-a-ENSG00000073060	ebi-a-GCST90044902	Polycystic ovary syndrome	SCARB1	Inverse variance weighted	1.17059	2	0.556942
eqtl-a-ENSG00000073150	ebi-a-GCST90044902	Polycystic ovary syndrome	PANX2	MR Egger	3.21066	4	0.523211
eqtl-a-ENSG00000073150	ebi-a-GCST90044902	Polycystic ovary syndrome	PANX2	Inverse variance weighted	3.86719	5	0.568691
eqtl-a-ENSG00000073331	ebi-a-GCST90044902	Polycystic ovary syndrome	ALPK1	MR Egger	5.29196	3	0.151625
eqtl-a-ENSG00000073331	ebi-a-GCST90044902	Polycystic ovary syndrome	ALPK1	Inverse variance weighted	5.31825	4	0.256174
eqtl-a-ENSG00000073584	ebi-a-GCST90044902	Polycystic ovary syndrome	SMARCE1	MR Egger	4.132	3	0.247558
eqtl-a-ENSG00000073584	ebi-a-GCST90044902	Polycystic ovary syndrome	SMARCE1	Inverse variance weighted	4.39768	4	0.354853
eqtl-a-ENSG00000073605	ebi-a-GCST90044902	Polycystic ovary syndrome	GSDMB	MR Egger	0.70227	3	0.87267
eqtl-a-ENSG00000073605	ebi-a-GCST90044902	Polycystic ovary syndrome	GSDMB	Inverse variance weighted	0.747981	4	0.945283
eqtl-a-ENSG00000073614	ebi-a-GCST90044902	Polycystic ovary syndrome	KDM5A	Inverse variance weighted	0.251545	1	0.615989
eqtl-a-ENSG00000073737	ebi-a-GCST90044902	Polycystic ovary syndrome	DHRS9	MR Egger	6.34403	6	0.385775
eqtl-a-ENSG00000073737	ebi-a-GCST90044902	Polycystic ovary syndrome	DHRS9	Inverse variance weighted	6.53164	7	0.479215
eqtl-a-ENSG00000073756	ebi-a-GCST90044902	Polycystic ovary syndrome	PTGS2	MR Egger	8.86011	7	0.262857
eqtl-a-ENSG00000073756	ebi-a-GCST90044902	Polycystic ovary syndrome	PTGS2	Inverse variance weighted	9.21848	8	0.324202
eqtl-a-ENSG00000073792	ebi-a-GCST90044902	Polycystic ovary syndrome	IGF2BP2	MR Egger	3.62433	2	0.1633
eqtl-a-ENSG00000073792	ebi-a-GCST90044902	Polycystic ovary syndrome	IGF2BP2	Inverse variance weighted	4.15483	3	0.245224
eqtl-a-ENSG00000073849	ebi-a-GCST90044902	Polycystic ovary syndrome	ST6GAL1	Inverse variance weighted	2.7592	1	0.0966965
eqtl-a-ENSG00000073910	ebi-a-GCST90044902	Polycystic ovary syndrome	FRY	MR Egger	3.91078	2	0.141509
eqtl-a-ENSG00000073910	ebi-a-GCST90044902	Polycystic ovary syndrome	FRY	Inverse variance weighted	5.86585	3	0.118323
eqtl-a-ENSG00000073921	ebi-a-GCST90044902	Polycystic ovary syndrome	PICALM	Inverse variance weighted	0.741449	1	0.389197
eqtl-a-ENSG00000073969	ebi-a-GCST90044902	Polycystic ovary syndrome	NSF	MR Egger	0.263231	1	0.607909
eqtl-a-ENSG00000073969	ebi-a-GCST90044902	Polycystic ovary syndrome	NSF	Inverse variance weighted	0.272161	2	0.872772
eqtl-a-ENSG00000074054	ebi-a-GCST90044902	Polycystic ovary syndrome	CLASP1	MR Egger	0.327049	2	0.849146
eqtl-a-ENSG00000074054	ebi-a-GCST90044902	Polycystic ovary syndrome	CLASP1	Inverse variance weighted	0.418154	3	0.936467
eqtl-a-ENSG00000074219	ebi-a-GCST90044902	Polycystic ovary syndrome	TEAD2	MR Egger	0.144604	1	0.703747
eqtl-a-ENSG00000074219	ebi-a-GCST90044902	Polycystic ovary syndrome	TEAD2	Inverse variance weighted	0.156686	2	0.924647
eqtl-a-ENSG00000074370	ebi-a-GCST90044902	Polycystic ovary syndrome	ATP2A3	Inverse variance weighted	0.13356	1	0.714769
eqtl-a-ENSG00000074416	ebi-a-GCST90044902	Polycystic ovary syndrome	MGLL	MR Egger	11.579	9	0.238097
eqtl-a-ENSG00000074416	ebi-a-GCST90044902	Polycystic ovary syndrome	MGLL	Inverse variance weighted	11.6465	10	0.309413
eqtl-a-ENSG00000074590	ebi-a-GCST90044902	Polycystic ovary syndrome	NUAK1	MR Egger	2.33528	2	0.311101
eqtl-a-ENSG00000074590	ebi-a-GCST90044902	Polycystic ovary syndrome	NUAK1	Inverse variance weighted	2.43122	3	0.48785
eqtl-a-ENSG00000074657	ebi-a-GCST90044902	Polycystic ovary syndrome	ZNF532	MR Egger	0.176843	1	0.6741
eqtl-a-ENSG00000074657	ebi-a-GCST90044902	Polycystic ovary syndrome	ZNF532	Inverse variance weighted	1.66892	2	0.43411
eqtl-a-ENSG00000074660	ebi-a-GCST90044902	Polycystic ovary syndrome	SCARF1	MR Egger	0.47276	1	0.49172
eqtl-a-ENSG00000074660	ebi-a-GCST90044902	Polycystic ovary syndrome	SCARF1	Inverse variance weighted	0.492475	2	0.781737
eqtl-a-ENSG00000074803	ebi-a-GCST90044902	Polycystic ovary syndrome	SLC12A1	MR Egger	1.04717	2	0.592393
eqtl-a-ENSG00000074803	ebi-a-GCST90044902	Polycystic ovary syndrome	SLC12A1	Inverse variance weighted	1.88527	3	0.596557
eqtl-a-ENSG00000074966	ebi-a-GCST90044902	Polycystic ovary syndrome	TXK	MR Egger	4.0017	1	0.0454543
eqtl-a-ENSG00000074966	ebi-a-GCST90044902	Polycystic ovary syndrome	TXK	Inverse variance weighted	4.11556	2	0.127737
eqtl-a-ENSG00000075151	ebi-a-GCST90044902	Polycystic ovary syndrome	EIF4G3	MR Egger	0.0168996	2	0.991586
eqtl-a-ENSG00000075151	ebi-a-GCST90044902	Polycystic ovary syndrome	EIF4G3	Inverse variance weighted	0.0516171	3	0.996929
eqtl-a-ENSG00000075188	ebi-a-GCST90044902	Polycystic ovary syndrome	NUP37	Inverse variance weighted	2.47879	1	0.115391
eqtl-a-ENSG00000075213	ebi-a-GCST90044902	Polycystic ovary syndrome	SEMA3A	MR Egger	0.0194908	1	0.888969
eqtl-a-ENSG00000075213	ebi-a-GCST90044902	Polycystic ovary syndrome	SEMA3A	Inverse variance weighted	0.570253	2	0.751919
eqtl-a-ENSG00000075223	ebi-a-GCST90044902	Polycystic ovary syndrome	SEMA3C	MR Egger	0.0149337	1	0.902738
eqtl-a-ENSG00000075223	ebi-a-GCST90044902	Polycystic ovary syndrome	SEMA3C	Inverse variance weighted	24.049	2	6e-06
eqtl-a-ENSG00000075234	ebi-a-GCST90044902	Polycystic ovary syndrome	TTC38	MR Egger	0.804407	2	0.668845
eqtl-a-ENSG00000075234	ebi-a-GCST90044902	Polycystic ovary syndrome	TTC38	Inverse variance weighted	1.93222	3	0.586594
eqtl-a-ENSG00000075240	ebi-a-GCST90044902	Polycystic ovary syndrome	GRAMD4	MR Egger	0.0993538	1	0.752606
eqtl-a-ENSG00000075240	ebi-a-GCST90044902	Polycystic ovary syndrome	GRAMD4	Inverse variance weighted	0.496435	2	0.78019
eqtl-a-ENSG00000075399	ebi-a-GCST90044902	Polycystic ovary syndrome	VPS9D1	MR Egger	0.336687	3	0.952987
eqtl-a-ENSG00000075399	ebi-a-GCST90044902	Polycystic ovary syndrome	VPS9D1	Inverse variance weighted	0.411721	4	0.981506
eqtl-a-ENSG00000075413	ebi-a-GCST90044902	Polycystic ovary syndrome	MARK3	MR Egger	1.50884	4	0.825074
eqtl-a-ENSG00000075413	ebi-a-GCST90044902	Polycystic ovary syndrome	MARK3	Inverse variance weighted	2.17015	5	0.825136
eqtl-a-ENSG00000075415	ebi-a-GCST90044902	Polycystic ovary syndrome	SLC25A3	MR Egger	1.61191	1	0.204224
eqtl-a-ENSG00000075415	ebi-a-GCST90044902	Polycystic ovary syndrome	SLC25A3	Inverse variance weighted	5.294	2	0.0708635
eqtl-a-ENSG00000075420	ebi-a-GCST90044902	Polycystic ovary syndrome	FNDC3B	MR Egger	1.40812	2	0.494572
eqtl-a-ENSG00000075420	ebi-a-GCST90044902	Polycystic ovary syndrome	FNDC3B	Inverse variance weighted	1.95262	3	0.582299
eqtl-a-ENSG00000075618	ebi-a-GCST90044902	Polycystic ovary syndrome	FSCN1	MR Egger	8.57394	6	0.198995
eqtl-a-ENSG00000075618	ebi-a-GCST90044902	Polycystic ovary syndrome	FSCN1	Inverse variance weighted	9.94645	7	0.191628
eqtl-a-ENSG00000075884	ebi-a-GCST90044902	Polycystic ovary syndrome	ARHGAP15	MR Egger	10.8543	6	0.0929864
eqtl-a-ENSG00000075884	ebi-a-GCST90044902	Polycystic ovary syndrome	ARHGAP15	Inverse variance weighted	11.1457	7	0.13239
eqtl-a-ENSG00000075945	ebi-a-GCST90044902	Polycystic ovary syndrome	KIFAP3	MR Egger	0.954661	1	0.328536
eqtl-a-ENSG00000075945	ebi-a-GCST90044902	Polycystic ovary syndrome	KIFAP3	Inverse variance weighted	1.34694	2	0.509936
eqtl-a-ENSG00000075975	ebi-a-GCST90044902	Polycystic ovary syndrome	MKRN2	MR Egger	5.42597	2	0.0663386
eqtl-a-ENSG00000075975	ebi-a-GCST90044902	Polycystic ovary syndrome	MKRN2	Inverse variance weighted	5.5148	3	0.137756
eqtl-a-ENSG00000076003	ebi-a-GCST90044902	Polycystic ovary syndrome	MCM6	MR Egger	1.57886	1	0.208925
eqtl-a-ENSG00000076003	ebi-a-GCST90044902	Polycystic ovary syndrome	MCM6	Inverse variance weighted	1.98425	2	0.370788
eqtl-a-ENSG00000076067	ebi-a-GCST90044902	Polycystic ovary syndrome	RBMS2	MR Egger	4.20356	5	0.520496
eqtl-a-ENSG00000076067	ebi-a-GCST90044902	Polycystic ovary syndrome	RBMS2	Inverse variance weighted	4.30658	6	0.635263
eqtl-a-ENSG00000076248	ebi-a-GCST90044902	Polycystic ovary syndrome	UNG	MR Egger	3.48218	2	0.17533
eqtl-a-ENSG00000076248	ebi-a-GCST90044902	Polycystic ovary syndrome	UNG	Inverse variance weighted	4.77769	3	0.188818
eqtl-a-ENSG00000076258	ebi-a-GCST90044902	Polycystic ovary syndrome	FMO4	MR Egger	1.37797	1	0.240447
eqtl-a-ENSG00000076258	ebi-a-GCST90044902	Polycystic ovary syndrome	FMO4	Inverse variance weighted	1.42008	2	0.491624
eqtl-a-ENSG00000076554	ebi-a-GCST90044902	Polycystic ovary syndrome	TPD52	MR Egger	1.259	3	0.738891
eqtl-a-ENSG00000076554	ebi-a-GCST90044902	Polycystic ovary syndrome	TPD52	Inverse variance weighted	1.54696	4	0.818291
eqtl-a-ENSG00000076555	ebi-a-GCST90044902	Polycystic ovary syndrome	ACACB	MR Egger	0.775086	1	0.378648
eqtl-a-ENSG00000076555	ebi-a-GCST90044902	Polycystic ovary syndrome	ACACB	Inverse variance weighted	0.775824	2	0.678472
eqtl-a-ENSG00000076650	ebi-a-GCST90044902	Polycystic ovary syndrome	GPATCH1	MR Egger	0.00098785	1	0.974927
eqtl-a-ENSG00000076650	ebi-a-GCST90044902	Polycystic ovary syndrome	GPATCH1	Inverse variance weighted	0.140704	2	0.932066
eqtl-a-ENSG00000076662	ebi-a-GCST90044902	Polycystic ovary syndrome	ICAM3	MR Egger	3.44397	1	0.0634828
eqtl-a-ENSG00000076662	ebi-a-GCST90044902	Polycystic ovary syndrome	ICAM3	Inverse variance weighted	3.44496	2	0.178623
eqtl-a-ENSG00000076685	ebi-a-GCST90044902	Polycystic ovary syndrome	NT5C2	MR Egger	5.37935	3	0.146036
eqtl-a-ENSG00000076685	ebi-a-GCST90044902	Polycystic ovary syndrome	NT5C2	Inverse variance weighted	6.74831	4	0.149802
eqtl-a-ENSG00000076864	ebi-a-GCST90044902	Polycystic ovary syndrome	RAP1GAP	MR Egger	7.24454	10	0.702175
eqtl-a-ENSG00000076864	ebi-a-GCST90044902	Polycystic ovary syndrome	RAP1GAP	Inverse variance weighted	7.43797	11	0.762588
eqtl-a-ENSG00000076944	ebi-a-GCST90044902	Polycystic ovary syndrome	STXBP2	MR Egger	0.47013	1	0.492927
eqtl-a-ENSG00000076944	ebi-a-GCST90044902	Polycystic ovary syndrome	STXBP2	Inverse variance weighted	1.03368	2	0.596402
eqtl-a-ENSG00000077157	ebi-a-GCST90044902	Polycystic ovary syndrome	PPP1R12B	MR Egger	3.24334	2	0.197568
eqtl-a-ENSG00000077157	ebi-a-GCST90044902	Polycystic ovary syndrome	PPP1R12B	Inverse variance weighted	3.45443	3	0.326721
eqtl-a-ENSG00000077232	ebi-a-GCST90044902	Polycystic ovary syndrome	DNAJC10	MR Egger	7.78501	1	0.00526816
eqtl-a-ENSG00000077232	ebi-a-GCST90044902	Polycystic ovary syndrome	DNAJC10	Inverse variance weighted	15.275	2	0.00048204
eqtl-a-ENSG00000077238	ebi-a-GCST90044902	Polycystic ovary syndrome	IL4R	MR Egger	1.64834	2	0.438599
eqtl-a-ENSG00000077238	ebi-a-GCST90044902	Polycystic ovary syndrome	IL4R	Inverse variance weighted	3.70758	3	0.294821
eqtl-a-ENSG00000077420	ebi-a-GCST90044902	Polycystic ovary syndrome	APBB1IP	MR Egger	2.41153	4	0.660544
eqtl-a-ENSG00000077420	ebi-a-GCST90044902	Polycystic ovary syndrome	APBB1IP	Inverse variance weighted	4.93659	5	0.423667
eqtl-a-ENSG00000077585	ebi-a-GCST90044902	Polycystic ovary syndrome	GPR137B	MR Egger	1.31659	3	0.725197
eqtl-a-ENSG00000077585	ebi-a-GCST90044902	Polycystic ovary syndrome	GPR137B	Inverse variance weighted	2.2642	4	0.687295
eqtl-a-ENSG00000077684	ebi-a-GCST90044902	Polycystic ovary syndrome	JADE1	MR Egger	1.28172	3	0.733478
eqtl-a-ENSG00000077684	ebi-a-GCST90044902	Polycystic ovary syndrome	JADE1	Inverse variance weighted	1.38591	4	0.84664
eqtl-a-ENSG00000077984	ebi-a-GCST90044902	Polycystic ovary syndrome	CST7	MR Egger	0.895113	3	0.826607
eqtl-a-ENSG00000077984	ebi-a-GCST90044902	Polycystic ovary syndrome	CST7	Inverse variance weighted	0.897208	4	0.924961
eqtl-a-ENSG00000078114	ebi-a-GCST90044902	Polycystic ovary syndrome	NEBL	MR Egger	1.45359	2	0.483455
eqtl-a-ENSG00000078114	ebi-a-GCST90044902	Polycystic ovary syndrome	NEBL	Inverse variance weighted	2.01028	3	0.570275
eqtl-a-ENSG00000078124	ebi-a-GCST90044902	Polycystic ovary syndrome	ACER3	MR Egger	2.04564	2	0.35958
eqtl-a-ENSG00000078124	ebi-a-GCST90044902	Polycystic ovary syndrome	ACER3	Inverse variance weighted	3.75246	3	0.289465
eqtl-a-ENSG00000078177	ebi-a-GCST90044902	Polycystic ovary syndrome	N4BP2	MR Egger	0.862287	2	0.649766
eqtl-a-ENSG00000078177	ebi-a-GCST90044902	Polycystic ovary syndrome	N4BP2	Inverse variance weighted	0.952177	3	0.812822
eqtl-a-ENSG00000078269	ebi-a-GCST90044902	Polycystic ovary syndrome	SYNJ2	MR Egger	3.53799	3	0.315868
eqtl-a-ENSG00000078269	ebi-a-GCST90044902	Polycystic ovary syndrome	SYNJ2	Inverse variance weighted	3.74012	4	0.442317
eqtl-a-ENSG00000078399	ebi-a-GCST90044902	Polycystic ovary syndrome	HOXA9	MR Egger	0.827974	2	0.66101
eqtl-a-ENSG00000078399	ebi-a-GCST90044902	Polycystic ovary syndrome	HOXA9	Inverse variance weighted	2.65583	3	0.447786
eqtl-a-ENSG00000078401	ebi-a-GCST90044902	Polycystic ovary syndrome	EDN1	MR Egger	0.236894	1	0.626459
eqtl-a-ENSG00000078401	ebi-a-GCST90044902	Polycystic ovary syndrome	EDN1	Inverse variance weighted	0.261182	2	0.877577
eqtl-a-ENSG00000078618	ebi-a-GCST90044902	Polycystic ovary syndrome	NRDC	MR Egger	4.87965	3	0.180825
eqtl-a-ENSG00000078618	ebi-a-GCST90044902	Polycystic ovary syndrome	NRDC	Inverse variance weighted	4.93001	4	0.294555
eqtl-a-ENSG00000078674	ebi-a-GCST90044902	Polycystic ovary syndrome	PCM1	Inverse variance weighted	0.373089	1	0.541325
eqtl-a-ENSG00000078804	ebi-a-GCST90044902	Polycystic ovary syndrome	TP53INP2	MR Egger	7.76038	5	0.169945
eqtl-a-ENSG00000078804	ebi-a-GCST90044902	Polycystic ovary syndrome	TP53INP2	Inverse variance weighted	8.397	6	0.210436
eqtl-a-ENSG00000079257	ebi-a-GCST90044902	Polycystic ovary syndrome	LXN	MR Egger	2.32267	5	0.802931
eqtl-a-ENSG00000079257	ebi-a-GCST90044902	Polycystic ovary syndrome	LXN	Inverse variance weighted	2.40525	6	0.878917
eqtl-a-ENSG00000079263	ebi-a-GCST90044902	Polycystic ovary syndrome	SP140	MR Egger	0.00073612	1	0.978355
eqtl-a-ENSG00000079263	ebi-a-GCST90044902	Polycystic ovary syndrome	SP140	Inverse variance weighted	0.906259	2	0.635636
eqtl-a-ENSG00000079277	ebi-a-GCST90044902	Polycystic ovary syndrome	MKNK1	MR Egger	1.39453	1	0.237642
eqtl-a-ENSG00000079277	ebi-a-GCST90044902	Polycystic ovary syndrome	MKNK1	Inverse variance weighted	1.4696	2	0.4796
eqtl-a-ENSG00000079308	ebi-a-GCST90044902	Polycystic ovary syndrome	TNS1	MR Egger	6.60182	3	0.0857321
eqtl-a-ENSG00000079308	ebi-a-GCST90044902	Polycystic ovary syndrome	TNS1	Inverse variance weighted	7.75126	4	0.101127
eqtl-a-ENSG00000079335	ebi-a-GCST90044902	Polycystic ovary syndrome	CDC14A	MR Egger	0.722969	2	0.696641
eqtl-a-ENSG00000079335	ebi-a-GCST90044902	Polycystic ovary syndrome	CDC14A	Inverse variance weighted	0.728989	3	0.866365
eqtl-a-ENSG00000079385	ebi-a-GCST90044902	Polycystic ovary syndrome	CEACAM1	MR Egger	6.53093	6	0.366409
eqtl-a-ENSG00000079385	ebi-a-GCST90044902	Polycystic ovary syndrome	CEACAM1	Inverse variance weighted	6.53819	7	0.47849
eqtl-a-ENSG00000079459	ebi-a-GCST90044902	Polycystic ovary syndrome	FDFT1	MR Egger	3.32635	1	0.0681782
eqtl-a-ENSG00000079459	ebi-a-GCST90044902	Polycystic ovary syndrome	FDFT1	Inverse variance weighted	3.46075	2	0.177218
eqtl-a-ENSG00000079691	ebi-a-GCST90044902	Polycystic ovary syndrome	CARMIL1	MR Egger	8.40665	4	0.0777679
eqtl-a-ENSG00000079691	ebi-a-GCST90044902	Polycystic ovary syndrome	CARMIL1	Inverse variance weighted	8.45803	5	0.132734
eqtl-a-ENSG00000079739	ebi-a-GCST90044902	Polycystic ovary syndrome	PGM1	MR Egger	2.38622	2	0.303277
eqtl-a-ENSG00000079739	ebi-a-GCST90044902	Polycystic ovary syndrome	PGM1	Inverse variance weighted	2.54029	3	0.468054
eqtl-a-ENSG00000079819	ebi-a-GCST90044902	Polycystic ovary syndrome	EPB41L2	MR Egger	0.153121	1	0.695571
eqtl-a-ENSG00000079819	ebi-a-GCST90044902	Polycystic ovary syndrome	EPB41L2	Inverse variance weighted	0.177556	2	0.915049
eqtl-a-ENSG00000080345	ebi-a-GCST90044902	Polycystic ovary syndrome	RIF1	MR Egger	0.0292121	1	0.86429
eqtl-a-ENSG00000080345	ebi-a-GCST90044902	Polycystic ovary syndrome	RIF1	Inverse variance weighted	0.251167	2	0.881982
eqtl-a-ENSG00000080546	ebi-a-GCST90044902	Polycystic ovary syndrome	SESN1	MR Egger	2.97032	2	0.226466
eqtl-a-ENSG00000080546	ebi-a-GCST90044902	Polycystic ovary syndrome	SESN1	Inverse variance weighted	2.97747	3	0.395111
eqtl-a-ENSG00000080573	ebi-a-GCST90044902	Polycystic ovary syndrome	COL5A3	Inverse variance weighted	1.08861	1	0.296779
eqtl-a-ENSG00000080815	ebi-a-GCST90044902	Polycystic ovary syndrome	PSEN1	Inverse variance weighted	0.199054	1	0.655486
eqtl-a-ENSG00000080854	ebi-a-GCST90044902	Polycystic ovary syndrome	IGSF9B	MR Egger	0.0648022	1	0.799061
eqtl-a-ENSG00000080854	ebi-a-GCST90044902	Polycystic ovary syndrome	IGSF9B	Inverse variance weighted	0.115455	2	0.943907
eqtl-a-ENSG00000081014	ebi-a-GCST90044902	Polycystic ovary syndrome	AP4E1	MR Egger	0.0978233	1	0.754458
eqtl-a-ENSG00000081014	ebi-a-GCST90044902	Polycystic ovary syndrome	AP4E1	Inverse variance weighted	0.233753	2	0.889695
eqtl-a-ENSG00000081189	ebi-a-GCST90044902	Polycystic ovary syndrome	MEF2C	MR Egger	0.958561	3	0.811277
eqtl-a-ENSG00000081189	ebi-a-GCST90044902	Polycystic ovary syndrome	MEF2C	Inverse variance weighted	1.54004	4	0.819526
eqtl-a-ENSG00000081377	ebi-a-GCST90044902	Polycystic ovary syndrome	CDC14B	MR Egger	1.59264	4	0.810114
eqtl-a-ENSG00000081377	ebi-a-GCST90044902	Polycystic ovary syndrome	CDC14B	Inverse variance weighted	1.715	5	0.887005
eqtl-a-ENSG00000081721	ebi-a-GCST90044902	Polycystic ovary syndrome	DUSP12	Inverse variance weighted	0.0613219	1	0.804419
eqtl-a-ENSG00000081913	ebi-a-GCST90044902	Polycystic ovary syndrome	PHLPP1	MR Egger	2.81413	2	0.244861
eqtl-a-ENSG00000081913	ebi-a-GCST90044902	Polycystic ovary syndrome	PHLPP1	Inverse variance weighted	4.18119	3	0.242552
eqtl-a-ENSG00000081985	ebi-a-GCST90044902	Polycystic ovary syndrome	IL12RB2	Inverse variance weighted	3.54087	1	0.0598741
eqtl-a-ENSG00000082014	ebi-a-GCST90044902	Polycystic ovary syndrome	SMARCD3	MR Egger	0.986155	4	0.911888
eqtl-a-ENSG00000082014	ebi-a-GCST90044902	Polycystic ovary syndrome	SMARCD3	Inverse variance weighted	0.992687	5	0.963153
eqtl-a-ENSG00000082293	ebi-a-GCST90044902	Polycystic ovary syndrome	COL19A1	MR Egger	0.672529	1	0.412171
eqtl-a-ENSG00000082293	ebi-a-GCST90044902	Polycystic ovary syndrome	COL19A1	Inverse variance weighted	1.43278	2	0.488511
eqtl-a-ENSG00000082397	ebi-a-GCST90044902	Polycystic ovary syndrome	EPB41L3	MR Egger	16.2261	9	0.0623084
eqtl-a-ENSG00000082397	ebi-a-GCST90044902	Polycystic ovary syndrome	EPB41L3	Inverse variance weighted	18.7655	10	0.0433442
eqtl-a-ENSG00000082438	ebi-a-GCST90044902	Polycystic ovary syndrome	COBLL1	MR Egger	5.89805	5	0.316266
eqtl-a-ENSG00000082438	ebi-a-GCST90044902	Polycystic ovary syndrome	COBLL1	Inverse variance weighted	5.93444	6	0.430574
eqtl-a-ENSG00000082512	ebi-a-GCST90044902	Polycystic ovary syndrome	TRAF5	MR Egger	0.110671	2	0.946168
eqtl-a-ENSG00000082512	ebi-a-GCST90044902	Polycystic ovary syndrome	TRAF5	Inverse variance weighted	4.21032	3	0.239631
eqtl-a-ENSG00000082701	ebi-a-GCST90044902	Polycystic ovary syndrome	GSK3B	Inverse variance weighted	0.488322	1	0.484677
eqtl-a-ENSG00000082781	ebi-a-GCST90044902	Polycystic ovary syndrome	ITGB5	MR Egger	9.74154	9	0.371811
eqtl-a-ENSG00000082781	ebi-a-GCST90044902	Polycystic ovary syndrome	ITGB5	Inverse variance weighted	9.74648	10	0.46301
eqtl-a-ENSG00000082996	ebi-a-GCST90044902	Polycystic ovary syndrome	RNF13	MR Egger	0.219098	1	0.639728
eqtl-a-ENSG00000082996	ebi-a-GCST90044902	Polycystic ovary syndrome	RNF13	Inverse variance weighted	0.73275	2	0.693243
eqtl-a-ENSG00000083097	ebi-a-GCST90044902	Polycystic ovary syndrome	DOP1A	MR Egger	1.66175	2	0.435668
eqtl-a-ENSG00000083097	ebi-a-GCST90044902	Polycystic ovary syndrome	DOP1A	Inverse variance weighted	3.37539	3	0.337286
eqtl-a-ENSG00000083223	ebi-a-GCST90044902	Polycystic ovary syndrome	TUT7	MR Egger	1.86839	3	0.600167
eqtl-a-ENSG00000083223	ebi-a-GCST90044902	Polycystic ovary syndrome	TUT7	Inverse variance weighted	1.94128	4	0.746558
eqtl-a-ENSG00000083444	ebi-a-GCST90044902	Polycystic ovary syndrome	PLOD1	MR Egger	4.48721	3	0.213434
eqtl-a-ENSG00000083444	ebi-a-GCST90044902	Polycystic ovary syndrome	PLOD1	Inverse variance weighted	4.51776	4	0.340447
eqtl-a-ENSG00000083642	ebi-a-GCST90044902	Polycystic ovary syndrome	PDS5B	MR Egger	0.102058	1	0.749374
eqtl-a-ENSG00000083642	ebi-a-GCST90044902	Polycystic ovary syndrome	PDS5B	Inverse variance weighted	1.13557	2	0.56678
eqtl-a-ENSG00000083814	ebi-a-GCST90044902	Polycystic ovary syndrome	ZNF671	MR Egger	2.5546	2	0.278788
eqtl-a-ENSG00000083814	ebi-a-GCST90044902	Polycystic ovary syndrome	ZNF671	Inverse variance weighted	2.61861	3	0.454236
eqtl-a-ENSG00000083828	ebi-a-GCST90044902	Polycystic ovary syndrome	ZNF586	MR Egger	2.59132	3	0.459014
eqtl-a-ENSG00000083828	ebi-a-GCST90044902	Polycystic ovary syndrome	ZNF586	Inverse variance weighted	2.7641	4	0.598046
eqtl-a-ENSG00000084070	ebi-a-GCST90044902	Polycystic ovary syndrome	SMAP2	MR Egger	12.7236	4	0.0127086
eqtl-a-ENSG00000084070	ebi-a-GCST90044902	Polycystic ovary syndrome	SMAP2	Inverse variance weighted	14.4343	5	0.0130739
eqtl-a-ENSG00000084072	ebi-a-GCST90044902	Polycystic ovary syndrome	PPIE	MR Egger	0.852208	3	0.836943
eqtl-a-ENSG00000084072	ebi-a-GCST90044902	Polycystic ovary syndrome	PPIE	Inverse variance weighted	1.82243	4	0.768376
eqtl-a-ENSG00000084092	ebi-a-GCST90044902	Polycystic ovary syndrome	NOA1	MR Egger	0.189815	1	0.663071
eqtl-a-ENSG00000084092	ebi-a-GCST90044902	Polycystic ovary syndrome	NOA1	Inverse variance weighted	0.426492	2	0.807957
eqtl-a-ENSG00000084110	ebi-a-GCST90044902	Polycystic ovary syndrome	HAL	MR Egger	5.69279	7	0.576043
eqtl-a-ENSG00000084110	ebi-a-GCST90044902	Polycystic ovary syndrome	HAL	Inverse variance weighted	7.19317	8	0.515942
eqtl-a-ENSG00000084207	ebi-a-GCST90044902	Polycystic ovary syndrome	GSTP1	MR Egger	6.29204	1	0.0121282
eqtl-a-ENSG00000084207	ebi-a-GCST90044902	Polycystic ovary syndrome	GSTP1	Inverse variance weighted	7.04752	2	0.0294883
eqtl-a-ENSG00000084234	ebi-a-GCST90044902	Polycystic ovary syndrome	APLP2	MR Egger	21.2146	5	0.00073781
eqtl-a-ENSG00000084234	ebi-a-GCST90044902	Polycystic ovary syndrome	APLP2	Inverse variance weighted	26.3749	6	0.00018954
eqtl-a-ENSG00000084764	ebi-a-GCST90044902	Polycystic ovary syndrome	MAPRE3	MR Egger	0.0145241	1	0.904074
eqtl-a-ENSG00000084764	ebi-a-GCST90044902	Polycystic ovary syndrome	MAPRE3	Inverse variance weighted	2.67473	2	0.262536
eqtl-a-ENSG00000085063	ebi-a-GCST90044902	Polycystic ovary syndrome	CD59	Inverse variance weighted	1.68471	1	0.1943
eqtl-a-ENSG00000085117	ebi-a-GCST90044902	Polycystic ovary syndrome	CD82	MR Egger	0.189454	1	0.663371
eqtl-a-ENSG00000085117	ebi-a-GCST90044902	Polycystic ovary syndrome	CD82	Inverse variance weighted	0.682915	2	0.710734
eqtl-a-ENSG00000085265	ebi-a-GCST90044902	Polycystic ovary syndrome	FCN1	MR Egger	18.351	5	0.00253714
eqtl-a-ENSG00000085265	ebi-a-GCST90044902	Polycystic ovary syndrome	FCN1	Inverse variance weighted	27.8822	6	9.89e-05
eqtl-a-ENSG00000085449	ebi-a-GCST90044902	Polycystic ovary syndrome	WDFY1	MR Egger	1.26272	1	0.261137
eqtl-a-ENSG00000085449	ebi-a-GCST90044902	Polycystic ovary syndrome	WDFY1	Inverse variance weighted	3.35759	2	0.186599
eqtl-a-ENSG00000085465	ebi-a-GCST90044902	Polycystic ovary syndrome	OVGP1	MR Egger	0.0021932	1	0.962647
eqtl-a-ENSG00000085465	ebi-a-GCST90044902	Polycystic ovary syndrome	OVGP1	Inverse variance weighted	0.139144	2	0.932793
eqtl-a-ENSG00000085491	ebi-a-GCST90044902	Polycystic ovary syndrome	SLC25A24	MR Egger	0.164604	1	0.684953
eqtl-a-ENSG00000085491	ebi-a-GCST90044902	Polycystic ovary syndrome	SLC25A24	Inverse variance weighted	0.31271	2	0.855255
eqtl-a-ENSG00000085514	ebi-a-GCST90044902	Polycystic ovary syndrome	PILRA	MR Egger	2.22127	2	0.32935
eqtl-a-ENSG00000085514	ebi-a-GCST90044902	Polycystic ovary syndrome	PILRA	Inverse variance weighted	2.29216	3	0.514025
eqtl-a-ENSG00000085563	ebi-a-GCST90044902	Polycystic ovary syndrome	ABCB1	MR Egger	4.4874	1	0.0341455
eqtl-a-ENSG00000085563	ebi-a-GCST90044902	Polycystic ovary syndrome	ABCB1	Inverse variance weighted	4.5205	2	0.104325
eqtl-a-ENSG00000085662	ebi-a-GCST90044902	Polycystic ovary syndrome	AKR1B1	MR Egger	5.06158	4	0.281037
eqtl-a-ENSG00000085662	ebi-a-GCST90044902	Polycystic ovary syndrome	AKR1B1	Inverse variance weighted	12.3377	5	0.0304425
eqtl-a-ENSG00000085719	ebi-a-GCST90044902	Polycystic ovary syndrome	CPNE3	MR Egger	0.204439	1	0.651162
eqtl-a-ENSG00000085719	ebi-a-GCST90044902	Polycystic ovary syndrome	CPNE3	Inverse variance weighted	2.36226	2	0.306932
eqtl-a-ENSG00000085733	ebi-a-GCST90044902	Polycystic ovary syndrome	CTTN	MR Egger	20.4871	11	0.0390917
eqtl-a-ENSG00000085733	ebi-a-GCST90044902	Polycystic ovary syndrome	CTTN	Inverse variance weighted	20.6263	12	0.0561273
eqtl-a-ENSG00000085871	ebi-a-GCST90044902	Polycystic ovary syndrome	MGST2	MR Egger	3.70135	4	0.44793
eqtl-a-ENSG00000085871	ebi-a-GCST90044902	Polycystic ovary syndrome	MGST2	Inverse variance weighted	3.74866	5	0.58614
eqtl-a-ENSG00000086062	ebi-a-GCST90044902	Polycystic ovary syndrome	B4GALT1	MR Egger	0.263687	1	0.607598
eqtl-a-ENSG00000086062	ebi-a-GCST90044902	Polycystic ovary syndrome	B4GALT1	Inverse variance weighted	0.754721	2	0.685669
eqtl-a-ENSG00000086200	ebi-a-GCST90044902	Polycystic ovary syndrome	IPO11	Inverse variance weighted	0.0443256	1	0.833249
eqtl-a-ENSG00000086232	ebi-a-GCST90044902	Polycystic ovary syndrome	EIF2AK1	MR Egger	1.75344	3	0.625118
eqtl-a-ENSG00000086232	ebi-a-GCST90044902	Polycystic ovary syndrome	EIF2AK1	Inverse variance weighted	1.85065	4	0.763203
eqtl-a-ENSG00000086288	ebi-a-GCST90044902	Polycystic ovary syndrome	NME8	MR Egger	0.257606	4	0.992384
eqtl-a-ENSG00000086288	ebi-a-GCST90044902	Polycystic ovary syndrome	NME8	Inverse variance weighted	0.261882	5	0.998299
eqtl-a-ENSG00000086289	ebi-a-GCST90044902	Polycystic ovary syndrome	EPDR1	MR Egger	8.47344	4	0.0756965
eqtl-a-ENSG00000086289	ebi-a-GCST90044902	Polycystic ovary syndrome	EPDR1	Inverse variance weighted	8.6776	5	0.122636
eqtl-a-ENSG00000086506	ebi-a-GCST90044902	Polycystic ovary syndrome	HBQ1	MR Egger	6.69278	6	0.350195
eqtl-a-ENSG00000086506	ebi-a-GCST90044902	Polycystic ovary syndrome	HBQ1	Inverse variance weighted	6.71796	7	0.458824
eqtl-a-ENSG00000086548	ebi-a-GCST90044902	Polycystic ovary syndrome	CEACAM6	MR Egger	5.24328	5	0.386917
eqtl-a-ENSG00000086548	ebi-a-GCST90044902	Polycystic ovary syndrome	CEACAM6	Inverse variance weighted	5.25256	6	0.511853
eqtl-a-ENSG00000086730	ebi-a-GCST90044902	Polycystic ovary syndrome	LAT2	MR Egger	0.460907	3	0.927392
eqtl-a-ENSG00000086730	ebi-a-GCST90044902	Polycystic ovary syndrome	LAT2	Inverse variance weighted	3.14905	4	0.5332
eqtl-a-ENSG00000087074	ebi-a-GCST90044902	Polycystic ovary syndrome	PPP1R15A	MR Egger	0.0006587	1	0.979525
eqtl-a-ENSG00000087074	ebi-a-GCST90044902	Polycystic ovary syndrome	PPP1R15A	Inverse variance weighted	0.825166	2	0.661938
eqtl-a-ENSG00000087088	ebi-a-GCST90044902	Polycystic ovary syndrome	BAX	Inverse variance weighted	0.0177752	1	0.893937
eqtl-a-ENSG00000087157	ebi-a-GCST90044902	Polycystic ovary syndrome	PGS1	MR Egger	3.39655	1	0.0653328
eqtl-a-ENSG00000087157	ebi-a-GCST90044902	Polycystic ovary syndrome	PGS1	Inverse variance weighted	9.62192	2	0.00814004
eqtl-a-ENSG00000087206	ebi-a-GCST90044902	Polycystic ovary syndrome	UIMC1	Inverse variance weighted	0.20449	1	0.651121
eqtl-a-ENSG00000087237	ebi-a-GCST90044902	Polycystic ovary syndrome	CETP	MR Egger	1.63308	3	0.651912
eqtl-a-ENSG00000087237	ebi-a-GCST90044902	Polycystic ovary syndrome	CETP	Inverse variance weighted	1.6382	4	0.801911
eqtl-a-ENSG00000087253	ebi-a-GCST90044902	Polycystic ovary syndrome	LPCAT2	MR Egger	10.5879	3	0.014176
eqtl-a-ENSG00000087253	ebi-a-GCST90044902	Polycystic ovary syndrome	LPCAT2	Inverse variance weighted	10.9192	4	0.0274878
eqtl-a-ENSG00000087258	ebi-a-GCST90044902	Polycystic ovary syndrome	GNAO1	MR Egger	0.622884	1	0.429978
eqtl-a-ENSG00000087258	ebi-a-GCST90044902	Polycystic ovary syndrome	GNAO1	Inverse variance weighted	1.09511	2	0.578361
eqtl-a-ENSG00000087269	ebi-a-GCST90044902	Polycystic ovary syndrome	NOP14	MR Egger	3.74014	1	0.0531199
eqtl-a-ENSG00000087269	ebi-a-GCST90044902	Polycystic ovary syndrome	NOP14	Inverse variance weighted	4.97978	2	0.0829192
eqtl-a-ENSG00000087460	ebi-a-GCST90044902	Polycystic ovary syndrome	GNAS	MR Egger	0.593673	3	0.897879
eqtl-a-ENSG00000087460	ebi-a-GCST90044902	Polycystic ovary syndrome	GNAS	Inverse variance weighted	0.621428	4	0.960653
eqtl-a-ENSG00000087589	ebi-a-GCST90044902	Polycystic ovary syndrome	CASS4	Inverse variance weighted	1.0708	1	0.300764
eqtl-a-ENSG00000087903	ebi-a-GCST90044902	Polycystic ovary syndrome	RFX2	MR Egger	1.49929	3	0.682435
eqtl-a-ENSG00000087903	ebi-a-GCST90044902	Polycystic ovary syndrome	RFX2	Inverse variance weighted	2.13491	4	0.710963
eqtl-a-ENSG00000088053	ebi-a-GCST90044902	Polycystic ovary syndrome	GP6	MR Egger	1.48349	2	0.476283
eqtl-a-ENSG00000088053	ebi-a-GCST90044902	Polycystic ovary syndrome	GP6	Inverse variance weighted	1.57533	3	0.664997
eqtl-a-ENSG00000088448	ebi-a-GCST90044902	Polycystic ovary syndrome	ANKRD10	MR Egger	0.379308	1	0.537974
eqtl-a-ENSG00000088448	ebi-a-GCST90044902	Polycystic ovary syndrome	ANKRD10	Inverse variance weighted	1.22576	2	0.541789
eqtl-a-ENSG00000088726	ebi-a-GCST90044902	Polycystic ovary syndrome	TMEM40	MR Egger	4.09816	4	0.392885
eqtl-a-ENSG00000088726	ebi-a-GCST90044902	Polycystic ovary syndrome	TMEM40	Inverse variance weighted	5.8438	5	0.321716
eqtl-a-ENSG00000088766	ebi-a-GCST90044902	Polycystic ovary syndrome	CRLS1	MR Egger	2.16428	2	0.338869
eqtl-a-ENSG00000088766	ebi-a-GCST90044902	Polycystic ovary syndrome	CRLS1	Inverse variance weighted	2.16428	3	0.539018
eqtl-a-ENSG00000088826	ebi-a-GCST90044902	Polycystic ovary syndrome	SMOX	MR Egger	8.33072	7	0.304336
eqtl-a-ENSG00000088826	ebi-a-GCST90044902	Polycystic ovary syndrome	SMOX	Inverse variance weighted	11.1946	8	0.190917
eqtl-a-ENSG00000088832	ebi-a-GCST90044902	Polycystic ovary syndrome	FKBP1A	MR Egger	3.0204	4	0.554417
eqtl-a-ENSG00000088832	ebi-a-GCST90044902	Polycystic ovary syndrome	FKBP1A	Inverse variance weighted	3.29224	5	0.655029
eqtl-a-ENSG00000088833	ebi-a-GCST90044902	Polycystic ovary syndrome	NSFL1C	MR Egger	0.12476	2	0.939526
eqtl-a-ENSG00000088833	ebi-a-GCST90044902	Polycystic ovary syndrome	NSFL1C	Inverse variance weighted	0.53005	3	0.912242
eqtl-a-ENSG00000088854	ebi-a-GCST90044902	Polycystic ovary syndrome	DNAAF9	Inverse variance weighted	0.033817	1	0.854097
eqtl-a-ENSG00000088930	ebi-a-GCST90044902	Polycystic ovary syndrome	XRN2	MR Egger	0.515407	1	0.472808
eqtl-a-ENSG00000088930	ebi-a-GCST90044902	Polycystic ovary syndrome	XRN2	Inverse variance weighted	2.39555	2	0.301865
eqtl-a-ENSG00000088992	ebi-a-GCST90044902	Polycystic ovary syndrome	TESC	MR Egger	1.68129	5	0.891248
eqtl-a-ENSG00000088992	ebi-a-GCST90044902	Polycystic ovary syndrome	TESC	Inverse variance weighted	1.68499	6	0.946274
eqtl-a-ENSG00000089012	ebi-a-GCST90044902	Polycystic ovary syndrome	SIRPG	MR Egger	1.89177	1	0.169003
eqtl-a-ENSG00000089012	ebi-a-GCST90044902	Polycystic ovary syndrome	SIRPG	Inverse variance weighted	2.26878	2	0.321619
eqtl-a-ENSG00000089022	ebi-a-GCST90044902	Polycystic ovary syndrome	MAPKAPK5	MR Egger	0.689063	1	0.406483
eqtl-a-ENSG00000089022	ebi-a-GCST90044902	Polycystic ovary syndrome	MAPKAPK5	Inverse variance weighted	0.71116	2	0.700767
eqtl-a-ENSG00000089041	ebi-a-GCST90044902	Polycystic ovary syndrome	P2RX7	MR Egger	0.766398	2	0.681677
eqtl-a-ENSG00000089041	ebi-a-GCST90044902	Polycystic ovary syndrome	P2RX7	Inverse variance weighted	0.895805	3	0.82644
eqtl-a-ENSG00000089060	ebi-a-GCST90044902	Polycystic ovary syndrome	SLC8B1	MR Egger	0.384861	1	0.535013
eqtl-a-ENSG00000089060	ebi-a-GCST90044902	Polycystic ovary syndrome	SLC8B1	Inverse variance weighted	0.912469	2	0.633665
eqtl-a-ENSG00000089063	ebi-a-GCST90044902	Polycystic ovary syndrome	TMEM230	MR Egger	1.7021	1	0.192014
eqtl-a-ENSG00000089063	ebi-a-GCST90044902	Polycystic ovary syndrome	TMEM230	Inverse variance weighted	2.9151	2	0.232806
eqtl-a-ENSG00000089127	ebi-a-GCST90044902	Polycystic ovary syndrome	OAS1	MR Egger	6.35617	6	0.384496
eqtl-a-ENSG00000089127	ebi-a-GCST90044902	Polycystic ovary syndrome	OAS1	Inverse variance weighted	6.38957	7	0.495067
eqtl-a-ENSG00000089154	ebi-a-GCST90044902	Polycystic ovary syndrome	GCN1	MR Egger	1.84003	1	0.174948
eqtl-a-ENSG00000089154	ebi-a-GCST90044902	Polycystic ovary syndrome	GCN1	Inverse variance weighted	1.86869	2	0.392843
eqtl-a-ENSG00000089169	ebi-a-GCST90044902	Polycystic ovary syndrome	RPH3A	MR Egger	8.96023	3	0.0298243
eqtl-a-ENSG00000089169	ebi-a-GCST90044902	Polycystic ovary syndrome	RPH3A	Inverse variance weighted	12.6464	4	0.0131392
eqtl-a-ENSG00000089177	ebi-a-GCST90044902	Polycystic ovary syndrome	KIF16B	MR Egger	0.377651	3	0.94482
eqtl-a-ENSG00000089177	ebi-a-GCST90044902	Polycystic ovary syndrome	KIF16B	Inverse variance weighted	0.469991	4	0.976356
eqtl-a-ENSG00000089327	ebi-a-GCST90044902	Polycystic ovary syndrome	FXYD5	MR Egger	3.11729	1	0.0774655
eqtl-a-ENSG00000089327	ebi-a-GCST90044902	Polycystic ovary syndrome	FXYD5	Inverse variance weighted	3.17926	2	0.204001
eqtl-a-ENSG00000089351	ebi-a-GCST90044902	Polycystic ovary syndrome	GRAMD1A	MR Egger	2.00413	2	0.36712
eqtl-a-ENSG00000089351	ebi-a-GCST90044902	Polycystic ovary syndrome	GRAMD1A	Inverse variance weighted	2.69346	3	0.44134
eqtl-a-ENSG00000089486	ebi-a-GCST90044902	Polycystic ovary syndrome	CDIP1	Inverse variance weighted	0.764424	1	0.381948
eqtl-a-ENSG00000089639	ebi-a-GCST90044902	Polycystic ovary syndrome	GMIP	MR Egger	2.38433	1	0.122557
eqtl-a-ENSG00000089639	ebi-a-GCST90044902	Polycystic ovary syndrome	GMIP	Inverse variance weighted	2.63379	2	0.267967
eqtl-a-ENSG00000089692	ebi-a-GCST90044902	Polycystic ovary syndrome	LAG3	MR Egger	0.010183	1	0.919621
eqtl-a-ENSG00000089692	ebi-a-GCST90044902	Polycystic ovary syndrome	LAG3	Inverse variance weighted	1.6842	2	0.430805
eqtl-a-ENSG00000089693	ebi-a-GCST90044902	Polycystic ovary syndrome	MLF2	MR Egger	1.38674	2	0.499889
eqtl-a-ENSG00000089693	ebi-a-GCST90044902	Polycystic ovary syndrome	MLF2	Inverse variance weighted	1.83806	3	0.606687
eqtl-a-ENSG00000089737	ebi-a-GCST90044902	Polycystic ovary syndrome	DDX24	MR Egger	2.46518	3	0.481617
eqtl-a-ENSG00000089737	ebi-a-GCST90044902	Polycystic ovary syndrome	DDX24	Inverse variance weighted	3.15492	4	0.532243
eqtl-a-ENSG00000089775	ebi-a-GCST90044902	Polycystic ovary syndrome	ZBTB25	MR Egger	0.159683	1	0.689449
eqtl-a-ENSG00000089775	ebi-a-GCST90044902	Polycystic ovary syndrome	ZBTB25	Inverse variance weighted	0.257886	2	0.879024
eqtl-a-ENSG00000089818	ebi-a-GCST90044902	Polycystic ovary syndrome	NECAP1	MR Egger	0.430518	1	0.511735
eqtl-a-ENSG00000089818	ebi-a-GCST90044902	Polycystic ovary syndrome	NECAP1	Inverse variance weighted	2.87301	2	0.237757
eqtl-a-ENSG00000089876	ebi-a-GCST90044902	Polycystic ovary syndrome	DHX32	MR Egger	0.86082	3	0.834871
eqtl-a-ENSG00000089876	ebi-a-GCST90044902	Polycystic ovary syndrome	DHX32	Inverse variance weighted	1.30291	4	0.860881
eqtl-a-ENSG00000090013	ebi-a-GCST90044902	Polycystic ovary syndrome	BLVRB	MR Egger	13.7672	5	0.0171575
eqtl-a-ENSG00000090013	ebi-a-GCST90044902	Polycystic ovary syndrome	BLVRB	Inverse variance weighted	13.9406	6	0.0303069
eqtl-a-ENSG00000090238	ebi-a-GCST90044902	Polycystic ovary syndrome	YPEL3	MR Egger	0.293155	3	0.961311
eqtl-a-ENSG00000090238	ebi-a-GCST90044902	Polycystic ovary syndrome	YPEL3	Inverse variance weighted	0.477853	4	0.975621
eqtl-a-ENSG00000090263	ebi-a-GCST90044902	Polycystic ovary syndrome	MRPS33	MR Egger	1.61711	2	0.445501
eqtl-a-ENSG00000090263	ebi-a-GCST90044902	Polycystic ovary syndrome	MRPS33	Inverse variance weighted	4.24735	3	0.235963
eqtl-a-ENSG00000090266	ebi-a-GCST90044902	Polycystic ovary syndrome	NDUFB2	MR Egger	0.214263	1	0.643447
eqtl-a-ENSG00000090266	ebi-a-GCST90044902	Polycystic ovary syndrome	NDUFB2	Inverse variance weighted	0.243398	2	0.885415
eqtl-a-ENSG00000090316	ebi-a-GCST90044902	Polycystic ovary syndrome	MAEA	Inverse variance weighted	6.5263	1	0.0106291
eqtl-a-ENSG00000090376	ebi-a-GCST90044902	Polycystic ovary syndrome	IRAK3	MR Egger	3.65059	5	0.600733
eqtl-a-ENSG00000090376	ebi-a-GCST90044902	Polycystic ovary syndrome	IRAK3	Inverse variance weighted	3.74816	6	0.710713
eqtl-a-ENSG00000090382	ebi-a-GCST90044902	Polycystic ovary syndrome	LYZ	MR Egger	17.2394	9	0.0450958
eqtl-a-ENSG00000090382	ebi-a-GCST90044902	Polycystic ovary syndrome	LYZ	Inverse variance weighted	17.7449	10	0.0594229
eqtl-a-ENSG00000090530	ebi-a-GCST90044902	Polycystic ovary syndrome	P3H2	MR Egger	4.30604	3	0.230257
eqtl-a-ENSG00000090530	ebi-a-GCST90044902	Polycystic ovary syndrome	P3H2	Inverse variance weighted	5.1546	4	0.271799
eqtl-a-ENSG00000090615	ebi-a-GCST90044902	Polycystic ovary syndrome	GOLGA3	MR Egger	1.79911	1	0.17982
eqtl-a-ENSG00000090615	ebi-a-GCST90044902	Polycystic ovary syndrome	GOLGA3	Inverse variance weighted	2.11765	2	0.346864
eqtl-a-ENSG00000090659	ebi-a-GCST90044902	Polycystic ovary syndrome	CD209	MR Egger	0.548606	1	0.458888
eqtl-a-ENSG00000090659	ebi-a-GCST90044902	Polycystic ovary syndrome	CD209	Inverse variance weighted	1.31397	2	0.518411
eqtl-a-ENSG00000090661	ebi-a-GCST90044902	Polycystic ovary syndrome	CERS4	Inverse variance weighted	2.65795	1	0.103033
eqtl-a-ENSG00000090674	ebi-a-GCST90044902	Polycystic ovary syndrome	MCOLN1	MR Egger	8.60729	10	0.569734
eqtl-a-ENSG00000090674	ebi-a-GCST90044902	Polycystic ovary syndrome	MCOLN1	Inverse variance weighted	9.46028	11	0.579485
eqtl-a-ENSG00000090686	ebi-a-GCST90044902	Polycystic ovary syndrome	USP48	MR Egger	2.83848	1	0.0920312
eqtl-a-ENSG00000090686	ebi-a-GCST90044902	Polycystic ovary syndrome	USP48	Inverse variance weighted	2.99841	2	0.223307
eqtl-a-ENSG00000090861	ebi-a-GCST90044902	Polycystic ovary syndrome	AARS1	MR Egger	4.07099	1	0.0436258
eqtl-a-ENSG00000090861	ebi-a-GCST90044902	Polycystic ovary syndrome	AARS1	Inverse variance weighted	9.76598	2	0.00757433
eqtl-a-ENSG00000090863	ebi-a-GCST90044902	Polycystic ovary syndrome	GLG1	MR Egger	0.725603	1	0.394312
eqtl-a-ENSG00000090863	ebi-a-GCST90044902	Polycystic ovary syndrome	GLG1	Inverse variance weighted	3.66468	2	0.160039
eqtl-a-ENSG00000091039	ebi-a-GCST90044902	Polycystic ovary syndrome	OSBPL8	MR Egger	2.79011	3	0.425131
eqtl-a-ENSG00000091039	ebi-a-GCST90044902	Polycystic ovary syndrome	OSBPL8	Inverse variance weighted	5.0826	4	0.278927
eqtl-a-ENSG00000091073	ebi-a-GCST90044902	Polycystic ovary syndrome	DTX2	MR Egger	5.98764	4	0.200073
eqtl-a-ENSG00000091073	ebi-a-GCST90044902	Polycystic ovary syndrome	DTX2	Inverse variance weighted	6.04919	5	0.301462
eqtl-a-ENSG00000091106	ebi-a-GCST90044902	Polycystic ovary syndrome	NLRC4	MR Egger	4.97236	3	0.173832
eqtl-a-ENSG00000091106	ebi-a-GCST90044902	Polycystic ovary syndrome	NLRC4	Inverse variance weighted	15.1814	4	0.00433943
eqtl-a-ENSG00000091127	ebi-a-GCST90044902	Polycystic ovary syndrome	PUS7	MR Egger	4.48679	3	0.213471
eqtl-a-ENSG00000091127	ebi-a-GCST90044902	Polycystic ovary syndrome	PUS7	Inverse variance weighted	4.54324	4	0.337451
eqtl-a-ENSG00000091129	ebi-a-GCST90044902	Polycystic ovary syndrome	NRCAM	MR Egger	5.74755	1	0.0165117
eqtl-a-ENSG00000091129	ebi-a-GCST90044902	Polycystic ovary syndrome	NRCAM	Inverse variance weighted	5.94375	2	0.0512071
eqtl-a-ENSG00000091436	ebi-a-GCST90044902	Polycystic ovary syndrome	MAP3K20	MR Egger	0.116751	2	0.943296
eqtl-a-ENSG00000091436	ebi-a-GCST90044902	Polycystic ovary syndrome	MAP3K20	Inverse variance weighted	16.0473	3	0.00110892
eqtl-a-ENSG00000091490	ebi-a-GCST90044902	Polycystic ovary syndrome	SEL1L3	MR Egger	1.44576	2	0.485353
eqtl-a-ENSG00000091490	ebi-a-GCST90044902	Polycystic ovary syndrome	SEL1L3	Inverse variance weighted	1.7788	3	0.61956
eqtl-a-ENSG00000091527	ebi-a-GCST90044902	Polycystic ovary syndrome	CDV3	MR Egger	0.240375	1	0.623935
eqtl-a-ENSG00000091527	ebi-a-GCST90044902	Polycystic ovary syndrome	CDV3	Inverse variance weighted	1.31678	2	0.517684
eqtl-a-ENSG00000091592	ebi-a-GCST90044902	Polycystic ovary syndrome	NLRP1	MR Egger	3.70556	4	0.447318
eqtl-a-ENSG00000091592	ebi-a-GCST90044902	Polycystic ovary syndrome	NLRP1	Inverse variance weighted	4.12113	5	0.532111
eqtl-a-ENSG00000091640	ebi-a-GCST90044902	Polycystic ovary syndrome	SPAG7	MR Egger	2.54872	3	0.46655
eqtl-a-ENSG00000091640	ebi-a-GCST90044902	Polycystic ovary syndrome	SPAG7	Inverse variance weighted	5.65376	4	0.226541
eqtl-a-ENSG00000092010	ebi-a-GCST90044902	Polycystic ovary syndrome	PSME1	MR Egger	0.216892	1	0.641418
eqtl-a-ENSG00000092010	ebi-a-GCST90044902	Polycystic ovary syndrome	PSME1	Inverse variance weighted	2.65646	2	0.264946
eqtl-a-ENSG00000092020	ebi-a-GCST90044902	Polycystic ovary syndrome	PPP2R3C	MR Egger	4.54367	1	0.0330407
eqtl-a-ENSG00000092020	ebi-a-GCST90044902	Polycystic ovary syndrome	PPP2R3C	Inverse variance weighted	7.48307	2	0.0237177
eqtl-a-ENSG00000092036	ebi-a-GCST90044902	Polycystic ovary syndrome	HAUS4	MR Egger	7.38631	6	0.286593
eqtl-a-ENSG00000092036	ebi-a-GCST90044902	Polycystic ovary syndrome	HAUS4	Inverse variance weighted	10.8647	7	0.144632
eqtl-a-ENSG00000092068	ebi-a-GCST90044902	Polycystic ovary syndrome	SLC7A8	MR Egger	2.70278	2	0.25888
eqtl-a-ENSG00000092068	ebi-a-GCST90044902	Polycystic ovary syndrome	SLC7A8	Inverse variance weighted	3.01732	3	0.388962
eqtl-a-ENSG00000092094	ebi-a-GCST90044902	Polycystic ovary syndrome	OSGEP	MR Egger	1.60328	2	0.448593
eqtl-a-ENSG00000092094	ebi-a-GCST90044902	Polycystic ovary syndrome	OSGEP	Inverse variance weighted	2.08922	3	0.554097
eqtl-a-ENSG00000092096	ebi-a-GCST90044902	Polycystic ovary syndrome	SLC22A17	MR Egger	2.65911	5	0.752366
eqtl-a-ENSG00000092096	ebi-a-GCST90044902	Polycystic ovary syndrome	SLC22A17	Inverse variance weighted	3.7574	6	0.709468
eqtl-a-ENSG00000092140	ebi-a-GCST90044902	Polycystic ovary syndrome	G2E3	MR Egger	0.0466026	1	0.829084
eqtl-a-ENSG00000092140	ebi-a-GCST90044902	Polycystic ovary syndrome	G2E3	Inverse variance weighted	0.319946	2	0.852167
eqtl-a-ENSG00000092531	ebi-a-GCST90044902	Polycystic ovary syndrome	SNAP23	MR Egger	1.015	1	0.313707
eqtl-a-ENSG00000092531	ebi-a-GCST90044902	Polycystic ovary syndrome	SNAP23	Inverse variance weighted	1.01505	2	0.601985
eqtl-a-ENSG00000092621	ebi-a-GCST90044902	Polycystic ovary syndrome	PHGDH	MR Egger	4.76659	5	0.445024
eqtl-a-ENSG00000092621	ebi-a-GCST90044902	Polycystic ovary syndrome	PHGDH	Inverse variance weighted	4.97592	6	0.546906
eqtl-a-ENSG00000092758	ebi-a-GCST90044902	Polycystic ovary syndrome	COL9A3	MR Egger	0.322034	2	0.851278
eqtl-a-ENSG00000092758	ebi-a-GCST90044902	Polycystic ovary syndrome	COL9A3	Inverse variance weighted	0.491028	3	0.920858
eqtl-a-ENSG00000092820	ebi-a-GCST90044902	Polycystic ovary syndrome	EZR	Inverse variance weighted	0.0601359	1	0.806281
eqtl-a-ENSG00000092841	ebi-a-GCST90044902	Polycystic ovary syndrome	MYL6	MR Egger	0.630068	1	0.42733
eqtl-a-ENSG00000092841	ebi-a-GCST90044902	Polycystic ovary syndrome	MYL6	Inverse variance weighted	0.648046	2	0.723234
eqtl-a-ENSG00000092964	ebi-a-GCST90044902	Polycystic ovary syndrome	DPYSL2	MR Egger	6.86837	6	0.333192
eqtl-a-ENSG00000092964	ebi-a-GCST90044902	Polycystic ovary syndrome	DPYSL2	Inverse variance weighted	6.90503	7	0.438835
eqtl-a-ENSG00000093000	ebi-a-GCST90044902	Polycystic ovary syndrome	NUP50	MR Egger	1.75679	1	0.185025
eqtl-a-ENSG00000093000	ebi-a-GCST90044902	Polycystic ovary syndrome	NUP50	Inverse variance weighted	2.21476	2	0.330424
eqtl-a-ENSG00000093010	ebi-a-GCST90044902	Polycystic ovary syndrome	COMT	Inverse variance weighted	0.0197578	1	0.888216
eqtl-a-ENSG00000093072	ebi-a-GCST90044902	Polycystic ovary syndrome	ADA2	MR Egger	4.85952	6	0.561954
eqtl-a-ENSG00000093072	ebi-a-GCST90044902	Polycystic ovary syndrome	ADA2	Inverse variance weighted	5.44589	7	0.605718
eqtl-a-ENSG00000093134	ebi-a-GCST90044902	Polycystic ovary syndrome	VNN3P	MR Egger	9.92625	8	0.27024
eqtl-a-ENSG00000093134	ebi-a-GCST90044902	Polycystic ovary syndrome	VNN3P	Inverse variance weighted	9.96021	9	0.353716
eqtl-a-ENSG00000093167	ebi-a-GCST90044902	Polycystic ovary syndrome	LRRFIP2	MR Egger	3.57274	3	0.31145
eqtl-a-ENSG00000093167	ebi-a-GCST90044902	Polycystic ovary syndrome	LRRFIP2	Inverse variance weighted	3.57551	4	0.46649
eqtl-a-ENSG00000093217	ebi-a-GCST90044902	Polycystic ovary syndrome	XYLB	Inverse variance weighted	0.963002	1	0.326432
eqtl-a-ENSG00000095002	ebi-a-GCST90044902	Polycystic ovary syndrome	MSH2	MR Egger	1.4869	2	0.475471
eqtl-a-ENSG00000095002	ebi-a-GCST90044902	Polycystic ovary syndrome	MSH2	Inverse variance weighted	3.21658	3	0.359422
eqtl-a-ENSG00000095303	ebi-a-GCST90044902	Polycystic ovary syndrome	PTGS1	MR Egger	17.2293	9	0.0452432
eqtl-a-ENSG00000095303	ebi-a-GCST90044902	Polycystic ovary syndrome	PTGS1	Inverse variance weighted	21.0667	10	0.0206331
eqtl-a-ENSG00000095321	ebi-a-GCST90044902	Polycystic ovary syndrome	CRAT	MR Egger	2.52747	6	0.86538
eqtl-a-ENSG00000095321	ebi-a-GCST90044902	Polycystic ovary syndrome	CRAT	Inverse variance weighted	2.56135	7	0.922407
eqtl-a-ENSG00000095370	ebi-a-GCST90044902	Polycystic ovary syndrome	SH2D3C	MR Egger	4.65915	4	0.324092
eqtl-a-ENSG00000095370	ebi-a-GCST90044902	Polycystic ovary syndrome	SH2D3C	Inverse variance weighted	4.70969	5	0.452326
eqtl-a-ENSG00000095383	ebi-a-GCST90044902	Polycystic ovary syndrome	TBC1D2	MR Egger	4.14526	2	0.125854
eqtl-a-ENSG00000095383	ebi-a-GCST90044902	Polycystic ovary syndrome	TBC1D2	Inverse variance weighted	5.20403	3	0.157452
eqtl-a-ENSG00000095485	ebi-a-GCST90044902	Polycystic ovary syndrome	CWF19L1	MR Egger	1.72559	3	0.63126
eqtl-a-ENSG00000095485	ebi-a-GCST90044902	Polycystic ovary syndrome	CWF19L1	Inverse variance weighted	1.72962	4	0.785331
eqtl-a-ENSG00000095739	ebi-a-GCST90044902	Polycystic ovary syndrome	BAMBI	MR Egger	4.58986	6	0.597384
eqtl-a-ENSG00000095739	ebi-a-GCST90044902	Polycystic ovary syndrome	BAMBI	Inverse variance weighted	6.04801	7	0.534155
eqtl-a-ENSG00000095932	ebi-a-GCST90044902	Polycystic ovary syndrome	SMIM24	MR Egger	8.32283	6	0.215393
eqtl-a-ENSG00000095932	ebi-a-GCST90044902	Polycystic ovary syndrome	SMIM24	Inverse variance weighted	8.43972	7	0.29542
eqtl-a-ENSG00000095951	ebi-a-GCST90044902	Polycystic ovary syndrome	HIVEP1	MR Egger	1.25194	3	0.740576
eqtl-a-ENSG00000095951	ebi-a-GCST90044902	Polycystic ovary syndrome	HIVEP1	Inverse variance weighted	1.25216	4	0.869438
eqtl-a-ENSG00000096006	ebi-a-GCST90044902	Polycystic ovary syndrome	CRISP3	MR Egger	3.75949	5	0.584537
eqtl-a-ENSG00000096006	ebi-a-GCST90044902	Polycystic ovary syndrome	CRISP3	Inverse variance weighted	3.89853	6	0.690406
eqtl-a-ENSG00000096063	ebi-a-GCST90044902	Polycystic ovary syndrome	SRPK1	MR Egger	4.9319	4	0.294357
eqtl-a-ENSG00000096063	ebi-a-GCST90044902	Polycystic ovary syndrome	SRPK1	Inverse variance weighted	6.7586	5	0.239222
eqtl-a-ENSG00000096070	ebi-a-GCST90044902	Polycystic ovary syndrome	BRPF3	MR Egger	1.24766	1	0.263999
eqtl-a-ENSG00000096070	ebi-a-GCST90044902	Polycystic ovary syndrome	BRPF3	Inverse variance weighted	1.57659	2	0.45462
eqtl-a-ENSG00000096433	ebi-a-GCST90044902	Polycystic ovary syndrome	ITPR3	MR Egger	1.29538	4	0.862158
eqtl-a-ENSG00000096433	ebi-a-GCST90044902	Polycystic ovary syndrome	ITPR3	Inverse variance weighted	5.14102	5	0.398914
eqtl-a-ENSG00000096696	ebi-a-GCST90044902	Polycystic ovary syndrome	DSP	Inverse variance weighted	1.20701	1	0.271924
eqtl-a-ENSG00000096717	ebi-a-GCST90044902	Polycystic ovary syndrome	SIRT1	MR Egger	0.516175	1	0.472478
eqtl-a-ENSG00000096717	ebi-a-GCST90044902	Polycystic ovary syndrome	SIRT1	Inverse variance weighted	0.898974	2	0.637955
eqtl-a-ENSG00000096968	ebi-a-GCST90044902	Polycystic ovary syndrome	JAK2	Inverse variance weighted	0.0916129	1	0.762137
eqtl-a-ENSG00000096996	ebi-a-GCST90044902	Polycystic ovary syndrome	IL12RB1	MR Egger	0.588939	1	0.44283
eqtl-a-ENSG00000096996	ebi-a-GCST90044902	Polycystic ovary syndrome	IL12RB1	Inverse variance weighted	1.75895	2	0.415001
eqtl-a-ENSG00000097033	ebi-a-GCST90044902	Polycystic ovary syndrome	SH3GLB1	MR Egger	1.6455	4	0.800592
eqtl-a-ENSG00000097033	ebi-a-GCST90044902	Polycystic ovary syndrome	SH3GLB1	Inverse variance weighted	2.94574	5	0.708351
eqtl-a-ENSG00000097046	ebi-a-GCST90044902	Polycystic ovary syndrome	CDC7	MR Egger	1.29903	1	0.25439
eqtl-a-ENSG00000097046	ebi-a-GCST90044902	Polycystic ovary syndrome	CDC7	Inverse variance weighted	3.2664	2	0.195303
eqtl-a-ENSG00000099139	ebi-a-GCST90044902	Polycystic ovary syndrome	PCSK5	MR Egger	10.8113	4	0.0287689
eqtl-a-ENSG00000099139	ebi-a-GCST90044902	Polycystic ovary syndrome	PCSK5	Inverse variance weighted	14.5919	5	0.0122559
eqtl-a-ENSG00000099194	ebi-a-GCST90044902	Polycystic ovary syndrome	SCD	MR Egger	0.878439	2	0.644539
eqtl-a-ENSG00000099194	ebi-a-GCST90044902	Polycystic ovary syndrome	SCD	Inverse variance weighted	1.14992	3	0.76504
eqtl-a-ENSG00000099204	ebi-a-GCST90044902	Polycystic ovary syndrome	ABLIM1	MR Egger	0.798074	3	0.849928
eqtl-a-ENSG00000099204	ebi-a-GCST90044902	Polycystic ovary syndrome	ABLIM1	Inverse variance weighted	1.35553	4	0.851886
eqtl-a-ENSG00000099219	ebi-a-GCST90044902	Polycystic ovary syndrome	ERMP1	MR Egger	6.1931	4	0.185184
eqtl-a-ENSG00000099219	ebi-a-GCST90044902	Polycystic ovary syndrome	ERMP1	Inverse variance weighted	6.28463	5	0.2795
eqtl-a-ENSG00000099250	ebi-a-GCST90044902	Polycystic ovary syndrome	NRP1	MR Egger	6.8728	3	0.0760646
eqtl-a-ENSG00000099250	ebi-a-GCST90044902	Polycystic ovary syndrome	NRP1	Inverse variance weighted	7.1869	4	0.126335
eqtl-a-ENSG00000099256	ebi-a-GCST90044902	Polycystic ovary syndrome	PRTFDC1	MR Egger	0.290878	1	0.589659
eqtl-a-ENSG00000099256	ebi-a-GCST90044902	Polycystic ovary syndrome	PRTFDC1	Inverse variance weighted	0.334718	2	0.845896
eqtl-a-ENSG00000099284	ebi-a-GCST90044902	Polycystic ovary syndrome	MACROH2A2	Inverse variance weighted	4.50187	1	0.0338579
eqtl-a-ENSG00000099290	ebi-a-GCST90044902	Polycystic ovary syndrome	WASHC2A	MR Egger	0.356245	2	0.83684
eqtl-a-ENSG00000099290	ebi-a-GCST90044902	Polycystic ovary syndrome	WASHC2A	Inverse variance weighted	0.550847	3	0.907587
eqtl-a-ENSG00000099331	ebi-a-GCST90044902	Polycystic ovary syndrome	MYO9B	MR Egger	0.757684	1	0.384054
eqtl-a-ENSG00000099331	ebi-a-GCST90044902	Polycystic ovary syndrome	MYO9B	Inverse variance weighted	0.88879	2	0.641212
eqtl-a-ENSG00000099337	ebi-a-GCST90044902	Polycystic ovary syndrome	KCNK6	MR Egger	2.20429	2	0.332158
eqtl-a-ENSG00000099337	ebi-a-GCST90044902	Polycystic ovary syndrome	KCNK6	Inverse variance weighted	2.66777	3	0.445733
eqtl-a-ENSG00000099338	ebi-a-GCST90044902	Polycystic ovary syndrome	CATSPERG	MR Egger	11.7014	3	0.00847918
eqtl-a-ENSG00000099338	ebi-a-GCST90044902	Polycystic ovary syndrome	CATSPERG	Inverse variance weighted	13.9579	4	0.00743057
eqtl-a-ENSG00000099785	ebi-a-GCST90044902	Polycystic ovary syndrome	MARCHF2	MR Egger	4.63744	6	0.591081
eqtl-a-ENSG00000099785	ebi-a-GCST90044902	Polycystic ovary syndrome	MARCHF2	Inverse variance weighted	4.63822	7	0.704015
eqtl-a-ENSG00000099804	ebi-a-GCST90044902	Polycystic ovary syndrome	CDC34	MR Egger	0.551088	2	0.759159
eqtl-a-ENSG00000099804	ebi-a-GCST90044902	Polycystic ovary syndrome	CDC34	Inverse variance weighted	0.646246	3	0.885768
eqtl-a-ENSG00000099817	ebi-a-GCST90044902	Polycystic ovary syndrome	POLR2E	Inverse variance weighted	1.84722	1	0.174107
eqtl-a-ENSG00000099860	ebi-a-GCST90044902	Polycystic ovary syndrome	GADD45B	MR Egger	0.387262	2	0.823962
eqtl-a-ENSG00000099860	ebi-a-GCST90044902	Polycystic ovary syndrome	GADD45B	Inverse variance weighted	1.47727	3	0.687526
eqtl-a-ENSG00000099866	ebi-a-GCST90044902	Polycystic ovary syndrome	MADCAM1	Inverse variance weighted	0.0294265	1	0.863798
eqtl-a-ENSG00000099875	ebi-a-GCST90044902	Polycystic ovary syndrome	MKNK2	MR Egger	2.88179	2	0.236715
eqtl-a-ENSG00000099875	ebi-a-GCST90044902	Polycystic ovary syndrome	MKNK2	Inverse variance weighted	2.94905	3	0.399548
eqtl-a-ENSG00000099917	ebi-a-GCST90044902	Polycystic ovary syndrome	MED15	MR Egger	1.14072	2	0.565323
eqtl-a-ENSG00000099917	ebi-a-GCST90044902	Polycystic ovary syndrome	MED15	Inverse variance weighted	1.14158	3	0.767046
eqtl-a-ENSG00000099940	ebi-a-GCST90044902	Polycystic ovary syndrome	SNAP29	Inverse variance weighted	1.45059	1	0.228433
eqtl-a-ENSG00000099956	ebi-a-GCST90044902	Polycystic ovary syndrome	SMARCB1	MR Egger	3.15184	2	0.206818
eqtl-a-ENSG00000099956	ebi-a-GCST90044902	Polycystic ovary syndrome	SMARCB1	Inverse variance weighted	3.20155	3	0.361582
eqtl-a-ENSG00000099968	ebi-a-GCST90044902	Polycystic ovary syndrome	BCL2L13	MR Egger	0.542313	1	0.461476
eqtl-a-ENSG00000099968	ebi-a-GCST90044902	Polycystic ovary syndrome	BCL2L13	Inverse variance weighted	0.613103	2	0.735981
eqtl-a-ENSG00000099977	ebi-a-GCST90044902	Polycystic ovary syndrome	DDT	MR Egger	0.183741	2	0.912223
eqtl-a-ENSG00000099977	ebi-a-GCST90044902	Polycystic ovary syndrome	DDT	Inverse variance weighted	3.03838	3	0.385745
eqtl-a-ENSG00000099991	ebi-a-GCST90044902	Polycystic ovary syndrome	CABIN1	MR Egger	1.8898	1	0.169224
eqtl-a-ENSG00000099991	ebi-a-GCST90044902	Polycystic ovary syndrome	CABIN1	Inverse variance weighted	1.93133	2	0.38073
eqtl-a-ENSG00000099995	ebi-a-GCST90044902	Polycystic ovary syndrome	SF3A1	MR Egger	0.0762986	1	0.782378
eqtl-a-ENSG00000099995	ebi-a-GCST90044902	Polycystic ovary syndrome	SF3A1	Inverse variance weighted	4.11743	2	0.127618
eqtl-a-ENSG00000100014	ebi-a-GCST90044902	Polycystic ovary syndrome	SPECC1L	MR Egger	0.00581304	1	0.939226
eqtl-a-ENSG00000100014	ebi-a-GCST90044902	Polycystic ovary syndrome	SPECC1L	Inverse variance weighted	1.55898	2	0.45864
eqtl-a-ENSG00000100024	ebi-a-GCST90044902	Polycystic ovary syndrome	UPB1	MR Egger	3.5947	2	0.165738
eqtl-a-ENSG00000100024	ebi-a-GCST90044902	Polycystic ovary syndrome	UPB1	Inverse variance weighted	3.67568	3	0.298681
eqtl-a-ENSG00000100030	ebi-a-GCST90044902	Polycystic ovary syndrome	MAPK1	MR Egger	0.0723447	1	0.787953
eqtl-a-ENSG00000100030	ebi-a-GCST90044902	Polycystic ovary syndrome	MAPK1	Inverse variance weighted	0.303187	2	0.859337
eqtl-a-ENSG00000100034	ebi-a-GCST90044902	Polycystic ovary syndrome	PPM1F	MR Egger	4.4842	3	0.213704
eqtl-a-ENSG00000100034	ebi-a-GCST90044902	Polycystic ovary syndrome	PPM1F	Inverse variance weighted	4.52379	4	0.339735
eqtl-a-ENSG00000100055	ebi-a-GCST90044902	Polycystic ovary syndrome	CYTH4	MR Egger	4.19402	3	0.241261
eqtl-a-ENSG00000100055	ebi-a-GCST90044902	Polycystic ovary syndrome	CYTH4	Inverse variance weighted	6.67044	4	0.154363
eqtl-a-ENSG00000100060	ebi-a-GCST90044902	Polycystic ovary syndrome	MFNG	MR Egger	1.67249	1	0.195926
eqtl-a-ENSG00000100060	ebi-a-GCST90044902	Polycystic ovary syndrome	MFNG	Inverse variance weighted	2.12752	2	0.345155
eqtl-a-ENSG00000100077	ebi-a-GCST90044902	Polycystic ovary syndrome	GRK3	MR Egger	0.121995	1	0.726881
eqtl-a-ENSG00000100077	ebi-a-GCST90044902	Polycystic ovary syndrome	GRK3	Inverse variance weighted	4.26372	2	0.118617
eqtl-a-ENSG00000100079	ebi-a-GCST90044902	Polycystic ovary syndrome	LGALS2	MR Egger	6.92092	6	0.328222
eqtl-a-ENSG00000100079	ebi-a-GCST90044902	Polycystic ovary syndrome	LGALS2	Inverse variance weighted	7.67682	7	0.361953
eqtl-a-ENSG00000100092	ebi-a-GCST90044902	Polycystic ovary syndrome	SH3BP1	MR Egger	2.33292	3	0.506243
eqtl-a-ENSG00000100092	ebi-a-GCST90044902	Polycystic ovary syndrome	SH3BP1	Inverse variance weighted	2.43284	4	0.656701
eqtl-a-ENSG00000100095	ebi-a-GCST90044902	Polycystic ovary syndrome	SEZ6L	MR Egger	1.39564	1	0.237454
eqtl-a-ENSG00000100095	ebi-a-GCST90044902	Polycystic ovary syndrome	SEZ6L	Inverse variance weighted	1.53404	2	0.464396
eqtl-a-ENSG00000100097	ebi-a-GCST90044902	Polycystic ovary syndrome	LGALS1	MR Egger	4.66987	4	0.322878
eqtl-a-ENSG00000100097	ebi-a-GCST90044902	Polycystic ovary syndrome	LGALS1	Inverse variance weighted	4.78468	5	0.44272
eqtl-a-ENSG00000100099	ebi-a-GCST90044902	Polycystic ovary syndrome	HPS4	MR Egger	1.29539	1	0.255057
eqtl-a-ENSG00000100099	ebi-a-GCST90044902	Polycystic ovary syndrome	HPS4	Inverse variance weighted	2.24229	2	0.325907
eqtl-a-ENSG00000100100	ebi-a-GCST90044902	Polycystic ovary syndrome	PIK3IP1	MR Egger	1.4537	1	0.227935
eqtl-a-ENSG00000100100	ebi-a-GCST90044902	Polycystic ovary syndrome	PIK3IP1	Inverse variance weighted	1.63792	2	0.440889
eqtl-a-ENSG00000100104	ebi-a-GCST90044902	Polycystic ovary syndrome	SRRD	MR Egger	4.86485	5	0.432596
eqtl-a-ENSG00000100104	ebi-a-GCST90044902	Polycystic ovary syndrome	SRRD	Inverse variance weighted	5.82497	6	0.44308
eqtl-a-ENSG00000100106	ebi-a-GCST90044902	Polycystic ovary syndrome	TRIOBP	MR Egger	8.65219	4	0.070406
eqtl-a-ENSG00000100106	ebi-a-GCST90044902	Polycystic ovary syndrome	TRIOBP	Inverse variance weighted	9.20491	5	0.101165
eqtl-a-ENSG00000100109	ebi-a-GCST90044902	Polycystic ovary syndrome	TFIP11	Inverse variance weighted	0.0346028	1	0.85243
eqtl-a-ENSG00000100116	ebi-a-GCST90044902	Polycystic ovary syndrome	GCAT	MR Egger	2.78998	6	0.834707
eqtl-a-ENSG00000100116	ebi-a-GCST90044902	Polycystic ovary syndrome	GCAT	Inverse variance weighted	3.38448	7	0.847305
eqtl-a-ENSG00000100147	ebi-a-GCST90044902	Polycystic ovary syndrome	CCDC134	MR Egger	1.84594	1	0.174256
eqtl-a-ENSG00000100147	ebi-a-GCST90044902	Polycystic ovary syndrome	CCDC134	Inverse variance weighted	3.59861	2	0.165414
eqtl-a-ENSG00000100151	ebi-a-GCST90044902	Polycystic ovary syndrome	PICK1	MR Egger	1.89359	4	0.755323
eqtl-a-ENSG00000100151	ebi-a-GCST90044902	Polycystic ovary syndrome	PICK1	Inverse variance weighted	2.25701	5	0.81256
eqtl-a-ENSG00000100181	ebi-a-GCST90044902	Polycystic ovary syndrome	TPTEP1	MR Egger	0.686148	2	0.709586
eqtl-a-ENSG00000100181	ebi-a-GCST90044902	Polycystic ovary syndrome	TPTEP1	Inverse variance weighted	1.57637	3	0.664758
eqtl-a-ENSG00000100197	ebi-a-GCST90044902	Polycystic ovary syndrome	CYP2D6	MR Egger	0.243249	1	0.621869
eqtl-a-ENSG00000100197	ebi-a-GCST90044902	Polycystic ovary syndrome	CYP2D6	Inverse variance weighted	0.768555	2	0.680942
eqtl-a-ENSG00000100219	ebi-a-GCST90044902	Polycystic ovary syndrome	XBP1	MR Egger	15.9817	10	0.100158
eqtl-a-ENSG00000100219	ebi-a-GCST90044902	Polycystic ovary syndrome	XBP1	Inverse variance weighted	18.99	11	0.0612724
eqtl-a-ENSG00000100225	ebi-a-GCST90044902	Polycystic ovary syndrome	FBXO7	MR Egger	5.13428	5	0.399714
eqtl-a-ENSG00000100225	ebi-a-GCST90044902	Polycystic ovary syndrome	FBXO7	Inverse variance weighted	5.76987	6	0.449457
eqtl-a-ENSG00000100228	ebi-a-GCST90044902	Polycystic ovary syndrome	RAB36	MR Egger	0.831309	1	0.361894
eqtl-a-ENSG00000100228	ebi-a-GCST90044902	Polycystic ovary syndrome	RAB36	Inverse variance weighted	1.3861	2	0.500047
eqtl-a-ENSG00000100242	ebi-a-GCST90044902	Polycystic ovary syndrome	SUN2	MR Egger	0.286462	1	0.592496
eqtl-a-ENSG00000100242	ebi-a-GCST90044902	Polycystic ovary syndrome	SUN2	Inverse variance weighted	0.381077	2	0.826514
eqtl-a-ENSG00000100243	ebi-a-GCST90044902	Polycystic ovary syndrome	CYB5R3	MR Egger	5.75797	6	0.450841
eqtl-a-ENSG00000100243	ebi-a-GCST90044902	Polycystic ovary syndrome	CYB5R3	Inverse variance weighted	5.76068	7	0.567955
eqtl-a-ENSG00000100266	ebi-a-GCST90044902	Polycystic ovary syndrome	PACSIN2	Inverse variance weighted	1.38572	1	0.239129
eqtl-a-ENSG00000100284	ebi-a-GCST90044902	Polycystic ovary syndrome	TOM1	MR Egger	1.95798	2	0.375691
eqtl-a-ENSG00000100284	ebi-a-GCST90044902	Polycystic ovary syndrome	TOM1	Inverse variance weighted	2.35119	3	0.502784
eqtl-a-ENSG00000100285	ebi-a-GCST90044902	Polycystic ovary syndrome	NEFH	MR Egger	0.338947	1	0.560438
eqtl-a-ENSG00000100285	ebi-a-GCST90044902	Polycystic ovary syndrome	NEFH	Inverse variance weighted	2.06513	2	0.356092
eqtl-a-ENSG00000100290	ebi-a-GCST90044902	Polycystic ovary syndrome	BIK	MR Egger	0.777576	1	0.377884
eqtl-a-ENSG00000100290	ebi-a-GCST90044902	Polycystic ovary syndrome	BIK	Inverse variance weighted	2.44817	2	0.294027
eqtl-a-ENSG00000100292	ebi-a-GCST90044902	Polycystic ovary syndrome	HMOX1	MR Egger	5.51837	3	0.137544
eqtl-a-ENSG00000100292	ebi-a-GCST90044902	Polycystic ovary syndrome	HMOX1	Inverse variance weighted	5.78434	4	0.215843
eqtl-a-ENSG00000100296	ebi-a-GCST90044902	Polycystic ovary syndrome	THOC5	MR Egger	5.72154	2	0.0572247
eqtl-a-ENSG00000100296	ebi-a-GCST90044902	Polycystic ovary syndrome	THOC5	Inverse variance weighted	7.81514	3	0.0499909
eqtl-a-ENSG00000100298	ebi-a-GCST90044902	Polycystic ovary syndrome	APOBEC3H	MR Egger	0.180037	2	0.913914
eqtl-a-ENSG00000100298	ebi-a-GCST90044902	Polycystic ovary syndrome	APOBEC3H	Inverse variance weighted	2.64848	3	0.449053
eqtl-a-ENSG00000100299	ebi-a-GCST90044902	Polycystic ovary syndrome	ARSA	Inverse variance weighted	0.00369481	1	0.95153
eqtl-a-ENSG00000100300	ebi-a-GCST90044902	Polycystic ovary syndrome	TSPO	MR Egger	1.31093	2	0.519201
eqtl-a-ENSG00000100300	ebi-a-GCST90044902	Polycystic ovary syndrome	TSPO	Inverse variance weighted	3.85598	3	0.277442
eqtl-a-ENSG00000100304	ebi-a-GCST90044902	Polycystic ovary syndrome	TTLL12	Inverse variance weighted	3.82996	1	0.0503441
eqtl-a-ENSG00000100311	ebi-a-GCST90044902	Polycystic ovary syndrome	PDGFB	MR Egger	2.84201	1	0.0918295
eqtl-a-ENSG00000100311	ebi-a-GCST90044902	Polycystic ovary syndrome	PDGFB	Inverse variance weighted	3.09353	2	0.212935
eqtl-a-ENSG00000100321	ebi-a-GCST90044902	Polycystic ovary syndrome	SYNGR1	MR Egger	1.01347	3	0.797994
eqtl-a-ENSG00000100321	ebi-a-GCST90044902	Polycystic ovary syndrome	SYNGR1	Inverse variance weighted	1.46009	4	0.833687
eqtl-a-ENSG00000100325	ebi-a-GCST90044902	Polycystic ovary syndrome	ASCC2	MR Egger	5.33855	7	0.618722
eqtl-a-ENSG00000100325	ebi-a-GCST90044902	Polycystic ovary syndrome	ASCC2	Inverse variance weighted	8.65768	8	0.371991
eqtl-a-ENSG00000100330	ebi-a-GCST90044902	Polycystic ovary syndrome	MTMR3	MR Egger	0.52671	2	0.768469
eqtl-a-ENSG00000100330	ebi-a-GCST90044902	Polycystic ovary syndrome	MTMR3	Inverse variance weighted	0.580517	3	0.900878
eqtl-a-ENSG00000100336	ebi-a-GCST90044902	Polycystic ovary syndrome	APOL4	MR Egger	0.141347	1	0.706946
eqtl-a-ENSG00000100336	ebi-a-GCST90044902	Polycystic ovary syndrome	APOL4	Inverse variance weighted	0.706547	2	0.702385
eqtl-a-ENSG00000100346	ebi-a-GCST90044902	Polycystic ovary syndrome	CACNA1I	MR Egger	1.07409	2	0.584472
eqtl-a-ENSG00000100346	ebi-a-GCST90044902	Polycystic ovary syndrome	CACNA1I	Inverse variance weighted	1.38317	3	0.709485
eqtl-a-ENSG00000100347	ebi-a-GCST90044902	Polycystic ovary syndrome	SAMM50	MR Egger	1.07506	3	0.783099
eqtl-a-ENSG00000100347	ebi-a-GCST90044902	Polycystic ovary syndrome	SAMM50	Inverse variance weighted	1.59997	4	0.808797
eqtl-a-ENSG00000100350	ebi-a-GCST90044902	Polycystic ovary syndrome	FOXRED2	MR Egger	1.8043	2	0.405697
eqtl-a-ENSG00000100350	ebi-a-GCST90044902	Polycystic ovary syndrome	FOXRED2	Inverse variance weighted	2.05258	3	0.561565
eqtl-a-ENSG00000100351	ebi-a-GCST90044902	Polycystic ovary syndrome	GRAP2	MR Egger	3.3414	5	0.64751
eqtl-a-ENSG00000100351	ebi-a-GCST90044902	Polycystic ovary syndrome	GRAP2	Inverse variance weighted	3.59219	6	0.731666
eqtl-a-ENSG00000100353	ebi-a-GCST90044902	Polycystic ovary syndrome	EIF3D	Inverse variance weighted	0.656946	1	0.41764
eqtl-a-ENSG00000100362	ebi-a-GCST90044902	Polycystic ovary syndrome	PVALB	MR Egger	0.908335	2	0.634976
eqtl-a-ENSG00000100362	ebi-a-GCST90044902	Polycystic ovary syndrome	PVALB	Inverse variance weighted	2.59454	3	0.458447
eqtl-a-ENSG00000100364	ebi-a-GCST90044902	Polycystic ovary syndrome	KIAA0930	MR Egger	0.0137272	1	0.906731
eqtl-a-ENSG00000100364	ebi-a-GCST90044902	Polycystic ovary syndrome	KIAA0930	Inverse variance weighted	0.841892	2	0.656426
eqtl-a-ENSG00000100365	ebi-a-GCST90044902	Polycystic ovary syndrome	NCF4	MR Egger	4.17734	3	0.242941
eqtl-a-ENSG00000100365	ebi-a-GCST90044902	Polycystic ovary syndrome	NCF4	Inverse variance weighted	5.50269	4	0.239493
eqtl-a-ENSG00000100368	ebi-a-GCST90044902	Polycystic ovary syndrome	CSF2RB	MR Egger	2.64615	2	0.266315
eqtl-a-ENSG00000100368	ebi-a-GCST90044902	Polycystic ovary syndrome	CSF2RB	Inverse variance weighted	4.51487	3	0.210968
eqtl-a-ENSG00000100376	ebi-a-GCST90044902	Polycystic ovary syndrome	FAM118A	MR Egger	3.5058	6	0.743198
eqtl-a-ENSG00000100376	ebi-a-GCST90044902	Polycystic ovary syndrome	FAM118A	Inverse variance weighted	4.42993	7	0.729138
eqtl-a-ENSG00000100385	ebi-a-GCST90044902	Polycystic ovary syndrome	IL2RB	MR Egger	6.95829	6	0.324722
eqtl-a-ENSG00000100385	ebi-a-GCST90044902	Polycystic ovary syndrome	IL2RB	Inverse variance weighted	9.04768	7	0.249251
eqtl-a-ENSG00000100422	ebi-a-GCST90044902	Polycystic ovary syndrome	CERK	MR Egger	0.306866	1	0.57961
eqtl-a-ENSG00000100422	ebi-a-GCST90044902	Polycystic ovary syndrome	CERK	Inverse variance weighted	0.896212	2	0.638837
eqtl-a-ENSG00000100427	ebi-a-GCST90044902	Polycystic ovary syndrome	MLC1	MR Egger	2.04651	2	0.359423
eqtl-a-ENSG00000100427	ebi-a-GCST90044902	Polycystic ovary syndrome	MLC1	Inverse variance weighted	3.42929	3	0.33005
eqtl-a-ENSG00000100439	ebi-a-GCST90044902	Polycystic ovary syndrome	ABHD4	MR Egger	4.9537	1	0.026035
eqtl-a-ENSG00000100439	ebi-a-GCST90044902	Polycystic ovary syndrome	ABHD4	Inverse variance weighted	5.14294	2	0.0764231
eqtl-a-ENSG00000100441	ebi-a-GCST90044902	Polycystic ovary syndrome	KHNYN	MR Egger	0.631007	2	0.729421
eqtl-a-ENSG00000100441	ebi-a-GCST90044902	Polycystic ovary syndrome	KHNYN	Inverse variance weighted	5.0498	3	0.168187
eqtl-a-ENSG00000100445	ebi-a-GCST90044902	Polycystic ovary syndrome	SDR39U1	Inverse variance weighted	0.0411003	1	0.839344
eqtl-a-ENSG00000100448	ebi-a-GCST90044902	Polycystic ovary syndrome	CTSG	MR Egger	11.2682	11	0.421074
eqtl-a-ENSG00000100448	ebi-a-GCST90044902	Polycystic ovary syndrome	CTSG	Inverse variance weighted	12.1567	12	0.43318
eqtl-a-ENSG00000100450	ebi-a-GCST90044902	Polycystic ovary syndrome	GZMH	MR Egger	3.63083	4	0.458266
eqtl-a-ENSG00000100450	ebi-a-GCST90044902	Polycystic ovary syndrome	GZMH	Inverse variance weighted	6.56088	5	0.255399
eqtl-a-ENSG00000100453	ebi-a-GCST90044902	Polycystic ovary syndrome	GZMB	MR Egger	3.90411	3	0.272006
eqtl-a-ENSG00000100453	ebi-a-GCST90044902	Polycystic ovary syndrome	GZMB	Inverse variance weighted	4.72462	4	0.316737
eqtl-a-ENSG00000100461	ebi-a-GCST90044902	Polycystic ovary syndrome	RBM23	MR Egger	2.42108	1	0.119712
eqtl-a-ENSG00000100461	ebi-a-GCST90044902	Polycystic ovary syndrome	RBM23	Inverse variance weighted	2.4263	2	0.297259
eqtl-a-ENSG00000100462	ebi-a-GCST90044902	Polycystic ovary syndrome	PRMT5	MR Egger	0.407116	1	0.523437
eqtl-a-ENSG00000100462	ebi-a-GCST90044902	Polycystic ovary syndrome	PRMT5	Inverse variance weighted	1.47328	2	0.47872
eqtl-a-ENSG00000100473	ebi-a-GCST90044902	Polycystic ovary syndrome	COCH	MR Egger	4.73689	1	0.0295224
eqtl-a-ENSG00000100473	ebi-a-GCST90044902	Polycystic ovary syndrome	COCH	Inverse variance weighted	6.05975	2	0.0483216
eqtl-a-ENSG00000100503	ebi-a-GCST90044902	Polycystic ovary syndrome	NIN	Inverse variance weighted	0.10189	1	0.749574
eqtl-a-ENSG00000100504	ebi-a-GCST90044902	Polycystic ovary syndrome	PYGL	MR Egger	3.40003	2	0.18268
eqtl-a-ENSG00000100504	ebi-a-GCST90044902	Polycystic ovary syndrome	PYGL	Inverse variance weighted	3.66505	3	0.299978
eqtl-a-ENSG00000100505	ebi-a-GCST90044902	Polycystic ovary syndrome	TRIM9	MR Egger	4.85083	5	0.434355
eqtl-a-ENSG00000100505	ebi-a-GCST90044902	Polycystic ovary syndrome	TRIM9	Inverse variance weighted	5.12576	6	0.527788
eqtl-a-ENSG00000100528	ebi-a-GCST90044902	Polycystic ovary syndrome	CNIH1	Inverse variance weighted	0.13664	1	0.711644
eqtl-a-ENSG00000100558	ebi-a-GCST90044902	Polycystic ovary syndrome	PLEK2	MR Egger	4.51488	10	0.921146
eqtl-a-ENSG00000100558	ebi-a-GCST90044902	Polycystic ovary syndrome	PLEK2	Inverse variance weighted	6.35772	11	0.848462
eqtl-a-ENSG00000100592	ebi-a-GCST90044902	Polycystic ovary syndrome	DAAM1	MR Egger	1.54864	2	0.461017
eqtl-a-ENSG00000100592	ebi-a-GCST90044902	Polycystic ovary syndrome	DAAM1	Inverse variance weighted	1.68003	3	0.641384
eqtl-a-ENSG00000100596	ebi-a-GCST90044902	Polycystic ovary syndrome	SPTLC2	MR Egger	1.64206	1	0.200043
eqtl-a-ENSG00000100596	ebi-a-GCST90044902	Polycystic ovary syndrome	SPTLC2	Inverse variance weighted	3.48817	2	0.174805
eqtl-a-ENSG00000100600	ebi-a-GCST90044902	Polycystic ovary syndrome	LGMN	MR Egger	3.15906	1	0.0755065
eqtl-a-ENSG00000100600	ebi-a-GCST90044902	Polycystic ovary syndrome	LGMN	Inverse variance weighted	6.44885	2	0.0397787
eqtl-a-ENSG00000100601	ebi-a-GCST90044902	Polycystic ovary syndrome	ALKBH1	Inverse variance weighted	1.83491	1	0.175549
eqtl-a-ENSG00000100605	ebi-a-GCST90044902	Polycystic ovary syndrome	ITPK1	MR Egger	1.52091	3	0.677452
eqtl-a-ENSG00000100605	ebi-a-GCST90044902	Polycystic ovary syndrome	ITPK1	Inverse variance weighted	2.01937	4	0.732196
eqtl-a-ENSG00000100612	ebi-a-GCST90044902	Polycystic ovary syndrome	DHRS7	MR Egger	6.83612	4	0.144806
eqtl-a-ENSG00000100612	ebi-a-GCST90044902	Polycystic ovary syndrome	DHRS7	Inverse variance weighted	9.50598	5	0.0905061
eqtl-a-ENSG00000100629	ebi-a-GCST90044902	Polycystic ovary syndrome	CEP128	Inverse variance weighted	0.577347	1	0.447354
eqtl-a-ENSG00000100644	ebi-a-GCST90044902	Polycystic ovary syndrome	HIF1A	MR Egger	1.37852	2	0.501948
eqtl-a-ENSG00000100644	ebi-a-GCST90044902	Polycystic ovary syndrome	HIF1A	Inverse variance weighted	1.45544	3	0.692593
eqtl-a-ENSG00000100647	ebi-a-GCST90044902	Polycystic ovary syndrome	SUSD6	MR Egger	3.57103	4	0.467161
eqtl-a-ENSG00000100647	ebi-a-GCST90044902	Polycystic ovary syndrome	SUSD6	Inverse variance weighted	3.57475	5	0.612108
eqtl-a-ENSG00000100664	ebi-a-GCST90044902	Polycystic ovary syndrome	EIF5	MR Egger	0.254763	2	0.880398
eqtl-a-ENSG00000100664	ebi-a-GCST90044902	Polycystic ovary syndrome	EIF5	Inverse variance weighted	0.777774	3	0.854775
eqtl-a-ENSG00000100678	ebi-a-GCST90044902	Polycystic ovary syndrome	SLC8A3	MR Egger	2.53414	1	0.111408
eqtl-a-ENSG00000100678	ebi-a-GCST90044902	Polycystic ovary syndrome	SLC8A3	Inverse variance weighted	3.59875	2	0.165402
eqtl-a-ENSG00000100697	ebi-a-GCST90044902	Polycystic ovary syndrome	DICER1	MR Egger	4.99e-07	1	0.999436
eqtl-a-ENSG00000100697	ebi-a-GCST90044902	Polycystic ovary syndrome	DICER1	Inverse variance weighted	2.24257	2	0.325861
eqtl-a-ENSG00000100721	ebi-a-GCST90044902	Polycystic ovary syndrome	TCL1A	MR Egger	4.42181	7	0.730111
eqtl-a-ENSG00000100721	ebi-a-GCST90044902	Polycystic ovary syndrome	TCL1A	Inverse variance weighted	4.47347	8	0.812081
eqtl-a-ENSG00000100731	ebi-a-GCST90044902	Polycystic ovary syndrome	PCNX1	MR Egger	0.207134	2	0.901615
eqtl-a-ENSG00000100731	ebi-a-GCST90044902	Polycystic ovary syndrome	PCNX1	Inverse variance weighted	1.92335	3	0.588467
eqtl-a-ENSG00000100744	ebi-a-GCST90044902	Polycystic ovary syndrome	GSKIP	MR Egger	0.0104969	1	0.918396
eqtl-a-ENSG00000100744	ebi-a-GCST90044902	Polycystic ovary syndrome	GSKIP	Inverse variance weighted	0.402144	2	0.817853
eqtl-a-ENSG00000100767	ebi-a-GCST90044902	Polycystic ovary syndrome	PAPLN	MR Egger	0.308417	1	0.578653
eqtl-a-ENSG00000100767	ebi-a-GCST90044902	Polycystic ovary syndrome	PAPLN	Inverse variance weighted	4.79073	2	0.0911394
eqtl-a-ENSG00000100784	ebi-a-GCST90044902	Polycystic ovary syndrome	RPS6KA5	MR Egger	1.1137	1	0.29128
eqtl-a-ENSG00000100784	ebi-a-GCST90044902	Polycystic ovary syndrome	RPS6KA5	Inverse variance weighted	1.62259	2	0.444282
eqtl-a-ENSG00000100804	ebi-a-GCST90044902	Polycystic ovary syndrome	PSMB5	MR Egger	0.0079933	1	0.92876
eqtl-a-ENSG00000100804	ebi-a-GCST90044902	Polycystic ovary syndrome	PSMB5	Inverse variance weighted	0.190163	2	0.909299
eqtl-a-ENSG00000100814	ebi-a-GCST90044902	Polycystic ovary syndrome	CCNB1IP1	Inverse variance weighted	0.694732	1	0.40456
eqtl-a-ENSG00000100823	ebi-a-GCST90044902	Polycystic ovary syndrome	APEX1	MR Egger	0.1508	1	0.697772
eqtl-a-ENSG00000100823	ebi-a-GCST90044902	Polycystic ovary syndrome	APEX1	Inverse variance weighted	0.283646	2	0.867775
eqtl-a-ENSG00000100889	ebi-a-GCST90044902	Polycystic ovary syndrome	PCK2	MR Egger	1.82981	1	0.17615
eqtl-a-ENSG00000100889	ebi-a-GCST90044902	Polycystic ovary syndrome	PCK2	Inverse variance weighted	2.18661	2	0.335107
eqtl-a-ENSG00000100906	ebi-a-GCST90044902	Polycystic ovary syndrome	NFKBIA	MR Egger	5.76569	3	0.123583
eqtl-a-ENSG00000100906	ebi-a-GCST90044902	Polycystic ovary syndrome	NFKBIA	Inverse variance weighted	5.76704	4	0.217235
eqtl-a-ENSG00000100918	ebi-a-GCST90044902	Polycystic ovary syndrome	REC8	MR Egger	1.58404	1	0.20818
eqtl-a-ENSG00000100918	ebi-a-GCST90044902	Polycystic ovary syndrome	REC8	Inverse variance weighted	1.80268	2	0.406025
eqtl-a-ENSG00000100938	ebi-a-GCST90044902	Polycystic ovary syndrome	GMPR2	Inverse variance weighted	1.21402	1	0.270538
eqtl-a-ENSG00000100979	ebi-a-GCST90044902	Polycystic ovary syndrome	PLTP	MR Egger	0.0427398	3	0.99768
eqtl-a-ENSG00000100979	ebi-a-GCST90044902	Polycystic ovary syndrome	PLTP	Inverse variance weighted	0.0478608	4	0.999718
eqtl-a-ENSG00000100985	ebi-a-GCST90044902	Polycystic ovary syndrome	MMP9	MR Egger	3.82621	6	0.700181
eqtl-a-ENSG00000100985	ebi-a-GCST90044902	Polycystic ovary syndrome	MMP9	Inverse variance weighted	5.69653	7	0.575597
eqtl-a-ENSG00000100991	ebi-a-GCST90044902	Polycystic ovary syndrome	TRPC4AP	MR Egger	4.26508	3	0.234226
eqtl-a-ENSG00000100991	ebi-a-GCST90044902	Polycystic ovary syndrome	TRPC4AP	Inverse variance weighted	4.26645	4	0.371145
eqtl-a-ENSG00000100994	ebi-a-GCST90044902	Polycystic ovary syndrome	PYGB	MR Egger	2.83797	4	0.585296
eqtl-a-ENSG00000100994	ebi-a-GCST90044902	Polycystic ovary syndrome	PYGB	Inverse variance weighted	3.0262	5	0.695947
eqtl-a-ENSG00000100997	ebi-a-GCST90044902	Polycystic ovary syndrome	ABHD12	MR Egger	1.29034	1	0.255985
eqtl-a-ENSG00000100997	ebi-a-GCST90044902	Polycystic ovary syndrome	ABHD12	Inverse variance weighted	1.31153	2	0.519045
eqtl-a-ENSG00000101017	ebi-a-GCST90044902	Polycystic ovary syndrome	CD40	Inverse variance weighted	2.75581	1	0.0969017
eqtl-a-ENSG00000101019	ebi-a-GCST90044902	Polycystic ovary syndrome	UQCC1	MR Egger	0.314307	2	0.854573
eqtl-a-ENSG00000101019	ebi-a-GCST90044902	Polycystic ovary syndrome	UQCC1	Inverse variance weighted	0.896122	3	0.826364
eqtl-a-ENSG00000101079	ebi-a-GCST90044902	Polycystic ovary syndrome	NDRG3	MR Egger	5.34049	3	0.148497
eqtl-a-ENSG00000101079	ebi-a-GCST90044902	Polycystic ovary syndrome	NDRG3	Inverse variance weighted	6.2847	4	0.178872
eqtl-a-ENSG00000101082	ebi-a-GCST90044902	Polycystic ovary syndrome	SLA2	MR Egger	0.710615	1	0.39924
eqtl-a-ENSG00000101082	ebi-a-GCST90044902	Polycystic ovary syndrome	SLA2	Inverse variance weighted	1.23763	2	0.538583
eqtl-a-ENSG00000101150	ebi-a-GCST90044902	Polycystic ovary syndrome	TPD52L2	MR Egger	2.17787	2	0.336574
eqtl-a-ENSG00000101150	ebi-a-GCST90044902	Polycystic ovary syndrome	TPD52L2	Inverse variance weighted	4.42616	3	0.218972
eqtl-a-ENSG00000101158	ebi-a-GCST90044902	Polycystic ovary syndrome	NELFCD	MR Egger	0.641453	1	0.423185
eqtl-a-ENSG00000101158	ebi-a-GCST90044902	Polycystic ovary syndrome	NELFCD	Inverse variance weighted	3.19553	2	0.202349
eqtl-a-ENSG00000101160	ebi-a-GCST90044902	Polycystic ovary syndrome	CTSZ	MR Egger	0.0742194	1	0.78529
eqtl-a-ENSG00000101160	ebi-a-GCST90044902	Polycystic ovary syndrome	CTSZ	Inverse variance weighted	0.980516	2	0.612468
eqtl-a-ENSG00000101162	ebi-a-GCST90044902	Polycystic ovary syndrome	TUBB1	MR Egger	2.0869	9	0.990018
eqtl-a-ENSG00000101162	ebi-a-GCST90044902	Polycystic ovary syndrome	TUBB1	Inverse variance weighted	2.33976	10	0.993011
eqtl-a-ENSG00000101188	ebi-a-GCST90044902	Polycystic ovary syndrome	NTSR1	MR Egger	2.05568	2	0.357779
eqtl-a-ENSG00000101188	ebi-a-GCST90044902	Polycystic ovary syndrome	NTSR1	Inverse variance weighted	2.6831	3	0.443107
eqtl-a-ENSG00000101190	ebi-a-GCST90044902	Polycystic ovary syndrome	TCFL5	MR Egger	0.494087	2	0.781107
eqtl-a-ENSG00000101190	ebi-a-GCST90044902	Polycystic ovary syndrome	TCFL5	Inverse variance weighted	2.29834	3	0.512839
eqtl-a-ENSG00000101197	ebi-a-GCST90044902	Polycystic ovary syndrome	BIRC7	Inverse variance weighted	0.00180275	1	0.966133
eqtl-a-ENSG00000101210	ebi-a-GCST90044902	Polycystic ovary syndrome	EEF1A2	Inverse variance weighted	2.36536	1	0.124055
eqtl-a-ENSG00000101220	ebi-a-GCST90044902	Polycystic ovary syndrome	ADISSP	MR Egger	0.12732	1	0.721227
eqtl-a-ENSG00000101220	ebi-a-GCST90044902	Polycystic ovary syndrome	ADISSP	Inverse variance weighted	0.732539	2	0.693316
eqtl-a-ENSG00000101224	ebi-a-GCST90044902	Polycystic ovary syndrome	CDC25B	Inverse variance weighted	0.643967	1	0.422278
eqtl-a-ENSG00000101230	ebi-a-GCST90044902	Polycystic ovary syndrome	ISM1	MR Egger	4.05676	1	0.0439949
eqtl-a-ENSG00000101230	ebi-a-GCST90044902	Polycystic ovary syndrome	ISM1	Inverse variance weighted	4.80579	2	0.0904558
eqtl-a-ENSG00000101236	ebi-a-GCST90044902	Polycystic ovary syndrome	RNF24	MR Egger	0.358583	2	0.835862
eqtl-a-ENSG00000101236	ebi-a-GCST90044902	Polycystic ovary syndrome	RNF24	Inverse variance weighted	0.5523	3	0.90726
eqtl-a-ENSG00000101247	ebi-a-GCST90044902	Polycystic ovary syndrome	NDUFAF5	MR Egger	1.98245	3	0.576058
eqtl-a-ENSG00000101247	ebi-a-GCST90044902	Polycystic ovary syndrome	NDUFAF5	Inverse variance weighted	2.014	4	0.733184
eqtl-a-ENSG00000101255	ebi-a-GCST90044902	Polycystic ovary syndrome	TRIB3	MR Egger	3.42513	2	0.180403
eqtl-a-ENSG00000101255	ebi-a-GCST90044902	Polycystic ovary syndrome	TRIB3	Inverse variance weighted	5.77062	3	0.123319
eqtl-a-ENSG00000101265	ebi-a-GCST90044902	Polycystic ovary syndrome	RASSF2	MR Egger	0.516023	2	0.772586
eqtl-a-ENSG00000101265	ebi-a-GCST90044902	Polycystic ovary syndrome	RASSF2	Inverse variance weighted	0.992175	3	0.803145
eqtl-a-ENSG00000101290	ebi-a-GCST90044902	Polycystic ovary syndrome	CDS2	MR Egger	2.64673	5	0.754254
eqtl-a-ENSG00000101290	ebi-a-GCST90044902	Polycystic ovary syndrome	CDS2	Inverse variance weighted	8.42943	6	0.2083
eqtl-a-ENSG00000101294	ebi-a-GCST90044902	Polycystic ovary syndrome	HM13	MR Egger	2.8817	4	0.577813
eqtl-a-ENSG00000101294	ebi-a-GCST90044902	Polycystic ovary syndrome	HM13	Inverse variance weighted	2.88537	5	0.717652
eqtl-a-ENSG00000101298	ebi-a-GCST90044902	Polycystic ovary syndrome	SNPH	Inverse variance weighted	0.0234327	1	0.878337
eqtl-a-ENSG00000101307	ebi-a-GCST90044902	Polycystic ovary syndrome	SIRPB1	MR Egger	3.64854	4	0.455655
eqtl-a-ENSG00000101307	ebi-a-GCST90044902	Polycystic ovary syndrome	SIRPB1	Inverse variance weighted	4.50269	5	0.479524
eqtl-a-ENSG00000101310	ebi-a-GCST90044902	Polycystic ovary syndrome	SEC23B	MR Egger	0.023036	1	0.879363
eqtl-a-ENSG00000101310	ebi-a-GCST90044902	Polycystic ovary syndrome	SEC23B	Inverse variance weighted	1.62221	2	0.444367
eqtl-a-ENSG00000101335	ebi-a-GCST90044902	Polycystic ovary syndrome	MYL9	MR Egger	12.4283	11	0.332327
eqtl-a-ENSG00000101335	ebi-a-GCST90044902	Polycystic ovary syndrome	MYL9	Inverse variance weighted	12.431	12	0.411716
eqtl-a-ENSG00000101336	ebi-a-GCST90044902	Polycystic ovary syndrome	HCK	MR Egger	2.36249	1	0.124284
eqtl-a-ENSG00000101336	ebi-a-GCST90044902	Polycystic ovary syndrome	HCK	Inverse variance weighted	5.21034	2	0.0738905
eqtl-a-ENSG00000101337	ebi-a-GCST90044902	Polycystic ovary syndrome	TM9SF4	MR Egger	0.560248	1	0.45416
eqtl-a-ENSG00000101337	ebi-a-GCST90044902	Polycystic ovary syndrome	TM9SF4	Inverse variance weighted	0.699519	2	0.704858
eqtl-a-ENSG00000101361	ebi-a-GCST90044902	Polycystic ovary syndrome	NOP56	Inverse variance weighted	1.82805	1	0.176358
eqtl-a-ENSG00000101363	ebi-a-GCST90044902	Polycystic ovary syndrome	MANBAL	MR Egger	2.92749	2	0.231368
eqtl-a-ENSG00000101363	ebi-a-GCST90044902	Polycystic ovary syndrome	MANBAL	Inverse variance weighted	3.69119	3	0.296799
eqtl-a-ENSG00000101384	ebi-a-GCST90044902	Polycystic ovary syndrome	JAG1	MR Egger	1.22832	1	0.267735
eqtl-a-ENSG00000101384	ebi-a-GCST90044902	Polycystic ovary syndrome	JAG1	Inverse variance weighted	1.33451	2	0.513116
eqtl-a-ENSG00000101421	ebi-a-GCST90044902	Polycystic ovary syndrome	CHMP4B	MR Egger	0.122773	2	0.94046
eqtl-a-ENSG00000101421	ebi-a-GCST90044902	Polycystic ovary syndrome	CHMP4B	Inverse variance weighted	1.50825	3	0.680367
eqtl-a-ENSG00000101425	ebi-a-GCST90044902	Polycystic ovary syndrome	BPI	MR Egger	7.66752	8	0.466602
eqtl-a-ENSG00000101425	ebi-a-GCST90044902	Polycystic ovary syndrome	BPI	Inverse variance weighted	7.67178	9	0.567531
eqtl-a-ENSG00000101439	ebi-a-GCST90044902	Polycystic ovary syndrome	CST3	MR Egger	7.47437	6	0.279194
eqtl-a-ENSG00000101439	ebi-a-GCST90044902	Polycystic ovary syndrome	CST3	Inverse variance weighted	7.61564	7	0.367702
eqtl-a-ENSG00000101442	ebi-a-GCST90044902	Polycystic ovary syndrome	ACTR5	MR Egger	0.800249	1	0.371019
eqtl-a-ENSG00000101442	ebi-a-GCST90044902	Polycystic ovary syndrome	ACTR5	Inverse variance weighted	1.73883	2	0.419196
eqtl-a-ENSG00000101457	ebi-a-GCST90044902	Polycystic ovary syndrome	DNTTIP1	MR Egger	3.8346	5	0.573467
eqtl-a-ENSG00000101457	ebi-a-GCST90044902	Polycystic ovary syndrome	DNTTIP1	Inverse variance weighted	4.03676	6	0.671701
eqtl-a-ENSG00000101460	ebi-a-GCST90044902	Polycystic ovary syndrome	MAP1LC3A	MR Egger	9.06731	5	0.106409
eqtl-a-ENSG00000101460	ebi-a-GCST90044902	Polycystic ovary syndrome	MAP1LC3A	Inverse variance weighted	9.09881	6	0.168097
eqtl-a-ENSG00000101470	ebi-a-GCST90044902	Polycystic ovary syndrome	TNNC2	MR Egger	7.2584	5	0.202121
eqtl-a-ENSG00000101470	ebi-a-GCST90044902	Polycystic ovary syndrome	TNNC2	Inverse variance weighted	9.6895	6	0.138351
eqtl-a-ENSG00000101474	ebi-a-GCST90044902	Polycystic ovary syndrome	APMAP	MR Egger	3.83881	4	0.42826
eqtl-a-ENSG00000101474	ebi-a-GCST90044902	Polycystic ovary syndrome	APMAP	Inverse variance weighted	4.54995	5	0.473229
eqtl-a-ENSG00000101493	ebi-a-GCST90044902	Polycystic ovary syndrome	ZNF516	MR Egger	0.0846577	1	0.771082
eqtl-a-ENSG00000101493	ebi-a-GCST90044902	Polycystic ovary syndrome	ZNF516	Inverse variance weighted	0.245713	2	0.884391
eqtl-a-ENSG00000101558	ebi-a-GCST90044902	Polycystic ovary syndrome	VAPA	MR Egger	0.834297	1	0.361033
eqtl-a-ENSG00000101558	ebi-a-GCST90044902	Polycystic ovary syndrome	VAPA	Inverse variance weighted	1.7344	2	0.420127
eqtl-a-ENSG00000101574	ebi-a-GCST90044902	Polycystic ovary syndrome	METTL4	Inverse variance weighted	0.566786	1	0.451539
eqtl-a-ENSG00000101577	ebi-a-GCST90044902	Polycystic ovary syndrome	LPIN2	MR Egger	8.12063	6	0.229398
eqtl-a-ENSG00000101577	ebi-a-GCST90044902	Polycystic ovary syndrome	LPIN2	Inverse variance weighted	8.53504	7	0.287783
eqtl-a-ENSG00000101596	ebi-a-GCST90044902	Polycystic ovary syndrome	SMCHD1	MR Egger	0.0401919	1	0.841106
eqtl-a-ENSG00000101596	ebi-a-GCST90044902	Polycystic ovary syndrome	SMCHD1	Inverse variance weighted	0.204019	2	0.903021
eqtl-a-ENSG00000101605	ebi-a-GCST90044902	Polycystic ovary syndrome	MYOM1	MR Egger	2.01481	4	0.733035
eqtl-a-ENSG00000101605	ebi-a-GCST90044902	Polycystic ovary syndrome	MYOM1	Inverse variance weighted	2.72376	5	0.742482
eqtl-a-ENSG00000101639	ebi-a-GCST90044902	Polycystic ovary syndrome	CEP192	MR Egger	10.9596	3	0.0119461
eqtl-a-ENSG00000101639	ebi-a-GCST90044902	Polycystic ovary syndrome	CEP192	Inverse variance weighted	13.9135	4	0.00757644
eqtl-a-ENSG00000101751	ebi-a-GCST90044902	Polycystic ovary syndrome	POLI	MR Egger	0.915678	1	0.338612
eqtl-a-ENSG00000101751	ebi-a-GCST90044902	Polycystic ovary syndrome	POLI	Inverse variance weighted	1.02464	2	0.599105
eqtl-a-ENSG00000101773	ebi-a-GCST90044902	Polycystic ovary syndrome	RBBP8	MR Egger	2.6518	2	0.265564
eqtl-a-ENSG00000101773	ebi-a-GCST90044902	Polycystic ovary syndrome	RBBP8	Inverse variance weighted	3.039	3	0.385652
eqtl-a-ENSG00000101782	ebi-a-GCST90044902	Polycystic ovary syndrome	RIOK3	MR Egger	3.90769	6	0.689167
eqtl-a-ENSG00000101782	ebi-a-GCST90044902	Polycystic ovary syndrome	RIOK3	Inverse variance weighted	4.41505	7	0.730922
eqtl-a-ENSG00000102145	ebi-a-GCST90044902	Polycystic ovary syndrome	GATA1	MR Egger	0.434127	1	0.509971
eqtl-a-ENSG00000102145	ebi-a-GCST90044902	Polycystic ovary syndrome	GATA1	Inverse variance weighted	0.439079	2	0.802889
eqtl-a-ENSG00000102445	ebi-a-GCST90044902	Polycystic ovary syndrome	RUBCNL	MR Egger	0.483826	4	0.975056
eqtl-a-ENSG00000102445	ebi-a-GCST90044902	Polycystic ovary syndrome	RUBCNL	Inverse variance weighted	4.61199	5	0.465041
eqtl-a-ENSG00000102524	ebi-a-GCST90044902	Polycystic ovary syndrome	TNFSF13B	MR Egger	2.55779	5	0.767768
eqtl-a-ENSG00000102524	ebi-a-GCST90044902	Polycystic ovary syndrome	TNFSF13B	Inverse variance weighted	7.00116	6	0.32074
eqtl-a-ENSG00000102531	ebi-a-GCST90044902	Polycystic ovary syndrome	FNDC3A	MR Egger	1.33966	1	0.247094
eqtl-a-ENSG00000102531	ebi-a-GCST90044902	Polycystic ovary syndrome	FNDC3A	Inverse variance weighted	1.35471	2	0.507959
eqtl-a-ENSG00000102554	ebi-a-GCST90044902	Polycystic ovary syndrome	KLF5	MR Egger	0.600424	1	0.438416
eqtl-a-ENSG00000102554	ebi-a-GCST90044902	Polycystic ovary syndrome	KLF5	Inverse variance weighted	2.45347	2	0.293248
eqtl-a-ENSG00000102575	ebi-a-GCST90044902	Polycystic ovary syndrome	ACP5	MR Egger	0.58087	3	0.900797
eqtl-a-ENSG00000102575	ebi-a-GCST90044902	Polycystic ovary syndrome	ACP5	Inverse variance weighted	1.28499	4	0.863917
eqtl-a-ENSG00000102595	ebi-a-GCST90044902	Polycystic ovary syndrome	UGGT2	MR Egger	1.87865	2	0.390891
eqtl-a-ENSG00000102595	ebi-a-GCST90044902	Polycystic ovary syndrome	UGGT2	Inverse variance weighted	2.03887	3	0.564379
eqtl-a-ENSG00000102606	ebi-a-GCST90044902	Polycystic ovary syndrome	ARHGEF7	Inverse variance weighted	0.410336	1	0.521799
eqtl-a-ENSG00000102710	ebi-a-GCST90044902	Polycystic ovary syndrome	SUPT20H	MR Egger	0.0894309	1	0.764902
eqtl-a-ENSG00000102710	ebi-a-GCST90044902	Polycystic ovary syndrome	SUPT20H	Inverse variance weighted	0.11821	2	0.942608
eqtl-a-ENSG00000102753	ebi-a-GCST90044902	Polycystic ovary syndrome	KPNA3	MR Egger	1.5691	2	0.456325
eqtl-a-ENSG00000102753	ebi-a-GCST90044902	Polycystic ovary syndrome	KPNA3	Inverse variance weighted	4.33908	3	0.227101
eqtl-a-ENSG00000102755	ebi-a-GCST90044902	Polycystic ovary syndrome	FLT1	MR Egger	1.30856	4	0.859922
eqtl-a-ENSG00000102755	ebi-a-GCST90044902	Polycystic ovary syndrome	FLT1	Inverse variance weighted	1.30932	5	0.933969
eqtl-a-ENSG00000102760	ebi-a-GCST90044902	Polycystic ovary syndrome	RGCC	MR Egger	0.354566	2	0.837543
eqtl-a-ENSG00000102760	ebi-a-GCST90044902	Polycystic ovary syndrome	RGCC	Inverse variance weighted	0.38455	3	0.943415
eqtl-a-ENSG00000102781	ebi-a-GCST90044902	Polycystic ovary syndrome	KATNAL1	Inverse variance weighted	1.01257	1	0.314288
eqtl-a-ENSG00000102796	ebi-a-GCST90044902	Polycystic ovary syndrome	DHRS12	MR Egger	1.6639	3	0.644989
eqtl-a-ENSG00000102796	ebi-a-GCST90044902	Polycystic ovary syndrome	DHRS12	Inverse variance weighted	8.78597	4	0.0666777
eqtl-a-ENSG00000102804	ebi-a-GCST90044902	Polycystic ovary syndrome	TSC22D1	MR Egger	5.01489	5	0.414066
eqtl-a-ENSG00000102804	ebi-a-GCST90044902	Polycystic ovary syndrome	TSC22D1	Inverse variance weighted	6.07693	6	0.414628
eqtl-a-ENSG00000102805	ebi-a-GCST90044902	Polycystic ovary syndrome	CLN5	MR Egger	0.384487	1	0.535212
eqtl-a-ENSG00000102805	ebi-a-GCST90044902	Polycystic ovary syndrome	CLN5	Inverse variance weighted	2.67086	2	0.263044
eqtl-a-ENSG00000102837	ebi-a-GCST90044902	Polycystic ovary syndrome	OLFM4	MR Egger	8.33606	11	0.682922
eqtl-a-ENSG00000102837	ebi-a-GCST90044902	Polycystic ovary syndrome	OLFM4	Inverse variance weighted	11.0285	12	0.526479
eqtl-a-ENSG00000102854	ebi-a-GCST90044902	Polycystic ovary syndrome	MSLN	MR Egger	0.668093	1	0.413717
eqtl-a-ENSG00000102854	ebi-a-GCST90044902	Polycystic ovary syndrome	MSLN	Inverse variance weighted	0.96518	2	0.617183
eqtl-a-ENSG00000102858	ebi-a-GCST90044902	Polycystic ovary syndrome	MGRN1	MR Egger	3.49845	2	0.173908
eqtl-a-ENSG00000102858	ebi-a-GCST90044902	Polycystic ovary syndrome	MGRN1	Inverse variance weighted	3.69156	3	0.296754
eqtl-a-ENSG00000102882	ebi-a-GCST90044902	Polycystic ovary syndrome	MAPK3	MR Egger	1.47205	3	0.688736
eqtl-a-ENSG00000102882	ebi-a-GCST90044902	Polycystic ovary syndrome	MAPK3	Inverse variance weighted	1.48523	4	0.829254
eqtl-a-ENSG00000102893	ebi-a-GCST90044902	Polycystic ovary syndrome	PHKB	MR Egger	0.0610114	2	0.969955
eqtl-a-ENSG00000102893	ebi-a-GCST90044902	Polycystic ovary syndrome	PHKB	Inverse variance weighted	0.39015	3	0.94227
eqtl-a-ENSG00000102921	ebi-a-GCST90044902	Polycystic ovary syndrome	N4BP1	MR Egger	1.66237	3	0.645332
eqtl-a-ENSG00000102921	ebi-a-GCST90044902	Polycystic ovary syndrome	N4BP1	Inverse variance weighted	1.79899	4	0.772667
eqtl-a-ENSG00000102931	ebi-a-GCST90044902	Polycystic ovary syndrome	ARL2BP	MR Egger	0.0579127	1	0.809826
eqtl-a-ENSG00000102931	ebi-a-GCST90044902	Polycystic ovary syndrome	ARL2BP	Inverse variance weighted	1.43201	2	0.4887
eqtl-a-ENSG00000102934	ebi-a-GCST90044902	Polycystic ovary syndrome	PLLP	Inverse variance weighted	0.40679	1	0.523603
eqtl-a-ENSG00000102978	ebi-a-GCST90044902	Polycystic ovary syndrome	POLR2C	Inverse variance weighted	0.272927	1	0.601375
eqtl-a-ENSG00000103005	ebi-a-GCST90044902	Polycystic ovary syndrome	USB1	MR Egger	3.70471	2	0.156867
eqtl-a-ENSG00000103005	ebi-a-GCST90044902	Polycystic ovary syndrome	USB1	Inverse variance weighted	8.70133	3	0.033537
eqtl-a-ENSG00000103018	ebi-a-GCST90044902	Polycystic ovary syndrome	CYB5B	MR Egger	0.110269	1	0.739838
eqtl-a-ENSG00000103018	ebi-a-GCST90044902	Polycystic ovary syndrome	CYB5B	Inverse variance weighted	1.73271	2	0.420482
eqtl-a-ENSG00000103047	ebi-a-GCST90044902	Polycystic ovary syndrome	TANGO6	MR Egger	0.327595	1	0.567079
eqtl-a-ENSG00000103047	ebi-a-GCST90044902	Polycystic ovary syndrome	TANGO6	Inverse variance weighted	2.27717	2	0.320271
eqtl-a-ENSG00000103064	ebi-a-GCST90044902	Polycystic ovary syndrome	SLC7A6	MR Egger	0.864786	1	0.352403
eqtl-a-ENSG00000103064	ebi-a-GCST90044902	Polycystic ovary syndrome	SLC7A6	Inverse variance weighted	1.257	2	0.53339
eqtl-a-ENSG00000103091	ebi-a-GCST90044902	Polycystic ovary syndrome	WDR59	MR Egger	0.143056	1	0.705262
eqtl-a-ENSG00000103091	ebi-a-GCST90044902	Polycystic ovary syndrome	WDR59	Inverse variance weighted	0.871147	2	0.646894
eqtl-a-ENSG00000103111	ebi-a-GCST90044902	Polycystic ovary syndrome	MON1B	MR Egger	4.4511	3	0.216694
eqtl-a-ENSG00000103111	ebi-a-GCST90044902	Polycystic ovary syndrome	MON1B	Inverse variance weighted	4.48646	4	0.344156
eqtl-a-ENSG00000103121	ebi-a-GCST90044902	Polycystic ovary syndrome	CMC2	MR Egger	2.2899	1	0.130219
eqtl-a-ENSG00000103121	ebi-a-GCST90044902	Polycystic ovary syndrome	CMC2	Inverse variance weighted	5.35521	2	0.0687276
eqtl-a-ENSG00000103148	ebi-a-GCST90044902	Polycystic ovary syndrome	NPRL3	MR Egger	3.20106	4	0.524759
eqtl-a-ENSG00000103148	ebi-a-GCST90044902	Polycystic ovary syndrome	NPRL3	Inverse variance weighted	3.43085	5	0.633876
eqtl-a-ENSG00000103154	ebi-a-GCST90044902	Polycystic ovary syndrome	NECAB2	MR Egger	0.380805	1	0.537173
eqtl-a-ENSG00000103154	ebi-a-GCST90044902	Polycystic ovary syndrome	NECAB2	Inverse variance weighted	1.23824	2	0.538419
eqtl-a-ENSG00000103168	ebi-a-GCST90044902	Polycystic ovary syndrome	TAF1C	MR Egger	2.35003	4	0.671676
eqtl-a-ENSG00000103168	ebi-a-GCST90044902	Polycystic ovary syndrome	TAF1C	Inverse variance weighted	2.65421	5	0.753112
eqtl-a-ENSG00000103174	ebi-a-GCST90044902	Polycystic ovary syndrome	NAGPA	Inverse variance weighted	0.372255	1	0.541778
eqtl-a-ENSG00000103184	ebi-a-GCST90044902	Polycystic ovary syndrome	SEC14L5	MR Egger	2.26109	8	0.971943
eqtl-a-ENSG00000103184	ebi-a-GCST90044902	Polycystic ovary syndrome	SEC14L5	Inverse variance weighted	2.36547	9	0.984285
eqtl-a-ENSG00000103187	ebi-a-GCST90044902	Polycystic ovary syndrome	COTL1	MR Egger	0.489313	1	0.484234
eqtl-a-ENSG00000103187	ebi-a-GCST90044902	Polycystic ovary syndrome	COTL1	Inverse variance weighted	0.88321	2	0.643004
eqtl-a-ENSG00000103194	ebi-a-GCST90044902	Polycystic ovary syndrome	USP10	MR Egger	1.07785	2	0.583375
eqtl-a-ENSG00000103194	ebi-a-GCST90044902	Polycystic ovary syndrome	USP10	Inverse variance weighted	2.37904	3	0.497548
eqtl-a-ENSG00000103196	ebi-a-GCST90044902	Polycystic ovary syndrome	CRISPLD2	MR Egger	8.37784	4	0.0786777
eqtl-a-ENSG00000103196	ebi-a-GCST90044902	Polycystic ovary syndrome	CRISPLD2	Inverse variance weighted	9.47925	5	0.0914088
eqtl-a-ENSG00000103202	ebi-a-GCST90044902	Polycystic ovary syndrome	NME4	MR Egger	1.76711	3	0.622118
eqtl-a-ENSG00000103202	ebi-a-GCST90044902	Polycystic ovary syndrome	NME4	Inverse variance weighted	3.6521	4	0.455131
eqtl-a-ENSG00000103222	ebi-a-GCST90044902	Polycystic ovary syndrome	ABCC1	MR Egger	2.74789	1	0.0973827
eqtl-a-ENSG00000103222	ebi-a-GCST90044902	Polycystic ovary syndrome	ABCC1	Inverse variance weighted	3.90121	2	0.142188
eqtl-a-ENSG00000103226	ebi-a-GCST90044902	Polycystic ovary syndrome	NOMO3	MR Egger	0.00040286	1	0.983987
eqtl-a-ENSG00000103226	ebi-a-GCST90044902	Polycystic ovary syndrome	NOMO3	Inverse variance weighted	0.0149654	2	0.992545
eqtl-a-ENSG00000103245	ebi-a-GCST90044902	Polycystic ovary syndrome	CIAO3	Inverse variance weighted	0.892146	1	0.344896
eqtl-a-ENSG00000103248	ebi-a-GCST90044902	Polycystic ovary syndrome	MTHFSD	Inverse variance weighted	0.507283	1	0.476317
eqtl-a-ENSG00000103249	ebi-a-GCST90044902	Polycystic ovary syndrome	CLCN7	MR Egger	0.495225	1	0.481606
eqtl-a-ENSG00000103249	ebi-a-GCST90044902	Polycystic ovary syndrome	CLCN7	Inverse variance weighted	0.648089	2	0.723218
eqtl-a-ENSG00000103257	ebi-a-GCST90044902	Polycystic ovary syndrome	SLC7A5	MR Egger	5.53239	3	0.136714
eqtl-a-ENSG00000103257	ebi-a-GCST90044902	Polycystic ovary syndrome	SLC7A5	Inverse variance weighted	5.97577	4	0.200965
eqtl-a-ENSG00000103264	ebi-a-GCST90044902	Polycystic ovary syndrome	FBXO31	Inverse variance weighted	0.0200128	1	0.887501
eqtl-a-ENSG00000103275	ebi-a-GCST90044902	Polycystic ovary syndrome	UBE2I	MR Egger	5.58361	1	0.0181293
eqtl-a-ENSG00000103275	ebi-a-GCST90044902	Polycystic ovary syndrome	UBE2I	Inverse variance weighted	5.83683	2	0.0540192
eqtl-a-ENSG00000103313	ebi-a-GCST90044902	Polycystic ovary syndrome	MEFV	Inverse variance weighted	0.257554	1	0.611806
eqtl-a-ENSG00000103326	ebi-a-GCST90044902	Polycystic ovary syndrome	CAPN15	MR Egger	0.00018559	1	0.989131
eqtl-a-ENSG00000103326	ebi-a-GCST90044902	Polycystic ovary syndrome	CAPN15	Inverse variance weighted	0.0724336	2	0.964431
eqtl-a-ENSG00000103335	ebi-a-GCST90044902	Polycystic ovary syndrome	PIEZO1	MR Egger	2.32602	1	0.127227
eqtl-a-ENSG00000103335	ebi-a-GCST90044902	Polycystic ovary syndrome	PIEZO1	Inverse variance weighted	6.66412	2	0.0357194
eqtl-a-ENSG00000103342	ebi-a-GCST90044902	Polycystic ovary syndrome	GSPT1	MR Egger	3.34461	6	0.764515
eqtl-a-ENSG00000103342	ebi-a-GCST90044902	Polycystic ovary syndrome	GSPT1	Inverse variance weighted	3.64121	7	0.82005
eqtl-a-ENSG00000103351	ebi-a-GCST90044902	Polycystic ovary syndrome	CLUAP1	MR Egger	4.62248	1	0.0315556
eqtl-a-ENSG00000103351	ebi-a-GCST90044902	Polycystic ovary syndrome	CLUAP1	Inverse variance weighted	4.66877	2	0.0968699
eqtl-a-ENSG00000103355	ebi-a-GCST90044902	Polycystic ovary syndrome	PRSS33	MR Egger	1.81419	3	0.611851
eqtl-a-ENSG00000103355	ebi-a-GCST90044902	Polycystic ovary syndrome	PRSS33	Inverse variance weighted	4.95925	4	0.291504
eqtl-a-ENSG00000103381	ebi-a-GCST90044902	Polycystic ovary syndrome	CPPED1	MR Egger	1.76511	4	0.778859
eqtl-a-ENSG00000103381	ebi-a-GCST90044902	Polycystic ovary syndrome	CPPED1	Inverse variance weighted	2.48828	5	0.778258
eqtl-a-ENSG00000103479	ebi-a-GCST90044902	Polycystic ovary syndrome	RBL2	MR Egger	0.539475	3	0.910137
eqtl-a-ENSG00000103479	ebi-a-GCST90044902	Polycystic ovary syndrome	RBL2	Inverse variance weighted	1.27247	4	0.866028
eqtl-a-ENSG00000103489	ebi-a-GCST90044902	Polycystic ovary syndrome	XYLT1	MR Egger	0.580256	2	0.748168
eqtl-a-ENSG00000103489	ebi-a-GCST90044902	Polycystic ovary syndrome	XYLT1	Inverse variance weighted	0.756809	3	0.859767
eqtl-a-ENSG00000103496	ebi-a-GCST90044902	Polycystic ovary syndrome	STX4	MR Egger	0.67008	1	0.413024
eqtl-a-ENSG00000103496	ebi-a-GCST90044902	Polycystic ovary syndrome	STX4	Inverse variance weighted	0.794586	2	0.672137
eqtl-a-ENSG00000103507	ebi-a-GCST90044902	Polycystic ovary syndrome	BCKDK	MR Egger	0.0825657	1	0.77385
eqtl-a-ENSG00000103507	ebi-a-GCST90044902	Polycystic ovary syndrome	BCKDK	Inverse variance weighted	0.242791	2	0.885683
eqtl-a-ENSG00000103522	ebi-a-GCST90044902	Polycystic ovary syndrome	IL21R	MR Egger	3.14848	1	0.0759979
eqtl-a-ENSG00000103522	ebi-a-GCST90044902	Polycystic ovary syndrome	IL21R	Inverse variance weighted	3.53966	2	0.170362
eqtl-a-ENSG00000103549	ebi-a-GCST90044902	Polycystic ovary syndrome	RNF40	MR Egger	4.23363	1	0.0396307
eqtl-a-ENSG00000103549	ebi-a-GCST90044902	Polycystic ovary syndrome	RNF40	Inverse variance weighted	6.46397	2	0.0394791
eqtl-a-ENSG00000103569	ebi-a-GCST90044902	Polycystic ovary syndrome	AQP9	Inverse variance weighted	1.08838	1	0.296831
eqtl-a-ENSG00000103591	ebi-a-GCST90044902	Polycystic ovary syndrome	AAGAB	MR Egger	0.017871	1	0.893654
eqtl-a-ENSG00000103591	ebi-a-GCST90044902	Polycystic ovary syndrome	AAGAB	Inverse variance weighted	1.73285	2	0.420451
eqtl-a-ENSG00000103642	ebi-a-GCST90044902	Polycystic ovary syndrome	LACTB	MR Egger	0.210669	1	0.646244
eqtl-a-ENSG00000103642	ebi-a-GCST90044902	Polycystic ovary syndrome	LACTB	Inverse variance weighted	1.39243	2	0.498468
eqtl-a-ENSG00000103653	ebi-a-GCST90044902	Polycystic ovary syndrome	CSK	MR Egger	0.00526436	1	0.94216
eqtl-a-ENSG00000103653	ebi-a-GCST90044902	Polycystic ovary syndrome	CSK	Inverse variance weighted	0.785782	2	0.675102
eqtl-a-ENSG00000103671	ebi-a-GCST90044902	Polycystic ovary syndrome	TRIP4	Inverse variance weighted	1.86936	1	0.171549
eqtl-a-ENSG00000103723	ebi-a-GCST90044902	Polycystic ovary syndrome	AP3B2	MR Egger	3.8224	2	0.147903
eqtl-a-ENSG00000103723	ebi-a-GCST90044902	Polycystic ovary syndrome	AP3B2	Inverse variance weighted	3.82243	3	0.281288
eqtl-a-ENSG00000103740	ebi-a-GCST90044902	Polycystic ovary syndrome	ACSBG1	MR Egger	4.37691	3	0.223536
eqtl-a-ENSG00000103740	ebi-a-GCST90044902	Polycystic ovary syndrome	ACSBG1	Inverse variance weighted	4.4389	4	0.349854
eqtl-a-ENSG00000103769	ebi-a-GCST90044902	Polycystic ovary syndrome	RAB11A	MR Egger	0.359357	1	0.548864
eqtl-a-ENSG00000103769	ebi-a-GCST90044902	Polycystic ovary syndrome	RAB11A	Inverse variance weighted	1.10463	2	0.575616
eqtl-a-ENSG00000103811	ebi-a-GCST90044902	Polycystic ovary syndrome	CTSH	MR Egger	0.0595612	1	0.807191
eqtl-a-ENSG00000103811	ebi-a-GCST90044902	Polycystic ovary syndrome	CTSH	Inverse variance weighted	2.22387	2	0.328922
eqtl-a-ENSG00000103852	ebi-a-GCST90044902	Polycystic ovary syndrome	TTC23	MR Egger	3.87146	1	0.0491139
eqtl-a-ENSG00000103852	ebi-a-GCST90044902	Polycystic ovary syndrome	TTC23	Inverse variance weighted	4.03789	2	0.132796
eqtl-a-ENSG00000103876	ebi-a-GCST90044902	Polycystic ovary syndrome	FAH	MR Egger	4.10998	3	0.24983
eqtl-a-ENSG00000103876	ebi-a-GCST90044902	Polycystic ovary syndrome	FAH	Inverse variance weighted	4.10998	4	0.391326
eqtl-a-ENSG00000103932	ebi-a-GCST90044902	Polycystic ovary syndrome	RPAP1	MR Egger	1.9689	1	0.160564
eqtl-a-ENSG00000103932	ebi-a-GCST90044902	Polycystic ovary syndrome	RPAP1	Inverse variance weighted	2.06711	2	0.355739
eqtl-a-ENSG00000103942	ebi-a-GCST90044902	Polycystic ovary syndrome	HOMER2	MR Egger	2.73417	5	0.740888
eqtl-a-ENSG00000103942	ebi-a-GCST90044902	Polycystic ovary syndrome	HOMER2	Inverse variance weighted	2.73438	6	0.84137
eqtl-a-ENSG00000103966	ebi-a-GCST90044902	Polycystic ovary syndrome	EHD4	MR Egger	5.84863	2	0.0537016
eqtl-a-ENSG00000103966	ebi-a-GCST90044902	Polycystic ovary syndrome	EHD4	Inverse variance weighted	6.04994	3	0.109206
eqtl-a-ENSG00000103995	ebi-a-GCST90044902	Polycystic ovary syndrome	CEP152	Inverse variance weighted	1.60884	1	0.204655
eqtl-a-ENSG00000104043	ebi-a-GCST90044902	Polycystic ovary syndrome	ATP8B4	MR Egger	3.46312	2	0.177008
eqtl-a-ENSG00000104043	ebi-a-GCST90044902	Polycystic ovary syndrome	ATP8B4	Inverse variance weighted	3.67192	3	0.29914
eqtl-a-ENSG00000104081	ebi-a-GCST90044902	Polycystic ovary syndrome	BMF	MR Egger	2.43007	2	0.2967
eqtl-a-ENSG00000104081	ebi-a-GCST90044902	Polycystic ovary syndrome	BMF	Inverse variance weighted	3.0297	3	0.387068
eqtl-a-ENSG00000104093	ebi-a-GCST90044902	Polycystic ovary syndrome	DMXL2	MR Egger	0.900749	4	0.924453
eqtl-a-ENSG00000104093	ebi-a-GCST90044902	Polycystic ovary syndrome	DMXL2	Inverse variance weighted	2.19113	5	0.822117
eqtl-a-ENSG00000104219	ebi-a-GCST90044902	Polycystic ovary syndrome	ZDHHC2	MR Egger	0.838012	3	0.840355
eqtl-a-ENSG00000104219	ebi-a-GCST90044902	Polycystic ovary syndrome	ZDHHC2	Inverse variance weighted	1.11277	4	0.892241
eqtl-a-ENSG00000104231	ebi-a-GCST90044902	Polycystic ovary syndrome	ZFAND1	Inverse variance weighted	0.0383576	1	0.844727
eqtl-a-ENSG00000104267	ebi-a-GCST90044902	Polycystic ovary syndrome	CA2	MR Egger	4.27249	7	0.747911
eqtl-a-ENSG00000104267	ebi-a-GCST90044902	Polycystic ovary syndrome	CA2	Inverse variance weighted	4.30793	8	0.828327
eqtl-a-ENSG00000104312	ebi-a-GCST90044902	Polycystic ovary syndrome	RIPK2	MR Egger	2.88649	1	0.0893256
eqtl-a-ENSG00000104312	ebi-a-GCST90044902	Polycystic ovary syndrome	RIPK2	Inverse variance weighted	3.05691	2	0.216871
eqtl-a-ENSG00000104320	ebi-a-GCST90044902	Polycystic ovary syndrome	NBN	MR Egger	2.97569	5	0.703734
eqtl-a-ENSG00000104320	ebi-a-GCST90044902	Polycystic ovary syndrome	NBN	Inverse variance weighted	6.19436	6	0.401773
eqtl-a-ENSG00000104324	ebi-a-GCST90044902	Polycystic ovary syndrome	CPQ	MR Egger	0.0452481	1	0.831548
eqtl-a-ENSG00000104324	ebi-a-GCST90044902	Polycystic ovary syndrome	CPQ	Inverse variance weighted	0.399416	2	0.81897
eqtl-a-ENSG00000104327	ebi-a-GCST90044902	Polycystic ovary syndrome	CALB1	Inverse variance weighted	0.149778	1	0.698747
eqtl-a-ENSG00000104341	ebi-a-GCST90044902	Polycystic ovary syndrome	LAPTM4B	MR Egger	2.74262	1	0.0977046
eqtl-a-ENSG00000104341	ebi-a-GCST90044902	Polycystic ovary syndrome	LAPTM4B	Inverse variance weighted	2.90701	2	0.233749
eqtl-a-ENSG00000104419	ebi-a-GCST90044902	Polycystic ovary syndrome	NDRG1	MR Egger	3.0154	3	0.389257
eqtl-a-ENSG00000104419	ebi-a-GCST90044902	Polycystic ovary syndrome	NDRG1	Inverse variance weighted	3.76802	4	0.43831
eqtl-a-ENSG00000104427	ebi-a-GCST90044902	Polycystic ovary syndrome	ZC2HC1A	MR Egger	2.22293	6	0.898097
eqtl-a-ENSG00000104427	ebi-a-GCST90044902	Polycystic ovary syndrome	ZC2HC1A	Inverse variance weighted	8.2371	7	0.312152
eqtl-a-ENSG00000104450	ebi-a-GCST90044902	Polycystic ovary syndrome	SPAG1	Inverse variance weighted	0.00728098	1	0.932
eqtl-a-ENSG00000104472	ebi-a-GCST90044902	Polycystic ovary syndrome	CHRAC1	Inverse variance weighted	2.43563	1	0.118606
eqtl-a-ENSG00000104490	ebi-a-GCST90044902	Polycystic ovary syndrome	NCALD	MR Egger	11.6863	5	0.0393485
eqtl-a-ENSG00000104490	ebi-a-GCST90044902	Polycystic ovary syndrome	NCALD	Inverse variance weighted	12.522	6	0.0512867
eqtl-a-ENSG00000104497	ebi-a-GCST90044902	Polycystic ovary syndrome	SNX16	MR Egger	0.727988	3	0.866602
eqtl-a-ENSG00000104497	ebi-a-GCST90044902	Polycystic ovary syndrome	SNX16	Inverse variance weighted	0.757413	4	0.944065
eqtl-a-ENSG00000104517	ebi-a-GCST90044902	Polycystic ovary syndrome	UBR5	Inverse variance weighted	0.319716	1	0.571778
eqtl-a-ENSG00000104518	ebi-a-GCST90044902	Polycystic ovary syndrome	GSDMD	Inverse variance weighted	0.18827	1	0.66436
eqtl-a-ENSG00000104522	ebi-a-GCST90044902	Polycystic ovary syndrome	GFUS	MR Egger	4.45096	7	0.726614
eqtl-a-ENSG00000104522	ebi-a-GCST90044902	Polycystic ovary syndrome	GFUS	Inverse variance weighted	5.01204	8	0.756288
eqtl-a-ENSG00000104549	ebi-a-GCST90044902	Polycystic ovary syndrome	SQLE	MR Egger	0.843735	1	0.358331
eqtl-a-ENSG00000104549	ebi-a-GCST90044902	Polycystic ovary syndrome	SQLE	Inverse variance weighted	1.41928	2	0.491822
eqtl-a-ENSG00000104687	ebi-a-GCST90044902	Polycystic ovary syndrome	GSR	MR Egger	6.69508	4	0.152907
eqtl-a-ENSG00000104687	ebi-a-GCST90044902	Polycystic ovary syndrome	GSR	Inverse variance weighted	7.0797	5	0.21478
eqtl-a-ENSG00000104689	ebi-a-GCST90044902	Polycystic ovary syndrome	TNFRSF10A	MR Egger	3.28593	1	0.069876
eqtl-a-ENSG00000104689	ebi-a-GCST90044902	Polycystic ovary syndrome	TNFRSF10A	Inverse variance weighted	4.0129	2	0.134465
eqtl-a-ENSG00000104714	ebi-a-GCST90044902	Polycystic ovary syndrome	ERICH1	MR Egger	2.84701	3	0.415819
eqtl-a-ENSG00000104714	ebi-a-GCST90044902	Polycystic ovary syndrome	ERICH1	Inverse variance weighted	3.98936	4	0.407447
eqtl-a-ENSG00000104728	ebi-a-GCST90044902	Polycystic ovary syndrome	ARHGEF10	MR Egger	3.03455	2	0.219309
eqtl-a-ENSG00000104728	ebi-a-GCST90044902	Polycystic ovary syndrome	ARHGEF10	Inverse variance weighted	5.57486	3	0.134229
eqtl-a-ENSG00000104731	ebi-a-GCST90044902	Polycystic ovary syndrome	KLHDC4	MR Egger	7.51559	3	0.0571592
eqtl-a-ENSG00000104731	ebi-a-GCST90044902	Polycystic ovary syndrome	KLHDC4	Inverse variance weighted	8.57161	4	0.0727461
eqtl-a-ENSG00000104763	ebi-a-GCST90044902	Polycystic ovary syndrome	ASAH1	MR Egger	0.152379	3	0.984884
eqtl-a-ENSG00000104763	ebi-a-GCST90044902	Polycystic ovary syndrome	ASAH1	Inverse variance weighted	3.07714	4	0.545
eqtl-a-ENSG00000104765	ebi-a-GCST90044902	Polycystic ovary syndrome	BNIP3L	Inverse variance weighted	1.11618	1	0.290743
eqtl-a-ENSG00000104774	ebi-a-GCST90044902	Polycystic ovary syndrome	MAN2B1	MR Egger	0.815076	2	0.665286
eqtl-a-ENSG00000104774	ebi-a-GCST90044902	Polycystic ovary syndrome	MAN2B1	Inverse variance weighted	1.19025	3	0.755345
eqtl-a-ENSG00000104783	ebi-a-GCST90044902	Polycystic ovary syndrome	KCNN4	MR Egger	3.30254	3	0.347289
eqtl-a-ENSG00000104783	ebi-a-GCST90044902	Polycystic ovary syndrome	KCNN4	Inverse variance weighted	5.04232	4	0.282983
eqtl-a-ENSG00000104805	ebi-a-GCST90044902	Polycystic ovary syndrome	NUCB1	MR Egger	0.0375129	1	0.846425
eqtl-a-ENSG00000104805	ebi-a-GCST90044902	Polycystic ovary syndrome	NUCB1	Inverse variance weighted	0.3995	2	0.818935
eqtl-a-ENSG00000104808	ebi-a-GCST90044902	Polycystic ovary syndrome	DHDH	MR Egger	0.00185446	1	0.965651
eqtl-a-ENSG00000104808	ebi-a-GCST90044902	Polycystic ovary syndrome	DHDH	Inverse variance weighted	1.12877	2	0.568709
eqtl-a-ENSG00000104814	ebi-a-GCST90044902	Polycystic ovary syndrome	MAP4K1	MR Egger	1.63002	1	0.2017
eqtl-a-ENSG00000104814	ebi-a-GCST90044902	Polycystic ovary syndrome	MAP4K1	Inverse variance weighted	2.1252	2	0.345556
eqtl-a-ENSG00000104835	ebi-a-GCST90044902	Polycystic ovary syndrome	SARS2	MR Egger	0.811626	2	0.666435
eqtl-a-ENSG00000104835	ebi-a-GCST90044902	Polycystic ovary syndrome	SARS2	Inverse variance weighted	0.903713	3	0.824532
eqtl-a-ENSG00000104853	ebi-a-GCST90044902	Polycystic ovary syndrome	CLPTM1	MR Egger	0.00902757	1	0.924304
eqtl-a-ENSG00000104853	ebi-a-GCST90044902	Polycystic ovary syndrome	CLPTM1	Inverse variance weighted	0.0263499	2	0.986911
eqtl-a-ENSG00000104856	ebi-a-GCST90044902	Polycystic ovary syndrome	RELB	MR Egger	5.31967	4	0.256041
eqtl-a-ENSG00000104856	ebi-a-GCST90044902	Polycystic ovary syndrome	RELB	Inverse variance weighted	5.38341	5	0.3709
eqtl-a-ENSG00000104870	ebi-a-GCST90044902	Polycystic ovary syndrome	FCGRT	MR Egger	1.89996	1	0.168083
eqtl-a-ENSG00000104870	ebi-a-GCST90044902	Polycystic ovary syndrome	FCGRT	Inverse variance weighted	1.96558	2	0.374266
eqtl-a-ENSG00000104880	ebi-a-GCST90044902	Polycystic ovary syndrome	ARHGEF18	MR Egger	0.28335	1	0.594514
eqtl-a-ENSG00000104880	ebi-a-GCST90044902	Polycystic ovary syndrome	ARHGEF18	Inverse variance weighted	2.50238	2	0.286164
eqtl-a-ENSG00000104883	ebi-a-GCST90044902	Polycystic ovary syndrome	PEX11G	MR Egger	0.883095	1	0.347355
eqtl-a-ENSG00000104883	ebi-a-GCST90044902	Polycystic ovary syndrome	PEX11G	Inverse variance weighted	0.88342	2	0.642936
eqtl-a-ENSG00000104892	ebi-a-GCST90044902	Polycystic ovary syndrome	KLC3	MR Egger	3.92662	7	0.788189
eqtl-a-ENSG00000104892	ebi-a-GCST90044902	Polycystic ovary syndrome	KLC3	Inverse variance weighted	3.93993	8	0.862502
eqtl-a-ENSG00000104894	ebi-a-GCST90044902	Polycystic ovary syndrome	CD37	MR Egger	4.38358	2	0.111716
eqtl-a-ENSG00000104894	ebi-a-GCST90044902	Polycystic ovary syndrome	CD37	Inverse variance weighted	4.47188	3	0.214812
eqtl-a-ENSG00000104903	ebi-a-GCST90044902	Polycystic ovary syndrome	LYL1	MR Egger	0.00133914	1	0.970809
eqtl-a-ENSG00000104903	ebi-a-GCST90044902	Polycystic ovary syndrome	LYL1	Inverse variance weighted	0.176942	2	0.91533
eqtl-a-ENSG00000104915	ebi-a-GCST90044902	Polycystic ovary syndrome	STX10	MR Egger	3.08663	2	0.213672
eqtl-a-ENSG00000104915	ebi-a-GCST90044902	Polycystic ovary syndrome	STX10	Inverse variance weighted	3.49218	3	0.321777
eqtl-a-ENSG00000104918	ebi-a-GCST90044902	Polycystic ovary syndrome	RETN	MR Egger	7.95269	8	0.438105
eqtl-a-ENSG00000104918	ebi-a-GCST90044902	Polycystic ovary syndrome	RETN	Inverse variance weighted	9.6669	9	0.378118
eqtl-a-ENSG00000104921	ebi-a-GCST90044902	Polycystic ovary syndrome	FCER2	MR Egger	5.19976	6	0.51846
eqtl-a-ENSG00000104921	ebi-a-GCST90044902	Polycystic ovary syndrome	FCER2	Inverse variance weighted	7.36835	7	0.39156
eqtl-a-ENSG00000104960	ebi-a-GCST90044902	Polycystic ovary syndrome	PTOV1	MR Egger	0.042226	1	0.83719
eqtl-a-ENSG00000104960	ebi-a-GCST90044902	Polycystic ovary syndrome	PTOV1	Inverse variance weighted	1.66766	2	0.434383
eqtl-a-ENSG00000104972	ebi-a-GCST90044902	Polycystic ovary syndrome	LILRB1	MR Egger	2.76924	3	0.428589
eqtl-a-ENSG00000104972	ebi-a-GCST90044902	Polycystic ovary syndrome	LILRB1	Inverse variance weighted	3.2817	4	0.511837
eqtl-a-ENSG00000104973	ebi-a-GCST90044902	Polycystic ovary syndrome	MED25	MR Egger	2.11259	1	0.146092
eqtl-a-ENSG00000104973	ebi-a-GCST90044902	Polycystic ovary syndrome	MED25	Inverse variance weighted	2.18223	2	0.335842
eqtl-a-ENSG00000104974	ebi-a-GCST90044902	Polycystic ovary syndrome	LILRA1	MR Egger	4.89918	3	0.17933
eqtl-a-ENSG00000104974	ebi-a-GCST90044902	Polycystic ovary syndrome	LILRA1	Inverse variance weighted	4.97136	4	0.290249
eqtl-a-ENSG00000104979	ebi-a-GCST90044902	Polycystic ovary syndrome	C19orf53	Inverse variance weighted	0.0699591	1	0.791396
eqtl-a-ENSG00000105011	ebi-a-GCST90044902	Polycystic ovary syndrome	ASF1B	Inverse variance weighted	1.82566	1	0.176642
eqtl-a-ENSG00000105048	ebi-a-GCST90044902	Polycystic ovary syndrome	TNNT1	MR Egger	6.17632	4	0.186362
eqtl-a-ENSG00000105048	ebi-a-GCST90044902	Polycystic ovary syndrome	TNNT1	Inverse variance weighted	13.6574	5	0.0179389
eqtl-a-ENSG00000105053	ebi-a-GCST90044902	Polycystic ovary syndrome	VRK3	MR Egger	1.15748	1	0.281989
eqtl-a-ENSG00000105053	ebi-a-GCST90044902	Polycystic ovary syndrome	VRK3	Inverse variance weighted	5.89417	2	0.0524926
eqtl-a-ENSG00000105063	ebi-a-GCST90044902	Polycystic ovary syndrome	PPP6R1	Inverse variance weighted	1.42345	1	0.232837
eqtl-a-ENSG00000105136	ebi-a-GCST90044902	Polycystic ovary syndrome	ZNF419	MR Egger	0.0980684	2	0.952149
eqtl-a-ENSG00000105136	ebi-a-GCST90044902	Polycystic ovary syndrome	ZNF419	Inverse variance weighted	3.46858	3	0.324859
eqtl-a-ENSG00000105185	ebi-a-GCST90044902	Polycystic ovary syndrome	PDCD5	MR Egger	1.47413	3	0.688254
eqtl-a-ENSG00000105185	ebi-a-GCST90044902	Polycystic ovary syndrome	PDCD5	Inverse variance weighted	1.75393	4	0.780899
eqtl-a-ENSG00000105186	ebi-a-GCST90044902	Polycystic ovary syndrome	ANKRD27	MR Egger	0.0224609	2	0.988832
eqtl-a-ENSG00000105186	ebi-a-GCST90044902	Polycystic ovary syndrome	ANKRD27	Inverse variance weighted	0.495276	3	0.919928
eqtl-a-ENSG00000105205	ebi-a-GCST90044902	Polycystic ovary syndrome	CLC	MR Egger	7.15941	4	0.1277
eqtl-a-ENSG00000105205	ebi-a-GCST90044902	Polycystic ovary syndrome	CLC	Inverse variance weighted	7.20135	5	0.206091
eqtl-a-ENSG00000105223	ebi-a-GCST90044902	Polycystic ovary syndrome	PLD3	MR Egger	16.8179	5	0.00485833
eqtl-a-ENSG00000105223	ebi-a-GCST90044902	Polycystic ovary syndrome	PLD3	Inverse variance weighted	16.8353	6	0.00990805
eqtl-a-ENSG00000105227	ebi-a-GCST90044902	Polycystic ovary syndrome	PRX	MR Egger	7.47837	2	0.0237734
eqtl-a-ENSG00000105227	ebi-a-GCST90044902	Polycystic ovary syndrome	PRX	Inverse variance weighted	8.16871	3	0.0426507
eqtl-a-ENSG00000105251	ebi-a-GCST90044902	Polycystic ovary syndrome	SHD	MR Egger	4.41601	1	0.0356033
eqtl-a-ENSG00000105251	ebi-a-GCST90044902	Polycystic ovary syndrome	SHD	Inverse variance weighted	4.42813	2	0.109255
eqtl-a-ENSG00000105270	ebi-a-GCST90044902	Polycystic ovary syndrome	CLIP3	MR Egger	0.763696	1	0.382174
eqtl-a-ENSG00000105270	ebi-a-GCST90044902	Polycystic ovary syndrome	CLIP3	Inverse variance weighted	0.91742	2	0.632098
eqtl-a-ENSG00000105281	ebi-a-GCST90044902	Polycystic ovary syndrome	SLC1A5	MR Egger	2.18153	4	0.702413
eqtl-a-ENSG00000105281	ebi-a-GCST90044902	Polycystic ovary syndrome	SLC1A5	Inverse variance weighted	2.49213	5	0.777679
eqtl-a-ENSG00000105287	ebi-a-GCST90044902	Polycystic ovary syndrome	PRKD2	MR Egger	0.305511	1	0.580448
eqtl-a-ENSG00000105287	ebi-a-GCST90044902	Polycystic ovary syndrome	PRKD2	Inverse variance weighted	2.11283	2	0.347701
eqtl-a-ENSG00000105339	ebi-a-GCST90044902	Polycystic ovary syndrome	DENND3	MR Egger	2.69089	3	0.441777
eqtl-a-ENSG00000105339	ebi-a-GCST90044902	Polycystic ovary syndrome	DENND3	Inverse variance weighted	2.93487	4	0.568783
eqtl-a-ENSG00000105352	ebi-a-GCST90044902	Polycystic ovary syndrome	CEACAM4	MR Egger	1.76211	4	0.779407
eqtl-a-ENSG00000105352	ebi-a-GCST90044902	Polycystic ovary syndrome	CEACAM4	Inverse variance weighted	1.95956	5	0.854712
eqtl-a-ENSG00000105355	ebi-a-GCST90044902	Polycystic ovary syndrome	PLIN3	MR Egger	0.834409	1	0.361001
eqtl-a-ENSG00000105355	ebi-a-GCST90044902	Polycystic ovary syndrome	PLIN3	Inverse variance weighted	2.64433	2	0.266557
eqtl-a-ENSG00000105369	ebi-a-GCST90044902	Polycystic ovary syndrome	CD79A	MR Egger	3.17823	6	0.786168
eqtl-a-ENSG00000105369	ebi-a-GCST90044902	Polycystic ovary syndrome	CD79A	Inverse variance weighted	3.19894	7	0.866009
eqtl-a-ENSG00000105373	ebi-a-GCST90044902	Polycystic ovary syndrome	NOP53	MR Egger	0.146224	1	0.70217
eqtl-a-ENSG00000105373	ebi-a-GCST90044902	Polycystic ovary syndrome	NOP53	Inverse variance weighted	0.662183	2	0.71814
eqtl-a-ENSG00000105374	ebi-a-GCST90044902	Polycystic ovary syndrome	NKG7	MR Egger	0.509797	1	0.475227
eqtl-a-ENSG00000105374	ebi-a-GCST90044902	Polycystic ovary syndrome	NKG7	Inverse variance weighted	0.512738	2	0.773856
eqtl-a-ENSG00000105379	ebi-a-GCST90044902	Polycystic ovary syndrome	ETFB	MR Egger	1.21711	1	0.269929
eqtl-a-ENSG00000105379	ebi-a-GCST90044902	Polycystic ovary syndrome	ETFB	Inverse variance weighted	1.35335	2	0.508304
eqtl-a-ENSG00000105383	ebi-a-GCST90044902	Polycystic ovary syndrome	CD33	MR Egger	5.26397	3	0.153458
eqtl-a-ENSG00000105383	ebi-a-GCST90044902	Polycystic ovary syndrome	CD33	Inverse variance weighted	5.69672	4	0.222971
eqtl-a-ENSG00000105393	ebi-a-GCST90044902	Polycystic ovary syndrome	BABAM1	Inverse variance weighted	0.00701723	1	0.93324
eqtl-a-ENSG00000105397	ebi-a-GCST90044902	Polycystic ovary syndrome	TYK2	MR Egger	0.0225959	1	0.880513
eqtl-a-ENSG00000105397	ebi-a-GCST90044902	Polycystic ovary syndrome	TYK2	Inverse variance weighted	0.0225988	2	0.988764
eqtl-a-ENSG00000105404	ebi-a-GCST90044902	Polycystic ovary syndrome	RABAC1	MR Egger	2.78926	1	0.0948978
eqtl-a-ENSG00000105404	ebi-a-GCST90044902	Polycystic ovary syndrome	RABAC1	Inverse variance weighted	2.79947	2	0.246663
eqtl-a-ENSG00000105472	ebi-a-GCST90044902	Polycystic ovary syndrome	CLEC11A	Inverse variance weighted	0.829006	1	0.36256
eqtl-a-ENSG00000105483	ebi-a-GCST90044902	Polycystic ovary syndrome	CARD8	MR Egger	3.62968	3	0.304328
eqtl-a-ENSG00000105483	ebi-a-GCST90044902	Polycystic ovary syndrome	CARD8	Inverse variance weighted	3.88068	4	0.422395
eqtl-a-ENSG00000105497	ebi-a-GCST90044902	Polycystic ovary syndrome	ZNF175	MR Egger	6.6689	2	0.0356341
eqtl-a-ENSG00000105497	ebi-a-GCST90044902	Polycystic ovary syndrome	ZNF175	Inverse variance weighted	7.23478	3	0.0647793
eqtl-a-ENSG00000105499	ebi-a-GCST90044902	Polycystic ovary syndrome	PLA2G4C	MR Egger	2.35715	2	0.307716
eqtl-a-ENSG00000105499	ebi-a-GCST90044902	Polycystic ovary syndrome	PLA2G4C	Inverse variance weighted	2.37994	3	0.49738
eqtl-a-ENSG00000105501	ebi-a-GCST90044902	Polycystic ovary syndrome	SIGLEC5	MR Egger	5.37741	6	0.496396
eqtl-a-ENSG00000105501	ebi-a-GCST90044902	Polycystic ovary syndrome	SIGLEC5	Inverse variance weighted	11.1696	7	0.13139
eqtl-a-ENSG00000105507	ebi-a-GCST90044902	Polycystic ovary syndrome	CABP5	MR Egger	6.88764	8	0.548803
eqtl-a-ENSG00000105507	ebi-a-GCST90044902	Polycystic ovary syndrome	CABP5	Inverse variance weighted	8.89142	9	0.447357
eqtl-a-ENSG00000105518	ebi-a-GCST90044902	Polycystic ovary syndrome	TMEM205	MR Egger	2.89431	2	0.235239
eqtl-a-ENSG00000105518	ebi-a-GCST90044902	Polycystic ovary syndrome	TMEM205	Inverse variance weighted	2.97064	3	0.396175
eqtl-a-ENSG00000105520	ebi-a-GCST90044902	Polycystic ovary syndrome	PLPPR2	Inverse variance weighted	0.256708	1	0.612391
eqtl-a-ENSG00000105552	ebi-a-GCST90044902	Polycystic ovary syndrome	BCAT2	MR Egger	0.524218	1	0.469048
eqtl-a-ENSG00000105552	ebi-a-GCST90044902	Polycystic ovary syndrome	BCAT2	Inverse variance weighted	2.83958	2	0.241765
eqtl-a-ENSG00000105576	ebi-a-GCST90044902	Polycystic ovary syndrome	TNPO2	MR Egger	0.378887	1	0.5382
eqtl-a-ENSG00000105576	ebi-a-GCST90044902	Polycystic ovary syndrome	TNPO2	Inverse variance weighted	1.30307	2	0.521244
eqtl-a-ENSG00000105607	ebi-a-GCST90044902	Polycystic ovary syndrome	GCDH	MR Egger	1.23914	2	0.538176
eqtl-a-ENSG00000105607	ebi-a-GCST90044902	Polycystic ovary syndrome	GCDH	Inverse variance weighted	3.94099	3	0.267907
eqtl-a-ENSG00000105610	ebi-a-GCST90044902	Polycystic ovary syndrome	KLF1	MR Egger	4.78683	5	0.442445
eqtl-a-ENSG00000105610	ebi-a-GCST90044902	Polycystic ovary syndrome	KLF1	Inverse variance weighted	5.71995	6	0.455281
eqtl-a-ENSG00000105612	ebi-a-GCST90044902	Polycystic ovary syndrome	DNASE2	MR Egger	14.1435	8	0.078102
eqtl-a-ENSG00000105612	ebi-a-GCST90044902	Polycystic ovary syndrome	DNASE2	Inverse variance weighted	16.8322	9	0.0514092
eqtl-a-ENSG00000105618	ebi-a-GCST90044902	Polycystic ovary syndrome	PRPF31	MR Egger	0.0674969	1	0.795017
eqtl-a-ENSG00000105618	ebi-a-GCST90044902	Polycystic ovary syndrome	PRPF31	Inverse variance weighted	0.0999225	2	0.951266
eqtl-a-ENSG00000105643	ebi-a-GCST90044902	Polycystic ovary syndrome	ARRDC2	MR Egger	0.00021149	1	0.988397
eqtl-a-ENSG00000105643	ebi-a-GCST90044902	Polycystic ovary syndrome	ARRDC2	Inverse variance weighted	0.753273	2	0.686166
eqtl-a-ENSG00000105656	ebi-a-GCST90044902	Polycystic ovary syndrome	ELL	MR Egger	2.05935	2	0.357122
eqtl-a-ENSG00000105656	ebi-a-GCST90044902	Polycystic ovary syndrome	ELL	Inverse variance weighted	4.42535	3	0.219046
eqtl-a-ENSG00000105726	ebi-a-GCST90044902	Polycystic ovary syndrome	ATP13A1	MR Egger	0.111313	1	0.738654
eqtl-a-ENSG00000105726	ebi-a-GCST90044902	Polycystic ovary syndrome	ATP13A1	Inverse variance weighted	0.139802	2	0.932486
eqtl-a-ENSG00000105750	ebi-a-GCST90044902	Polycystic ovary syndrome	ZNF85	MR Egger	0.630583	5	0.98656
eqtl-a-ENSG00000105750	ebi-a-GCST90044902	Polycystic ovary syndrome	ZNF85	Inverse variance weighted	3.08319	6	0.798336
eqtl-a-ENSG00000105784	ebi-a-GCST90044902	Polycystic ovary syndrome	RUNDC3B	MR Egger	0.18184	1	0.669796
eqtl-a-ENSG00000105784	ebi-a-GCST90044902	Polycystic ovary syndrome	RUNDC3B	Inverse variance weighted	0.229165	2	0.891738
eqtl-a-ENSG00000105808	ebi-a-GCST90044902	Polycystic ovary syndrome	RASA4	MR Egger	2.2076	1	0.137332
eqtl-a-ENSG00000105808	ebi-a-GCST90044902	Polycystic ovary syndrome	RASA4	Inverse variance weighted	2.43782	2	0.295552
eqtl-a-ENSG00000105829	ebi-a-GCST90044902	Polycystic ovary syndrome	BET1	Inverse variance weighted	0.0993939	1	0.752558
eqtl-a-ENSG00000105835	ebi-a-GCST90044902	Polycystic ovary syndrome	NAMPT	MR Egger	1.17529	1	0.278318
eqtl-a-ENSG00000105835	ebi-a-GCST90044902	Polycystic ovary syndrome	NAMPT	Inverse variance weighted	1.70957	2	0.425375
eqtl-a-ENSG00000105854	ebi-a-GCST90044902	Polycystic ovary syndrome	PON2	MR Egger	0.499521	1	0.47971
eqtl-a-ENSG00000105854	ebi-a-GCST90044902	Polycystic ovary syndrome	PON2	Inverse variance weighted	0.583117	2	0.747098
eqtl-a-ENSG00000105887	ebi-a-GCST90044902	Polycystic ovary syndrome	MTPN	MR Egger	1.23189	2	0.54013
eqtl-a-ENSG00000105887	ebi-a-GCST90044902	Polycystic ovary syndrome	MTPN	Inverse variance weighted	1.60619	3	0.657987
eqtl-a-ENSG00000105928	ebi-a-GCST90044902	Polycystic ovary syndrome	GSDME	MR Egger	0.499921	3	0.918909
eqtl-a-ENSG00000105928	ebi-a-GCST90044902	Polycystic ovary syndrome	GSDME	Inverse variance weighted	1.17105	4	0.882842
eqtl-a-ENSG00000105939	ebi-a-GCST90044902	Polycystic ovary syndrome	ZC3HAV1	MR Egger	0.00405996	1	0.949195
eqtl-a-ENSG00000105939	ebi-a-GCST90044902	Polycystic ovary syndrome	ZC3HAV1	Inverse variance weighted	1.93836	2	0.379393
eqtl-a-ENSG00000105948	ebi-a-GCST90044902	Polycystic ovary syndrome	TTC26	MR Egger	1.81067	1	0.178428
eqtl-a-ENSG00000105948	ebi-a-GCST90044902	Polycystic ovary syndrome	TTC26	Inverse variance weighted	2.65322	2	0.265376
eqtl-a-ENSG00000105963	ebi-a-GCST90044902	Polycystic ovary syndrome	ADAP1	MR Egger	3.01733	3	0.388961
eqtl-a-ENSG00000105963	ebi-a-GCST90044902	Polycystic ovary syndrome	ADAP1	Inverse variance weighted	3.91216	4	0.418025
eqtl-a-ENSG00000105971	ebi-a-GCST90044902	Polycystic ovary syndrome	CAV2	MR Egger	6.48431	6	0.371175
eqtl-a-ENSG00000105971	ebi-a-GCST90044902	Polycystic ovary syndrome	CAV2	Inverse variance weighted	8.26308	7	0.309968
eqtl-a-ENSG00000105983	ebi-a-GCST90044902	Polycystic ovary syndrome	LMBR1	Inverse variance weighted	0.42336	1	0.515265
eqtl-a-ENSG00000105991	ebi-a-GCST90044902	Polycystic ovary syndrome	HOXA1	MR Egger	0.0617111	1	0.803812
eqtl-a-ENSG00000105991	ebi-a-GCST90044902	Polycystic ovary syndrome	HOXA1	Inverse variance weighted	2.24627	2	0.325258
eqtl-a-ENSG00000105993	ebi-a-GCST90044902	Polycystic ovary syndrome	DNAJB6	MR Egger	12.1498	6	0.0587093
eqtl-a-ENSG00000105993	ebi-a-GCST90044902	Polycystic ovary syndrome	DNAJB6	Inverse variance weighted	12.5811	7	0.0829968
eqtl-a-ENSG00000105996	ebi-a-GCST90044902	Polycystic ovary syndrome	HOXA2	MR Egger	2.02802	1	0.154422
eqtl-a-ENSG00000105996	ebi-a-GCST90044902	Polycystic ovary syndrome	HOXA2	Inverse variance weighted	2.16259	2	0.339155
eqtl-a-ENSG00000106004	ebi-a-GCST90044902	Polycystic ovary syndrome	HOXA5	MR Egger	0.192313	1	0.660998
eqtl-a-ENSG00000106004	ebi-a-GCST90044902	Polycystic ovary syndrome	HOXA5	Inverse variance weighted	0.762005	2	0.683176
eqtl-a-ENSG00000106009	ebi-a-GCST90044902	Polycystic ovary syndrome	BRAT1	MR Egger	0.0805322	1	0.776577
eqtl-a-ENSG00000106009	ebi-a-GCST90044902	Polycystic ovary syndrome	BRAT1	Inverse variance weighted	1.30153	2	0.521648
eqtl-a-ENSG00000106012	ebi-a-GCST90044902	Polycystic ovary syndrome	IQCE	MR Egger	0.621605	1	0.430452
eqtl-a-ENSG00000106012	ebi-a-GCST90044902	Polycystic ovary syndrome	IQCE	Inverse variance weighted	0.640924	2	0.725814
eqtl-a-ENSG00000106034	ebi-a-GCST90044902	Polycystic ovary syndrome	CPED1	MR Egger	5.00954	5	0.414717
eqtl-a-ENSG00000106034	ebi-a-GCST90044902	Polycystic ovary syndrome	CPED1	Inverse variance weighted	5.257	6	0.511298
eqtl-a-ENSG00000106049	ebi-a-GCST90044902	Polycystic ovary syndrome	HIBADH	MR Egger	2.5468	2	0.279879
eqtl-a-ENSG00000106049	ebi-a-GCST90044902	Polycystic ovary syndrome	HIBADH	Inverse variance weighted	3.63673	3	0.303456
eqtl-a-ENSG00000106066	ebi-a-GCST90044902	Polycystic ovary syndrome	CPVL	MR Egger	5.84804	6	0.440427
eqtl-a-ENSG00000106066	ebi-a-GCST90044902	Polycystic ovary syndrome	CPVL	Inverse variance weighted	6.69599	7	0.461205
eqtl-a-ENSG00000106069	ebi-a-GCST90044902	Polycystic ovary syndrome	CHN2	MR Egger	3.8974	4	0.420069
eqtl-a-ENSG00000106069	ebi-a-GCST90044902	Polycystic ovary syndrome	CHN2	Inverse variance weighted	13.2882	5	0.0208228
eqtl-a-ENSG00000106070	ebi-a-GCST90044902	Polycystic ovary syndrome	GRB10	MR Egger	2.01409	1	0.155844
eqtl-a-ENSG00000106070	ebi-a-GCST90044902	Polycystic ovary syndrome	GRB10	Inverse variance weighted	2.03498	2	0.361501
eqtl-a-ENSG00000106105	ebi-a-GCST90044902	Polycystic ovary syndrome	GARS1	Inverse variance weighted	9.60918	1	0.00193607
eqtl-a-ENSG00000106123	ebi-a-GCST90044902	Polycystic ovary syndrome	EPHB6	Inverse variance weighted	0.0325077	1	0.856918
eqtl-a-ENSG00000106133	ebi-a-GCST90044902	Polycystic ovary syndrome	NSUN5P2	MR Egger	0.311636	1	0.576678
eqtl-a-ENSG00000106133	ebi-a-GCST90044902	Polycystic ovary syndrome	NSUN5P2	Inverse variance weighted	0.31847	2	0.852796
eqtl-a-ENSG00000106144	ebi-a-GCST90044902	Polycystic ovary syndrome	CASP2	MR Egger	0.42274	1	0.515573
eqtl-a-ENSG00000106144	ebi-a-GCST90044902	Polycystic ovary syndrome	CASP2	Inverse variance weighted	2.3926	2	0.30231
eqtl-a-ENSG00000106153	ebi-a-GCST90044902	Polycystic ovary syndrome	CHCHD2	MR Egger	1.23371	7	0.99013
eqtl-a-ENSG00000106153	ebi-a-GCST90044902	Polycystic ovary syndrome	CHCHD2	Inverse variance weighted	1.40465	8	0.99418
eqtl-a-ENSG00000106245	ebi-a-GCST90044902	Polycystic ovary syndrome	BUD31	MR Egger	1.1078	1	0.29256
eqtl-a-ENSG00000106245	ebi-a-GCST90044902	Polycystic ovary syndrome	BUD31	Inverse variance weighted	1.48902	2	0.474968
eqtl-a-ENSG00000106246	ebi-a-GCST90044902	Polycystic ovary syndrome	PTCD1	MR Egger	1.57306	1	0.209764
eqtl-a-ENSG00000106246	ebi-a-GCST90044902	Polycystic ovary syndrome	PTCD1	Inverse variance weighted	5.90615	2	0.0521789
eqtl-a-ENSG00000106261	ebi-a-GCST90044902	Polycystic ovary syndrome	ZKSCAN1	MR Egger	0.356273	1	0.550583
eqtl-a-ENSG00000106261	ebi-a-GCST90044902	Polycystic ovary syndrome	ZKSCAN1	Inverse variance weighted	0.66607	2	0.716745
eqtl-a-ENSG00000106263	ebi-a-GCST90044902	Polycystic ovary syndrome	EIF3B	MR Egger	0.639371	3	0.887363
eqtl-a-ENSG00000106263	ebi-a-GCST90044902	Polycystic ovary syndrome	EIF3B	Inverse variance weighted	0.683391	4	0.953361
eqtl-a-ENSG00000106268	ebi-a-GCST90044902	Polycystic ovary syndrome	NUDT1	MR Egger	0.431098	1	0.511451
eqtl-a-ENSG00000106268	ebi-a-GCST90044902	Polycystic ovary syndrome	NUDT1	Inverse variance weighted	0.532128	2	0.76639
eqtl-a-ENSG00000106305	ebi-a-GCST90044902	Polycystic ovary syndrome	AIMP2	Inverse variance weighted	2.00436	1	0.156847
eqtl-a-ENSG00000106341	ebi-a-GCST90044902	Polycystic ovary syndrome	PPP1R17	MR Egger	0.719454	2	0.697867
eqtl-a-ENSG00000106341	ebi-a-GCST90044902	Polycystic ovary syndrome	PPP1R17	Inverse variance weighted	3.65562	3	0.301133
eqtl-a-ENSG00000106366	ebi-a-GCST90044902	Polycystic ovary syndrome	SERPINE1	MR Egger	0.320843	2	0.851784
eqtl-a-ENSG00000106366	ebi-a-GCST90044902	Polycystic ovary syndrome	SERPINE1	Inverse variance weighted	0.324988	3	0.955262
eqtl-a-ENSG00000106392	ebi-a-GCST90044902	Polycystic ovary syndrome	C1GALT1	MR Egger	0.512482	3	0.916141
eqtl-a-ENSG00000106392	ebi-a-GCST90044902	Polycystic ovary syndrome	C1GALT1	Inverse variance weighted	0.593856	4	0.963744
eqtl-a-ENSG00000106524	ebi-a-GCST90044902	Polycystic ovary syndrome	ANKMY2	MR Egger	0.89413	1	0.344361
eqtl-a-ENSG00000106524	ebi-a-GCST90044902	Polycystic ovary syndrome	ANKMY2	Inverse variance weighted	2.04505	2	0.359686
eqtl-a-ENSG00000106537	ebi-a-GCST90044902	Polycystic ovary syndrome	TSPAN13	MR Egger	5.70782	6	0.456703
eqtl-a-ENSG00000106537	ebi-a-GCST90044902	Polycystic ovary syndrome	TSPAN13	Inverse variance weighted	6.00992	7	0.538591
eqtl-a-ENSG00000106546	ebi-a-GCST90044902	Polycystic ovary syndrome	AHR	MR Egger	1.59712	3	0.660042
eqtl-a-ENSG00000106546	ebi-a-GCST90044902	Polycystic ovary syndrome	AHR	Inverse variance weighted	2.68984	4	0.610994
eqtl-a-ENSG00000106565	ebi-a-GCST90044902	Polycystic ovary syndrome	TMEM176B	MR Egger	1.11707	4	0.891554
eqtl-a-ENSG00000106565	ebi-a-GCST90044902	Polycystic ovary syndrome	TMEM176B	Inverse variance weighted	1.90314	5	0.862378
eqtl-a-ENSG00000106605	ebi-a-GCST90044902	Polycystic ovary syndrome	BLVRA	Inverse variance weighted	2.61445	1	0.105894
eqtl-a-ENSG00000106610	ebi-a-GCST90044902	Polycystic ovary syndrome	STAG3L4	MR Egger	3.28869	3	0.349221
eqtl-a-ENSG00000106610	ebi-a-GCST90044902	Polycystic ovary syndrome	STAG3L4	Inverse variance weighted	3.36894	4	0.498084
eqtl-a-ENSG00000106617	ebi-a-GCST90044902	Polycystic ovary syndrome	PRKAG2	MR Egger	2.36094	2	0.307134
eqtl-a-ENSG00000106617	ebi-a-GCST90044902	Polycystic ovary syndrome	PRKAG2	Inverse variance weighted	3.95335	3	0.266546
eqtl-a-ENSG00000106624	ebi-a-GCST90044902	Polycystic ovary syndrome	AEBP1	MR Egger	0.0324217	1	0.857105
eqtl-a-ENSG00000106624	ebi-a-GCST90044902	Polycystic ovary syndrome	AEBP1	Inverse variance weighted	0.0334967	2	0.983391
eqtl-a-ENSG00000106665	ebi-a-GCST90044902	Polycystic ovary syndrome	CLIP2	MR Egger	2.89091	4	0.576244
eqtl-a-ENSG00000106665	ebi-a-GCST90044902	Polycystic ovary syndrome	CLIP2	Inverse variance weighted	3.44103	5	0.632328
eqtl-a-ENSG00000106683	ebi-a-GCST90044902	Polycystic ovary syndrome	LIMK1	MR Egger	2.30716	2	0.315505
eqtl-a-ENSG00000106683	ebi-a-GCST90044902	Polycystic ovary syndrome	LIMK1	Inverse variance weighted	2.72659	3	0.435727
eqtl-a-ENSG00000106714	ebi-a-GCST90044902	Polycystic ovary syndrome	CNTNAP3	MR Egger	0.311359	1	0.576848
eqtl-a-ENSG00000106714	ebi-a-GCST90044902	Polycystic ovary syndrome	CNTNAP3	Inverse variance weighted	0.459234	2	0.794838
eqtl-a-ENSG00000106733	ebi-a-GCST90044902	Polycystic ovary syndrome	NMRK1	MR Egger	10.9095	6	0.0912132
eqtl-a-ENSG00000106733	ebi-a-GCST90044902	Polycystic ovary syndrome	NMRK1	Inverse variance weighted	10.9592	7	0.140407
eqtl-a-ENSG00000106771	ebi-a-GCST90044902	Polycystic ovary syndrome	TMEM245	MR Egger	3.23424	4	0.519418
eqtl-a-ENSG00000106771	ebi-a-GCST90044902	Polycystic ovary syndrome	TMEM245	Inverse variance weighted	3.45343	5	0.630446
eqtl-a-ENSG00000106772	ebi-a-GCST90044902	Polycystic ovary syndrome	PRUNE2	MR Egger	1.2158	3	0.749217
eqtl-a-ENSG00000106772	ebi-a-GCST90044902	Polycystic ovary syndrome	PRUNE2	Inverse variance weighted	1.22724	4	0.873594
eqtl-a-ENSG00000106780	ebi-a-GCST90044902	Polycystic ovary syndrome	MEGF9	MR Egger	1.58177	2	0.453444
eqtl-a-ENSG00000106780	ebi-a-GCST90044902	Polycystic ovary syndrome	MEGF9	Inverse variance weighted	1.67504	3	0.642498
eqtl-a-ENSG00000106785	ebi-a-GCST90044902	Polycystic ovary syndrome	TRIM14	MR Egger	0.940135	1	0.332243
eqtl-a-ENSG00000106785	ebi-a-GCST90044902	Polycystic ovary syndrome	TRIM14	Inverse variance weighted	4.13199	2	0.126692
eqtl-a-ENSG00000106789	ebi-a-GCST90044902	Polycystic ovary syndrome	CORO2A	MR Egger	0.750111	2	0.687251
eqtl-a-ENSG00000106789	ebi-a-GCST90044902	Polycystic ovary syndrome	CORO2A	Inverse variance weighted	0.973519	3	0.807659
eqtl-a-ENSG00000106804	ebi-a-GCST90044902	Polycystic ovary syndrome	C5	MR Egger	0.152117	2	0.926762
eqtl-a-ENSG00000106804	ebi-a-GCST90044902	Polycystic ovary syndrome	C5	Inverse variance weighted	3.04737	3	0.384379
eqtl-a-ENSG00000106829	ebi-a-GCST90044902	Polycystic ovary syndrome	TLE4	MR Egger	1.06728	2	0.586467
eqtl-a-ENSG00000106829	ebi-a-GCST90044902	Polycystic ovary syndrome	TLE4	Inverse variance weighted	1.08406	3	0.780923
eqtl-a-ENSG00000106853	ebi-a-GCST90044902	Polycystic ovary syndrome	PTGR1	MR Egger	0.0207763	1	0.88539
eqtl-a-ENSG00000106853	ebi-a-GCST90044902	Polycystic ovary syndrome	PTGR1	Inverse variance weighted	0.273848	2	0.872037
eqtl-a-ENSG00000106868	ebi-a-GCST90044902	Polycystic ovary syndrome	SUSD1	MR Egger	6.5543	4	0.161401
eqtl-a-ENSG00000106868	ebi-a-GCST90044902	Polycystic ovary syndrome	SUSD1	Inverse variance weighted	7.54136	5	0.183389
eqtl-a-ENSG00000106952	ebi-a-GCST90044902	Polycystic ovary syndrome	TNFSF8	MR Egger	0.36868	1	0.543725
eqtl-a-ENSG00000106952	ebi-a-GCST90044902	Polycystic ovary syndrome	TNFSF8	Inverse variance weighted	0.827542	2	0.661152
eqtl-a-ENSG00000106976	ebi-a-GCST90044902	Polycystic ovary syndrome	DNM1	MR Egger	3.82194	2	0.147937
eqtl-a-ENSG00000106976	ebi-a-GCST90044902	Polycystic ovary syndrome	DNM1	Inverse variance weighted	4.71474	3	0.193917
eqtl-a-ENSG00000106992	ebi-a-GCST90044902	Polycystic ovary syndrome	AK1	MR Egger	0.545184	2	0.761403
eqtl-a-ENSG00000106992	ebi-a-GCST90044902	Polycystic ovary syndrome	AK1	Inverse variance weighted	1.36909	3	0.712797
eqtl-a-ENSG00000107020	ebi-a-GCST90044902	Polycystic ovary syndrome	PLGRKT	MR Egger	0.543418	2	0.762076
eqtl-a-ENSG00000107020	ebi-a-GCST90044902	Polycystic ovary syndrome	PLGRKT	Inverse variance weighted	0.549808	3	0.90782
eqtl-a-ENSG00000107099	ebi-a-GCST90044902	Polycystic ovary syndrome	DOCK8	MR Egger	0.208718	1	0.647774
eqtl-a-ENSG00000107099	ebi-a-GCST90044902	Polycystic ovary syndrome	DOCK8	Inverse variance weighted	1.12876	2	0.568711
eqtl-a-ENSG00000107104	ebi-a-GCST90044902	Polycystic ovary syndrome	KANK1	MR Egger	2.53311	1	0.11148
eqtl-a-ENSG00000107104	ebi-a-GCST90044902	Polycystic ovary syndrome	KANK1	Inverse variance weighted	2.53747	2	0.281188
eqtl-a-ENSG00000107242	ebi-a-GCST90044902	Polycystic ovary syndrome	PIP5K1B	Inverse variance weighted	0.859344	1	0.353922
eqtl-a-ENSG00000107249	ebi-a-GCST90044902	Polycystic ovary syndrome	GLIS3	Inverse variance weighted	0.00418001	1	0.94845
eqtl-a-ENSG00000107263	ebi-a-GCST90044902	Polycystic ovary syndrome	RAPGEF1	MR Egger	2.53608	2	0.281383
eqtl-a-ENSG00000107263	ebi-a-GCST90044902	Polycystic ovary syndrome	RAPGEF1	Inverse variance weighted	2.982	3	0.394409
eqtl-a-ENSG00000107281	ebi-a-GCST90044902	Polycystic ovary syndrome	NPDC1	MR Egger	0.233097	1	0.629237
eqtl-a-ENSG00000107281	ebi-a-GCST90044902	Polycystic ovary syndrome	NPDC1	Inverse variance weighted	0.457112	2	0.795682
eqtl-a-ENSG00000107290	ebi-a-GCST90044902	Polycystic ovary syndrome	SETX	MR Egger	2.32999	3	0.5068
eqtl-a-ENSG00000107290	ebi-a-GCST90044902	Polycystic ovary syndrome	SETX	Inverse variance weighted	5.17929	4	0.269391
eqtl-a-ENSG00000107317	ebi-a-GCST90044902	Polycystic ovary syndrome	PTGDS	MR Egger	0.0908195	1	0.763138
eqtl-a-ENSG00000107317	ebi-a-GCST90044902	Polycystic ovary syndrome	PTGDS	Inverse variance weighted	0.640253	2	0.726057
eqtl-a-ENSG00000107372	ebi-a-GCST90044902	Polycystic ovary syndrome	ZFAND5	MR Egger	4.1831	3	0.242359
eqtl-a-ENSG00000107372	ebi-a-GCST90044902	Polycystic ovary syndrome	ZFAND5	Inverse variance weighted	5.91073	4	0.205915
eqtl-a-ENSG00000107438	ebi-a-GCST90044902	Polycystic ovary syndrome	PDLIM1	MR Egger	11.6636	4	0.0200361
eqtl-a-ENSG00000107438	ebi-a-GCST90044902	Polycystic ovary syndrome	PDLIM1	Inverse variance weighted	13.1686	5	0.0218488
eqtl-a-ENSG00000107521	ebi-a-GCST90044902	Polycystic ovary syndrome	HPS1	MR Egger	6.17819	9	0.72196
eqtl-a-ENSG00000107521	ebi-a-GCST90044902	Polycystic ovary syndrome	HPS1	Inverse variance weighted	6.34537	10	0.78546
eqtl-a-ENSG00000107537	ebi-a-GCST90044902	Polycystic ovary syndrome	PHYH	MR Egger	1.7034	2	0.426689
eqtl-a-ENSG00000107537	ebi-a-GCST90044902	Polycystic ovary syndrome	PHYH	Inverse variance weighted	2.56224	3	0.464148
eqtl-a-ENSG00000107551	ebi-a-GCST90044902	Polycystic ovary syndrome	RASSF4	MR Egger	2.38617	6	0.880983
eqtl-a-ENSG00000107551	ebi-a-GCST90044902	Polycystic ovary syndrome	RASSF4	Inverse variance weighted	5.80086	7	0.563185
eqtl-a-ENSG00000107554	ebi-a-GCST90044902	Polycystic ovary syndrome	DNMBP	Inverse variance weighted	0.00604671	1	0.938018
eqtl-a-ENSG00000107611	ebi-a-GCST90044902	Polycystic ovary syndrome	CUBN	MR Egger	1.15004	1	0.283542
eqtl-a-ENSG00000107611	ebi-a-GCST90044902	Polycystic ovary syndrome	CUBN	Inverse variance weighted	1.15578	2	0.561082
eqtl-a-ENSG00000107669	ebi-a-GCST90044902	Polycystic ovary syndrome	ATE1	MR Egger	2.68082	1	0.101563
eqtl-a-ENSG00000107669	ebi-a-GCST90044902	Polycystic ovary syndrome	ATE1	Inverse variance weighted	2.72066	2	0.256575
eqtl-a-ENSG00000107679	ebi-a-GCST90044902	Polycystic ovary syndrome	PLEKHA1	MR Egger	0.155476	2	0.925207
eqtl-a-ENSG00000107679	ebi-a-GCST90044902	Polycystic ovary syndrome	PLEKHA1	Inverse variance weighted	1.0284	3	0.794382
eqtl-a-ENSG00000107719	ebi-a-GCST90044902	Polycystic ovary syndrome	PALD1	MR Egger	1.91204	1	0.166737
eqtl-a-ENSG00000107719	ebi-a-GCST90044902	Polycystic ovary syndrome	PALD1	Inverse variance weighted	5.17152	2	0.0753387
eqtl-a-ENSG00000107736	ebi-a-GCST90044902	Polycystic ovary syndrome	CDH23	MR Egger	8.23846	5	0.143574
eqtl-a-ENSG00000107736	ebi-a-GCST90044902	Polycystic ovary syndrome	CDH23	Inverse variance weighted	10.8923	6	0.0917615
eqtl-a-ENSG00000107738	ebi-a-GCST90044902	Polycystic ovary syndrome	VSIR	MR Egger	0.0597987	1	0.806814
eqtl-a-ENSG00000107738	ebi-a-GCST90044902	Polycystic ovary syndrome	VSIR	Inverse variance weighted	0.492906	2	0.781568
eqtl-a-ENSG00000107742	ebi-a-GCST90044902	Polycystic ovary syndrome	SPOCK2	Inverse variance weighted	0.039143	1	0.843166
eqtl-a-ENSG00000107745	ebi-a-GCST90044902	Polycystic ovary syndrome	MICU1	MR Egger	11.4358	2	0.0032866
eqtl-a-ENSG00000107745	ebi-a-GCST90044902	Polycystic ovary syndrome	MICU1	Inverse variance weighted	24.3895	3	2.07e-05
eqtl-a-ENSG00000107771	ebi-a-GCST90044902	Polycystic ovary syndrome	CCSER2	MR Egger	10.8527	8	0.210184
eqtl-a-ENSG00000107771	ebi-a-GCST90044902	Polycystic ovary syndrome	CCSER2	Inverse variance weighted	12.819	9	0.170971
eqtl-a-ENSG00000107796	ebi-a-GCST90044902	Polycystic ovary syndrome	ACTA2	MR Egger	6.33481	6	0.386748
eqtl-a-ENSG00000107796	ebi-a-GCST90044902	Polycystic ovary syndrome	ACTA2	Inverse variance weighted	6.8864	7	0.440804
eqtl-a-ENSG00000107798	ebi-a-GCST90044902	Polycystic ovary syndrome	LIPA	MR Egger	8.5338	8	0.383135
eqtl-a-ENSG00000107798	ebi-a-GCST90044902	Polycystic ovary syndrome	LIPA	Inverse variance weighted	10.2138	9	0.333459
eqtl-a-ENSG00000107819	ebi-a-GCST90044902	Polycystic ovary syndrome	SFXN3	Inverse variance weighted	0.294915	1	0.587088
eqtl-a-ENSG00000107833	ebi-a-GCST90044902	Polycystic ovary syndrome	NPM3	Inverse variance weighted	0.00264706	1	0.958967
eqtl-a-ENSG00000107863	ebi-a-GCST90044902	Polycystic ovary syndrome	ARHGAP21	MR Egger	0.125884	2	0.938998
eqtl-a-ENSG00000107863	ebi-a-GCST90044902	Polycystic ovary syndrome	ARHGAP21	Inverse variance weighted	0.415947	3	0.936929
eqtl-a-ENSG00000107902	ebi-a-GCST90044902	Polycystic ovary syndrome	LHPP	MR Egger	3.43845	2	0.179205
eqtl-a-ENSG00000107902	ebi-a-GCST90044902	Polycystic ovary syndrome	LHPP	Inverse variance weighted	3.53314	3	0.316489
eqtl-a-ENSG00000107957	ebi-a-GCST90044902	Polycystic ovary syndrome	SH3PXD2A	MR Egger	2.90928	5	0.713969
eqtl-a-ENSG00000107957	ebi-a-GCST90044902	Polycystic ovary syndrome	SH3PXD2A	Inverse variance weighted	5.9142	6	0.43287
eqtl-a-ENSG00000107959	ebi-a-GCST90044902	Polycystic ovary syndrome	PITRM1	MR Egger	1.056	2	0.589785
eqtl-a-ENSG00000107959	ebi-a-GCST90044902	Polycystic ovary syndrome	PITRM1	Inverse variance weighted	1.5508	3	0.670596
eqtl-a-ENSG00000107960	ebi-a-GCST90044902	Polycystic ovary syndrome	STN1	MR Egger	1.7494	1	0.185952
eqtl-a-ENSG00000107960	ebi-a-GCST90044902	Polycystic ovary syndrome	STN1	Inverse variance weighted	1.82588	2	0.401342
eqtl-a-ENSG00000107968	ebi-a-GCST90044902	Polycystic ovary syndrome	MAP3K8	Inverse variance weighted	3.93335	1	0.0473375
eqtl-a-ENSG00000108039	ebi-a-GCST90044902	Polycystic ovary syndrome	XPNPEP1	MR Egger	1.94474	5	0.856737
eqtl-a-ENSG00000108039	ebi-a-GCST90044902	Polycystic ovary syndrome	XPNPEP1	Inverse variance weighted	3.47143	6	0.747766
eqtl-a-ENSG00000108064	ebi-a-GCST90044902	Polycystic ovary syndrome	TFAM	MR Egger	3.98125	5	0.552118
eqtl-a-ENSG00000108064	ebi-a-GCST90044902	Polycystic ovary syndrome	TFAM	Inverse variance weighted	4.25051	6	0.642817
eqtl-a-ENSG00000108100	ebi-a-GCST90044902	Polycystic ovary syndrome	CCNY	MR Egger	2.45612	2	0.29286
eqtl-a-ENSG00000108100	ebi-a-GCST90044902	Polycystic ovary syndrome	CCNY	Inverse variance weighted	3.5251	3	0.317522
eqtl-a-ENSG00000108107	ebi-a-GCST90044902	Polycystic ovary syndrome	RPL28	MR Egger	0.0270502	1	0.869362
eqtl-a-ENSG00000108107	ebi-a-GCST90044902	Polycystic ovary syndrome	RPL28	Inverse variance weighted	0.809901	2	0.66701
eqtl-a-ENSG00000108175	ebi-a-GCST90044902	Polycystic ovary syndrome	ZMIZ1	MR Egger	1.30692	3	0.72749
eqtl-a-ENSG00000108175	ebi-a-GCST90044902	Polycystic ovary syndrome	ZMIZ1	Inverse variance weighted	1.6241	4	0.804454
eqtl-a-ENSG00000108179	ebi-a-GCST90044902	Polycystic ovary syndrome	PPIF	MR Egger	3.88855	3	0.273753
eqtl-a-ENSG00000108179	ebi-a-GCST90044902	Polycystic ovary syndrome	PPIF	Inverse variance weighted	4.03811	4	0.400873
eqtl-a-ENSG00000108239	ebi-a-GCST90044902	Polycystic ovary syndrome	TBC1D12	MR Egger	0.63619	1	0.425094
eqtl-a-ENSG00000108239	ebi-a-GCST90044902	Polycystic ovary syndrome	TBC1D12	Inverse variance weighted	1.12777	2	0.568994
eqtl-a-ENSG00000108244	ebi-a-GCST90044902	Polycystic ovary syndrome	KRT23	MR Egger	1.71091	3	0.634511
eqtl-a-ENSG00000108244	ebi-a-GCST90044902	Polycystic ovary syndrome	KRT23	Inverse variance weighted	7.91401	4	0.0947795
[truncated: 7,991 more rows]
