# Supplementary material for: Unveiling the molecular landscape of PCOS: identifying hub genes and causal relationships through bioinformatics and Mendelian randomization
Source: Front Endocrinol (Lausanne). 2024 Dec 13;15:1431200. doi: 10.3389/fendo.2024.1431200 (PMC11671271; doi:10.3389/fendo.2024.1431200)
Supplement: Supplementary file 9 [file Table9.xlsx]

## Sheet: Sheet1
Table S9. Pleiotropy test
id.exposure	id.outcome	outcome	exposure	egger_intercept	se	pval
eqtl-a-ENSG00000000938	ebi-a-GCST90044902	Polycystic ovary syndrome	FGR	0.0167679	0.0348701	0.645277
eqtl-a-ENSG00000000971	ebi-a-GCST90044902	Polycystic ovary syndrome	CFH	-0.156566	0.0603315	0.234153
eqtl-a-ENSG00000001084	ebi-a-GCST90044902	Polycystic ovary syndrome	GCLC	0.00395425	0.05218	0.951848
eqtl-a-ENSG00000001561	ebi-a-GCST90044902	Polycystic ovary syndrome	ENPP4	-0.051809	0.0877254	0.660386
eqtl-a-ENSG00000002549	ebi-a-GCST90044902	Polycystic ovary syndrome	LAP3	0.0371505	0.0348104	0.334666
eqtl-a-ENSG00000002726	ebi-a-GCST90044902	Polycystic ovary syndrome	AOC1	-0.0895454	0.119539	0.508191
eqtl-a-ENSG00000002822	ebi-a-GCST90044902	Polycystic ovary syndrome	MAD1L1	0.0503438	0.209863	0.825873
eqtl-a-ENSG00000002919	ebi-a-GCST90044902	Polycystic ovary syndrome	SNX11	0.0109832	0.047745	0.832855
eqtl-a-ENSG00000002933	ebi-a-GCST90044902	Polycystic ovary syndrome	TMEM176A	-0.101987	0.0280738	0.0109283
eqtl-a-ENSG00000003056	ebi-a-GCST90044902	Polycystic ovary syndrome	M6PR	0.5368	0.417591	0.420893
eqtl-a-ENSG00000003137	ebi-a-GCST90044902	Polycystic ovary syndrome	CYP26B1	0.0365656	0.144551	0.823924
eqtl-a-ENSG00000003249	ebi-a-GCST90044902	Polycystic ovary syndrome	DBNDD1	0.158656	0.120968	0.414709
eqtl-a-ENSG00000003393	ebi-a-GCST90044902	Polycystic ovary syndrome	ALS2	0.0194885	0.0258593	0.493
eqtl-a-ENSG00000003402	ebi-a-GCST90044902	Polycystic ovary syndrome	CFLAR	0.0130536	0.0900861	0.908391
eqtl-a-ENSG00000003436	ebi-a-GCST90044902	Polycystic ovary syndrome	TFPI	-0.0016143	0.0575275	0.98214
eqtl-a-ENSG00000004059	ebi-a-GCST90044902	Polycystic ovary syndrome	ARF5	-0.0142607	0.0900846	0.90005
eqtl-a-ENSG00000004468	ebi-a-GCST90044902	Polycystic ovary syndrome	CD38	-0.0293366	0.0892479	0.773603
eqtl-a-ENSG00000004534	ebi-a-GCST90044902	Polycystic ovary syndrome	RBM6	0.0297506	0.0293804	0.41783
eqtl-a-ENSG00000004777	ebi-a-GCST90044902	Polycystic ovary syndrome	ARHGAP33	-0.0527468	0.0456667	0.454279
eqtl-a-ENSG00000004799	ebi-a-GCST90044902	Polycystic ovary syndrome	PDK4	0.0917705	0.102074	0.463505
eqtl-a-ENSG00000004809	ebi-a-GCST90044902	Polycystic ovary syndrome	SLC22A16	0.0283385	0.0350321	0.566996
eqtl-a-ENSG00000004864	ebi-a-GCST90044902	Polycystic ovary syndrome	SLC25A13	NA	NA	NA
eqtl-a-ENSG00000004866	ebi-a-GCST90044902	Polycystic ovary syndrome	ST7	-0.221507	0.131805	0.341713
eqtl-a-ENSG00000004939	ebi-a-GCST90044902	Polycystic ovary syndrome	SLC4A1	-0.0003529	0.030938	0.99127
eqtl-a-ENSG00000005020	ebi-a-GCST90044902	Polycystic ovary syndrome	SKAP2	0.0923139	0.121118	0.465455
eqtl-a-ENSG00000005075	ebi-a-GCST90044902	Polycystic ovary syndrome	POLR2J	0.121653	0.31466	0.736297
eqtl-a-ENSG00000005102	ebi-a-GCST90044902	Polycystic ovary syndrome	MEOX1	0.0312561	0.0724567	0.708242
eqtl-a-ENSG00000005156	ebi-a-GCST90044902	Polycystic ovary syndrome	LIG3	0.0760453	0.0513923	0.277077
eqtl-a-ENSG00000005175	ebi-a-GCST90044902	Polycystic ovary syndrome	RPAP3	-0.0364878	0.0408798	0.536101
eqtl-a-ENSG00000005238	ebi-a-GCST90044902	Polycystic ovary syndrome	ATOSB	NA	NA	NA
eqtl-a-ENSG00000005249	ebi-a-GCST90044902	Polycystic ovary syndrome	PRKAR2B	-0.0361341	0.0260745	0.259856
eqtl-a-ENSG00000005302	ebi-a-GCST90044902	Polycystic ovary syndrome	MSL3	NA	NA	NA
eqtl-a-ENSG00000005379	ebi-a-GCST90044902	Polycystic ovary syndrome	TSPOAP1	0.0720165	0.0478139	0.270986
eqtl-a-ENSG00000005381	ebi-a-GCST90044902	Polycystic ovary syndrome	MPO	0.0122714	0.0174851	0.509085
eqtl-a-ENSG00000005471	ebi-a-GCST90044902	Polycystic ovary syndrome	ABCB4	0.00032734	0.0425856	0.995107
eqtl-a-ENSG00000005513	ebi-a-GCST90044902	Polycystic ovary syndrome	SOX8	-0.0174222	0.050229	0.787451
eqtl-a-ENSG00000005844	ebi-a-GCST90044902	Polycystic ovary syndrome	ITGAL	NA	NA	NA
eqtl-a-ENSG00000005961	ebi-a-GCST90044902	Polycystic ovary syndrome	ITGA2B	-0.0277626	0.0164831	0.12025
eqtl-a-ENSG00000006007	ebi-a-GCST90044902	Polycystic ovary syndrome	GDE1	0.0122686	0.0164888	0.490309
eqtl-a-ENSG00000006015	ebi-a-GCST90044902	Polycystic ovary syndrome	REX1BD	0.00376165	0.0568076	0.957906
eqtl-a-ENSG00000006282	ebi-a-GCST90044902	Polycystic ovary syndrome	SPATA20	-0.0210021	0.0190241	0.319879
eqtl-a-ENSG00000006530	ebi-a-GCST90044902	Polycystic ovary syndrome	AGK	0.0174413	0.0389639	0.732061
eqtl-a-ENSG00000006534	ebi-a-GCST90044902	Polycystic ovary syndrome	ALDH3B1	0.0524143	0.0243099	0.120017
eqtl-a-ENSG00000006607	ebi-a-GCST90044902	Polycystic ovary syndrome	FARP2	0.0188268	0.0323255	0.664255
eqtl-a-ENSG00000006625	ebi-a-GCST90044902	Polycystic ovary syndrome	GGCT	NA	NA	NA
eqtl-a-ENSG00000006638	ebi-a-GCST90044902	Polycystic ovary syndrome	TBXA2R	0.0296425	0.0544257	0.682505
eqtl-a-ENSG00000006652	ebi-a-GCST90044902	Polycystic ovary syndrome	IFRD1	-0.0158512	0.0281826	0.598092
eqtl-a-ENSG00000006715	ebi-a-GCST90044902	Polycystic ovary syndrome	VPS41	-0.114924	0.0461143	0.242928
eqtl-a-ENSG00000006744	ebi-a-GCST90044902	Polycystic ovary syndrome	ELAC2	0.0167208	0.0547982	0.811458
eqtl-a-ENSG00000007047	ebi-a-GCST90044902	Polycystic ovary syndrome	MARK4	-0.145176	0.0870631	0.237352
eqtl-a-ENSG00000007129	ebi-a-GCST90044902	Polycystic ovary syndrome	CEACAM21	-0.002971	0.0389853	0.951579
eqtl-a-ENSG00000007168	ebi-a-GCST90044902	Polycystic ovary syndrome	PAFAH1B1	0.00744787	0.0490924	0.904149
eqtl-a-ENSG00000007237	ebi-a-GCST90044902	Polycystic ovary syndrome	GAS7	-0.0085534	0.0185817	0.65925
eqtl-a-ENSG00000007264	ebi-a-GCST90044902	Polycystic ovary syndrome	MATK	0.0170386	0.0329121	0.631981
eqtl-a-ENSG00000007312	ebi-a-GCST90044902	Polycystic ovary syndrome	CD79B	-0.0142411	0.0369152	0.715529
eqtl-a-ENSG00000007341	ebi-a-GCST90044902	Polycystic ovary syndrome	ST7L	-0.249663	0.150261	0.34491
eqtl-a-ENSG00000007516	ebi-a-GCST90044902	Polycystic ovary syndrome	BAIAP3	0.0287294	0.025134	0.371398
eqtl-a-ENSG00000007541	ebi-a-GCST90044902	Polycystic ovary syndrome	PIGQ	NA	NA	NA
eqtl-a-ENSG00000007944	ebi-a-GCST90044902	Polycystic ovary syndrome	MYLIP	-0.0047319	0.0252404	0.868588
eqtl-a-ENSG00000007968	ebi-a-GCST90044902	Polycystic ovary syndrome	E2F2	-0.0336985	0.0314233	0.31145
eqtl-a-ENSG00000008083	ebi-a-GCST90044902	Polycystic ovary syndrome	JARID2	-0.0002812	0.0281998	0.992429
eqtl-a-ENSG00000008256	ebi-a-GCST90044902	Polycystic ovary syndrome	CYTH3	0.0482051	0.0490054	0.39781
eqtl-a-ENSG00000008283	ebi-a-GCST90044902	Polycystic ovary syndrome	CYB561	-0.147751	0.121796	0.348925
eqtl-a-ENSG00000008294	ebi-a-GCST90044902	Polycystic ovary syndrome	SPAG9	0.0227269	0.0348765	0.561103
eqtl-a-ENSG00000008300	ebi-a-GCST90044902	Polycystic ovary syndrome	CELSR3	-0.0111915	0.0355045	0.805604
eqtl-a-ENSG00000008394	ebi-a-GCST90044902	Polycystic ovary syndrome	MGST1	0.0539828	0.0457231	0.322826
eqtl-a-ENSG00000008438	ebi-a-GCST90044902	Polycystic ovary syndrome	PGLYRP1	0.020463	0.0226922	0.418174
eqtl-a-ENSG00000008441	ebi-a-GCST90044902	Polycystic ovary syndrome	NFIX	NA	NA	NA
eqtl-a-ENSG00000008513	ebi-a-GCST90044902	Polycystic ovary syndrome	ST3GAL1	0.135893	0.175084	0.579811
eqtl-a-ENSG00000008516	ebi-a-GCST90044902	Polycystic ovary syndrome	MMP25	-0.0371058	0.0182241	0.111439
eqtl-a-ENSG00000008517	ebi-a-GCST90044902	Polycystic ovary syndrome	IL32	0.0368258	0.0272649	0.405726
eqtl-a-ENSG00000009335	ebi-a-GCST90044902	Polycystic ovary syndrome	UBE3C	-0.0072789	0.051694	0.900924
eqtl-a-ENSG00000009790	ebi-a-GCST90044902	Polycystic ovary syndrome	TRAF3IP3	-0.017425	0.0568888	0.81078
eqtl-a-ENSG00000009830	ebi-a-GCST90044902	Polycystic ovary syndrome	POMT2	NA	NA	NA
eqtl-a-ENSG00000010030	ebi-a-GCST90044902	Polycystic ovary syndrome	ETV7	-0.0261422	0.044294	0.660567
eqtl-a-ENSG00000010165	ebi-a-GCST90044902	Polycystic ovary syndrome	METTL13	-0.037782	0.0284708	0.315725
eqtl-a-ENSG00000010219	ebi-a-GCST90044902	Polycystic ovary syndrome	DYRK4	NA	NA	NA
eqtl-a-ENSG00000010270	ebi-a-GCST90044902	Polycystic ovary syndrome	STARD3NL	0.0343621	0.0397489	0.546192
eqtl-a-ENSG00000010278	ebi-a-GCST90044902	Polycystic ovary syndrome	CD9	-0.0358032	0.0204444	0.154791
eqtl-a-ENSG00000010292	ebi-a-GCST90044902	Polycystic ovary syndrome	NCAPD2	-0.0066116	0.0646328	0.927856
eqtl-a-ENSG00000010295	ebi-a-GCST90044902	Polycystic ovary syndrome	IFFO1	NA	NA	NA
eqtl-a-ENSG00000010327	ebi-a-GCST90044902	Polycystic ovary syndrome	STAB1	-0.037758	0.0195114	0.0817312
eqtl-a-ENSG00000010539	ebi-a-GCST90044902	Polycystic ovary syndrome	ZNF200	0.0133769	0.0428682	0.80744
eqtl-a-ENSG00000010610	ebi-a-GCST90044902	Polycystic ovary syndrome	CD4	-0.0737651	0.040406	0.319027
eqtl-a-ENSG00000010626	ebi-a-GCST90044902	Polycystic ovary syndrome	LRRC23	0.025692	0.080007	0.802189
eqtl-a-ENSG00000010810	ebi-a-GCST90044902	Polycystic ovary syndrome	FYN	-0.0225496	0.0566485	0.758826
eqtl-a-ENSG00000011007	ebi-a-GCST90044902	Polycystic ovary syndrome	ELOA	NA	NA	NA
eqtl-a-ENSG00000011021	ebi-a-GCST90044902	Polycystic ovary syndrome	CLCN6	-0.0110192	0.050718	0.863802
eqtl-a-ENSG00000011105	ebi-a-GCST90044902	Polycystic ovary syndrome	TSPAN9	-0.0249244	0.0179949	0.191235
eqtl-a-ENSG00000011114	ebi-a-GCST90044902	Polycystic ovary syndrome	BTBD7	-0.0555225	0.0338245	0.348332
eqtl-a-ENSG00000011198	ebi-a-GCST90044902	Polycystic ovary syndrome	ABHD5	-0.0729355	0.0871912	0.490896
eqtl-a-ENSG00000011376	ebi-a-GCST90044902	Polycystic ovary syndrome	LARS2	0.145547	0.203713	0.60506
eqtl-a-ENSG00000011405	ebi-a-GCST90044902	Polycystic ovary syndrome	PIK3C2A	NA	NA	NA
eqtl-a-ENSG00000011422	ebi-a-GCST90044902	Polycystic ovary syndrome	PLAUR	-0.025058	0.0382474	0.541307
eqtl-a-ENSG00000012061	ebi-a-GCST90044902	Polycystic ovary syndrome	ERCC1	0.0127716	0.0291105	0.736795
eqtl-a-ENSG00000012124	ebi-a-GCST90044902	Polycystic ovary syndrome	CD22	-0.0310373	0.0223408	0.23709
eqtl-a-ENSG00000012223	ebi-a-GCST90044902	Polycystic ovary syndrome	LTF	0.0912902	0.0737736	0.283601
eqtl-a-ENSG00000012232	ebi-a-GCST90044902	Polycystic ovary syndrome	EXTL3	0.0037826	0.0463222	0.938086
eqtl-a-ENSG00000012660	ebi-a-GCST90044902	Polycystic ovary syndrome	ELOVL5	0.0445606	0.141251	0.805456
eqtl-a-ENSG00000012779	ebi-a-GCST90044902	Polycystic ovary syndrome	ALOX5	-0.0843943	0.0377717	0.0891818
eqtl-a-ENSG00000012822	ebi-a-GCST90044902	Polycystic ovary syndrome	CALCOCO1	0.00187992	0.0534743	0.975149
eqtl-a-ENSG00000013016	ebi-a-GCST90044902	Polycystic ovary syndrome	EHD3	-0.0367954	0.0353569	0.407305
eqtl-a-ENSG00000013288	ebi-a-GCST90044902	Polycystic ovary syndrome	MAN2B2	NA	NA	NA
eqtl-a-ENSG00000013306	ebi-a-GCST90044902	Polycystic ovary syndrome	SLC25A39	-0.0129419	0.0337706	0.721045
eqtl-a-ENSG00000013374	ebi-a-GCST90044902	Polycystic ovary syndrome	NUB1	-0.0036355	0.0262367	0.898572
eqtl-a-ENSG00000013523	ebi-a-GCST90044902	Polycystic ovary syndrome	ANGEL1	NA	NA	NA
eqtl-a-ENSG00000013561	ebi-a-GCST90044902	Polycystic ovary syndrome	RNF14	0.0712808	0.082962	0.548121
eqtl-a-ENSG00000013573	ebi-a-GCST90044902	Polycystic ovary syndrome	DDX11	0.0534079	0.0410219	0.322702
eqtl-a-ENSG00000013725	ebi-a-GCST90044902	Polycystic ovary syndrome	CD6	-0.0005998	0.0236223	0.980958
eqtl-a-ENSG00000013810	ebi-a-GCST90044902	Polycystic ovary syndrome	TACC3	-0.069178	0.239571	0.821039
eqtl-a-ENSG00000014216	ebi-a-GCST90044902	Polycystic ovary syndrome	CAPN1	NA	NA	NA
eqtl-a-ENSG00000014257	ebi-a-GCST90044902	Polycystic ovary syndrome	ACP3	0.00663112	0.0202616	0.756718
eqtl-a-ENSG00000014824	ebi-a-GCST90044902	Polycystic ovary syndrome	SLC30A9	NA	NA	NA
eqtl-a-ENSG00000014914	ebi-a-GCST90044902	Polycystic ovary syndrome	MTMR11	-0.0203493	0.0259555	0.445242
eqtl-a-ENSG00000017483	ebi-a-GCST90044902	Polycystic ovary syndrome	SLC38A5	6.74e-05	0.0313325	0.998631
eqtl-a-ENSG00000017797	ebi-a-GCST90044902	Polycystic ovary syndrome	RALBP1	0.0107078	0.0244409	0.683927
eqtl-a-ENSG00000018280	ebi-a-GCST90044902	Polycystic ovary syndrome	SLC11A1	-0.0028395	0.0154535	0.858289
eqtl-a-ENSG00000018699	ebi-a-GCST90044902	Polycystic ovary syndrome	TTC27	0.0227931	0.0728305	0.80691
eqtl-a-ENSG00000019102	ebi-a-GCST90044902	Polycystic ovary syndrome	VSIG2	-0.110964	0.0483964	0.148881
eqtl-a-ENSG00000019169	ebi-a-GCST90044902	Polycystic ovary syndrome	MARCO	0.0511505	0.0320466	0.149127
eqtl-a-ENSG00000019485	ebi-a-GCST90044902	Polycystic ovary syndrome	PRDM11	NA	NA	NA
eqtl-a-ENSG00000019582	ebi-a-GCST90044902	Polycystic ovary syndrome	CD74	-0.425997	0.19133	0.268739
eqtl-a-ENSG00000019995	ebi-a-GCST90044902	Polycystic ovary syndrome	ZRANB1	0.0118874	0.0365681	0.79991
eqtl-a-ENSG00000020922	ebi-a-GCST90044902	Polycystic ovary syndrome	MRE11	-0.0069388	0.0251884	0.808802
eqtl-a-ENSG00000021300	ebi-a-GCST90044902	Polycystic ovary syndrome	PLEKHB1	0.00740228	0.0388092	0.856236
eqtl-a-ENSG00000021355	ebi-a-GCST90044902	Polycystic ovary syndrome	SERPINB1	-0.0080469	0.0329281	0.822698
eqtl-a-ENSG00000021488	ebi-a-GCST90044902	Polycystic ovary syndrome	SLC7A9	0.102544	0.0690901	0.234411
eqtl-a-ENSG00000021762	ebi-a-GCST90044902	Polycystic ovary syndrome	OSBPL5	NA	NA	NA
eqtl-a-ENSG00000022277	ebi-a-GCST90044902	Polycystic ovary syndrome	RTF2	NA	NA	NA
eqtl-a-ENSG00000022556	ebi-a-GCST90044902	Polycystic ovary syndrome	NLRP2	0.0032815	0.0710691	0.966074
eqtl-a-ENSG00000022567	ebi-a-GCST90044902	Polycystic ovary syndrome	SLC45A4	0.0233185	0.0171889	0.223726
eqtl-a-ENSG00000022840	ebi-a-GCST90044902	Polycystic ovary syndrome	RNF10	-0.0033068	0.0196908	0.874781
eqtl-a-ENSG00000022976	ebi-a-GCST90044902	Polycystic ovary syndrome	ZNF839	0.0139412	0.088393	0.900414
eqtl-a-ENSG00000023171	ebi-a-GCST90044902	Polycystic ovary syndrome	GRAMD1B	-0.263252	0.114967	0.26213
eqtl-a-ENSG00000023892	ebi-a-GCST90044902	Polycystic ovary syndrome	DEF6	0.00501969	0.0195379	0.809914
eqtl-a-ENSG00000023902	ebi-a-GCST90044902	Polycystic ovary syndrome	PLEKHO1	0.0221781	0.060099	0.77494
eqtl-a-ENSG00000024048	ebi-a-GCST90044902	Polycystic ovary syndrome	UBR2	-0.0351316	0.0372454	0.445122
eqtl-a-ENSG00000024862	ebi-a-GCST90044902	Polycystic ovary syndrome	CCDC28A	NA	NA	NA
eqtl-a-ENSG00000025039	ebi-a-GCST90044902	Polycystic ovary syndrome	RRAGD	0.0153294	0.0189273	0.47727
eqtl-a-ENSG00000025156	ebi-a-GCST90044902	Polycystic ovary syndrome	HSF2	-0.021646	0.0570249	0.740766
eqtl-a-ENSG00000025434	ebi-a-GCST90044902	Polycystic ovary syndrome	NR1H3	-0.0401296	0.0441224	0.398145
eqtl-a-ENSG00000025708	ebi-a-GCST90044902	Polycystic ovary syndrome	TYMP	0.0509046	0.0662499	0.498211
eqtl-a-ENSG00000025772	ebi-a-GCST90044902	Polycystic ovary syndrome	TOMM34	-0.0830928	0.0780495	0.480082
eqtl-a-ENSG00000026025	ebi-a-GCST90044902	Polycystic ovary syndrome	VIM	-0.0336921	0.0273379	0.285276
eqtl-a-ENSG00000026103	ebi-a-GCST90044902	Polycystic ovary syndrome	FAS	0.0139186	0.0205146	0.54612
eqtl-a-ENSG00000026297	ebi-a-GCST90044902	Polycystic ovary syndrome	RNASET2	-0.0131169	0.029729	0.702171
eqtl-a-ENSG00000026508	ebi-a-GCST90044902	Polycystic ovary syndrome	CD44	0.135426	0.0965835	0.394397
eqtl-a-ENSG00000026652	ebi-a-GCST90044902	Polycystic ovary syndrome	AGPAT4	-0.0358431	0.0503899	0.550661
eqtl-a-ENSG00000026950	ebi-a-GCST90044902	Polycystic ovary syndrome	BTN3A1	NA	NA	NA
eqtl-a-ENSG00000027075	ebi-a-GCST90044902	Polycystic ovary syndrome	PRKCH	0.0895612	0.138424	0.63441
eqtl-a-ENSG00000027697	ebi-a-GCST90044902	Polycystic ovary syndrome	IFNGR1	-0.0177972	0.0283228	0.593952
eqtl-a-ENSG00000027847	ebi-a-GCST90044902	Polycystic ovary syndrome	B4GALT7	NA	NA	NA
eqtl-a-ENSG00000028137	ebi-a-GCST90044902	Polycystic ovary syndrome	TNFRSF1B	0.0337115	0.0301452	0.379734
eqtl-a-ENSG00000029534	ebi-a-GCST90044902	Polycystic ovary syndrome	ANK1	0.0444317	0.0359341	0.432936
eqtl-a-ENSG00000029639	ebi-a-GCST90044902	Polycystic ovary syndrome	TFB1M	0.0523894	0.0952631	0.679907
eqtl-a-ENSG00000029725	ebi-a-GCST90044902	Polycystic ovary syndrome	RABEP1	-0.002278	0.0985436	0.982664
eqtl-a-ENSG00000030110	ebi-a-GCST90044902	Polycystic ovary syndrome	BAK1	-0.0607828	0.121342	0.650872
eqtl-a-ENSG00000030582	ebi-a-GCST90044902	Polycystic ovary syndrome	GRN	0.118182	0.0420204	0.0671536
eqtl-a-ENSG00000031081	ebi-a-GCST90044902	Polycystic ovary syndrome	ARHGAP31	0.0109779	0.134468	0.948142
eqtl-a-ENSG00000031691	ebi-a-GCST90044902	Polycystic ovary syndrome	CENPQ	0.072389	0.0567788	0.423434
eqtl-a-ENSG00000032742	ebi-a-GCST90044902	Polycystic ovary syndrome	IFT88	-0.0064747	0.0380068	0.892579
eqtl-a-ENSG00000033122	ebi-a-GCST90044902	Polycystic ovary syndrome	LRRC7	0.00852818	0.122084	0.955601
eqtl-a-ENSG00000033627	ebi-a-GCST90044902	Polycystic ovary syndrome	ATP6V0A1	-0.020433	0.0370825	0.636957
eqtl-a-ENSG00000033800	ebi-a-GCST90044902	Polycystic ovary syndrome	PIAS1	NA	NA	NA
eqtl-a-ENSG00000034053	ebi-a-GCST90044902	Polycystic ovary syndrome	APBA2	-0.0185914	0.0189336	0.398545
eqtl-a-ENSG00000034152	ebi-a-GCST90044902	Polycystic ovary syndrome	MAP2K3	-0.0061788	0.0250768	0.811581
eqtl-a-ENSG00000035115	ebi-a-GCST90044902	Polycystic ovary syndrome	SH3YL1	0.00341585	0.0286841	0.916091
eqtl-a-ENSG00000035403	ebi-a-GCST90044902	Polycystic ovary syndrome	VCL	-0.0218359	0.0194634	0.290944
eqtl-a-ENSG00000035664	ebi-a-GCST90044902	Polycystic ovary syndrome	DAPK2	0.0366357	0.0505021	0.600464
eqtl-a-ENSG00000035681	ebi-a-GCST90044902	Polycystic ovary syndrome	NSMAF	NA	NA	NA
eqtl-a-ENSG00000035687	ebi-a-GCST90044902	Polycystic ovary syndrome	ADSS2	-0.0060505	0.0273258	0.861276
eqtl-a-ENSG00000035720	ebi-a-GCST90044902	Polycystic ovary syndrome	STAP1	-0.0429999	0.0489961	0.47271
eqtl-a-ENSG00000035862	ebi-a-GCST90044902	Polycystic ovary syndrome	TIMP2	0.0213193	0.0232208	0.426266
eqtl-a-ENSG00000036448	ebi-a-GCST90044902	Polycystic ovary syndrome	MYOM2	0.0195948	0.0196628	0.35218
eqtl-a-ENSG00000036565	ebi-a-GCST90044902	Polycystic ovary syndrome	SLC18A1	NA	NA	NA
eqtl-a-ENSG00000037474	ebi-a-GCST90044902	Polycystic ovary syndrome	NSUN2	0.00317762	0.0297434	0.920064
eqtl-a-ENSG00000038002	ebi-a-GCST90044902	Polycystic ovary syndrome	AGA	0.00705471	0.0308917	0.83404
eqtl-a-ENSG00000038427	ebi-a-GCST90044902	Polycystic ovary syndrome	VCAN	0.037228	0.0710144	0.622517
eqtl-a-ENSG00000038945	ebi-a-GCST90044902	Polycystic ovary syndrome	MSR1	0.0671689	0.0802277	0.490568
eqtl-a-ENSG00000039068	ebi-a-GCST90044902	Polycystic ovary syndrome	CDH1	-0.015395	0.0505204	0.811694
eqtl-a-ENSG00000039523	ebi-a-GCST90044902	Polycystic ovary syndrome	RIPOR1	-0.0032776	0.0274866	0.924444
eqtl-a-ENSG00000039560	ebi-a-GCST90044902	Polycystic ovary syndrome	RAI14	0.0129272	0.0341587	0.769678
eqtl-a-ENSG00000039650	ebi-a-GCST90044902	Polycystic ovary syndrome	PNKP	-0.0620652	0.0391542	0.253805
eqtl-a-ENSG00000040275	ebi-a-GCST90044902	Polycystic ovary syndrome	SPDL1	NA	NA	NA
eqtl-a-ENSG00000040633	ebi-a-GCST90044902	Polycystic ovary syndrome	PHF23	-0.0567233	0.0613371	0.524867
eqtl-a-ENSG00000041353	ebi-a-GCST90044902	Polycystic ovary syndrome	RAB27B	0.00442305	0.0310698	0.892355
eqtl-a-ENSG00000041515	ebi-a-GCST90044902	Polycystic ovary syndrome	MYO16	NA	NA	NA
eqtl-a-ENSG00000041802	ebi-a-GCST90044902	Polycystic ovary syndrome	LSG1	NA	NA	NA
eqtl-a-ENSG00000042317	ebi-a-GCST90044902	Polycystic ovary syndrome	SPATA7	0.0258913	0.046207	0.674852
eqtl-a-ENSG00000042445	ebi-a-GCST90044902	Polycystic ovary syndrome	RETSAT	0.183527	0.141496	0.418129
eqtl-a-ENSG00000042493	ebi-a-GCST90044902	Polycystic ovary syndrome	CAPG	0.061735	0.0673205	0.455933
eqtl-a-ENSG00000042753	ebi-a-GCST90044902	Polycystic ovary syndrome	AP2S1	NA	NA	NA
eqtl-a-ENSG00000042832	ebi-a-GCST90044902	Polycystic ovary syndrome	TG	-0.041751	0.0361067	0.453928
eqtl-a-ENSG00000042980	ebi-a-GCST90044902	Polycystic ovary syndrome	ADAM28	-0.0515184	0.0291886	0.219606
eqtl-a-ENSG00000043462	ebi-a-GCST90044902	Polycystic ovary syndrome	LCP2	NA	NA	NA
eqtl-a-ENSG00000043514	ebi-a-GCST90044902	Polycystic ovary syndrome	TRIT1	0.18931	0.183368	0.489852
eqtl-a-ENSG00000044115	ebi-a-GCST90044902	Polycystic ovary syndrome	CTNNA1	0.0282526	0.0409356	0.520807
eqtl-a-ENSG00000044574	ebi-a-GCST90044902	Polycystic ovary syndrome	HSPA5	0.00965273	0.0344606	0.805707
eqtl-a-ENSG00000047056	ebi-a-GCST90044902	Polycystic ovary syndrome	WDR37	0.00629315	0.0507524	0.912656
eqtl-a-ENSG00000047188	ebi-a-GCST90044902	Polycystic ovary syndrome	YTHDC2	-0.0563601	0.0645272	0.542945
eqtl-a-ENSG00000047365	ebi-a-GCST90044902	Polycystic ovary syndrome	ARAP2	-0.0040975	0.0280699	0.897327
eqtl-a-ENSG00000047410	ebi-a-GCST90044902	Polycystic ovary syndrome	TPR	-0.500929	0.327132	0.368295
eqtl-a-ENSG00000047579	ebi-a-GCST90044902	Polycystic ovary syndrome	DTNBP1	0.119567	0.0767762	0.363393
eqtl-a-ENSG00000047597	ebi-a-GCST90044902	Polycystic ovary syndrome	XK	-0.0694441	0.0920541	0.529346
eqtl-a-ENSG00000047617	ebi-a-GCST90044902	Polycystic ovary syndrome	ANO2	-0.169673	0.161351	0.483998
eqtl-a-ENSG00000047644	ebi-a-GCST90044902	Polycystic ovary syndrome	WWC3	0.0812794	0.0435581	0.158882
eqtl-a-ENSG00000048162	ebi-a-GCST90044902	Polycystic ovary syndrome	NOP16	-0.0036114	0.121047	0.981013
eqtl-a-ENSG00000048392	ebi-a-GCST90044902	Polycystic ovary syndrome	RRM2B	NA	NA	NA
eqtl-a-ENSG00000048462	ebi-a-GCST90044902	Polycystic ovary syndrome	TNFRSF17	-0.027762	0.0682824	0.754161
eqtl-a-ENSG00000048471	ebi-a-GCST90044902	Polycystic ovary syndrome	SNX29	0.029474	0.0314567	0.401821
eqtl-a-ENSG00000049089	ebi-a-GCST90044902	Polycystic ovary syndrome	COL9A2	-0.102333	0.0313939	0.0826195
eqtl-a-ENSG00000049239	ebi-a-GCST90044902	Polycystic ovary syndrome	H6PD	0.00094468	0.0285262	0.97659
eqtl-a-ENSG00000049245	ebi-a-GCST90044902	Polycystic ovary syndrome	VAMP3	0.0108316	0.0334218	0.800479
eqtl-a-ENSG00000049246	ebi-a-GCST90044902	Polycystic ovary syndrome	PER3	0.0298673	0.0240843	0.303088
eqtl-a-ENSG00000049247	ebi-a-GCST90044902	Polycystic ovary syndrome	UTS2	0.00899911	0.036381	0.845626
eqtl-a-ENSG00000049249	ebi-a-GCST90044902	Polycystic ovary syndrome	TNFRSF9	0.0109083	0.0252815	0.68836
eqtl-a-ENSG00000049323	ebi-a-GCST90044902	Polycystic ovary syndrome	LTBP1	-0.0034179	0.0374186	0.942011
eqtl-a-ENSG00000050165	ebi-a-GCST90044902	Polycystic ovary syndrome	DKK3	0.0143673	0.02252	0.551557
eqtl-a-ENSG00000050344	ebi-a-GCST90044902	Polycystic ovary syndrome	NFE2L3	0.0207756	0.0354372	0.662426
eqtl-a-ENSG00000050405	ebi-a-GCST90044902	Polycystic ovary syndrome	LIMA1	0.00885105	0.099493	0.943514
eqtl-a-ENSG00000050426	ebi-a-GCST90044902	Polycystic ovary syndrome	LETMD1	-0.0069517	0.0320674	0.864093
eqtl-a-ENSG00000050767	ebi-a-GCST90044902	Polycystic ovary syndrome	COL23A1	-0.0317019	0.0286997	0.384441
eqtl-a-ENSG00000051009	ebi-a-GCST90044902	Polycystic ovary syndrome	FHIP1B	0.0591131	0.0295134	0.294796
eqtl-a-ENSG00000051108	ebi-a-GCST90044902	Polycystic ovary syndrome	HERPUD1	-0.0219934	0.0289066	0.526218
eqtl-a-ENSG00000051382	ebi-a-GCST90044902	Polycystic ovary syndrome	PIK3CB	NA	NA	NA
eqtl-a-ENSG00000051523	ebi-a-GCST90044902	Polycystic ovary syndrome	CYBA	-0.0147586	0.0499132	0.816976
eqtl-a-ENSG00000051620	ebi-a-GCST90044902	Polycystic ovary syndrome	HEBP2	-0.0371431	0.273959	0.914211
eqtl-a-ENSG00000052126	ebi-a-GCST90044902	Polycystic ovary syndrome	PLEKHA5	-0.17163	0.205579	0.491637
eqtl-a-ENSG00000052749	ebi-a-GCST90044902	Polycystic ovary syndrome	RRP12	-0.0132755	0.0139916	0.370489
eqtl-a-ENSG00000053254	ebi-a-GCST90044902	Polycystic ovary syndrome	FOXN3	-0.130782	0.114736	0.458454
eqtl-a-ENSG00000053371	ebi-a-GCST90044902	Polycystic ovary syndrome	AKR7A2	-0.0696726	0.0328134	0.167711
eqtl-a-ENSG00000053900	ebi-a-GCST90044902	Polycystic ovary syndrome	ANAPC4	0.0115492	0.0353572	0.774952
eqtl-a-ENSG00000054148	ebi-a-GCST90044902	Polycystic ovary syndrome	PHPT1	NA	NA	NA
eqtl-a-ENSG00000054179	ebi-a-GCST90044902	Polycystic ovary syndrome	ENTPD2	NA	NA	NA
eqtl-a-ENSG00000054219	ebi-a-GCST90044902	Polycystic ovary syndrome	LY75	-0.174403	0.212883	0.49874
eqtl-a-ENSG00000054277	ebi-a-GCST90044902	Polycystic ovary syndrome	OPN3	0.00206444	0.0220524	0.940576
eqtl-a-ENSG00000054282	ebi-a-GCST90044902	Polycystic ovary syndrome	SDCCAG8	NA	NA	NA
eqtl-a-ENSG00000054356	ebi-a-GCST90044902	Polycystic ovary syndrome	PTPRN	0.00769541	0.0226154	0.766067
eqtl-a-ENSG00000054523	ebi-a-GCST90044902	Polycystic ovary syndrome	KIF1B	-0.0173756	0.0274344	0.542261
eqtl-a-ENSG00000054654	ebi-a-GCST90044902	Polycystic ovary syndrome	SYNE2	0.0508713	0.0324603	0.215061
eqtl-a-ENSG00000054793	ebi-a-GCST90044902	Polycystic ovary syndrome	ATP9A	0.00356166	0.0204207	0.867276
eqtl-a-ENSG00000054967	ebi-a-GCST90044902	Polycystic ovary syndrome	RELT	0.00077119	0.0359726	0.986354
eqtl-a-ENSG00000054983	ebi-a-GCST90044902	Polycystic ovary syndrome	GALC	-0.0829631	0.39517	0.868259
eqtl-a-ENSG00000055118	ebi-a-GCST90044902	Polycystic ovary syndrome	KCNH2	-0.0228643	0.041033	0.616252
eqtl-a-ENSG00000055163	ebi-a-GCST90044902	Polycystic ovary syndrome	CYFIP2	0.00093716	0.0204288	0.965186
eqtl-a-ENSG00000055211	ebi-a-GCST90044902	Polycystic ovary syndrome	GINM1	-0.0122728	0.0289347	0.744617
eqtl-a-ENSG00000055332	ebi-a-GCST90044902	Polycystic ovary syndrome	EIF2AK2	-0.007938	0.0232185	0.744095
eqtl-a-ENSG00000055483	ebi-a-GCST90044902	Polycystic ovary syndrome	USP36	0.0112898	0.0495587	0.83444
eqtl-a-ENSG00000055732	ebi-a-GCST90044902	Polycystic ovary syndrome	MCOLN3	0.0194328	0.0308912	0.593574
eqtl-a-ENSG00000055950	ebi-a-GCST90044902	Polycystic ovary syndrome	MRPL43	-0.0126341	0.0618474	0.857037
eqtl-a-ENSG00000055955	ebi-a-GCST90044902	Polycystic ovary syndrome	ITIH4	0.0207938	0.0339909	0.583947
eqtl-a-ENSG00000056558	ebi-a-GCST90044902	Polycystic ovary syndrome	TRAF1	-0.0163287	0.102604	0.899529
eqtl-a-ENSG00000056736	ebi-a-GCST90044902	Polycystic ovary syndrome	IL17RB	0.0268117	0.0347188	0.581364
eqtl-a-ENSG00000057019	ebi-a-GCST90044902	Polycystic ovary syndrome	DCBLD2	0.0190626	0.125005	0.892792
eqtl-a-ENSG00000057252	ebi-a-GCST90044902	Polycystic ovary syndrome	SOAT1	-0.0060854	0.0610408	0.926876
eqtl-a-ENSG00000057608	ebi-a-GCST90044902	Polycystic ovary syndrome	GDI2	0.0591655	0.0483869	0.345953
eqtl-a-ENSG00000057704	ebi-a-GCST90044902	Polycystic ovary syndrome	TMCC3	-0.0416356	0.0298667	0.297989
eqtl-a-ENSG00000057757	ebi-a-GCST90044902	Polycystic ovary syndrome	PITHD1	0.0215785	0.0557643	0.718492
eqtl-a-ENSG00000058799	ebi-a-GCST90044902	Polycystic ovary syndrome	YIPF1	-0.055858	0.0376768	0.377779
eqtl-a-ENSG00000058866	ebi-a-GCST90044902	Polycystic ovary syndrome	DGKG	-0.104087	0.0550728	0.309817
eqtl-a-ENSG00000059122	ebi-a-GCST90044902	Polycystic ovary syndrome	FLYWCH1	NA	NA	NA
eqtl-a-ENSG00000059377	ebi-a-GCST90044902	Polycystic ovary syndrome	TBXAS1	-0.0108888	0.0205636	0.633129
eqtl-a-ENSG00000059588	ebi-a-GCST90044902	Polycystic ovary syndrome	TARBP1	NA	NA	NA
eqtl-a-ENSG00000059728	ebi-a-GCST90044902	Polycystic ovary syndrome	MXD1	0.0183733	0.10096	0.885398
eqtl-a-ENSG00000059804	ebi-a-GCST90044902	Polycystic ovary syndrome	SLC2A3	-0.041606	0.0278042	0.273218
eqtl-a-ENSG00000060138	ebi-a-GCST90044902	Polycystic ovary syndrome	YBX3	-0.0221135	0.0245111	0.408316
eqtl-a-ENSG00000060558	ebi-a-GCST90044902	Polycystic ovary syndrome	GNA15	0.0472746	0.171661	0.828919
eqtl-a-ENSG00000060709	ebi-a-GCST90044902	Polycystic ovary syndrome	RIMBP2	-0.0286808	0.129724	0.861478
eqtl-a-ENSG00000060749	ebi-a-GCST90044902	Polycystic ovary syndrome	QSER1	NA	NA	NA
eqtl-a-ENSG00000060762	ebi-a-GCST90044902	Polycystic ovary syndrome	MPC1	0.0431843	0.0362954	0.356218
eqtl-a-ENSG00000060982	ebi-a-GCST90044902	Polycystic ovary syndrome	BCAT1	0.00440837	0.0163526	0.796512
eqtl-a-ENSG00000061273	ebi-a-GCST90044902	Polycystic ovary syndrome	HDAC7	0.0184599	0.0336712	0.621688
eqtl-a-ENSG00000061676	ebi-a-GCST90044902	Polycystic ovary syndrome	NCKAP1	-0.0484559	0.0245799	0.143256
eqtl-a-ENSG00000061918	ebi-a-GCST90044902	Polycystic ovary syndrome	GUCY1B1	-0.0539409	0.0294998	0.20898
eqtl-a-ENSG00000061938	ebi-a-GCST90044902	Polycystic ovary syndrome	TNK2	0.0433295	0.0650446	0.573869
eqtl-a-ENSG00000062282	ebi-a-GCST90044902	Polycystic ovary syndrome	DGAT2	-0.0383985	0.0401586	0.439893
eqtl-a-ENSG00000062716	ebi-a-GCST90044902	Polycystic ovary syndrome	VMP1	-0.0172532	0.029327	0.597684
eqtl-a-ENSG00000063169	ebi-a-GCST90044902	Polycystic ovary syndrome	BICRA	-0.010395	0.0359186	0.820659
eqtl-a-ENSG00000063245	ebi-a-GCST90044902	Polycystic ovary syndrome	EPN1	0.0267039	0.0365727	0.598496
eqtl-a-ENSG00000063761	ebi-a-GCST90044902	Polycystic ovary syndrome	ADCK1	0.0259096	0.02635	0.429135
eqtl-a-ENSG00000063854	ebi-a-GCST90044902	Polycystic ovary syndrome	HAGH	0.0344922	0.0198258	0.142388
eqtl-a-ENSG00000064012	ebi-a-GCST90044902	Polycystic ovary syndrome	CASP8	0.0197744	0.0531848	0.745734
eqtl-a-ENSG00000064042	ebi-a-GCST90044902	Polycystic ovary syndrome	LIMCH1	0.0234766	0.0692146	0.79182
eqtl-a-ENSG00000064201	ebi-a-GCST90044902	Polycystic ovary syndrome	TSPAN32	0.0309558	0.0548616	0.62942
eqtl-a-ENSG00000064225	ebi-a-GCST90044902	Polycystic ovary syndrome	ST3GAL6	NA	NA	NA
eqtl-a-ENSG00000064419	ebi-a-GCST90044902	Polycystic ovary syndrome	TNPO3	-0.0120505	0.0706576	0.892461
eqtl-a-ENSG00000064490	ebi-a-GCST90044902	Polycystic ovary syndrome	RFXANK	-0.0094791	0.0768154	0.921836
eqtl-a-ENSG00000064547	ebi-a-GCST90044902	Polycystic ovary syndrome	LPAR2	-0.0138938	0.0173416	0.446166
eqtl-a-ENSG00000064601	ebi-a-GCST90044902	Polycystic ovary syndrome	CTSA	-0.0107162	0.0222832	0.647615
eqtl-a-ENSG00000064607	ebi-a-GCST90044902	Polycystic ovary syndrome	SUGP2	0.0311462	0.0656344	0.717931
eqtl-a-ENSG00000064666	ebi-a-GCST90044902	Polycystic ovary syndrome	CNN2	0.109008	0.554041	0.876325
eqtl-a-ENSG00000064687	ebi-a-GCST90044902	Polycystic ovary syndrome	ABCA7	0.34962	0.20942	0.34357
eqtl-a-ENSG00000064726	ebi-a-GCST90044902	Polycystic ovary syndrome	BTBD1	0.0877266	0.0551919	0.357505
eqtl-a-ENSG00000064763	ebi-a-GCST90044902	Polycystic ovary syndrome	FAR2	0.0298726	0.0267254	0.326269
eqtl-a-ENSG00000064886	ebi-a-GCST90044902	Polycystic ovary syndrome	CHI3L2	-0.0030155	0.0201515	0.88829
eqtl-a-ENSG00000065060	ebi-a-GCST90044902	Polycystic ovary syndrome	BLTP3A	0.00723284	0.0505841	0.893215
eqtl-a-ENSG00000065135	ebi-a-GCST90044902	Polycystic ovary syndrome	GNAI3	0.362546	0.162469	0.268209
eqtl-a-ENSG00000065154	ebi-a-GCST90044902	Polycystic ovary syndrome	OAT	-0.0311179	0.0261777	0.356561
eqtl-a-ENSG00000065268	ebi-a-GCST90044902	Polycystic ovary syndrome	WDR18	NA	NA	NA
eqtl-a-ENSG00000065308	ebi-a-GCST90044902	Polycystic ovary syndrome	TRAM2	NA	NA	NA
eqtl-a-ENSG00000065457	ebi-a-GCST90044902	Polycystic ovary syndrome	ADAT1	-0.0257528	0.0413917	0.645681
eqtl-a-ENSG00000065491	ebi-a-GCST90044902	Polycystic ovary syndrome	TBC1D22B	-0.0392439	0.0364526	0.394286
eqtl-a-ENSG00000065534	ebi-a-GCST90044902	Polycystic ovary syndrome	MYLK	0.0172086	0.0223191	0.460454
eqtl-a-ENSG00000065613	ebi-a-GCST90044902	Polycystic ovary syndrome	SLK	-0.028446	0.0229029	0.282074
eqtl-a-ENSG00000065618	ebi-a-GCST90044902	Polycystic ovary syndrome	COL17A1	-0.0216325	0.0381708	0.671762
eqtl-a-ENSG00000065665	ebi-a-GCST90044902	Polycystic ovary syndrome	SEC61A2	0.0950735	0.150987	0.642246
eqtl-a-ENSG00000065675	ebi-a-GCST90044902	Polycystic ovary syndrome	PRKCQ	-0.0179009	0.0485626	0.77517
eqtl-a-ENSG00000065802	ebi-a-GCST90044902	Polycystic ovary syndrome	ASB1	NA	NA	NA
eqtl-a-ENSG00000065809	ebi-a-GCST90044902	Polycystic ovary syndrome	FAM107B	0.0544511	0.0556263	0.399831
eqtl-a-ENSG00000065882	ebi-a-GCST90044902	Polycystic ovary syndrome	TBC1D1	0.100221	0.060007	0.343454
eqtl-a-ENSG00000065978	ebi-a-GCST90044902	Polycystic ovary syndrome	YBX1	NA	NA	NA
eqtl-a-ENSG00000065989	ebi-a-GCST90044902	Polycystic ovary syndrome	PDE4A	-0.0080581	0.0396007	0.872203
eqtl-a-ENSG00000066027	ebi-a-GCST90044902	Polycystic ovary syndrome	PPP2R5A	0.0228296	0.0193927	0.27294
eqtl-a-ENSG00000066084	ebi-a-GCST90044902	Polycystic ovary syndrome	DIP2B	-0.0046532	0.0353589	0.903632
eqtl-a-ENSG00000066230	ebi-a-GCST90044902	Polycystic ovary syndrome	SLC9A3	0.0273855	0.0908459	0.778093
eqtl-a-ENSG00000066294	ebi-a-GCST90044902	Polycystic ovary syndrome	CD84	0.0348764	0.0406965	0.548931
eqtl-a-ENSG00000066336	ebi-a-GCST90044902	Polycystic ovary syndrome	SPI1	-0.0073161	0.0945476	0.950836
eqtl-a-ENSG00000066379	ebi-a-GCST90044902	Polycystic ovary syndrome	POLR1H	-0.0354389	0.0306559	0.454011
eqtl-a-ENSG00000066382	ebi-a-GCST90044902	Polycystic ovary syndrome	MPPED2	0.0802377	0.0282515	0.215522
eqtl-a-ENSG00000066583	ebi-a-GCST90044902	Polycystic ovary syndrome	ISOC1	0.00429585	0.0332	0.902091
eqtl-a-ENSG00000066855	ebi-a-GCST90044902	Polycystic ovary syndrome	MTFR1	-0.191481	0.172434	0.347799
eqtl-a-ENSG00000066923	ebi-a-GCST90044902	Polycystic ovary syndrome	STAG3	-0.0730659	0.0424585	0.183757
eqtl-a-ENSG00000066926	ebi-a-GCST90044902	Polycystic ovary syndrome	FECH	0.0110881	0.0190049	0.580853
eqtl-a-ENSG00000067057	ebi-a-GCST90044902	Polycystic ovary syndrome	PFKP	0.00668944	0.0173782	0.713562
eqtl-a-ENSG00000067082	ebi-a-GCST90044902	Polycystic ovary syndrome	KLF6	0.00030311	0.0621251	0.99655
eqtl-a-ENSG00000067141	ebi-a-GCST90044902	Polycystic ovary syndrome	NEO1	0.147631	0.131639	0.378652
eqtl-a-ENSG00000067167	ebi-a-GCST90044902	Polycystic ovary syndrome	TRAM1	NA	NA	NA
eqtl-a-ENSG00000067182	ebi-a-GCST90044902	Polycystic ovary syndrome	TNFRSF1A	-0.0204388	0.0230714	0.440923
eqtl-a-ENSG00000067365	ebi-a-GCST90044902	Polycystic ovary syndrome	METTL22	-0.000762	0.0239781	0.976169
eqtl-a-ENSG00000067836	ebi-a-GCST90044902	Polycystic ovary syndrome	ROGDI	-0.0037337	0.0153457	0.813893
eqtl-a-ENSG00000068024	ebi-a-GCST90044902	Polycystic ovary syndrome	HDAC4	-0.0340589	0.0199549	0.229982
eqtl-a-ENSG00000068028	ebi-a-GCST90044902	Polycystic ovary syndrome	RASSF1	-0.314075	0.315406	0.501346
eqtl-a-ENSG00000068079	ebi-a-GCST90044902	Polycystic ovary syndrome	IFI35	0.0325647	0.0438628	0.593434
eqtl-a-ENSG00000068097	ebi-a-GCST90044902	Polycystic ovary syndrome	HEATR6	0.0626911	0.0299617	0.10455
eqtl-a-ENSG00000068305	ebi-a-GCST90044902	Polycystic ovary syndrome	MEF2A	-0.0015849	0.0593697	0.980379
eqtl-a-ENSG00000068615	ebi-a-GCST90044902	Polycystic ovary syndrome	REEP1	0.0127881	0.0201414	0.570597
eqtl-a-ENSG00000068745	ebi-a-GCST90044902	Polycystic ovary syndrome	IP6K2	-0.0095281	0.0354987	0.833062
eqtl-a-ENSG00000068784	ebi-a-GCST90044902	Polycystic ovary syndrome	SRBD1	0.0515225	0.032884	0.257672
eqtl-a-ENSG00000068796	ebi-a-GCST90044902	Polycystic ovary syndrome	KIF2A	0.0143997	0.0478872	0.814044
eqtl-a-ENSG00000068878	ebi-a-GCST90044902	Polycystic ovary syndrome	PSME4	0.00108486	0.0337949	0.979571
eqtl-a-ENSG00000068971	ebi-a-GCST90044902	Polycystic ovary syndrome	PPP2R5B	-0.0024667	0.0170052	0.888753
eqtl-a-ENSG00000069020	ebi-a-GCST90044902	Polycystic ovary syndrome	MAST4	0.0549269	0.0268864	0.289795
eqtl-a-ENSG00000069188	ebi-a-GCST90044902	Polycystic ovary syndrome	SDK2	0.0457632	0.0571616	0.570216
eqtl-a-ENSG00000069275	ebi-a-GCST90044902	Polycystic ovary syndrome	NUCKS1	0.186345	0.182508	0.493377
eqtl-a-ENSG00000069399	ebi-a-GCST90044902	Polycystic ovary syndrome	BCL3	0.00881327	0.0707599	0.921114
eqtl-a-ENSG00000069667	ebi-a-GCST90044902	Polycystic ovary syndrome	RORA	0.0449074	0.040646	0.468316
eqtl-a-ENSG00000069696	ebi-a-GCST90044902	Polycystic ovary syndrome	DRD4	0.04783	0.0246521	0.302967
eqtl-a-ENSG00000069702	ebi-a-GCST90044902	Polycystic ovary syndrome	TGFBR3	-0.0340239	0.0450898	0.52925
eqtl-a-ENSG00000069869	ebi-a-GCST90044902	Polycystic ovary syndrome	NEDD4	-0.131533	0.136258	0.405591
eqtl-a-ENSG00000069943	ebi-a-GCST90044902	Polycystic ovary syndrome	PIGB	-0.0178676	0.025897	0.520937
eqtl-a-ENSG00000069966	ebi-a-GCST90044902	Polycystic ovary syndrome	GNB5	-0.0032236	0.0253942	0.910597
eqtl-a-ENSG00000069998	ebi-a-GCST90044902	Polycystic ovary syndrome	HDHD5	NA	NA	NA
eqtl-a-ENSG00000070018	ebi-a-GCST90044902	Polycystic ovary syndrome	LRP6	-0.0826635	0.0639541	0.4192
eqtl-a-ENSG00000070019	ebi-a-GCST90044902	Polycystic ovary syndrome	GUCY2C	NA	NA	NA
eqtl-a-ENSG00000070087	ebi-a-GCST90044902	Polycystic ovary syndrome	PFN2	-0.0379835	0.100326	0.730189
eqtl-a-ENSG00000070214	ebi-a-GCST90044902	Polycystic ovary syndrome	SLC44A1	-0.0252821	0.0848236	0.815589
eqtl-a-ENSG00000070371	ebi-a-GCST90044902	Polycystic ovary syndrome	CLTCL1	0.0289542	0.0945751	0.810867
eqtl-a-ENSG00000070413	ebi-a-GCST90044902	Polycystic ovary syndrome	DGCR2	-0.0215953	0.039461	0.681223
eqtl-a-ENSG00000070495	ebi-a-GCST90044902	Polycystic ovary syndrome	JMJD6	-0.126115	0.0595703	0.280929
eqtl-a-ENSG00000070501	ebi-a-GCST90044902	Polycystic ovary syndrome	POLB	-0.0264087	0.0382368	0.539418
eqtl-a-ENSG00000070526	ebi-a-GCST90044902	Polycystic ovary syndrome	ST6GALNAC1	-0.0204526	0.0302438	0.621457
eqtl-a-ENSG00000070540	ebi-a-GCST90044902	Polycystic ovary syndrome	WIPI1	0.00139526	0.0354291	0.97106
eqtl-a-ENSG00000070610	ebi-a-GCST90044902	Polycystic ovary syndrome	GBA2	0.0282487	0.0360174	0.490089
eqtl-a-ENSG00000070614	ebi-a-GCST90044902	Polycystic ovary syndrome	NDST1	0.00349675	0.0208398	0.874889
eqtl-a-ENSG00000070669	ebi-a-GCST90044902	Polycystic ovary syndrome	ASNS	0.030256	0.0440946	0.563479
eqtl-a-ENSG00000070718	ebi-a-GCST90044902	Polycystic ovary syndrome	AP3M2	-0.429005	1.2101	0.756841
eqtl-a-ENSG00000070731	ebi-a-GCST90044902	Polycystic ovary syndrome	ST6GALNAC2	0.00043981	0.0329978	0.990576
eqtl-a-ENSG00000070759	ebi-a-GCST90044902	Polycystic ovary syndrome	TESK2	-0.0208611	0.0808943	0.839328
eqtl-a-ENSG00000070831	ebi-a-GCST90044902	Polycystic ovary syndrome	CDC42	0.206089	0.103684	0.296746
eqtl-a-ENSG00000070882	ebi-a-GCST90044902	Polycystic ovary syndrome	OSBPL3	-0.0005161	0.0389419	0.99063
eqtl-a-ENSG00000070915	ebi-a-GCST90044902	Polycystic ovary syndrome	SLC12A3	0.180943	0.0841354	0.277085
eqtl-a-ENSG00000071189	ebi-a-GCST90044902	Polycystic ovary syndrome	SNX13	-0.0519901	0.0474506	0.470959
eqtl-a-ENSG00000071205	ebi-a-GCST90044902	Polycystic ovary syndrome	ARHGAP10	0.0500235	0.0601802	0.558507
eqtl-a-ENSG00000071242	ebi-a-GCST90044902	Polycystic ovary syndrome	RPS6KA2	-0.0032549	0.0251046	0.903099
eqtl-a-ENSG00000071246	ebi-a-GCST90044902	Polycystic ovary syndrome	VASH1	0.00205181	0.0198333	0.921625
eqtl-a-ENSG00000071575	ebi-a-GCST90044902	Polycystic ovary syndrome	TRIB2	0.00681515	0.02771	0.828662
eqtl-a-ENSG00000071894	ebi-a-GCST90044902	Polycystic ovary syndrome	CPSF1	0.0241544	0.0750795	0.76878
eqtl-a-ENSG00000071967	ebi-a-GCST90044902	Polycystic ovary syndrome	CYBRD1	-0.0603903	0.0195712	0.0176741
eqtl-a-ENSG00000071994	ebi-a-GCST90044902	Polycystic ovary syndrome	PDCD2	NA	NA	NA
eqtl-a-ENSG00000072042	ebi-a-GCST90044902	Polycystic ovary syndrome	RDH11	-0.0382128	0.05966	0.637334
eqtl-a-ENSG00000072110	ebi-a-GCST90044902	Polycystic ovary syndrome	ACTN1	-0.0992302	0.0991826	0.499847
eqtl-a-ENSG00000072121	ebi-a-GCST90044902	Polycystic ovary syndrome	ZFYVE26	0.0462498	0.0671656	0.616099
eqtl-a-ENSG00000072274	ebi-a-GCST90044902	Polycystic ovary syndrome	TFRC	0.0109407	0.0677887	0.898132
eqtl-a-ENSG00000072310	ebi-a-GCST90044902	Polycystic ovary syndrome	SREBF1	0.241313	0.866313	0.827052
eqtl-a-ENSG00000072401	ebi-a-GCST90044902	Polycystic ovary syndrome	UBE2D1	-0.0387928	0.0238903	0.245907
eqtl-a-ENSG00000072422	ebi-a-GCST90044902	Polycystic ovary syndrome	RHOBTB1	0.0108584	0.0246227	0.674665
eqtl-a-ENSG00000072518	ebi-a-GCST90044902	Polycystic ovary syndrome	MARK2	0.0359702	0.0909452	0.760227
eqtl-a-ENSG00000072694	ebi-a-GCST90044902	Polycystic ovary syndrome	FCGR2B	0.0066963	0.0355454	0.856783
eqtl-a-ENSG00000072756	ebi-a-GCST90044902	Polycystic ovary syndrome	TRNT1	NA	NA	NA
eqtl-a-ENSG00000072778	ebi-a-GCST90044902	Polycystic ovary syndrome	ACADVL	0.0341044	0.0937914	0.750981
eqtl-a-ENSG00000072786	ebi-a-GCST90044902	Polycystic ovary syndrome	STK10	-0.0106118	0.0323867	0.774288
eqtl-a-ENSG00000072818	ebi-a-GCST90044902	Polycystic ovary syndrome	ACAP1	-0.130414	0.0660005	0.142617
eqtl-a-ENSG00000072864	ebi-a-GCST90044902	Polycystic ovary syndrome	NDE1	-0.0297332	0.0397237	0.495769
eqtl-a-ENSG00000072952	ebi-a-GCST90044902	Polycystic ovary syndrome	IRAG1	0.0134925	0.0172054	0.453066
eqtl-a-ENSG00000072954	ebi-a-GCST90044902	Polycystic ovary syndrome	TMEM38A	-0.0065978	0.108653	0.96139
eqtl-a-ENSG00000073008	ebi-a-GCST90044902	Polycystic ovary syndrome	PVR	-0.0008482	0.0423869	0.985851
eqtl-a-ENSG00000073060	ebi-a-GCST90044902	Polycystic ovary syndrome	SCARB1	-0.0412872	0.0386309	0.478847
eqtl-a-ENSG00000073150	ebi-a-GCST90044902	Polycystic ovary syndrome	PANX2	-0.0174994	0.021597	0.463237
eqtl-a-ENSG00000073331	ebi-a-GCST90044902	Polycystic ovary syndrome	ALPK1	0.00417941	0.0342361	0.910557
eqtl-a-ENSG00000073584	ebi-a-GCST90044902	Polycystic ovary syndrome	SMARCE1	-0.0163018	0.0371175	0.69023
eqtl-a-ENSG00000073605	ebi-a-GCST90044902	Polycystic ovary syndrome	GSDMB	-0.0067355	0.0315037	0.844409
eqtl-a-ENSG00000073614	ebi-a-GCST90044902	Polycystic ovary syndrome	KDM5A	NA	NA	NA
eqtl-a-ENSG00000073737	ebi-a-GCST90044902	Polycystic ovary syndrome	DHRS9	0.00992527	0.0235624	0.688258
eqtl-a-ENSG00000073756	ebi-a-GCST90044902	Polycystic ovary syndrome	PTGS2	0.0104104	0.0195646	0.611118
eqtl-a-ENSG00000073792	ebi-a-GCST90044902	Polycystic ovary syndrome	IGF2BP2	0.025217	0.0466072	0.642675
eqtl-a-ENSG00000073849	ebi-a-GCST90044902	Polycystic ovary syndrome	ST6GAL1	NA	NA	NA
eqtl-a-ENSG00000073910	ebi-a-GCST90044902	Polycystic ovary syndrome	FRY	-0.0475867	0.0475907	0.422682
eqtl-a-ENSG00000073921	ebi-a-GCST90044902	Polycystic ovary syndrome	PICALM	NA	NA	NA
eqtl-a-ENSG00000073969	ebi-a-GCST90044902	Polycystic ovary syndrome	NSF	-0.0040332	0.0426803	0.940018
eqtl-a-ENSG00000074054	ebi-a-GCST90044902	Polycystic ovary syndrome	CLASP1	0.05279	0.174896	0.79127
eqtl-a-ENSG00000074219	ebi-a-GCST90044902	Polycystic ovary syndrome	TEAD2	0.00403601	0.0367181	0.930303
eqtl-a-ENSG00000074370	ebi-a-GCST90044902	Polycystic ovary syndrome	ATP2A3	NA	NA	NA
eqtl-a-ENSG00000074416	ebi-a-GCST90044902	Polycystic ovary syndrome	MGLL	-0.0041456	0.0181012	0.82397
eqtl-a-ENSG00000074590	ebi-a-GCST90044902	Polycystic ovary syndrome	NUAK1	0.00947188	0.0330439	0.801351
eqtl-a-ENSG00000074657	ebi-a-GCST90044902	Polycystic ovary syndrome	ZNF532	0.0952489	0.0779767	0.436732
eqtl-a-ENSG00000074660	ebi-a-GCST90044902	Polycystic ovary syndrome	SCARF1	-0.0118709	0.0845451	0.911194
eqtl-a-ENSG00000074803	ebi-a-GCST90044902	Polycystic ovary syndrome	SLC12A1	-0.0199365	0.0217771	0.456582
eqtl-a-ENSG00000074966	ebi-a-GCST90044902	Polycystic ovary syndrome	TXK	-0.068496	0.406081	0.893619
eqtl-a-ENSG00000075151	ebi-a-GCST90044902	Polycystic ovary syndrome	EIF4G3	0.00973141	0.0522279	0.869376
eqtl-a-ENSG00000075188	ebi-a-GCST90044902	Polycystic ovary syndrome	NUP37	NA	NA	NA
eqtl-a-ENSG00000075213	ebi-a-GCST90044902	Polycystic ovary syndrome	SEMA3A	-0.0339988	0.0458123	0.593552
eqtl-a-ENSG00000075223	ebi-a-GCST90044902	Polycystic ovary syndrome	SEMA3C	0.154005	0.0314138	0.1281
eqtl-a-ENSG00000075234	ebi-a-GCST90044902	Polycystic ovary syndrome	TTC38	-0.0242662	0.0228499	0.399521
eqtl-a-ENSG00000075240	ebi-a-GCST90044902	Polycystic ovary syndrome	GRAMD4	-0.0319181	0.050652	0.642035
eqtl-a-ENSG00000075399	ebi-a-GCST90044902	Polycystic ovary syndrome	VPS9D1	0.00557171	0.0203405	0.801922
eqtl-a-ENSG00000075413	ebi-a-GCST90044902	Polycystic ovary syndrome	MARK3	0.0240499	0.0295742	0.461733
eqtl-a-ENSG00000075415	ebi-a-GCST90044902	Polycystic ovary syndrome	SLC25A3	-0.0450222	0.0297886	0.372114
eqtl-a-ENSG00000075420	ebi-a-GCST90044902	Polycystic ovary syndrome	FNDC3B	0.027316	0.0370186	0.53741
eqtl-a-ENSG00000075618	ebi-a-GCST90044902	Polycystic ovary syndrome	FSCN1	0.0200396	0.0204477	0.364914
eqtl-a-ENSG00000075884	ebi-a-GCST90044902	Polycystic ovary syndrome	ARHGAP15	0.00980145	0.0244215	0.70207
eqtl-a-ENSG00000075945	ebi-a-GCST90044902	Polycystic ovary syndrome	KIFAP3	0.0392764	0.0627096	0.64378
eqtl-a-ENSG00000075975	ebi-a-GCST90044902	Polycystic ovary syndrome	MKRN2	-0.0196203	0.108427	0.873081
eqtl-a-ENSG00000076003	ebi-a-GCST90044902	Polycystic ovary syndrome	MCM6	0.182044	0.359263	0.701422
eqtl-a-ENSG00000076067	ebi-a-GCST90044902	Polycystic ovary syndrome	RBMS2	0.0136081	0.0423963	0.761212
eqtl-a-ENSG00000076248	ebi-a-GCST90044902	Polycystic ovary syndrome	UNG	0.0439206	0.0509163	0.47927
eqtl-a-ENSG00000076258	ebi-a-GCST90044902	Polycystic ovary syndrome	FMO4	0.00756997	0.0433029	0.889823
eqtl-a-ENSG00000076554	ebi-a-GCST90044902	Polycystic ovary syndrome	TPD52	0.0168007	0.0313082	0.628771
eqtl-a-ENSG00000076555	ebi-a-GCST90044902	Polycystic ovary syndrome	ACACB	-0.0015289	0.0562879	0.982712
eqtl-a-ENSG00000076650	ebi-a-GCST90044902	Polycystic ovary syndrome	GPATCH1	-0.0667232	0.178506	0.772277
eqtl-a-ENSG00000076662	ebi-a-GCST90044902	Polycystic ovary syndrome	ICAM3	0.00116727	0.0690661	0.989242
eqtl-a-ENSG00000076685	ebi-a-GCST90044902	Polycystic ovary syndrome	NT5C2	-0.0292127	0.0334334	0.44656
eqtl-a-ENSG00000076864	ebi-a-GCST90044902	Polycystic ovary syndrome	RAP1GAP	0.00813972	0.0185073	0.669427
eqtl-a-ENSG00000076944	ebi-a-GCST90044902	Polycystic ovary syndrome	STXBP2	0.0351794	0.0468621	0.590049
eqtl-a-ENSG00000077157	ebi-a-GCST90044902	Polycystic ovary syndrome	PPP1R12B	0.042737	0.118457	0.752806
eqtl-a-ENSG00000077232	ebi-a-GCST90044902	Polycystic ovary syndrome	DNAJC10	-0.0883828	0.0901068	0.506149
eqtl-a-ENSG00000077238	ebi-a-GCST90044902	Polycystic ovary syndrome	IL4R	-0.0394357	0.0274813	0.287752
eqtl-a-ENSG00000077420	ebi-a-GCST90044902	Polycystic ovary syndrome	APBB1IP	-0.039753	0.0250169	0.187251
eqtl-a-ENSG00000077585	ebi-a-GCST90044902	Polycystic ovary syndrome	GPR137B	0.0379588	0.0389941	0.402127
eqtl-a-ENSG00000077684	ebi-a-GCST90044902	Polycystic ovary syndrome	JADE1	-0.0089399	0.0276959	0.768045
eqtl-a-ENSG00000077984	ebi-a-GCST90044902	Polycystic ovary syndrome	CST7	-0.0010316	0.0225383	0.966368
eqtl-a-ENSG00000078114	ebi-a-GCST90044902	Polycystic ovary syndrome	NEBL	-0.0220632	0.0295707	0.533375
eqtl-a-ENSG00000078124	ebi-a-GCST90044902	Polycystic ovary syndrome	ACER3	-0.125944	0.0974951	0.325572
eqtl-a-ENSG00000078177	ebi-a-GCST90044902	Polycystic ovary syndrome	N4BP2	-0.0096613	0.0322241	0.792607
eqtl-a-ENSG00000078269	ebi-a-GCST90044902	Polycystic ovary syndrome	SYNJ2	0.0242327	0.0585331	0.706692
eqtl-a-ENSG00000078399	ebi-a-GCST90044902	Polycystic ovary syndrome	HOXA9	0.0402261	0.0297534	0.308976
eqtl-a-ENSG00000078401	ebi-a-GCST90044902	Polycystic ovary syndrome	EDN1	0.0075584	0.0484988	0.901576
eqtl-a-ENSG00000078618	ebi-a-GCST90044902	Polycystic ovary syndrome	NRDC	0.0133751	0.0760147	0.871537
eqtl-a-ENSG00000078674	ebi-a-GCST90044902	Polycystic ovary syndrome	PCM1	NA	NA	NA
eqtl-a-ENSG00000078804	ebi-a-GCST90044902	Polycystic ovary syndrome	TP53INP2	-0.0196391	0.0306647	0.550075
eqtl-a-ENSG00000079257	ebi-a-GCST90044902	Polycystic ovary syndrome	LXN	0.00510081	0.0177505	0.785364
eqtl-a-ENSG00000079263	ebi-a-GCST90044902	Polycystic ovary syndrome	SP140	0.044453	0.0467144	0.515789
eqtl-a-ENSG00000079277	ebi-a-GCST90044902	Polycystic ovary syndrome	MKNK1	0.00845503	0.0364399	0.854855
eqtl-a-ENSG00000079308	ebi-a-GCST90044902	Polycystic ovary syndrome	TNS1	-0.0244215	0.0337911	0.522098
eqtl-a-ENSG00000079335	ebi-a-GCST90044902	Polycystic ovary syndrome	CDC14A	-0.0061635	0.0794352	0.945217
eqtl-a-ENSG00000079385	ebi-a-GCST90044902	Polycystic ovary syndrome	CEACAM1	-0.0037271	0.0456382	0.937568
eqtl-a-ENSG00000079459	ebi-a-GCST90044902	Polycystic ovary syndrome	FDFT1	-0.0104884	0.0521784	0.873715
eqtl-a-ENSG00000079691	ebi-a-GCST90044902	Polycystic ovary syndrome	CARMIL1	0.0107625	0.0688291	0.883319
eqtl-a-ENSG00000079739	ebi-a-GCST90044902	Polycystic ovary syndrome	PGM1	-0.0126227	0.0351265	0.753728
eqtl-a-ENSG00000079819	ebi-a-GCST90044902	Polycystic ovary syndrome	EPB41L2	-0.0056704	0.0362743	0.901283
eqtl-a-ENSG00000080345	ebi-a-GCST90044902	Polycystic ovary syndrome	RIF1	-0.126226	0.267927	0.71971
eqtl-a-ENSG00000080546	ebi-a-GCST90044902	Polycystic ovary syndrome	SESN1	0.0151099	0.217651	0.95097
eqtl-a-ENSG00000080573	ebi-a-GCST90044902	Polycystic ovary syndrome	COL5A3	NA	NA	NA
eqtl-a-ENSG00000080815	ebi-a-GCST90044902	Polycystic ovary syndrome	PSEN1	NA	NA	NA
eqtl-a-ENSG00000080854	ebi-a-GCST90044902	Polycystic ovary syndrome	IGSF9B	-0.0083518	0.0371088	0.85907
eqtl-a-ENSG00000081014	ebi-a-GCST90044902	Polycystic ovary syndrome	AP4E1	0.0115235	0.0312555	0.775131
eqtl-a-ENSG00000081189	ebi-a-GCST90044902	Polycystic ovary syndrome	MEF2C	-0.0159864	0.0209645	0.501209
eqtl-a-ENSG00000081377	ebi-a-GCST90044902	Polycystic ovary syndrome	CDC14B	0.00914414	0.0261416	0.744135
eqtl-a-ENSG00000081721	ebi-a-GCST90044902	Polycystic ovary syndrome	DUSP12	NA	NA	NA
eqtl-a-ENSG00000081913	ebi-a-GCST90044902	Polycystic ovary syndrome	PHLPP1	-0.0621049	0.0630072	0.428201
eqtl-a-ENSG00000081985	ebi-a-GCST90044902	Polycystic ovary syndrome	IL12RB2	NA	NA	NA
eqtl-a-ENSG00000082014	ebi-a-GCST90044902	Polycystic ovary syndrome	SMARCD3	0.00176002	0.0217767	0.939466
eqtl-a-ENSG00000082293	ebi-a-GCST90044902	Polycystic ovary syndrome	COL19A1	0.107792	0.123626	0.543488
eqtl-a-ENSG00000082397	ebi-a-GCST90044902	Polycystic ovary syndrome	EPB41L3	0.0224669	0.0189303	0.26568
eqtl-a-ENSG00000082438	ebi-a-GCST90044902	Polycystic ovary syndrome	COBLL1	0.00481094	0.0273918	0.867473
eqtl-a-ENSG00000082512	ebi-a-GCST90044902	Polycystic ovary syndrome	TRAF5	-0.0669386	0.0330601	0.180175
eqtl-a-ENSG00000082701	ebi-a-GCST90044902	Polycystic ovary syndrome	GSK3B	NA	NA	NA
eqtl-a-ENSG00000082781	ebi-a-GCST90044902	Polycystic ovary syndrome	ITGB5	0.00148352	0.0219666	0.947632
eqtl-a-ENSG00000082996	ebi-a-GCST90044902	Polycystic ovary syndrome	RNF13	-0.0266495	0.0371839	0.604122
eqtl-a-ENSG00000083097	ebi-a-GCST90044902	Polycystic ovary syndrome	DOP1A	0.0454816	0.0347437	0.320702
eqtl-a-ENSG00000083223	ebi-a-GCST90044902	Polycystic ovary syndrome	TUT7	0.00985003	0.0364833	0.804677
eqtl-a-ENSG00000083444	ebi-a-GCST90044902	Polycystic ovary syndrome	PLOD1	0.00490625	0.0343327	0.895425
eqtl-a-ENSG00000083642	ebi-a-GCST90044902	Polycystic ovary syndrome	PDS5B	-0.0934466	0.0919192	0.494754
eqtl-a-ENSG00000083814	ebi-a-GCST90044902	Polycystic ovary syndrome	ZNF671	0.00840736	0.0375571	0.843657
eqtl-a-ENSG00000083828	ebi-a-GCST90044902	Polycystic ovary syndrome	ZNF586	0.0142416	0.0342619	0.705595
eqtl-a-ENSG00000084070	ebi-a-GCST90044902	Polycystic ovary syndrome	SMAP2	0.0431389	0.0588238	0.504004
eqtl-a-ENSG00000084072	ebi-a-GCST90044902	Polycystic ovary syndrome	PPIE	-0.0239074	0.0242715	0.397251
eqtl-a-ENSG00000084092	ebi-a-GCST90044902	Polycystic ovary syndrome	NOA1	-0.0167865	0.0345049	0.711748
eqtl-a-ENSG00000084110	ebi-a-GCST90044902	Polycystic ovary syndrome	HAL	0.0651049	0.0531513	0.260228
eqtl-a-ENSG00000084207	ebi-a-GCST90044902	Polycystic ovary syndrome	GSTP1	0.147881	0.426772	0.787647
eqtl-a-ENSG00000084234	ebi-a-GCST90044902	Polycystic ovary syndrome	APLP2	0.0614243	0.0556976	0.320335
eqtl-a-ENSG00000084764	ebi-a-GCST90044902	Polycystic ovary syndrome	MAPRE3	0.0881299	0.0540338	0.350146
eqtl-a-ENSG00000085063	ebi-a-GCST90044902	Polycystic ovary syndrome	CD59	NA	NA	NA
eqtl-a-ENSG00000085117	ebi-a-GCST90044902	Polycystic ovary syndrome	CD82	0.0680497	0.0968723	0.610147
eqtl-a-ENSG00000085265	ebi-a-GCST90044902	Polycystic ovary syndrome	FCN1	0.0533071	0.0330794	0.16799
eqtl-a-ENSG00000085449	ebi-a-GCST90044902	Polycystic ovary syndrome	WDFY1	0.107561	0.0835079	0.420278
eqtl-a-ENSG00000085465	ebi-a-GCST90044902	Polycystic ovary syndrome	OVGP1	0.0179507	0.0485065	0.774357
eqtl-a-ENSG00000085491	ebi-a-GCST90044902	Polycystic ovary syndrome	SLC25A24	-0.0817817	0.212505	0.766122
eqtl-a-ENSG00000085514	ebi-a-GCST90044902	Polycystic ovary syndrome	PILRA	-0.0089561	0.0354502	0.824141
eqtl-a-ENSG00000085563	ebi-a-GCST90044902	Polycystic ovary syndrome	ABCB1	-0.0130815	0.152334	0.945465
eqtl-a-ENSG00000085662	ebi-a-GCST90044902	Polycystic ovary syndrome	AKR1B1	-0.0620409	0.0258727	0.0745236
eqtl-a-ENSG00000085719	ebi-a-GCST90044902	Polycystic ovary syndrome	CPNE3	0.0474844	0.0323253	0.380504
eqtl-a-ENSG00000085733	ebi-a-GCST90044902	Polycystic ovary syndrome	CTTN	0.0047121	0.0172314	0.789567
eqtl-a-ENSG00000085871	ebi-a-GCST90044902	Polycystic ovary syndrome	MGST2	0.00391322	0.0179909	0.838455
eqtl-a-ENSG00000086062	ebi-a-GCST90044902	Polycystic ovary syndrome	B4GALT1	0.0318481	0.0454493	0.610885
eqtl-a-ENSG00000086200	ebi-a-GCST90044902	Polycystic ovary syndrome	IPO11	NA	NA	NA
eqtl-a-ENSG00000086232	ebi-a-GCST90044902	Polycystic ovary syndrome	EIF2AK1	-0.0076947	0.02468	0.775619
eqtl-a-ENSG00000086288	ebi-a-GCST90044902	Polycystic ovary syndrome	NME8	0.00198191	0.0303064	0.950997
eqtl-a-ENSG00000086289	ebi-a-GCST90044902	Polycystic ovary syndrome	EPDR1	-0.0787779	0.253755	0.771723
eqtl-a-ENSG00000086506	ebi-a-GCST90044902	Polycystic ovary syndrome	HBQ1	0.00261127	0.0173811	0.885501
eqtl-a-ENSG00000086548	ebi-a-GCST90044902	Polycystic ovary syndrome	CEACAM6	0.00214498	0.0228045	0.928715
eqtl-a-ENSG00000086730	ebi-a-GCST90044902	Polycystic ovary syndrome	LAT2	0.0353524	0.0215622	0.199629
eqtl-a-ENSG00000087074	ebi-a-GCST90044902	Polycystic ovary syndrome	PPP1R15A	-0.0260977	0.0287412	0.530664
eqtl-a-ENSG00000087088	ebi-a-GCST90044902	Polycystic ovary syndrome	BAX	NA	NA	NA
eqtl-a-ENSG00000087157	ebi-a-GCST90044902	Polycystic ovary syndrome	PGS1	-0.0944578	0.0697709	0.405014
eqtl-a-ENSG00000087206	ebi-a-GCST90044902	Polycystic ovary syndrome	UIMC1	NA	NA	NA
eqtl-a-ENSG00000087237	ebi-a-GCST90044902	Polycystic ovary syndrome	CETP	-0.0029583	0.041365	0.947488
eqtl-a-ENSG00000087253	ebi-a-GCST90044902	Polycystic ovary syndrome	LPCAT2	-0.0215806	0.0704466	0.779376
eqtl-a-ENSG00000087258	ebi-a-GCST90044902	Polycystic ovary syndrome	GNAO1	-0.02666	0.0387958	0.616706
eqtl-a-ENSG00000087269	ebi-a-GCST90044902	Polycystic ovary syndrome	NOP14	0.296359	0.514772	0.667451
eqtl-a-ENSG00000087460	ebi-a-GCST90044902	Polycystic ovary syndrome	GNAS	-0.0061073	0.0366591	0.878283
eqtl-a-ENSG00000087589	ebi-a-GCST90044902	Polycystic ovary syndrome	CASS4	NA	NA	NA
eqtl-a-ENSG00000087903	ebi-a-GCST90044902	Polycystic ovary syndrome	RFX2	-0.0273017	0.0342445	0.48357
eqtl-a-ENSG00000088053	ebi-a-GCST90044902	Polycystic ovary syndrome	GP6	0.0182288	0.060151	0.790467
eqtl-a-ENSG00000088448	ebi-a-GCST90044902	Polycystic ovary syndrome	ANKRD10	0.0323002	0.0351079	0.526501
eqtl-a-ENSG00000088726	ebi-a-GCST90044902	Polycystic ovary syndrome	TMEM40	0.0301874	0.0231266	0.261807
eqtl-a-ENSG00000088766	ebi-a-GCST90044902	Polycystic ovary syndrome	CRLS1	1.97e-05	0.0278096	0.9995
eqtl-a-ENSG00000088826	ebi-a-GCST90044902	Polycystic ovary syndrome	SMOX	0.0280787	0.0181007	0.164779
eqtl-a-ENSG00000088832	ebi-a-GCST90044902	Polycystic ovary syndrome	FKBP1A	-0.0127782	0.0245083	0.629636
eqtl-a-ENSG00000088833	ebi-a-GCST90044902	Polycystic ovary syndrome	NSFL1C	-0.0193277	0.0303597	0.589513
eqtl-a-ENSG00000088854	ebi-a-GCST90044902	Polycystic ovary syndrome	DNAAF9	NA	NA	NA
eqtl-a-ENSG00000088930	ebi-a-GCST90044902	Polycystic ovary syndrome	XRN2	-0.343001	0.25015	0.401146
eqtl-a-ENSG00000088992	ebi-a-GCST90044902	Polycystic ovary syndrome	TESC	-0.0035505	0.0583504	0.953838
eqtl-a-ENSG00000089012	ebi-a-GCST90044902	Polycystic ovary syndrome	SIRPG	-0.0132987	0.0297897	0.732701
eqtl-a-ENSG00000089022	ebi-a-GCST90044902	Polycystic ovary syndrome	MAPKAPK5	-0.0288948	0.194378	0.906053
eqtl-a-ENSG00000089041	ebi-a-GCST90044902	Polycystic ovary syndrome	P2RX7	0.0310193	0.0862289	0.753481
eqtl-a-ENSG00000089060	ebi-a-GCST90044902	Polycystic ovary syndrome	SLC8B1	-0.0289447	0.0398486	0.600073
eqtl-a-ENSG00000089063	ebi-a-GCST90044902	Polycystic ovary syndrome	TMEM230	-0.035197	0.0416934	0.55366
eqtl-a-ENSG00000089127	ebi-a-GCST90044902	Polycystic ovary syndrome	OAS1	-0.0038076	0.0214445	0.864912
eqtl-a-ENSG00000089154	ebi-a-GCST90044902	Polycystic ovary syndrome	GCN1	-0.0192196	0.153989	0.920951
eqtl-a-ENSG00000089169	ebi-a-GCST90044902	Polycystic ovary syndrome	RPH3A	0.0545556	0.0491077	0.347624
eqtl-a-ENSG00000089177	ebi-a-GCST90044902	Polycystic ovary syndrome	KIF16B	0.00971155	0.0319589	0.78108
eqtl-a-ENSG00000089327	ebi-a-GCST90044902	Polycystic ovary syndrome	FXYD5	0.0219085	0.155385	0.910828
eqtl-a-ENSG00000089351	ebi-a-GCST90044902	Polycystic ovary syndrome	GRAMD1A	0.052068	0.0627778	0.494108
eqtl-a-ENSG00000089486	ebi-a-GCST90044902	Polycystic ovary syndrome	CDIP1	NA	NA	NA
eqtl-a-ENSG00000089639	ebi-a-GCST90044902	Polycystic ovary syndrome	GMIP	0.0250771	0.0775297	0.800846
eqtl-a-ENSG00000089692	ebi-a-GCST90044902	Polycystic ovary syndrome	LAG3	0.0944702	0.0730155	0.418892
eqtl-a-ENSG00000089693	ebi-a-GCST90044902	Polycystic ovary syndrome	MLF2	-0.0224241	0.0333788	0.570914
eqtl-a-ENSG00000089737	ebi-a-GCST90044902	Polycystic ovary syndrome	DDX24	-0.0304734	0.0366926	0.46717
eqtl-a-ENSG00000089775	ebi-a-GCST90044902	Polycystic ovary syndrome	ZBTB25	0.0182927	0.0583736	0.806671
eqtl-a-ENSG00000089818	ebi-a-GCST90044902	Polycystic ovary syndrome	NECAP1	0.0613831	0.0392764	0.362372
eqtl-a-ENSG00000089876	ebi-a-GCST90044902	Polycystic ovary syndrome	DHX32	0.0183386	0.0275809	0.55366
eqtl-a-ENSG00000090013	ebi-a-GCST90044902	Polycystic ovary syndrome	BLVRB	-0.0086047	0.034294	0.811869
eqtl-a-ENSG00000090238	ebi-a-GCST90044902	Polycystic ovary syndrome	YPEL3	-0.0085844	0.0199747	0.696365
eqtl-a-ENSG00000090263	ebi-a-GCST90044902	Polycystic ovary syndrome	MRPS33	-0.0483311	0.0298009	0.246304
eqtl-a-ENSG00000090266	ebi-a-GCST90044902	Polycystic ovary syndrome	NDUFB2	-0.0233718	0.136924	0.892372
eqtl-a-ENSG00000090316	ebi-a-GCST90044902	Polycystic ovary syndrome	MAEA	NA	NA	NA
eqtl-a-ENSG00000090376	ebi-a-GCST90044902	Polycystic ovary syndrome	IRAK3	0.00593245	0.0189925	0.767376
eqtl-a-ENSG00000090382	ebi-a-GCST90044902	Polycystic ovary syndrome	LYZ	0.0140905	0.0274307	0.61985
eqtl-a-ENSG00000090530	ebi-a-GCST90044902	Polycystic ovary syndrome	P3H2	-0.0633477	0.0823886	0.497947
eqtl-a-ENSG00000090615	ebi-a-GCST90044902	Polycystic ovary syndrome	GOLGA3	-0.051207	0.121697	0.746444
eqtl-a-ENSG00000090659	ebi-a-GCST90044902	Polycystic ovary syndrome	CD209	0.0561183	0.064146	0.542432
eqtl-a-ENSG00000090661	ebi-a-GCST90044902	Polycystic ovary syndrome	CERS4	NA	NA	NA
eqtl-a-ENSG00000090674	ebi-a-GCST90044902	Polycystic ovary syndrome	MCOLN1	0.0212994	0.0230618	0.377453
eqtl-a-ENSG00000090686	ebi-a-GCST90044902	Polycystic ovary syndrome	USP48	-0.0110316	0.0464745	0.851633
eqtl-a-ENSG00000090861	ebi-a-GCST90044902	Polycystic ovary syndrome	AARS1	-0.107263	0.0906886	0.44682
eqtl-a-ENSG00000090863	ebi-a-GCST90044902	Polycystic ovary syndrome	GLG1	-1.39279	0.812421	0.336168
eqtl-a-ENSG00000091039	ebi-a-GCST90044902	Polycystic ovary syndrome	OSBPL8	-0.0463916	0.0306398	0.227227
eqtl-a-ENSG00000091073	ebi-a-GCST90044902	Polycystic ovary syndrome	DTX2	-0.0111262	0.05487	0.849208
eqtl-a-ENSG00000091106	ebi-a-GCST90044902	Polycystic ovary syndrome	NLRC4	0.07822	0.0315171	0.0891259
eqtl-a-ENSG00000091127	ebi-a-GCST90044902	Polycystic ovary syndrome	PUS7	0.0477757	0.245918	0.858372
eqtl-a-ENSG00000091129	ebi-a-GCST90044902	Polycystic ovary syndrome	NRCAM	0.0255606	0.138342	0.883688
eqtl-a-ENSG00000091436	ebi-a-GCST90044902	Polycystic ovary syndrome	MAP3K20	-0.11388	0.028532	0.0574191
eqtl-a-ENSG00000091490	ebi-a-GCST90044902	Polycystic ovary syndrome	SEL1L3	0.0129414	0.022425	0.622178
eqtl-a-ENSG00000091527	ebi-a-GCST90044902	Polycystic ovary syndrome	CDV3	-0.0346176	0.0333664	0.488285
eqtl-a-ENSG00000091592	ebi-a-GCST90044902	Polycystic ovary syndrome	NLRP1	0.0178998	0.0277665	0.554261
eqtl-a-ENSG00000091640	ebi-a-GCST90044902	Polycystic ovary syndrome	SPAG7	0.0420674	0.0238732	0.17626
eqtl-a-ENSG00000092010	ebi-a-GCST90044902	Polycystic ovary syndrome	PSME1	0.0530762	0.0339816	0.362545
eqtl-a-ENSG00000092020	ebi-a-GCST90044902	Polycystic ovary syndrome	PPP2R3C	-0.133285	0.165712	0.568775
eqtl-a-ENSG00000092036	ebi-a-GCST90044902	Polycystic ovary syndrome	HAUS4	-0.0492109	0.029276	0.143774
eqtl-a-ENSG00000092068	ebi-a-GCST90044902	Polycystic ovary syndrome	SLC7A8	0.0145901	0.030242	0.677131
eqtl-a-ENSG00000092094	ebi-a-GCST90044902	Polycystic ovary syndrome	OSGEP	0.0208213	0.0298687	0.557873
eqtl-a-ENSG00000092096	ebi-a-GCST90044902	Polycystic ovary syndrome	SLC22A17	-0.0178778	0.017059	0.342634
eqtl-a-ENSG00000092140	ebi-a-GCST90044902	Polycystic ovary syndrome	G2E3	0.069091	0.13215	0.693316
eqtl-a-ENSG00000092531	ebi-a-GCST90044902	Polycystic ovary syndrome	SNAP23	0.00040538	0.0634055	0.99593
eqtl-a-ENSG00000092621	ebi-a-GCST90044902	Polycystic ovary syndrome	PHGDH	0.00654036	0.0142953	0.666493
eqtl-a-ENSG00000092758	ebi-a-GCST90044902	Polycystic ovary syndrome	COL9A3	-0.0221674	0.0539236	0.72087
eqtl-a-ENSG00000092820	ebi-a-GCST90044902	Polycystic ovary syndrome	EZR	NA	NA	NA
eqtl-a-ENSG00000092841	ebi-a-GCST90044902	Polycystic ovary syndrome	MYL6	0.00420576	0.0313671	0.915147
eqtl-a-ENSG00000092964	ebi-a-GCST90044902	Polycystic ovary syndrome	DPYSL2	0.00578013	0.0322998	0.863865
eqtl-a-ENSG00000093000	ebi-a-GCST90044902	Polycystic ovary syndrome	NUP50	-0.0318212	0.0623248	0.699472
eqtl-a-ENSG00000093010	ebi-a-GCST90044902	Polycystic ovary syndrome	COMT	NA	NA	NA
eqtl-a-ENSG00000093072	ebi-a-GCST90044902	Polycystic ovary syndrome	ADA2	-0.0106384	0.0138927	0.472861
eqtl-a-ENSG00000093134	ebi-a-GCST90044902	Polycystic ovary syndrome	VNN3P	-0.002896	0.0175056	0.872709
eqtl-a-ENSG00000093167	ebi-a-GCST90044902	Polycystic ovary syndrome	LRRFIP2	-0.0015342	0.0318011	0.964553
eqtl-a-ENSG00000093217	ebi-a-GCST90044902	Polycystic ovary syndrome	XYLB	NA	NA	NA
eqtl-a-ENSG00000095002	ebi-a-GCST90044902	Polycystic ovary syndrome	MSH2	-0.0270853	0.0205945	0.319
eqtl-a-ENSG00000095303	ebi-a-GCST90044902	Polycystic ovary syndrome	PTGS1	-0.0319815	0.0225889	0.190495
eqtl-a-ENSG00000095321	ebi-a-GCST90044902	Polycystic ovary syndrome	CRAT	-0.0032234	0.017512	0.860025
eqtl-a-ENSG00000095370	ebi-a-GCST90044902	Polycystic ovary syndrome	SH2D3C	0.00536034	0.0257312	0.845156
eqtl-a-ENSG00000095383	ebi-a-GCST90044902	Polycystic ovary syndrome	TBC1D2	-0.0262053	0.0366648	0.548943
eqtl-a-ENSG00000095485	ebi-a-GCST90044902	Polycystic ovary syndrome	CWF19L1	0.00154189	0.0242899	0.953378
eqtl-a-ENSG00000095739	ebi-a-GCST90044902	Polycystic ovary syndrome	BAMBI	0.0182566	0.0151188	0.27266
eqtl-a-ENSG00000095932	ebi-a-GCST90044902	Polycystic ovary syndrome	SMIM24	-0.0149988	0.0516691	0.781369
eqtl-a-ENSG00000095951	ebi-a-GCST90044902	Polycystic ovary syndrome	HIVEP1	0.00060328	0.0405424	0.989062
eqtl-a-ENSG00000096006	ebi-a-GCST90044902	Polycystic ovary syndrome	CRISP3	-0.0083854	0.0224883	0.724524
eqtl-a-ENSG00000096063	ebi-a-GCST90044902	Polycystic ovary syndrome	SRPK1	-0.0336701	0.0276623	0.290433
eqtl-a-ENSG00000096070	ebi-a-GCST90044902	Polycystic ovary syndrome	BRPF3	-0.042082	0.0819595	0.69802
eqtl-a-ENSG00000096433	ebi-a-GCST90044902	Polycystic ovary syndrome	ITPR3	-0.135046	0.0688651	0.121411
eqtl-a-ENSG00000096696	ebi-a-GCST90044902	Polycystic ovary syndrome	DSP	NA	NA	NA
eqtl-a-ENSG00000096717	ebi-a-GCST90044902	Polycystic ovary syndrome	SIRT1	0.0834032	0.134802	0.647273
eqtl-a-ENSG00000096968	ebi-a-GCST90044902	Polycystic ovary syndrome	JAK2	NA	NA	NA
eqtl-a-ENSG00000096996	ebi-a-GCST90044902	Polycystic ovary syndrome	IL12RB1	0.032571	0.0301118	0.475036
eqtl-a-ENSG00000097033	ebi-a-GCST90044902	Polycystic ovary syndrome	SH3GLB1	0.028514	0.0250062	0.31781
eqtl-a-ENSG00000097046	ebi-a-GCST90044902	Polycystic ovary syndrome	CDC7	0.112035	0.0910375	0.434408
eqtl-a-ENSG00000099139	ebi-a-GCST90044902	Polycystic ovary syndrome	PCSK5	0.0485306	0.0410337	0.302424
eqtl-a-ENSG00000099194	ebi-a-GCST90044902	Polycystic ovary syndrome	SCD	0.0258863	0.0496824	0.654289
eqtl-a-ENSG00000099204	ebi-a-GCST90044902	Polycystic ovary syndrome	ABLIM1	-0.0227465	0.0304656	0.509474
eqtl-a-ENSG00000099219	ebi-a-GCST90044902	Polycystic ovary syndrome	ERMP1	-0.0147238	0.0605555	0.819852
eqtl-a-ENSG00000099250	ebi-a-GCST90044902	Polycystic ovary syndrome	NRP1	0.0125809	0.033977	0.735774
eqtl-a-ENSG00000099256	ebi-a-GCST90044902	Polycystic ovary syndrome	PRTFDC1	-0.0102163	0.0487933	0.868603
eqtl-a-ENSG00000099284	ebi-a-GCST90044902	Polycystic ovary syndrome	MACROH2A2	NA	NA	NA
eqtl-a-ENSG00000099290	ebi-a-GCST90044902	Polycystic ovary syndrome	WASHC2A	-0.0128304	0.0290848	0.70222
eqtl-a-ENSG00000099331	ebi-a-GCST90044902	Polycystic ovary syndrome	MYO9B	-0.0143953	0.0397568	0.778838
eqtl-a-ENSG00000099337	ebi-a-GCST90044902	Polycystic ovary syndrome	KCNK6	-0.0161581	0.0249169	0.583187
eqtl-a-ENSG00000099338	ebi-a-GCST90044902	Polycystic ovary syndrome	CATSPERG	-0.0881132	0.115846	0.502211
eqtl-a-ENSG00000099785	ebi-a-GCST90044902	Polycystic ovary syndrome	MARCHF2	0.00059896	0.0213442	0.978523
eqtl-a-ENSG00000099804	ebi-a-GCST90044902	Polycystic ovary syndrome	CDC34	0.0154552	0.0501015	0.786885
eqtl-a-ENSG00000099817	ebi-a-GCST90044902	Polycystic ovary syndrome	POLR2E	NA	NA	NA
eqtl-a-ENSG00000099860	ebi-a-GCST90044902	Polycystic ovary syndrome	GADD45B	0.0247278	0.0236848	0.40607
eqtl-a-ENSG00000099866	ebi-a-GCST90044902	Polycystic ovary syndrome	MADCAM1	NA	NA	NA
eqtl-a-ENSG00000099875	ebi-a-GCST90044902	Polycystic ovary syndrome	MKNK2	0.00985309	0.0456061	0.848983
eqtl-a-ENSG00000099917	ebi-a-GCST90044902	Polycystic ovary syndrome	MED15	0.00086604	0.0293795	0.979161
eqtl-a-ENSG00000099940	ebi-a-GCST90044902	Polycystic ovary syndrome	SNAP29	NA	NA	NA
eqtl-a-ENSG00000099956	ebi-a-GCST90044902	Polycystic ovary syndrome	SMARCB1	-0.0076324	0.0429737	0.875392
eqtl-a-ENSG00000099968	ebi-a-GCST90044902	Polycystic ovary syndrome	BCL2L13	0.00833277	0.0313187	0.834454
eqtl-a-ENSG00000099977	ebi-a-GCST90044902	Polycystic ovary syndrome	DDT	0.0650118	0.0384784	0.233173
eqtl-a-ENSG00000099991	ebi-a-GCST90044902	Polycystic ovary syndrome	CABIN1	-0.0301399	0.203317	0.906309
eqtl-a-ENSG00000099995	ebi-a-GCST90044902	Polycystic ovary syndrome	SF3A1	0.157106	0.0781521	0.293867
eqtl-a-ENSG00000100014	ebi-a-GCST90044902	Polycystic ovary syndrome	SPECC1L	-0.0571364	0.0458462	0.430484
eqtl-a-ENSG00000100024	ebi-a-GCST90044902	Polycystic ovary syndrome	UPB1	0.0106294	0.0500747	0.851565
eqtl-a-ENSG00000100030	ebi-a-GCST90044902	Polycystic ovary syndrome	MAPK1	0.039497	0.0822064	0.714862
eqtl-a-ENSG00000100034	ebi-a-GCST90044902	Polycystic ovary syndrome	PPM1F	0.00617964	0.0379679	0.881053
eqtl-a-ENSG00000100055	ebi-a-GCST90044902	Polycystic ovary syndrome	CYTH4	-0.0688089	0.0516996	0.275321
eqtl-a-ENSG00000100060	ebi-a-GCST90044902	Polycystic ovary syndrome	MFNG	0.0216764	0.0415571	0.693925
eqtl-a-ENSG00000100077	ebi-a-GCST90044902	Polycystic ovary syndrome	GRK3	0.0517011	0.0254044	0.290757
eqtl-a-ENSG00000100079	ebi-a-GCST90044902	Polycystic ovary syndrome	LGALS2	0.0165344	0.0204252	0.449124
eqtl-a-ENSG00000100092	ebi-a-GCST90044902	Polycystic ovary syndrome	SH3BP1	-0.0319023	0.100929	0.772651
eqtl-a-ENSG00000100095	ebi-a-GCST90044902	Polycystic ovary syndrome	SEZ6L	0.0166566	0.0528954	0.805788
eqtl-a-ENSG00000100097	ebi-a-GCST90044902	Polycystic ovary syndrome	LGALS1	0.00631597	0.020141	0.769506
eqtl-a-ENSG00000100099	ebi-a-GCST90044902	Polycystic ovary syndrome	HPS4	0.0309963	0.0362543	0.549673
eqtl-a-ENSG00000100100	ebi-a-GCST90044902	Polycystic ovary syndrome	PIK3IP1	-0.0183539	0.0515579	0.782278
eqtl-a-ENSG00000100104	ebi-a-GCST90044902	Polycystic ovary syndrome	SRRD	0.0233897	0.0238704	0.372156
eqtl-a-ENSG00000100106	ebi-a-GCST90044902	Polycystic ovary syndrome	TRIOBP	0.0207194	0.0409882	0.639792
eqtl-a-ENSG00000100109	ebi-a-GCST90044902	Polycystic ovary syndrome	TFIP11	NA	NA	NA
eqtl-a-ENSG00000100116	ebi-a-GCST90044902	Polycystic ovary syndrome	GCAT	0.0145775	0.0189062	0.469948
eqtl-a-ENSG00000100147	ebi-a-GCST90044902	Polycystic ovary syndrome	CCDC134	-0.0863493	0.0886172	0.508251
eqtl-a-ENSG00000100151	ebi-a-GCST90044902	Polycystic ovary syndrome	PICK1	0.025833	0.0428517	0.579122
eqtl-a-ENSG00000100181	ebi-a-GCST90044902	Polycystic ovary syndrome	TPTEP1	0.0569862	0.0603976	0.445011
eqtl-a-ENSG00000100197	ebi-a-GCST90044902	Polycystic ovary syndrome	CYP2D6	0.0270817	0.0373654	0.600735
eqtl-a-ENSG00000100219	ebi-a-GCST90044902	Polycystic ovary syndrome	XBP1	0.0923794	0.0673318	0.200054
eqtl-a-ENSG00000100225	ebi-a-GCST90044902	Polycystic ovary syndrome	FBXO7	-0.0253992	0.0322839	0.467065
eqtl-a-ENSG00000100228	ebi-a-GCST90044902	Polycystic ovary syndrome	RAB36	-0.0558086	0.0749264	0.59244
eqtl-a-ENSG00000100242	ebi-a-GCST90044902	Polycystic ovary syndrome	SUN2	-0.0098267	0.031947	0.810026
eqtl-a-ENSG00000100243	ebi-a-GCST90044902	Polycystic ovary syndrome	CYB5R3	-0.0009183	0.0176673	0.960233
eqtl-a-ENSG00000100266	ebi-a-GCST90044902	Polycystic ovary syndrome	PACSIN2	NA	NA	NA
eqtl-a-ENSG00000100284	ebi-a-GCST90044902	Polycystic ovary syndrome	TOM1	0.0275448	0.0439262	0.594655
eqtl-a-ENSG00000100285	ebi-a-GCST90044902	Polycystic ovary syndrome	NEFH	0.0354566	0.0269869	0.414174
eqtl-a-ENSG00000100290	ebi-a-GCST90044902	Polycystic ovary syndrome	BIK	0.0790857	0.0611875	0.419207
eqtl-a-ENSG00000100292	ebi-a-GCST90044902	Polycystic ovary syndrome	HMOX1	0.00999582	0.026287	0.72908
eqtl-a-ENSG00000100296	ebi-a-GCST90044902	Polycystic ovary syndrome	THOC5	-0.0350651	0.0409893	0.482419
eqtl-a-ENSG00000100298	ebi-a-GCST90044902	Polycystic ovary syndrome	APOBEC3H	-0.0776679	0.0494344	0.256752
eqtl-a-ENSG00000100299	ebi-a-GCST90044902	Polycystic ovary syndrome	ARSA	NA	NA	NA
eqtl-a-ENSG00000100300	ebi-a-GCST90044902	Polycystic ovary syndrome	TSPO	0.0380763	0.0238675	0.251695
eqtl-a-ENSG00000100304	ebi-a-GCST90044902	Polycystic ovary syndrome	TTLL12	NA	NA	NA
eqtl-a-ENSG00000100311	ebi-a-GCST90044902	Polycystic ovary syndrome	PDGFB	0.0172914	0.0581233	0.815917
eqtl-a-ENSG00000100321	ebi-a-GCST90044902	Polycystic ovary syndrome	SYNGR1	-0.0143607	0.0214885	0.551765
eqtl-a-ENSG00000100325	ebi-a-GCST90044902	Polycystic ovary syndrome	ASCC2	-0.0264525	0.0145196	0.111267
eqtl-a-ENSG00000100330	ebi-a-GCST90044902	Polycystic ovary syndrome	MTMR3	0.00706705	0.0304663	0.83814
eqtl-a-ENSG00000100336	ebi-a-GCST90044902	Polycystic ovary syndrome	APOL4	0.0314217	0.0417954	0.589603
eqtl-a-ENSG00000100346	ebi-a-GCST90044902	Polycystic ovary syndrome	CACNA1I	-0.0190099	0.0341939	0.634141
eqtl-a-ENSG00000100347	ebi-a-GCST90044902	Polycystic ovary syndrome	SAMM50	0.0282511	0.0389933	0.521144
eqtl-a-ENSG00000100350	ebi-a-GCST90044902	Polycystic ovary syndrome	FOXRED2	0.0288774	0.0579539	0.667685
eqtl-a-ENSG00000100351	ebi-a-GCST90044902	Polycystic ovary syndrome	GRAP2	0.0119644	0.0238911	0.63778
eqtl-a-ENSG00000100353	ebi-a-GCST90044902	Polycystic ovary syndrome	EIF3D	NA	NA	NA
eqtl-a-ENSG00000100362	ebi-a-GCST90044902	Polycystic ovary syndrome	PVALB	-0.0711565	0.0547973	0.323659
eqtl-a-ENSG00000100364	ebi-a-GCST90044902	Polycystic ovary syndrome	KIAA0930	0.0460924	0.050649	0.529963
eqtl-a-ENSG00000100365	ebi-a-GCST90044902	Polycystic ovary syndrome	NCF4	0.0546953	0.0560626	0.40121
eqtl-a-ENSG00000100368	ebi-a-GCST90044902	Polycystic ovary syndrome	CSF2RB	-0.0511081	0.0430041	0.356647
eqtl-a-ENSG00000100376	ebi-a-GCST90044902	Polycystic ovary syndrome	FAM118A	-0.0483766	0.0503233	0.373518
eqtl-a-ENSG00000100385	ebi-a-GCST90044902	Polycystic ovary syndrome	IL2RB	-0.104784	0.0780653	0.228071
eqtl-a-ENSG00000100422	ebi-a-GCST90044902	Polycystic ovary syndrome	CERK	0.0250748	0.0326627	0.583189
eqtl-a-ENSG00000100427	ebi-a-GCST90044902	Polycystic ovary syndrome	MLC1	-0.0357445	0.0307486	0.365
eqtl-a-ENSG00000100439	ebi-a-GCST90044902	Polycystic ovary syndrome	ABHD4	0.025504	0.130485	0.877118
eqtl-a-ENSG00000100441	ebi-a-GCST90044902	Polycystic ovary syndrome	KHNYN	0.0956937	0.0455231	0.170292
eqtl-a-ENSG00000100445	ebi-a-GCST90044902	Polycystic ovary syndrome	SDR39U1	NA	NA	NA
eqtl-a-ENSG00000100448	ebi-a-GCST90044902	Polycystic ovary syndrome	CTSG	0.0124086	0.0133241	0.371691
eqtl-a-ENSG00000100450	ebi-a-GCST90044902	Polycystic ovary syndrome	GZMH	0.0583773	0.0341041	0.16211
eqtl-a-ENSG00000100453	ebi-a-GCST90044902	Polycystic ovary syndrome	GZMB	-0.0185	0.0232986	0.485183
eqtl-a-ENSG00000100461	ebi-a-GCST90044902	Polycystic ovary syndrome	RBM23	-0.0023283	0.0501136	0.970444
eqtl-a-ENSG00000100462	ebi-a-GCST90044902	Polycystic ovary syndrome	PRMT5	-0.0479458	0.0464344	0.489805
eqtl-a-ENSG00000100473	ebi-a-GCST90044902	Polycystic ovary syndrome	COCH	0.0418136	0.0791235	0.690504
eqtl-a-ENSG00000100503	ebi-a-GCST90044902	Polycystic ovary syndrome	NIN	NA	NA	NA
eqtl-a-ENSG00000100504	ebi-a-GCST90044902	Polycystic ovary syndrome	PYGL	-0.011659	0.029529	0.731096
eqtl-a-ENSG00000100505	ebi-a-GCST90044902	Polycystic ovary syndrome	TRIM9	-0.0084372	0.0160912	0.62245
eqtl-a-ENSG00000100528	ebi-a-GCST90044902	Polycystic ovary syndrome	CNIH1	NA	NA	NA
eqtl-a-ENSG00000100558	ebi-a-GCST90044902	Polycystic ovary syndrome	PLEK2	0.0239101	0.0176131	0.204461
eqtl-a-ENSG00000100592	ebi-a-GCST90044902	Polycystic ovary syndrome	DAAM1	-0.0107249	0.0295887	0.751722
eqtl-a-ENSG00000100596	ebi-a-GCST90044902	Polycystic ovary syndrome	SPTLC2	0.0864556	0.0815379	0.48137
eqtl-a-ENSG00000100600	ebi-a-GCST90044902	Polycystic ovary syndrome	LGMN	0.0687462	0.0673665	0.493547
eqtl-a-ENSG00000100601	ebi-a-GCST90044902	Polycystic ovary syndrome	ALKBH1	NA	NA	NA
eqtl-a-ENSG00000100605	ebi-a-GCST90044902	Polycystic ovary syndrome	ITPK1	-0.0145759	0.0206453	0.531066
eqtl-a-ENSG00000100612	ebi-a-GCST90044902	Polycystic ovary syndrome	DHRS7	-0.0379381	0.0303533	0.279478
eqtl-a-ENSG00000100629	ebi-a-GCST90044902	Polycystic ovary syndrome	CEP128	NA	NA	NA
eqtl-a-ENSG00000100644	ebi-a-GCST90044902	Polycystic ovary syndrome	HIF1A	0.0168835	0.0608754	0.807553
eqtl-a-ENSG00000100647	ebi-a-GCST90044902	Polycystic ovary syndrome	SUSD6	0.00210298	0.0344666	0.954274
eqtl-a-ENSG00000100664	ebi-a-GCST90044902	Polycystic ovary syndrome	EIF5	0.0217427	0.0300647	0.544702
eqtl-a-ENSG00000100678	ebi-a-GCST90044902	Polycystic ovary syndrome	SLC8A3	-0.0367992	0.0567751	0.633893
eqtl-a-ENSG00000100697	ebi-a-GCST90044902	Polycystic ovary syndrome	DICER1	-0.0520412	0.0347515	0.37482
eqtl-a-ENSG00000100721	ebi-a-GCST90044902	Polycystic ovary syndrome	TCL1A	-0.0035748	0.0157275	0.82669
eqtl-a-ENSG00000100731	ebi-a-GCST90044902	Polycystic ovary syndrome	PCNX1	0.0418288	0.0319293	0.320428
eqtl-a-ENSG00000100744	ebi-a-GCST90044902	Polycystic ovary syndrome	GSKIP	0.0252055	0.0402761	0.644011
eqtl-a-ENSG00000100767	ebi-a-GCST90044902	Polycystic ovary syndrome	PAPLN	0.0714256	0.0337367	0.280922
eqtl-a-ENSG00000100784	ebi-a-GCST90044902	Polycystic ovary syndrome	RPS6KA5	0.0192567	0.0284872	0.62158
eqtl-a-ENSG00000100804	ebi-a-GCST90044902	Polycystic ovary syndrome	PSMB5	0.0449652	0.105351	0.743184
eqtl-a-ENSG00000100814	ebi-a-GCST90044902	Polycystic ovary syndrome	CCNB1IP1	NA	NA	NA
eqtl-a-ENSG00000100823	ebi-a-GCST90044902	Polycystic ovary syndrome	APEX1	-0.0445714	0.122288	0.777492
eqtl-a-ENSG00000100889	ebi-a-GCST90044902	Polycystic ovary syndrome	PCK2	0.0209633	0.0474729	0.735272
eqtl-a-ENSG00000100906	ebi-a-GCST90044902	Polycystic ovary syndrome	NFKBIA	-0.0008209	0.0310631	0.980578
eqtl-a-ENSG00000100918	ebi-a-GCST90044902	Polycystic ovary syndrome	REC8	0.018129	0.0487969	0.773545
eqtl-a-ENSG00000100938	ebi-a-GCST90044902	Polycystic ovary syndrome	GMPR2	NA	NA	NA
eqtl-a-ENSG00000100979	ebi-a-GCST90044902	Polycystic ovary syndrome	PLTP	0.00288966	0.0403802	0.947455
eqtl-a-ENSG00000100985	ebi-a-GCST90044902	Polycystic ovary syndrome	MMP9	0.030416	0.0222405	0.22045
eqtl-a-ENSG00000100991	ebi-a-GCST90044902	Polycystic ovary syndrome	TRPC4AP	0.00110535	0.0355988	0.97718
eqtl-a-ENSG00000100994	ebi-a-GCST90044902	Polycystic ovary syndrome	PYGB	-0.0099723	0.0229856	0.686772
eqtl-a-ENSG00000100997	ebi-a-GCST90044902	Polycystic ovary syndrome	ABHD12	0.0545605	0.425757	0.91886
eqtl-a-ENSG00000101017	ebi-a-GCST90044902	Polycystic ovary syndrome	CD40	NA	NA	NA
eqtl-a-ENSG00000101019	ebi-a-GCST90044902	Polycystic ovary syndrome	UQCC1	-0.0540906	0.0709136	0.525288
eqtl-a-ENSG00000101079	ebi-a-GCST90044902	Polycystic ovary syndrome	NDRG3	0.0901589	0.123795	0.519135
eqtl-a-ENSG00000101082	ebi-a-GCST90044902	Polycystic ovary syndrome	SLA2	0.0441999	0.0608851	0.600244
eqtl-a-ENSG00000101150	ebi-a-GCST90044902	Polycystic ovary syndrome	TPD52L2	-0.0511958	0.0356295	0.287291
eqtl-a-ENSG00000101158	ebi-a-GCST90044902	Polycystic ovary syndrome	NELFCD	-0.262024	0.163955	0.355947
eqtl-a-ENSG00000101160	ebi-a-GCST90044902	Polycystic ovary syndrome	CTSZ	0.0329692	0.0346317	0.515653
eqtl-a-ENSG00000101162	ebi-a-GCST90044902	Polycystic ovary syndrome	TUBB1	0.011018	0.0219111	0.627143
eqtl-a-ENSG00000101188	ebi-a-GCST90044902	Polycystic ovary syndrome	NTSR1	0.0225041	0.0288036	0.51643
eqtl-a-ENSG00000101190	ebi-a-GCST90044902	Polycystic ovary syndrome	TCFL5	0.191108	0.142275	0.311325
eqtl-a-ENSG00000101197	ebi-a-GCST90044902	Polycystic ovary syndrome	BIRC7	NA	NA	NA
eqtl-a-ENSG00000101210	ebi-a-GCST90044902	Polycystic ovary syndrome	EEF1A2	NA	NA	NA
eqtl-a-ENSG00000101220	ebi-a-GCST90044902	Polycystic ovary syndrome	ADISSP	0.0298861	0.0384162	0.579095
eqtl-a-ENSG00000101224	ebi-a-GCST90044902	Polycystic ovary syndrome	CDC25B	NA	NA	NA
eqtl-a-ENSG00000101230	ebi-a-GCST90044902	Polycystic ovary syndrome	ISM1	-0.0223522	0.0520188	0.741634
eqtl-a-ENSG00000101236	ebi-a-GCST90044902	Polycystic ovary syndrome	RNF24	0.0135789	0.0308519	0.702838
eqtl-a-ENSG00000101247	ebi-a-GCST90044902	Polycystic ovary syndrome	NDUFAF5	-0.0038353	0.021592	0.870331
eqtl-a-ENSG00000101255	ebi-a-GCST90044902	Polycystic ovary syndrome	TRIB3	0.0562199	0.0480393	0.362463
eqtl-a-ENSG00000101265	ebi-a-GCST90044902	Polycystic ovary syndrome	RASSF2	0.0290564	0.0421084	0.561485
eqtl-a-ENSG00000101290	ebi-a-GCST90044902	Polycystic ovary syndrome	CDS2	-0.056887	0.0236563	0.061262
eqtl-a-ENSG00000101294	ebi-a-GCST90044902	Polycystic ovary syndrome	HM13	0.0022756	0.0375579	0.954593
eqtl-a-ENSG00000101298	ebi-a-GCST90044902	Polycystic ovary syndrome	SNPH	NA	NA	NA
eqtl-a-ENSG00000101307	ebi-a-GCST90044902	Polycystic ovary syndrome	SIRPB1	0.0390193	0.0422194	0.407687
eqtl-a-ENSG00000101310	ebi-a-GCST90044902	Polycystic ovary syndrome	SEC23B	0.106671	0.0843523	0.425956
eqtl-a-ENSG00000101335	ebi-a-GCST90044902	Polycystic ovary syndrome	MYL9	-0.0007149	0.0145768	0.961762
eqtl-a-ENSG00000101336	ebi-a-GCST90044902	Polycystic ovary syndrome	HCK	-0.0503017	0.0458151	0.470305
eqtl-a-ENSG00000101337	ebi-a-GCST90044902	Polycystic ovary syndrome	TM9SF4	0.0163848	0.0439046	0.77261
eqtl-a-ENSG00000101361	ebi-a-GCST90044902	Polycystic ovary syndrome	NOP56	NA	NA	NA
eqtl-a-ENSG00000101363	ebi-a-GCST90044902	Polycystic ovary syndrome	MANBAL	-0.039923	0.0552706	0.545139
eqtl-a-ENSG00000101384	ebi-a-GCST90044902	Polycystic ovary syndrome	JAG1	-0.0210917	0.0717335	0.817946
eqtl-a-ENSG00000101421	ebi-a-GCST90044902	Polycystic ovary syndrome	CHMP4B	0.059303	0.0503821	0.36028
eqtl-a-ENSG00000101425	ebi-a-GCST90044902	Polycystic ovary syndrome	BPI	-0.0011475	0.0175942	0.9496
eqtl-a-ENSG00000101439	ebi-a-GCST90044902	Polycystic ovary syndrome	CST3	-0.0065516	0.0194547	0.747762
eqtl-a-ENSG00000101442	ebi-a-GCST90044902	Polycystic ovary syndrome	ACTR5	0.110479	0.114036	0.510086
eqtl-a-ENSG00000101457	ebi-a-GCST90044902	Polycystic ovary syndrome	DNTTIP1	0.014294	0.031791	0.671803
eqtl-a-ENSG00000101460	ebi-a-GCST90044902	Polycystic ovary syndrome	MAP1LC3A	-0.0028414	0.021561	0.900293
eqtl-a-ENSG00000101470	ebi-a-GCST90044902	Polycystic ovary syndrome	TNNC2	0.0439434	0.0339568	0.252178
eqtl-a-ENSG00000101474	ebi-a-GCST90044902	Polycystic ovary syndrome	APMAP	0.0233014	0.0276315	0.446542
eqtl-a-ENSG00000101493	ebi-a-GCST90044902	Polycystic ovary syndrome	ZNF516	-0.0135956	0.0338775	0.75704
eqtl-a-ENSG00000101558	ebi-a-GCST90044902	Polycystic ovary syndrome	VAPA	-0.0287192	0.0302711	0.516743
eqtl-a-ENSG00000101574	ebi-a-GCST90044902	Polycystic ovary syndrome	METTL4	NA	NA	NA
eqtl-a-ENSG00000101577	ebi-a-GCST90044902	Polycystic ovary syndrome	LPIN2	-0.0122305	0.022103	0.600025
eqtl-a-ENSG00000101596	ebi-a-GCST90044902	Polycystic ovary syndrome	SMCHD1	-0.0337088	0.0832818	0.755157
eqtl-a-ENSG00000101605	ebi-a-GCST90044902	Polycystic ovary syndrome	MYOM1	-0.0166161	0.0197342	0.447188
eqtl-a-ENSG00000101639	ebi-a-GCST90044902	Polycystic ovary syndrome	CEP192	0.0533181	0.0592953	0.434817
eqtl-a-ENSG00000101751	ebi-a-GCST90044902	Polycystic ovary syndrome	POLI	0.0287542	0.0871103	0.797028
eqtl-a-ENSG00000101773	ebi-a-GCST90044902	Polycystic ovary syndrome	RBBP8	-0.0632592	0.117061	0.643055
eqtl-a-ENSG00000101782	ebi-a-GCST90044902	Polycystic ovary syndrome	RIOK3	-0.0214884	0.0301682	0.503031
eqtl-a-ENSG00000102145	ebi-a-GCST90044902	Polycystic ovary syndrome	GATA1	-0.005958	0.0846716	0.955277
eqtl-a-ENSG00000102445	ebi-a-GCST90044902	Polycystic ovary syndrome	RUBCNL	-0.0447946	0.0220469	0.111985
eqtl-a-ENSG00000102524	ebi-a-GCST90044902	Polycystic ovary syndrome	TNFSF13B	-0.0341565	0.0162038	0.0888547
eqtl-a-ENSG00000102531	ebi-a-GCST90044902	Polycystic ovary syndrome	FNDC3A	-0.0276829	0.261221	0.932785
eqtl-a-ENSG00000102554	ebi-a-GCST90044902	Polycystic ovary syndrome	KLF5	-0.0723593	0.0531558	0.403349
eqtl-a-ENSG00000102575	ebi-a-GCST90044902	Polycystic ovary syndrome	ACP5	-0.0165214	0.019689	0.463001
eqtl-a-ENSG00000102595	ebi-a-GCST90044902	Polycystic ovary syndrome	UGGT2	0.0133239	0.0332874	0.727665
eqtl-a-ENSG00000102606	ebi-a-GCST90044902	Polycystic ovary syndrome	ARHGEF7	NA	NA	NA
eqtl-a-ENSG00000102710	ebi-a-GCST90044902	Polycystic ovary syndrome	SUPT20H	-0.004621	0.0272396	0.89302
eqtl-a-ENSG00000102753	ebi-a-GCST90044902	Polycystic ovary syndrome	KPNA3	0.263418	0.158273	0.237956
eqtl-a-ENSG00000102755	ebi-a-GCST90044902	Polycystic ovary syndrome	FLT1	-0.0005939	0.0214848	0.979272
eqtl-a-ENSG00000102760	ebi-a-GCST90044902	Polycystic ovary syndrome	RGCC	0.00470246	0.0271568	0.878465
eqtl-a-ENSG00000102781	ebi-a-GCST90044902	Polycystic ovary syndrome	KATNAL1	NA	NA	NA
eqtl-a-ENSG00000102796	ebi-a-GCST90044902	Polycystic ovary syndrome	DHRS12	-0.0578097	0.0216619	0.075773
eqtl-a-ENSG00000102804	ebi-a-GCST90044902	Polycystic ovary syndrome	TSC22D1	-0.0272252	0.0264574	0.350652
eqtl-a-ENSG00000102805	ebi-a-GCST90044902	Polycystic ovary syndrome	CLN5	0.0560963	0.0370988	0.371981
eqtl-a-ENSG00000102837	ebi-a-GCST90044902	Polycystic ovary syndrome	OLFM4	0.0227462	0.0138623	0.12908
eqtl-a-ENSG00000102854	ebi-a-GCST90044902	Polycystic ovary syndrome	MSLN	0.0161135	0.029563	0.682301
eqtl-a-ENSG00000102858	ebi-a-GCST90044902	Polycystic ovary syndrome	MGRN1	0.0118041	0.035527	0.771286
eqtl-a-ENSG00000102882	ebi-a-GCST90044902	Polycystic ovary syndrome	MAPK3	-0.0025214	0.0219599	0.915843
eqtl-a-ENSG00000102893	ebi-a-GCST90044902	Polycystic ovary syndrome	PHKB	0.0213475	0.0372098	0.624083
eqtl-a-ENSG00000102921	ebi-a-GCST90044902	Polycystic ovary syndrome	N4BP1	0.0133139	0.03602	0.736211
eqtl-a-ENSG00000102931	ebi-a-GCST90044902	Polycystic ovary syndrome	ARL2BP	0.0609081	0.0519597	0.449632
eqtl-a-ENSG00000102934	ebi-a-GCST90044902	Polycystic ovary syndrome	PLLP	NA	NA	NA
eqtl-a-ENSG00000102978	ebi-a-GCST90044902	Polycystic ovary syndrome	POLR2C	NA	NA	NA
eqtl-a-ENSG00000103005	ebi-a-GCST90044902	Polycystic ovary syndrome	USB1	-0.0605002	0.0368367	0.242216
eqtl-a-ENSG00000103018	ebi-a-GCST90044902	Polycystic ovary syndrome	CYB5B	0.147915	0.116126	0.423721
eqtl-a-ENSG00000103047	ebi-a-GCST90044902	Polycystic ovary syndrome	TANGO6	0.0548999	0.0393189	0.395666
eqtl-a-ENSG00000103064	ebi-a-GCST90044902	Polycystic ovary syndrome	SLC7A6	0.222947	0.35599	0.643802
eqtl-a-ENSG00000103091	ebi-a-GCST90044902	Polycystic ovary syndrome	WDR59	-0.181224	0.212384	0.550294
eqtl-a-ENSG00000103111	ebi-a-GCST90044902	Polycystic ovary syndrome	MON1B	0.00521553	0.0337817	0.887105
eqtl-a-ENSG00000103121	ebi-a-GCST90044902	Polycystic ovary syndrome	CMC2	-0.123183	0.106468	0.453747
eqtl-a-ENSG00000103148	ebi-a-GCST90044902	Polycystic ovary syndrome	NPRL3	0.00993246	0.0207203	0.656714
eqtl-a-ENSG00000103154	ebi-a-GCST90044902	Polycystic ovary syndrome	NECAB2	0.0268657	0.0290134	0.524456
eqtl-a-ENSG00000103168	ebi-a-GCST90044902	Polycystic ovary syndrome	TAF1C	-0.0832967	0.151028	0.610629
eqtl-a-ENSG00000103174	ebi-a-GCST90044902	Polycystic ovary syndrome	NAGPA	NA	NA	NA
eqtl-a-ENSG00000103184	ebi-a-GCST90044902	Polycystic ovary syndrome	SEC14L5	0.00530714	0.0164262	0.754911
eqtl-a-ENSG00000103187	ebi-a-GCST90044902	Polycystic ovary syndrome	COTL1	0.0256554	0.0408778	0.64319
eqtl-a-ENSG00000103194	ebi-a-GCST90044902	Polycystic ovary syndrome	USP10	-0.027271	0.0239073	0.37218
eqtl-a-ENSG00000103196	ebi-a-GCST90044902	Polycystic ovary syndrome	CRISPLD2	0.024568	0.0338791	0.5085
eqtl-a-ENSG00000103202	ebi-a-GCST90044902	Polycystic ovary syndrome	NME4	0.0375276	0.0273335	0.263393
eqtl-a-ENSG00000103222	ebi-a-GCST90044902	Polycystic ovary syndrome	ABCC1	-0.11658	0.179949	0.634032
eqtl-a-ENSG00000103226	ebi-a-GCST90044902	Polycystic ovary syndrome	NOMO3	-0.0386007	0.319873	0.923545
eqtl-a-ENSG00000103245	ebi-a-GCST90044902	Polycystic ovary syndrome	CIAO3	NA	NA	NA
eqtl-a-ENSG00000103248	ebi-a-GCST90044902	Polycystic ovary syndrome	MTHFSD	NA	NA	NA
eqtl-a-ENSG00000103249	ebi-a-GCST90044902	Polycystic ovary syndrome	CLCN7	0.0147508	0.037728	0.762729
eqtl-a-ENSG00000103257	ebi-a-GCST90044902	Polycystic ovary syndrome	SLC7A5	-0.0178637	0.0364317	0.657521
eqtl-a-ENSG00000103264	ebi-a-GCST90044902	Polycystic ovary syndrome	FBXO31	NA	NA	NA
eqtl-a-ENSG00000103275	ebi-a-GCST90044902	Polycystic ovary syndrome	UBE2I	-0.0354478	0.166455	0.866423
eqtl-a-ENSG00000103313	ebi-a-GCST90044902	Polycystic ovary syndrome	MEFV	NA	NA	NA
eqtl-a-ENSG00000103326	ebi-a-GCST90044902	Polycystic ovary syndrome	CAPN15	0.00622772	0.0231695	0.832834
eqtl-a-ENSG00000103335	ebi-a-GCST90044902	Polycystic ovary syndrome	PIEZO1	0.207976	0.152289	0.402369
eqtl-a-ENSG00000103342	ebi-a-GCST90044902	Polycystic ovary syndrome	GSPT1	0.014237	0.0261417	0.605656
eqtl-a-ENSG00000103351	ebi-a-GCST90044902	Polycystic ovary syndrome	CLUAP1	0.00831449	0.0830817	0.936501
eqtl-a-ENSG00000103355	ebi-a-GCST90044902	Polycystic ovary syndrome	PRSS33	-0.114853	0.064763	0.174264
eqtl-a-ENSG00000103381	ebi-a-GCST90044902	Polycystic ovary syndrome	CPPED1	-0.0158557	0.0186451	0.443013
eqtl-a-ENSG00000103479	ebi-a-GCST90044902	Polycystic ovary syndrome	RBL2	0.0269369	0.0314627	0.45485
eqtl-a-ENSG00000103489	ebi-a-GCST90044902	Polycystic ovary syndrome	XYLT1	-0.0227181	0.0540673	0.715192
eqtl-a-ENSG00000103496	ebi-a-GCST90044902	Polycystic ovary syndrome	STX4	0.0116758	0.0330896	0.784049
eqtl-a-ENSG00000103507	ebi-a-GCST90044902	Polycystic ovary syndrome	BCKDK	-0.0129894	0.0324506	0.757608
eqtl-a-ENSG00000103522	ebi-a-GCST90044902	Polycystic ovary syndrome	IL21R	0.0353658	0.100333	0.784258
eqtl-a-ENSG00000103549	ebi-a-GCST90044902	Polycystic ovary syndrome	RNF40	-0.0556695	0.0766988	0.600301
eqtl-a-ENSG00000103569	ebi-a-GCST90044902	Polycystic ovary syndrome	AQP9	NA	NA	NA
eqtl-a-ENSG00000103591	ebi-a-GCST90044902	Polycystic ovary syndrome	AAGAB	0.134383	0.102616	0.415174
eqtl-a-ENSG00000103642	ebi-a-GCST90044902	Polycystic ovary syndrome	LACTB	-0.0326795	0.0300615	0.473451
eqtl-a-ENSG00000103653	ebi-a-GCST90044902	Polycystic ovary syndrome	CSK	0.0627926	0.0710751	0.539338
eqtl-a-ENSG00000103671	ebi-a-GCST90044902	Polycystic ovary syndrome	TRIP4	NA	NA	NA
eqtl-a-ENSG00000103723	ebi-a-GCST90044902	Polycystic ovary syndrome	AP3B2	0.00038713	0.103084	0.997345
eqtl-a-ENSG00000103740	ebi-a-GCST90044902	Polycystic ovary syndrome	ACSBG1	0.00705496	0.0342248	0.849881
eqtl-a-ENSG00000103769	ebi-a-GCST90044902	Polycystic ovary syndrome	RAB11A	-0.0353796	0.0409822	0.546625
eqtl-a-ENSG00000103811	ebi-a-GCST90044902	Polycystic ovary syndrome	CTSH	0.0747985	0.0508433	0.38006
eqtl-a-ENSG00000103852	ebi-a-GCST90044902	Polycystic ovary syndrome	TTC23	-0.552835	2.66631	0.869847
eqtl-a-ENSG00000103876	ebi-a-GCST90044902	Polycystic ovary syndrome	FAH	-6.37e-05	0.049249	0.999049
eqtl-a-ENSG00000103932	ebi-a-GCST90044902	Polycystic ovary syndrome	RPAP1	-0.0237558	0.106365	0.860112
eqtl-a-ENSG00000103942	ebi-a-GCST90044902	Polycystic ovary syndrome	HOMER2	-0.0002943	0.0201739	0.988925
eqtl-a-ENSG00000103966	ebi-a-GCST90044902	Polycystic ovary syndrome	EHD4	0.016542	0.0630467	0.817585
eqtl-a-ENSG00000103995	ebi-a-GCST90044902	Polycystic ovary syndrome	CEP152	NA	NA	NA
eqtl-a-ENSG00000104043	ebi-a-GCST90044902	Polycystic ovary syndrome	ATP8B4	-0.0097235	0.0280016	0.761542
eqtl-a-ENSG00000104081	ebi-a-GCST90044902	Polycystic ovary syndrome	BMF	0.0179381	0.0255346	0.555121
eqtl-a-ENSG00000104093	ebi-a-GCST90044902	Polycystic ovary syndrome	DMXL2	0.0222827	0.019616	0.319422
eqtl-a-ENSG00000104219	ebi-a-GCST90044902	Polycystic ovary syndrome	ZDHHC2	0.0177446	0.0338525	0.636419
eqtl-a-ENSG00000104231	ebi-a-GCST90044902	Polycystic ovary syndrome	ZFAND1	NA	NA	NA
eqtl-a-ENSG00000104267	ebi-a-GCST90044902	Polycystic ovary syndrome	CA2	0.00309391	0.0164341	0.856013
eqtl-a-ENSG00000104312	ebi-a-GCST90044902	Polycystic ovary syndrome	RIPK2	-0.0177486	0.0730443	0.848253
eqtl-a-ENSG00000104320	ebi-a-GCST90044902	Polycystic ovary syndrome	NBN	-0.0508778	0.0283589	0.132768
eqtl-a-ENSG00000104324	ebi-a-GCST90044902	Polycystic ovary syndrome	CPQ	-0.0228146	0.0383361	0.658247
eqtl-a-ENSG00000104327	ebi-a-GCST90044902	Polycystic ovary syndrome	CALB1	NA	NA	NA
eqtl-a-ENSG00000104341	ebi-a-GCST90044902	Polycystic ovary syndrome	LAPTM4B	-0.0107939	0.0440878	0.847144
eqtl-a-ENSG00000104419	ebi-a-GCST90044902	Polycystic ovary syndrome	NDRG1	-0.0193104	0.022316	0.450518
eqtl-a-ENSG00000104427	ebi-a-GCST90044902	Polycystic ovary syndrome	ZC2HC1A	0.238153	0.0971111	0.0496301
eqtl-a-ENSG00000104450	ebi-a-GCST90044902	Polycystic ovary syndrome	SPAG1	NA	NA	NA
eqtl-a-ENSG00000104472	ebi-a-GCST90044902	Polycystic ovary syndrome	CHRAC1	NA	NA	NA
eqtl-a-ENSG00000104490	ebi-a-GCST90044902	Polycystic ovary syndrome	NCALD	-0.015284	0.0255601	0.575917
eqtl-a-ENSG00000104497	ebi-a-GCST90044902	Polycystic ovary syndrome	SNX16	-0.0073118	0.0426253	0.87472
eqtl-a-ENSG00000104517	ebi-a-GCST90044902	Polycystic ovary syndrome	UBR5	NA	NA	NA
eqtl-a-ENSG00000104518	ebi-a-GCST90044902	Polycystic ovary syndrome	GSDMD	NA	NA	NA
eqtl-a-ENSG00000104522	ebi-a-GCST90044902	Polycystic ovary syndrome	GFUS	0.0168407	0.0224826	0.478235
eqtl-a-ENSG00000104549	ebi-a-GCST90044902	Polycystic ovary syndrome	SQLE	-0.0245879	0.0324102	0.586827
eqtl-a-ENSG00000104687	ebi-a-GCST90044902	Polycystic ovary syndrome	GSR	0.0164289	0.0342717	0.656705
eqtl-a-ENSG00000104689	ebi-a-GCST90044902	Polycystic ovary syndrome	TNFRSF10A	-0.125442	0.266694	0.720107
eqtl-a-ENSG00000104714	ebi-a-GCST90044902	Polycystic ovary syndrome	ERICH1	0.0265924	0.0248804	0.363517
eqtl-a-ENSG00000104728	ebi-a-GCST90044902	Polycystic ovary syndrome	ARHGEF10	-0.0672794	0.051996	0.324964
eqtl-a-ENSG00000104731	ebi-a-GCST90044902	Polycystic ovary syndrome	KLHDC4	0.0201619	0.0310539	0.562449
eqtl-a-ENSG00000104763	ebi-a-GCST90044902	Polycystic ovary syndrome	ASAH1	0.184792	0.108054	0.185758
eqtl-a-ENSG00000104765	ebi-a-GCST90044902	Polycystic ovary syndrome	BNIP3L	NA	NA	NA
eqtl-a-ENSG00000104774	ebi-a-GCST90044902	Polycystic ovary syndrome	MAN2B1	-0.0165336	0.0269932	0.602565
eqtl-a-ENSG00000104783	ebi-a-GCST90044902	Polycystic ovary syndrome	KCNN4	0.0516952	0.0411213	0.297669
eqtl-a-ENSG00000104805	ebi-a-GCST90044902	Polycystic ovary syndrome	NUCB1	0.0940626	0.15634	0.655185
eqtl-a-ENSG00000104808	ebi-a-GCST90044902	Polycystic ovary syndrome	DHDH	0.0443909	0.0418165	0.480994
eqtl-a-ENSG00000104814	ebi-a-GCST90044902	Polycystic ovary syndrome	MAP4K1	0.270013	0.489891	0.679309
eqtl-a-ENSG00000104835	ebi-a-GCST90044902	Polycystic ovary syndrome	SARS2	-0.0113805	0.0375028	0.790198
eqtl-a-ENSG00000104853	ebi-a-GCST90044902	Polycystic ovary syndrome	CLPTM1	0.00540648	0.0410782	0.916691
eqtl-a-ENSG00000104856	ebi-a-GCST90044902	Polycystic ovary syndrome	RELB	0.00855013	0.0390564	0.837431
eqtl-a-ENSG00000104870	ebi-a-GCST90044902	Polycystic ovary syndrome	FCGRT	-0.0097581	0.0525078	0.883024
eqtl-a-ENSG00000104880	ebi-a-GCST90044902	Polycystic ovary syndrome	ARHGEF18	-0.0689142	0.0462623	0.376373
eqtl-a-ENSG00000104883	ebi-a-GCST90044902	Polycystic ovary syndrome	PEX11G	0.00353951	0.196267	0.98852
eqtl-a-ENSG00000104892	ebi-a-GCST90044902	Polycystic ovary syndrome	KLC3	-0.003743	0.0324453	0.911396
eqtl-a-ENSG00000104894	ebi-a-GCST90044902	Polycystic ovary syndrome	CD37	0.0235036	0.117099	0.859481
eqtl-a-ENSG00000104903	ebi-a-GCST90044902	Polycystic ovary syndrome	LYL1	-0.0316516	0.0755318	0.747377
eqtl-a-ENSG00000104915	ebi-a-GCST90044902	Polycystic ovary syndrome	STX10	0.0526439	0.102695	0.659217
eqtl-a-ENSG00000104918	ebi-a-GCST90044902	Polycystic ovary syndrome	RETN	-0.0351042	0.0268119	0.226792
eqtl-a-ENSG00000104921	ebi-a-GCST90044902	Polycystic ovary syndrome	FCER2	-0.0343968	0.0233577	0.191278
eqtl-a-ENSG00000104960	ebi-a-GCST90044902	Polycystic ovary syndrome	PTOV1	-0.0480215	0.0376662	0.423436
eqtl-a-ENSG00000104972	ebi-a-GCST90044902	Polycystic ovary syndrome	LILRB1	-0.0248945	0.0347755	0.525765
eqtl-a-ENSG00000104973	ebi-a-GCST90044902	Polycystic ovary syndrome	MED25	-0.0139947	0.0770774	0.885657
eqtl-a-ENSG00000104974	ebi-a-GCST90044902	Polycystic ovary syndrome	LILRA1	0.00656673	0.0312367	0.84696
eqtl-a-ENSG00000104979	ebi-a-GCST90044902	Polycystic ovary syndrome	C19orf53	NA	NA	NA
eqtl-a-ENSG00000105011	ebi-a-GCST90044902	Polycystic ovary syndrome	ASF1B	NA	NA	NA
eqtl-a-ENSG00000105048	ebi-a-GCST90044902	Polycystic ovary syndrome	TNNT1	0.065703	0.0298497	0.0925359
eqtl-a-ENSG00000105053	ebi-a-GCST90044902	Polycystic ovary syndrome	VRK3	0.06359	0.0314346	0.292275
eqtl-a-ENSG00000105063	ebi-a-GCST90044902	Polycystic ovary syndrome	PPP6R1	NA	NA	NA
eqtl-a-ENSG00000105136	ebi-a-GCST90044902	Polycystic ovary syndrome	ZNF419	0.0554824	0.0302209	0.20779
eqtl-a-ENSG00000105185	ebi-a-GCST90044902	Polycystic ovary syndrome	PDCD5	0.0223882	0.0423246	0.63347
eqtl-a-ENSG00000105186	ebi-a-GCST90044902	Polycystic ovary syndrome	ANKRD27	-0.0667224	0.0970345	0.56273
eqtl-a-ENSG00000105205	ebi-a-GCST90044902	Polycystic ovary syndrome	CLC	0.00664414	0.0434008	0.885741
eqtl-a-ENSG00000105223	ebi-a-GCST90044902	Polycystic ovary syndrome	PLD3	0.00293745	0.0409097	0.945542
eqtl-a-ENSG00000105227	ebi-a-GCST90044902	Polycystic ovary syndrome	PRX	0.0479195	0.111525	0.709294
eqtl-a-ENSG00000105251	ebi-a-GCST90044902	Polycystic ovary syndrome	SHD	0.00373829	0.071335	0.966669
eqtl-a-ENSG00000105270	ebi-a-GCST90044902	Polycystic ovary syndrome	CLIP3	-0.0124197	0.0316768	0.762122
eqtl-a-ENSG00000105281	ebi-a-GCST90044902	Polycystic ovary syndrome	SLC1A5	0.0178523	0.0320324	0.607022
eqtl-a-ENSG00000105287	ebi-a-GCST90044902	Polycystic ovary syndrome	PRKD2	-0.198277	0.147487	0.407151
eqtl-a-ENSG00000105339	ebi-a-GCST90044902	Polycystic ovary syndrome	DENND3	0.0128831	0.0260822	0.65525
eqtl-a-ENSG00000105352	ebi-a-GCST90044902	Polycystic ovary syndrome	CEACAM4	0.0105789	0.0238075	0.67977
eqtl-a-ENSG00000105355	ebi-a-GCST90044902	Polycystic ovary syndrome	PLIN3	-0.0534131	0.0397025	0.406931
eqtl-a-ENSG00000105369	ebi-a-GCST90044902	Polycystic ovary syndrome	CD79A	0.00876032	0.0608709	0.890279
eqtl-a-ENSG00000105373	ebi-a-GCST90044902	Polycystic ovary syndrome	NOP53	-0.0173807	0.024197	0.603447
eqtl-a-ENSG00000105374	ebi-a-GCST90044902	Polycystic ovary syndrome	NKG7	-0.00164	0.0302386	0.965507
eqtl-a-ENSG00000105379	ebi-a-GCST90044902	Polycystic ovary syndrome	ETFB	0.0335724	0.100342	0.794454
eqtl-a-ENSG00000105383	ebi-a-GCST90044902	Polycystic ovary syndrome	CD33	-0.0138765	0.0279418	0.653566
eqtl-a-ENSG00000105393	ebi-a-GCST90044902	Polycystic ovary syndrome	BABAM1	NA	NA	NA
eqtl-a-ENSG00000105397	ebi-a-GCST90044902	Polycystic ovary syndrome	TYK2	5.62e-05	0.0329987	0.998915
eqtl-a-ENSG00000105404	ebi-a-GCST90044902	Polycystic ovary syndrome	RABAC1	-0.0061013	0.100877	0.961543
eqtl-a-ENSG00000105472	ebi-a-GCST90044902	Polycystic ovary syndrome	CLEC11A	NA	NA	NA
eqtl-a-ENSG00000105483	ebi-a-GCST90044902	Polycystic ovary syndrome	CARD8	0.0202096	0.0443704	0.679713
eqtl-a-ENSG00000105497	ebi-a-GCST90044902	Polycystic ovary syndrome	ZNF175	-0.0183893	0.0446393	0.720328
eqtl-a-ENSG00000105499	ebi-a-GCST90044902	Polycystic ovary syndrome	PLA2G4C	-0.0037327	0.0268453	0.902152
eqtl-a-ENSG00000105501	ebi-a-GCST90044902	Polycystic ovary syndrome	SIGLEC5	0.0456547	0.0189698	0.0528108
eqtl-a-ENSG00000105507	ebi-a-GCST90044902	Polycystic ovary syndrome	CABP5	0.0244329	0.0172604	0.194637
eqtl-a-ENSG00000105518	ebi-a-GCST90044902	Polycystic ovary syndrome	TMEM205	0.00775144	0.0337519	0.839706
eqtl-a-ENSG00000105520	ebi-a-GCST90044902	Polycystic ovary syndrome	PLPPR2	NA	NA	NA
eqtl-a-ENSG00000105552	ebi-a-GCST90044902	Polycystic ovary syndrome	BCAT2	0.0653141	0.0429237	0.370139
eqtl-a-ENSG00000105576	ebi-a-GCST90044902	Polycystic ovary syndrome	TNPO2	-0.0337263	0.0350823	0.512544
eqtl-a-ENSG00000105607	ebi-a-GCST90044902	Polycystic ovary syndrome	GCDH	0.0487179	0.0296386	0.241953
eqtl-a-ENSG00000105610	ebi-a-GCST90044902	Polycystic ovary syndrome	KLF1	-0.030364	0.0314333	0.378419
eqtl-a-ENSG00000105612	ebi-a-GCST90044902	Polycystic ovary syndrome	DNASE2	-0.0224942	0.0182401	0.252496
eqtl-a-ENSG00000105618	ebi-a-GCST90044902	Polycystic ovary syndrome	PRPF31	-0.0069242	0.0384526	0.886579
eqtl-a-ENSG00000105643	ebi-a-GCST90044902	Polycystic ovary syndrome	ARRDC2	-0.035055	0.0403957	0.544987
eqtl-a-ENSG00000105656	ebi-a-GCST90044902	Polycystic ovary syndrome	ELL	0.0460476	0.0303774	0.268805
eqtl-a-ENSG00000105726	ebi-a-GCST90044902	Polycystic ovary syndrome	ATP13A1	-0.0042517	0.0251897	0.893551
eqtl-a-ENSG00000105750	ebi-a-GCST90044902	Polycystic ovary syndrome	ZNF85	-0.0332564	0.0212355	0.178108
eqtl-a-ENSG00000105784	ebi-a-GCST90044902	Polycystic ovary syndrome	RUNDC3B	0.0482247	0.22168	0.863633
eqtl-a-ENSG00000105808	ebi-a-GCST90044902	Polycystic ovary syndrome	RASA4	0.0175858	0.0544569	0.801146
eqtl-a-ENSG00000105829	ebi-a-GCST90044902	Polycystic ovary syndrome	BET1	NA	NA	NA
eqtl-a-ENSG00000105835	ebi-a-GCST90044902	Polycystic ovary syndrome	NAMPT	-0.139721	0.207228	0.622341
eqtl-a-ENSG00000105854	ebi-a-GCST90044902	Polycystic ovary syndrome	PON2	0.0141969	0.0491023	0.82082
eqtl-a-ENSG00000105887	ebi-a-GCST90044902	Polycystic ovary syndrome	MTPN	-0.0398196	0.0650861	0.602954
eqtl-a-ENSG00000105928	ebi-a-GCST90044902	Polycystic ovary syndrome	GSDME	0.0275888	0.0336768	0.472681
eqtl-a-ENSG00000105939	ebi-a-GCST90044902	Polycystic ovary syndrome	ZC3HAV1	-0.0543373	0.0390693	0.396852
eqtl-a-ENSG00000105948	ebi-a-GCST90044902	Polycystic ovary syndrome	TTC26	-0.0524314	0.0768626	0.618893
eqtl-a-ENSG00000105963	ebi-a-GCST90044902	Polycystic ovary syndrome	ADAP1	0.0355912	0.0377332	0.415148
eqtl-a-ENSG00000105971	ebi-a-GCST90044902	Polycystic ovary syndrome	CAV2	-0.0244161	0.0190315	0.246843
eqtl-a-ENSG00000105983	ebi-a-GCST90044902	Polycystic ovary syndrome	LMBR1	NA	NA	NA
eqtl-a-ENSG00000105991	ebi-a-GCST90044902	Polycystic ovary syndrome	HOXA1	0.0554514	0.0375172	0.378682
eqtl-a-ENSG00000105993	ebi-a-GCST90044902	Polycystic ovary syndrome	DNAJB6	-0.0226872	0.0491583	0.660689
eqtl-a-ENSG00000105996	ebi-a-GCST90044902	Polycystic ovary syndrome	HOXA2	-0.0311647	0.12098	0.839495
eqtl-a-ENSG00000106004	ebi-a-GCST90044902	Polycystic ovary syndrome	HOXA5	0.0407718	0.0540182	0.588392
eqtl-a-ENSG00000106009	ebi-a-GCST90044902	Polycystic ovary syndrome	BRAT1	-0.0564701	0.0511048	0.468275
eqtl-a-ENSG00000106012	ebi-a-GCST90044902	Polycystic ovary syndrome	IQCE	-0.0048658	0.0350071	0.912077
eqtl-a-ENSG00000106034	ebi-a-GCST90044902	Polycystic ovary syndrome	CPED1	0.0152418	0.0306689	0.640281
eqtl-a-ENSG00000106049	ebi-a-GCST90044902	Polycystic ovary syndrome	HIBADH	-0.032154	0.034755	0.45255
eqtl-a-ENSG00000106066	ebi-a-GCST90044902	Polycystic ovary syndrome	CPVL	-0.0146571	0.015917	0.392652
eqtl-a-ENSG00000106069	ebi-a-GCST90044902	Polycystic ovary syndrome	CHN2	0.0736481	0.0240332	0.0374958
eqtl-a-ENSG00000106070	ebi-a-GCST90044902	Polycystic ovary syndrome	GRB10	0.00455646	0.0447462	0.935396
eqtl-a-ENSG00000106105	ebi-a-GCST90044902	Polycystic ovary syndrome	GARS1	NA	NA	NA
eqtl-a-ENSG00000106123	ebi-a-GCST90044902	Polycystic ovary syndrome	EPHB6	NA	NA	NA
eqtl-a-ENSG00000106133	ebi-a-GCST90044902	Polycystic ovary syndrome	NSUN5P2	0.00464701	0.0562108	0.947489
eqtl-a-ENSG00000106144	ebi-a-GCST90044902	Polycystic ovary syndrome	CASP2	0.152877	0.108924	0.394108
eqtl-a-ENSG00000106153	ebi-a-GCST90044902	Polycystic ovary syndrome	CHCHD2	0.0295147	0.0713878	0.691655
eqtl-a-ENSG00000106245	ebi-a-GCST90044902	Polycystic ovary syndrome	BUD31	-0.104945	0.1789	0.66226
eqtl-a-ENSG00000106246	ebi-a-GCST90044902	Polycystic ovary syndrome	PTCD1	0.34336	0.206882	0.345221
eqtl-a-ENSG00000106261	ebi-a-GCST90044902	Polycystic ovary syndrome	ZKSCAN1	0.014618	0.0262633	0.676666
eqtl-a-ENSG00000106263	ebi-a-GCST90044902	Polycystic ovary syndrome	EIF3B	0.00431685	0.0205751	0.847257
eqtl-a-ENSG00000106268	ebi-a-GCST90044902	Polycystic ovary syndrome	NUDT1	-0.012335	0.0388073	0.804078
eqtl-a-ENSG00000106305	ebi-a-GCST90044902	Polycystic ovary syndrome	AIMP2	NA	NA	NA
eqtl-a-ENSG00000106341	ebi-a-GCST90044902	Polycystic ovary syndrome	PPP1R17	0.0391419	0.0228429	0.22875
eqtl-a-ENSG00000106366	ebi-a-GCST90044902	Polycystic ovary syndrome	SERPINE1	-0.0065148	0.101192	0.954524
eqtl-a-ENSG00000106392	ebi-a-GCST90044902	Polycystic ovary syndrome	C1GALT1	0.012827	0.0449656	0.794004
eqtl-a-ENSG00000106524	ebi-a-GCST90044902	Polycystic ovary syndrome	ANKMY2	0.0518609	0.0483412	0.477648
eqtl-a-ENSG00000106537	ebi-a-GCST90044902	Polycystic ovary syndrome	TSPAN13	0.0203543	0.0370322	0.60241
eqtl-a-ENSG00000106546	ebi-a-GCST90044902	Polycystic ovary syndrome	AHR	0.0212688	0.0203464	0.37268
eqtl-a-ENSG00000106565	ebi-a-GCST90044902	Polycystic ovary syndrome	TMEM176B	-0.0255234	0.0287878	0.425381
eqtl-a-ENSG00000106605	ebi-a-GCST90044902	Polycystic ovary syndrome	BLVRA	NA	NA	NA
eqtl-a-ENSG00000106610	ebi-a-GCST90044902	Polycystic ovary syndrome	STAG3L4	-0.0196474	0.0726149	0.804269
eqtl-a-ENSG00000106617	ebi-a-GCST90044902	Polycystic ovary syndrome	PRKAG2	-0.0429965	0.0370197	0.365335
eqtl-a-ENSG00000106624	ebi-a-GCST90044902	Polycystic ovary syndrome	AEBP1	0.00097225	0.0296541	0.979135
eqtl-a-ENSG00000106665	ebi-a-GCST90044902	Polycystic ovary syndrome	CLIP2	-0.0211334	0.0284932	0.499455
eqtl-a-ENSG00000106683	ebi-a-GCST90044902	Polycystic ovary syndrome	LIMK1	0.0184527	0.0306021	0.607787
eqtl-a-ENSG00000106714	ebi-a-GCST90044902	Polycystic ovary syndrome	CNTNAP3	-0.0469817	0.122175	0.766289
eqtl-a-ENSG00000106733	ebi-a-GCST90044902	Polycystic ovary syndrome	NMRK1	-0.0122603	0.0741423	0.87409
eqtl-a-ENSG00000106771	ebi-a-GCST90044902	Polycystic ovary syndrome	TMEM245	-0.0153218	0.0327268	0.664033
eqtl-a-ENSG00000106772	ebi-a-GCST90044902	Polycystic ovary syndrome	PRUNE2	0.00509349	0.0476292	0.921587
eqtl-a-ENSG00000106780	ebi-a-GCST90044902	Polycystic ovary syndrome	MEGF9	0.0469646	0.153781	0.788916
eqtl-a-ENSG00000106785	ebi-a-GCST90044902	Polycystic ovary syndrome	TRIM14	0.0821848	0.0460013	0.324856
eqtl-a-ENSG00000106789	ebi-a-GCST90044902	Polycystic ovary syndrome	CORO2A	0.0295024	0.0624177	0.683014
eqtl-a-ENSG00000106804	ebi-a-GCST90044902	Polycystic ovary syndrome	C5	0.104658	0.0615074	0.230948
eqtl-a-ENSG00000106829	ebi-a-GCST90044902	Polycystic ovary syndrome	TLE4	-0.005183	0.0400056	0.908771
eqtl-a-ENSG00000106853	ebi-a-GCST90044902	Polycystic ovary syndrome	PTGR1	-0.0187092	0.0371906	0.703275
eqtl-a-ENSG00000106868	ebi-a-GCST90044902	Polycystic ovary syndrome	SUSD1	-0.0188206	0.024249	0.481004
eqtl-a-ENSG00000106952	ebi-a-GCST90044902	Polycystic ovary syndrome	TNFSF8	-0.0175906	0.0259681	0.620961
eqtl-a-ENSG00000106976	ebi-a-GCST90044902	Polycystic ovary syndrome	DNM1	0.0236591	0.0346138	0.564842
eqtl-a-ENSG00000106992	ebi-a-GCST90044902	Polycystic ovary syndrome	AK1	0.0184146	0.0202873	0.459852
eqtl-a-ENSG00000107020	ebi-a-GCST90044902	Polycystic ovary syndrome	PLGRKT	0.00614356	0.0768539	0.943565
eqtl-a-ENSG00000107099	ebi-a-GCST90044902	Polycystic ovary syndrome	DOCK8	-0.140463	0.146439	0.513259
eqtl-a-ENSG00000107104	ebi-a-GCST90044902	Polycystic ovary syndrome	KANK1	-0.0026251	0.0633234	0.973623
eqtl-a-ENSG00000107242	ebi-a-GCST90044902	Polycystic ovary syndrome	PIP5K1B	NA	NA	NA
eqtl-a-ENSG00000107249	ebi-a-GCST90044902	Polycystic ovary syndrome	GLIS3	NA	NA	NA
eqtl-a-ENSG00000107263	ebi-a-GCST90044902	Polycystic ovary syndrome	RAPGEF1	0.0159266	0.0268572	0.6133
eqtl-a-ENSG00000107281	ebi-a-GCST90044902	Polycystic ovary syndrome	NPDC1	0.013377	0.0282631	0.718574
eqtl-a-ENSG00000107290	ebi-a-GCST90044902	Polycystic ovary syndrome	SETX	-0.0540511	0.032021	0.189997
eqtl-a-ENSG00000107317	ebi-a-GCST90044902	Polycystic ovary syndrome	PTGDS	-0.0183959	0.0248179	0.59392
eqtl-a-ENSG00000107372	ebi-a-GCST90044902	Polycystic ovary syndrome	ZFAND5	0.057056	0.0512583	0.346824
eqtl-a-ENSG00000107438	ebi-a-GCST90044902	Polycystic ovary syndrome	PDLIM1	-0.0288126	0.0401051	0.512222
eqtl-a-ENSG00000107521	ebi-a-GCST90044902	Polycystic ovary syndrome	HPS1	0.00622809	0.015232	0.692184
eqtl-a-ENSG00000107537	ebi-a-GCST90044902	Polycystic ovary syndrome	PHYH	-0.0308063	0.0332417	0.451898
eqtl-a-ENSG00000107551	ebi-a-GCST90044902	Polycystic ovary syndrome	RASSF4	0.0329748	0.0178446	0.114124
eqtl-a-ENSG00000107554	ebi-a-GCST90044902	Polycystic ovary syndrome	DNMBP	NA	NA	NA
eqtl-a-ENSG00000107611	ebi-a-GCST90044902	Polycystic ovary syndrome	CUBN	0.00248376	0.0351529	0.955094
eqtl-a-ENSG00000107669	ebi-a-GCST90044902	Polycystic ovary syndrome	ATE1	0.00783628	0.0642793	0.922771
eqtl-a-ENSG00000107679	ebi-a-GCST90044902	Polycystic ovary syndrome	PLEKHA1	-0.028536	0.0305426	0.44878
eqtl-a-ENSG00000107719	ebi-a-GCST90044902	Polycystic ovary syndrome	PALD1	0.0572784	0.0438698	0.416096
eqtl-a-ENSG00000107736	ebi-a-GCST90044902	Polycystic ovary syndrome	CDH23	0.0389509	0.0306913	0.260266
eqtl-a-ENSG00000107738	ebi-a-GCST90044902	Polycystic ovary syndrome	VSIR	0.0411332	0.0625021	0.629453
eqtl-a-ENSG00000107742	ebi-a-GCST90044902	Polycystic ovary syndrome	SPOCK2	NA	NA	NA
eqtl-a-ENSG00000107745	ebi-a-GCST90044902	Polycystic ovary syndrome	MICU1	0.0927011	0.0615895	0.271222
eqtl-a-ENSG00000107771	ebi-a-GCST90044902	Polycystic ovary syndrome	CCSER2	0.0638563	0.053041	0.263037
eqtl-a-ENSG00000107796	ebi-a-GCST90044902	Polycystic ovary syndrome	ACTA2	-0.0219568	0.0303776	0.497001
eqtl-a-ENSG00000107798	ebi-a-GCST90044902	Polycystic ovary syndrome	LIPA	-0.0217406	0.017324	0.244919
eqtl-a-ENSG00000107819	ebi-a-GCST90044902	Polycystic ovary syndrome	SFXN3	NA	NA	NA
eqtl-a-ENSG00000107833	ebi-a-GCST90044902	Polycystic ovary syndrome	NPM3	NA	NA	NA
eqtl-a-ENSG00000107863	ebi-a-GCST90044902	Polycystic ovary syndrome	ARHGAP21	-0.0346718	0.064377	0.644105
eqtl-a-ENSG00000107902	ebi-a-GCST90044902	Polycystic ovary syndrome	LHPP	0.010035	0.0427601	0.836295
eqtl-a-ENSG00000107957	ebi-a-GCST90044902	Polycystic ovary syndrome	SH3PXD2A	0.0336187	0.0193939	0.143548
eqtl-a-ENSG00000107959	ebi-a-GCST90044902	Polycystic ovary syndrome	PITRM1	-0.0882068	0.125396	0.554652
eqtl-a-ENSG00000107960	ebi-a-GCST90044902	Polycystic ovary syndrome	STN1	0.0157081	0.0751268	0.868781
eqtl-a-ENSG00000107968	ebi-a-GCST90044902	Polycystic ovary syndrome	MAP3K8	NA	NA	NA
eqtl-a-ENSG00000108039	ebi-a-GCST90044902	Polycystic ovary syndrome	XPNPEP1	0.0290973	0.0235492	0.271493
eqtl-a-ENSG00000108064	ebi-a-GCST90044902	Polycystic ovary syndrome	TFAM	0.0169114	0.0325909	0.625972
eqtl-a-ENSG00000108100	ebi-a-GCST90044902	Polycystic ovary syndrome	CCNY	0.082846	0.0887969	0.449321
eqtl-a-ENSG00000108107	ebi-a-GCST90044902	Polycystic ovary syndrome	RPL28	-0.0276854	0.0312904	0.538866
eqtl-a-ENSG00000108175	ebi-a-GCST90044902	Polycystic ovary syndrome	ZMIZ1	0.0215749	0.0383088	0.612657
eqtl-a-ENSG00000108179	ebi-a-GCST90044902	Polycystic ovary syndrome	PPIF	0.0154998	0.0456299	0.756485
eqtl-a-ENSG00000108239	ebi-a-GCST90044902	Polycystic ovary syndrome	TBC1D12	-0.11734	0.167358	0.610718
eqtl-a-ENSG00000108244	ebi-a-GCST90044902	Polycystic ovary syndrome	KRT23	0.0617345	0.024787	0.0884371
eqtl-a-ENSG00000108262	ebi-a-GCST90044902	Polycystic ovary syndrome	GIT1	-0.0435701	0.0326171	0.25255
eqtl-a-ENSG00000108306	ebi-a-GCST90044902	Polycystic ovary syndrome	FBXL20	-0.179393	0.373747	0.715108
eqtl-a-ENSG00000108309	ebi-a-GCST90044902	Polycystic ovary syndrome	RUNDC3A	0.0170351	0.0177343	0.359417
eqtl-a-ENSG00000108349	ebi-a-GCST90044902	Polycystic ovary syndrome	CASC3	0.0930189	0.114598	0.565931
eqtl-a-ENSG00000108352	ebi-a-GCST90044902	Polycystic ovary syndrome	RAPGEFL1	-0.095085	0.0815291	0.451232
eqtl-a-ENSG00000108370	ebi-a-GCST90044902	Polycystic ovary syndrome	RGS9	-0.101878	0.0417164	0.24742
eqtl-a-ENSG00000108384	ebi-a-GCST90044902	Polycystic ovary syndrome	RAD51C	0.0143911	0.0379493	0.713318
eqtl-a-ENSG00000108387	ebi-a-GCST90044902	Polycystic ovary syndrome	SEPTIN4	-0.0390171	0.0213763	0.11776
eqtl-a-ENSG00000108395	ebi-a-GCST90044902	Polycystic ovary syndrome	TRIM37	-0.100915	0.0778017	0.324072
eqtl-a-ENSG00000108405	ebi-a-GCST90044902	Polycystic ovary syndrome	P2RX1	0.00210648	0.0286356	0.944211
eqtl-a-ENSG00000108465	ebi-a-GCST90044902	Polycystic ovary syndrome	CDK5RAP3	-0.123873	0.107147	0.453987
eqtl-a-ENSG00000108509	ebi-a-GCST90044902	Polycystic ovary syndrome	CAMTA2	NA	NA	NA
eqtl-a-ENSG00000108515	ebi-a-GCST90044902	Polycystic ovary syndrome	ENO3	0.0092181	0.0778664	0.924984
eqtl-a-ENSG00000108523	ebi-a-GCST90044902	Polycystic ovary syndrome	RNF167	-0.0137783	0.0298988	0.676274
eqtl-a-ENSG00000108557	ebi-a-GCST90044902	Polycystic ovary syndrome	RAI1	0.0685168	0.0761776	0.533674
eqtl-a-ENSG00000108578	ebi-a-GCST90044902	Polycystic ovary syndrome	BLMH	NA	NA	NA
eqtl-a-ENSG00000108582	ebi-a-GCST90044902	Polycystic ovary syndrome	CPD	-0.022836	0.0272474	0.463493
eqtl-a-ENSG00000108592	ebi-a-GCST90044902	Polycystic ovary syndrome	FTSJ3	-0.13255	0.333128	0.758919
eqtl-a-ENSG00000108599	ebi-a-GCST90044902	Polycystic ovary syndrome	AKAP10	-0.0383605	0.116015	0.796704
eqtl-a-ENSG00000108679	ebi-a-GCST90044902	Polycystic ovary syndrome	LGALS3BP	0.0689879	0.0346097	0.140233
eqtl-a-ENSG00000108771	ebi-a-GCST90044902	Polycystic ovary syndrome	DHX58	0.0660506	0.0314178	0.282652
eqtl-a-ENSG00000108788	ebi-a-GCST90044902	Polycystic ovary syndrome	MLX	-0.117811	0.0631522	0.313259
eqtl-a-ENSG00000108797	ebi-a-GCST90044902	Polycystic ovary syndrome	CNTNAP1	0.0469859	0.254421	0.883741
eqtl-a-ENSG00000108798	ebi-a-GCST90044902	Polycystic ovary syndrome	ABI3	-0.0302816	0.140176	0.848999
eqtl-a-ENSG00000108839	ebi-a-GCST90044902	Polycystic ovary syndrome	ALOX12	0.00154023	0.0160522	0.926248
eqtl-a-ENSG00000108846	ebi-a-GCST90044902	Polycystic ovary syndrome	ABCC3	-0.002907	0.0184396	0.876834
eqtl-a-ENSG00000108852	ebi-a-GCST90044902	Polycystic ovary syndrome	MPP2	0.0550637	0.0453723	0.43876
eqtl-a-ENSG00000108861	ebi-a-GCST90044902	Polycystic ovary syndrome	DUSP3	0.0637115	0.0307018	0.285876
eqtl-a-ENSG00000108932	ebi-a-GCST90044902	Polycystic ovary syndrome	SLC16A6	0.00535408	0.0457482	0.917527
eqtl-a-ENSG00000108960	ebi-a-GCST90044902	Polycystic ovary syndrome	MMD	-0.003784	0.0220472	0.866844
eqtl-a-ENSG00000109046	ebi-a-GCST90044902	Polycystic ovary syndrome	WSB1	-0.185429	0.0890754	0.285093
eqtl-a-ENSG00000109047	ebi-a-GCST90044902	Polycystic ovary syndrome	RCVRN	0.0057589	0.0499804	0.926969
eqtl-a-ENSG00000109062	ebi-a-GCST90044902	Polycystic ovary syndrome	NHERF1	0.0601205	0.04345	0.300654
eqtl-a-ENSG00000109084	ebi-a-GCST90044902	Polycystic ovary syndrome	TMEM97	-0.0296888	0.10671	0.798917
eqtl-a-ENSG00000109099	ebi-a-GCST90044902	Polycystic ovary syndrome	PMP22	0.00834298	0.023743	0.743026
eqtl-a-ENSG00000109107	ebi-a-GCST90044902	Polycystic ovary syndrome	ALDOC	0.0173169	0.0198874	0.447968
eqtl-a-ENSG00000109113	ebi-a-GCST90044902	Polycystic ovary syndrome	RAB34	-0.0397844	0.0290073	0.303809
eqtl-a-ENSG00000109171	ebi-a-GCST90044902	Polycystic ovary syndrome	SLAIN2	NA	NA	NA
eqtl-a-ENSG00000109272	ebi-a-GCST90044902	Polycystic ovary syndrome	PF4V1	0.00331019	0.0190509	0.865214
eqtl-a-ENSG00000109320	ebi-a-GCST90044902	Polycystic ovary syndrome	NFKB1	-0.0523598	0.0914883	0.669078
eqtl-a-ENSG00000109323	ebi-a-GCST90044902	Polycystic ovary syndrome	MANBA	NA	NA	NA
eqtl-a-ENSG00000109381	ebi-a-GCST90044902	Polycystic ovary syndrome	ELF2	NA	NA	NA
eqtl-a-ENSG00000109436	ebi-a-GCST90044902	Polycystic ovary syndrome	TBC1D9	0.0331616	0.0327072	0.495608
eqtl-a-ENSG00000109452	ebi-a-GCST90044902	Polycystic ovary syndrome	INPP4B	0.0462934	0.0341328	0.307832
eqtl-a-ENSG00000109501	ebi-a-GCST90044902	Polycystic ovary syndrome	WFS1	0.0617036	0.0691875	0.53636
eqtl-a-ENSG00000109572	ebi-a-GCST90044902	Polycystic ovary syndrome	CLCN3	-0.026485	0.0463466	0.625351
eqtl-a-ENSG00000109667	ebi-a-GCST90044902	Polycystic ovary syndrome	SLC2A9	-0.013571	0.0325014	0.716832
eqtl-a-ENSG00000109689	ebi-a-GCST90044902	Polycystic ovary syndrome	STIM2	-0.0233392	0.0234531	0.50155
eqtl-a-ENSG00000109736	ebi-a-GCST90044902	Polycystic ovary syndrome	MFSD10	NA	NA	NA
eqtl-a-ENSG00000109743	ebi-a-GCST90044902	Polycystic ovary syndrome	BST1	-0.0247771	0.0371735	0.552753
eqtl-a-ENSG00000109756	ebi-a-GCST90044902	Polycystic ovary syndrome	RAPGEF2	-0.0121566	0.0299008	0.711593
eqtl-a-ENSG00000109762	ebi-a-GCST90044902	Polycystic ovary syndrome	SNX25	0.228119	0.18431	0.341419
eqtl-a-ENSG00000109790	ebi-a-GCST90044902	Polycystic ovary syndrome	KLHL5	-0.0285675	0.0299112	0.3834
eqtl-a-ENSG00000109814	ebi-a-GCST90044902	Polycystic ovary syndrome	UGDH	-0.0290748	0.0274813	0.40097
eqtl-a-ENSG00000109819	ebi-a-GCST90044902	Polycystic ovary syndrome	PPARGC1A	-0.0243398	0.0286105	0.457433
eqtl-a-ENSG00000109854	ebi-a-GCST90044902	Polycystic ovary syndrome	HTATIP2	-0.0505091	0.0404594	0.338213
eqtl-a-ENSG00000109861	ebi-a-GCST90044902	Polycystic ovary syndrome	CTSC	0.0185648	0.0220403	0.44703
eqtl-a-ENSG00000109943	ebi-a-GCST90044902	Polycystic ovary syndrome	CRTAM	NA	NA	NA
eqtl-a-ENSG00000109956	ebi-a-GCST90044902	Polycystic ovary syndrome	B3GAT1	0.0167104	0.0238512	0.556082
eqtl-a-ENSG00000110002	ebi-a-GCST90044902	Polycystic ovary syndrome	VWA5A	-0.0195493	0.0942458	0.869793
eqtl-a-ENSG00000110063	ebi-a-GCST90044902	Polycystic ovary syndrome	DCPS	NA	NA	NA
eqtl-a-ENSG00000110074	ebi-a-GCST90044902	Polycystic ovary syndrome	FOXRED1	0.0188347	0.041881	0.676206
eqtl-a-ENSG00000110077	ebi-a-GCST90044902	Polycystic ovary syndrome	MS4A6A	0.017958	0.0441454	0.694827
eqtl-a-ENSG00000110079	ebi-a-GCST90044902	Polycystic ovary syndrome	MS4A4A	0.0152962	0.0216792	0.519378
eqtl-a-ENSG00000110080	ebi-a-GCST90044902	Polycystic ovary syndrome	ST3GAL4	-0.0283824	0.0444135	0.568239
eqtl-a-ENSG00000110203	ebi-a-GCST90044902	Polycystic ovary syndrome	FOLR3	-0.0064469	0.0460442	0.893229
eqtl-a-ENSG00000110218	ebi-a-GCST90044902	Polycystic ovary syndrome	PANX1	-0.0166703	0.032374	0.697276
eqtl-a-ENSG00000110237	ebi-a-GCST90044902	Polycystic ovary syndrome	ARHGEF17	-0.0515664	0.0661525	0.517278
eqtl-a-ENSG00000110315	ebi-a-GCST90044902	Polycystic ovary syndrome	RNF141	-0.0436238	0.0363132	0.315819
eqtl-a-ENSG00000110324	ebi-a-GCST90044902	Polycystic ovary syndrome	IL10RA	-0.0090399	0.0584825	0.902367
eqtl-a-ENSG00000110330	ebi-a-GCST90044902	Polycystic ovary syndrome	BIRC2	-0.0617041	0.0600281	0.491235
eqtl-a-ENSG00000110446	ebi-a-GCST90044902	Polycystic ovary syndrome	SLC15A3	NA	NA	NA
eqtl-a-ENSG00000110448	ebi-a-GCST90044902	Polycystic ovary syndrome	CD5	0.00167958	0.0443788	0.973248
eqtl-a-ENSG00000110455	ebi-a-GCST90044902	Polycystic ovary syndrome	ACCS	-0.0091975	0.0459212	0.859774
eqtl-a-ENSG00000110628	ebi-a-GCST90044902	Polycystic ovary syndrome	SLC22A18	-0.0056272	0.0317973	0.888492
eqtl-a-ENSG00000110665	ebi-a-GCST90044902	Polycystic ovary syndrome	C11orf21	0.00283437	0.0665499	0.968704
eqtl-a-ENSG00000110697	ebi-a-GCST90044902	Polycystic ovary syndrome	PITPNM1	-0.0248478	0.0218957	0.319841
eqtl-a-ENSG00000110717	ebi-a-GCST90044902	Polycystic ovary syndrome	NDUFS8	0.15245	0.135149	0.376438
eqtl-a-ENSG00000110719	ebi-a-GCST90044902	Polycystic ovary syndrome	TCIRG1	0.0105392	0.0722364	0.893253
eqtl-a-ENSG00000110756	ebi-a-GCST90044902	Polycystic ovary syndrome	HPS5	-0.0426351	0.0462697	0.454092
eqtl-a-ENSG00000110768	ebi-a-GCST90044902	Polycystic ovary syndrome	GTF2H1	-0.007852	0.0328697	0.850721
eqtl-a-ENSG00000110777	ebi-a-GCST90044902	Polycystic ovary syndrome	POU2AF1	-0.174349	0.0863964	0.113755
eqtl-a-ENSG00000110799	ebi-a-GCST90044902	Polycystic ovary syndrome	VWF	-0.0538338	0.0182348	0.0183621
eqtl-a-ENSG00000110851	ebi-a-GCST90044902	Polycystic ovary syndrome	PRDM4	-0.0048594	0.0396796	0.922422
eqtl-a-ENSG00000110852	ebi-a-GCST90044902	Polycystic ovary syndrome	CLEC2B	NA	NA	NA
eqtl-a-ENSG00000110871	ebi-a-GCST90044902	Polycystic ovary syndrome	COQ5	-0.0085091	0.036806	0.832039
eqtl-a-ENSG00000110876	ebi-a-GCST90044902	Polycystic ovary syndrome	SELPLG	-0.012395	0.0628189	0.87598
eqtl-a-ENSG00000110880	ebi-a-GCST90044902	Polycystic ovary syndrome	CORO1C	0.0204389	0.0274507	0.534134
eqtl-a-ENSG00000110906	ebi-a-GCST90044902	Polycystic ovary syndrome	KCTD10	-0.0292865	0.0293745	0.500956
eqtl-a-ENSG00000110931	ebi-a-GCST90044902	Polycystic ovary syndrome	CAMKK2	-0.0225545	0.018207	0.270408
eqtl-a-ENSG00000110934	ebi-a-GCST90044902	Polycystic ovary syndrome	BIN2	NA	NA	NA
eqtl-a-ENSG00000111052	ebi-a-GCST90044902	Polycystic ovary syndrome	LIN7A	0.0199033	0.0272594	0.598502
eqtl-a-ENSG00000111144	ebi-a-GCST90044902	Polycystic ovary syndrome	LTA4H	-0.0136743	0.0149126	0.385969
eqtl-a-ENSG00000111181	ebi-a-GCST90044902	Polycystic ovary syndrome	SLC6A12	0.0643497	0.0710038	0.460444
eqtl-a-ENSG00000111215	ebi-a-GCST90044902	Polycystic ovary syndrome	PRR4	0.135679	0.0659243	0.287937
eqtl-a-ENSG00000111224	ebi-a-GCST90044902	Polycystic ovary syndrome	PARP11	-0.156968	0.303038	0.695741
eqtl-a-ENSG00000111231	ebi-a-GCST90044902	Polycystic ovary syndrome	GPN3	0.0902624	0.0682842	0.256742
eqtl-a-ENSG00000111237	ebi-a-GCST90044902	Polycystic ovary syndrome	VPS29	NA	NA	NA
eqtl-a-ENSG00000111252	ebi-a-GCST90044902	Polycystic ovary syndrome	SH2B3	0.0396904	0.0591076	0.623543
eqtl-a-ENSG00000111261	ebi-a-GCST90044902	Polycystic ovary syndrome	MANSC1	0.0333566	0.043352	0.582489
eqtl-a-ENSG00000111266	ebi-a-GCST90044902	Polycystic ovary syndrome	DUSP16	-0.0933752	0.0279313	0.0790182
eqtl-a-ENSG00000111275	ebi-a-GCST90044902	Polycystic ovary syndrome	ALDH2	0.00066884	0.0205123	0.974572
eqtl-a-ENSG00000111276	ebi-a-GCST90044902	Polycystic ovary syndrome	CDKN1B	-0.25191	0.113886	0.270303
eqtl-a-ENSG00000111319	ebi-a-GCST90044902	Polycystic ovary syndrome	SCNN1A	0.0586131	0.0558709	0.484754
eqtl-a-ENSG00000111321	ebi-a-GCST90044902	Polycystic ovary syndrome	LTBR	-0.0463447	0.0220355	0.0801239
eqtl-a-ENSG00000111328	ebi-a-GCST90044902	Polycystic ovary syndrome	CDK2AP1	-0.0231637	0.0332609	0.558217
eqtl-a-ENSG00000111331	ebi-a-GCST90044902	Polycystic ovary syndrome	OAS3	-0.0018624	0.0184563	0.922911
eqtl-a-ENSG00000111335	ebi-a-GCST90044902	Polycystic ovary syndrome	OAS2	0.00482565	0.0381037	0.907233
eqtl-a-ENSG00000111348	ebi-a-GCST90044902	Polycystic ovary syndrome	ARHGDIB	NA	NA	NA
eqtl-a-ENSG00000111361	ebi-a-GCST90044902	Polycystic ovary syndrome	EIF2B1	NA	NA	NA
eqtl-a-ENSG00000111364	ebi-a-GCST90044902	Polycystic ovary syndrome	DDX55	-0.0461619	0.0563016	0.562795
eqtl-a-ENSG00000111371	ebi-a-GCST90044902	Polycystic ovary syndrome	SLC38A1	-0.0481623	0.0347332	0.299889
eqtl-a-ENSG00000111412	ebi-a-GCST90044902	Polycystic ovary syndrome	SPRING1	0.21025	0.171456	0.435519
eqtl-a-ENSG00000111424	ebi-a-GCST90044902	Polycystic ovary syndrome	VDR	0.041121	0.289243	0.910096
eqtl-a-ENSG00000111445	ebi-a-GCST90044902	Polycystic ovary syndrome	RFC5	0.0180256	0.0513377	0.785032
eqtl-a-ENSG00000111450	ebi-a-GCST90044902	Polycystic ovary syndrome	STX2	0.0310461	0.0520571	0.657653
eqtl-a-ENSG00000111452	ebi-a-GCST90044902	Polycystic ovary syndrome	ADGRD1	0.0513285	0.0277793	0.315806
eqtl-a-ENSG00000111490	ebi-a-GCST90044902	Polycystic ovary syndrome	TBC1D30	-0.0006102	0.0253394	0.984672
eqtl-a-ENSG00000111554	ebi-a-GCST90044902	Polycystic ovary syndrome	MDM1	0.0362423	0.0321243	0.376377
eqtl-a-ENSG00000111581	ebi-a-GCST90044902	Polycystic ovary syndrome	NUP107	-0.0314639	0.03149	0.374256
eqtl-a-ENSG00000111640	ebi-a-GCST90044902	Polycystic ovary syndrome	GAPDH	NA	NA	NA
eqtl-a-ENSG00000111644	ebi-a-GCST90044902	Polycystic ovary syndrome	ACRBP	0.00566973	0.0321648	0.86588
eqtl-a-ENSG00000111652	ebi-a-GCST90044902	Polycystic ovary syndrome	COPS7A	0.0279636	0.0831794	0.793535
eqtl-a-ENSG00000111666	ebi-a-GCST90044902	Polycystic ovary syndrome	CHPT1	-0.0282194	0.0327612	0.43761
eqtl-a-ENSG00000111670	ebi-a-GCST90044902	Polycystic ovary syndrome	GNPTAB	0.00677514	0.0797303	0.946032
eqtl-a-ENSG00000111671	ebi-a-GCST90044902	Polycystic ovary syndrome	SPSB2	0.119175	0.0553294	0.164078
eqtl-a-ENSG00000111674	ebi-a-GCST90044902	Polycystic ovary syndrome	ENO2	0.339123	0.537044	0.641435
eqtl-a-ENSG00000111676	ebi-a-GCST90044902	Polycystic ovary syndrome	ATN1	-0.0710063	0.0492794	0.386236
eqtl-a-ENSG00000111678	ebi-a-GCST90044902	Polycystic ovary syndrome	C12orf57	-0.0161046	0.0219054	0.515484
eqtl-a-ENSG00000111684	ebi-a-GCST90044902	Polycystic ovary syndrome	LPCAT3	-0.0738794	0.0333914	0.157417
eqtl-a-ENSG00000111696	ebi-a-GCST90044902	Polycystic ovary syndrome	NT5DC3	0.0182482	0.0305853	0.592777
eqtl-a-ENSG00000111711	ebi-a-GCST90044902	Polycystic ovary syndrome	GOLT1B	-0.0275878	0.204898	0.914797
eqtl-a-ENSG00000111725	ebi-a-GCST90044902	Polycystic ovary syndrome	PRKAB1	0.141385	0.0620621	0.0849624
eqtl-a-ENSG00000111728	ebi-a-GCST90044902	Polycystic ovary syndrome	ST8SIA1	0.0543542	0.052273	0.407627
eqtl-a-ENSG00000111729	ebi-a-GCST90044902	Polycystic ovary syndrome	CLEC4A	0.0352252	0.0218166	0.15043
eqtl-a-ENSG00000111788	ebi-a-GCST90044902	Polycystic ovary syndrome	DDX12B	0.0147931	0.0315899	0.685658
eqtl-a-ENSG00000111796	ebi-a-GCST90044902	Polycystic ovary syndrome	KLRB1	-0.0417483	0.0227825	0.116588
eqtl-a-ENSG00000111801	ebi-a-GCST90044902	Polycystic ovary syndrome	BTN3A3	-0.0022142	0.0281921	0.940444
eqtl-a-ENSG00000111802	ebi-a-GCST90044902	Polycystic ovary syndrome	TDP2	0.00518685	0.0424974	0.914016
eqtl-a-ENSG00000111817	ebi-a-GCST90044902	Polycystic ovary syndrome	DSE	-0.0356729	0.019238	0.106097
eqtl-a-ENSG00000111837	ebi-a-GCST90044902	Polycystic ovary syndrome	MAK	-0.0069323	0.016399	0.682415
eqtl-a-ENSG00000111843	ebi-a-GCST90044902	Polycystic ovary syndrome	TMEM14C	NA	NA	NA
eqtl-a-ENSG00000111846	ebi-a-GCST90044902	Polycystic ovary syndrome	GCNT2	-0.013907	0.0488846	0.802789
eqtl-a-ENSG00000111875	ebi-a-GCST90044902	Polycystic ovary syndrome	ASF1A	-0.491538	0.660732	0.592815
eqtl-a-ENSG00000111880	ebi-a-GCST90044902	Polycystic ovary syndrome	RNGTT	-0.0310113	0.0351119	0.427008
eqtl-a-ENSG00000111885	ebi-a-GCST90044902	Polycystic ovary syndrome	MAN1A1	-0.044861	0.0492692	0.529792
eqtl-a-ENSG00000111897	ebi-a-GCST90044902	Polycystic ovary syndrome	SERINC1	NA	NA	NA
eqtl-a-ENSG00000111906	ebi-a-GCST90044902	Polycystic ovary syndrome	HDDC2	-0.0212719	0.0324389	0.579335
eqtl-a-ENSG00000111913	ebi-a-GCST90044902	Polycystic ovary syndrome	RIPOR2	-0.0189326	0.0254131	0.51033
eqtl-a-ENSG00000111961	ebi-a-GCST90044902	Polycystic ovary syndrome	SASH1	0.0200953	0.0279375	0.51174
eqtl-a-ENSG00000111962	ebi-a-GCST90044902	Polycystic ovary syndrome	UST	-0.0028073	0.0322911	0.944793
eqtl-a-ENSG00000112033	ebi-a-GCST90044902	Polycystic ovary syndrome	PPARD	-0.0143131	0.0518958	0.828677
eqtl-a-ENSG00000112053	ebi-a-GCST90044902	Polycystic ovary syndrome	SLC26A8	-0.0002185	0.0203172	0.991766
eqtl-a-ENSG00000112062	ebi-a-GCST90044902	Polycystic ovary syndrome	MAPK14	NA	NA	NA
eqtl-a-ENSG00000112110	ebi-a-GCST90044902	Polycystic ovary syndrome	MRPL18	NA	NA	NA
eqtl-a-ENSG00000112130	ebi-a-GCST90044902	Polycystic ovary syndrome	RNF8	NA	NA	NA
eqtl-a-ENSG00000112137	ebi-a-GCST90044902	Polycystic ovary syndrome	PHACTR1	-0.0219245	0.0273241	0.481009
eqtl-a-ENSG00000112139	ebi-a-GCST90044902	Polycystic ovary syndrome	MDGA1	0.00648467	0.0284467	0.834332
eqtl-a-ENSG00000112146	ebi-a-GCST90044902	Polycystic ovary syndrome	FBXO9	-0.0365053	0.0337802	0.321355
eqtl-a-ENSG00000112149	ebi-a-GCST90044902	Polycystic ovary syndrome	CD83	-0.0309756	0.0378568	0.563432
eqtl-a-ENSG00000112167	ebi-a-GCST90044902	Polycystic ovary syndrome	SAYSD1	0.0757944	0.146524	0.640679
eqtl-a-ENSG00000112182	ebi-a-GCST90044902	Polycystic ovary syndrome	BACH2	-0.0016622	0.0311215	0.962261
eqtl-a-ENSG00000112195	ebi-a-GCST90044902	Polycystic ovary syndrome	TREML2	0.0418269	0.0414118	0.369619
eqtl-a-ENSG00000112210	ebi-a-GCST90044902	Polycystic ovary syndrome	RAB23	NA	NA	NA
eqtl-a-ENSG00000112242	ebi-a-GCST90044902	Polycystic ovary syndrome	E2F3	-0.0459969	0.22789	0.873209
eqtl-a-ENSG00000112245	ebi-a-GCST90044902	Polycystic ovary syndrome	PTP4A1	NA	NA	NA
eqtl-a-ENSG00000112249	ebi-a-GCST90044902	Polycystic ovary syndrome	ASCC3	0.0297554	0.0456091	0.631996
eqtl-a-ENSG00000112294	ebi-a-GCST90044902	Polycystic ovary syndrome	ALDH5A1	0.0341309	0.0566463	0.608041
eqtl-a-ENSG00000112299	ebi-a-GCST90044902	Polycystic ovary syndrome	VNN1	0.0366153	0.0291638	0.264774
eqtl-a-ENSG00000112303	ebi-a-GCST90044902	Polycystic ovary syndrome	VNN2	-0.0234084	0.0259798	0.402293
eqtl-a-ENSG00000112304	ebi-a-GCST90044902	Polycystic ovary syndrome	ACOT13	-0.0308457	0.0369384	0.464963
eqtl-a-ENSG00000112305	ebi-a-GCST90044902	Polycystic ovary syndrome	SMAP1	-0.0070246	0.0335968	0.853744
eqtl-a-ENSG00000112306	ebi-a-GCST90044902	Polycystic ovary syndrome	RPS12	NA	NA	NA
eqtl-a-ENSG00000112308	ebi-a-GCST90044902	Polycystic ovary syndrome	C6orf62	-0.0279917	0.0353955	0.574023
eqtl-a-ENSG00000112343	ebi-a-GCST90044902	Polycystic ovary syndrome	TRIM38	-0.0302898	0.118146	0.814236
eqtl-a-ENSG00000112394	ebi-a-GCST90044902	Polycystic ovary syndrome	SLC16A10	-0.213974	0.14516	0.278398
eqtl-a-ENSG00000112419	ebi-a-GCST90044902	Polycystic ovary syndrome	PHACTR2	-0.0805317	0.0486331	0.239581
eqtl-a-ENSG00000112486	ebi-a-GCST90044902	Polycystic ovary syndrome	CCR6	-0.0006551	0.0188552	0.973412
eqtl-a-ENSG00000112531	ebi-a-GCST90044902	Polycystic ovary syndrome	QKI	0.00943559	0.0198679	0.667279
eqtl-a-ENSG00000112578	ebi-a-GCST90044902	Polycystic ovary syndrome	BYSL	-0.0282526	0.0449057	0.642486
eqtl-a-ENSG00000112584	ebi-a-GCST90044902	Polycystic ovary syndrome	FAM120B	-0.0964098	0.106292	0.415693
eqtl-a-ENSG00000112640	ebi-a-GCST90044902	Polycystic ovary syndrome	PPP2R5D	-0.0100317	0.0327984	0.811036
eqtl-a-ENSG00000112655	ebi-a-GCST90044902	Polycystic ovary syndrome	PTK7	-0.0120462	0.0279664	0.741073
eqtl-a-ENSG00000112667	ebi-a-GCST90044902	Polycystic ovary syndrome	DNPH1	-0.0201543	0.0488061	0.750689
eqtl-a-ENSG00000112679	ebi-a-GCST90044902	Polycystic ovary syndrome	DUSP22	-0.0293483	0.0480397	0.603436
eqtl-a-ENSG00000112685	ebi-a-GCST90044902	Polycystic ovary syndrome	EXOC2	-0.122851	0.176077	0.557559
eqtl-a-ENSG00000112699	ebi-a-GCST90044902	Polycystic ovary syndrome	GMDS	-0.0117817	0.0253615	0.687919
eqtl-a-ENSG00000112701	ebi-a-GCST90044902	Polycystic ovary syndrome	SENP6	0.0820425	0.308036	0.834289
eqtl-a-ENSG00000112715	ebi-a-GCST90044902	Polycystic ovary syndrome	VEGFA	0.00991262	0.0292655	0.79209
eqtl-a-ENSG00000112787	ebi-a-GCST90044902	Polycystic ovary syndrome	FBRSL1	NA	NA	NA
eqtl-a-ENSG00000112799	ebi-a-GCST90044902	Polycystic ovary syndrome	LY86	0.0271428	0.0217623	0.267545
eqtl-a-ENSG00000112874	ebi-a-GCST90044902	Polycystic ovary syndrome	NUDT12	NA	NA	NA
eqtl-a-ENSG00000112941	ebi-a-GCST90044902	Polycystic ovary syndrome	TENT4A	0.030518	0.03589	0.457626
eqtl-a-ENSG00000112977	ebi-a-GCST90044902	Polycystic ovary syndrome	DAP	-0.0096149	0.0192853	0.652349
eqtl-a-ENSG00000112992	ebi-a-GCST90044902	Polycystic ovary syndrome	NNT	-0.0921162	0.0608192	0.227111
eqtl-a-ENSG00000113088	ebi-a-GCST90044902	Polycystic ovary syndrome	GZMK	-0.0030652	0.0266691	0.912246
eqtl-a-ENSG00000113108	ebi-a-GCST90044902	Polycystic ovary syndrome	APBB3	-0.0069856	0.0273071	0.822001
eqtl-a-ENSG00000113140	ebi-a-GCST90044902	Polycystic ovary syndrome	SPARC	-0.0206799	0.0181377	0.278437
eqtl-a-ENSG00000113141	ebi-a-GCST90044902	Polycystic ovary syndrome	IK	NA	NA	NA
eqtl-a-ENSG00000113161	ebi-a-GCST90044902	Polycystic ovary syndrome	HMGCR	-0.0129666	0.0698044	0.869769
eqtl-a-ENSG00000113231	ebi-a-GCST90044902	Polycystic ovary syndrome	PDE8B	0.0686924	0.0281335	0.247466
eqtl-a-ENSG00000113240	ebi-a-GCST90044902	Polycystic ovary syndrome	CLK4	-0.0699668	0.0631715	0.467536
eqtl-a-ENSG00000113272	ebi-a-GCST90044902	Polycystic ovary syndrome	THG1L	-0.0187978	0.0292182	0.636049
eqtl-a-ENSG00000113273	ebi-a-GCST90044902	Polycystic ovary syndrome	ARSB	0.0239832	0.0372353	0.635717
eqtl-a-ENSG00000113300	ebi-a-GCST90044902	Polycystic ovary syndrome	CNOT6	-0.0377195	0.0533221	0.608054
eqtl-a-ENSG00000113303	ebi-a-GCST90044902	Polycystic ovary syndrome	BTNL8	-0.06611	0.122144	0.642565
eqtl-a-ENSG00000113318	ebi-a-GCST90044902	Polycystic ovary syndrome	MSH3	-0.0247114	0.0512766	0.677443
eqtl-a-ENSG00000113368	ebi-a-GCST90044902	Polycystic ovary syndrome	LMNB1	-0.0352713	0.0282636	0.338347
eqtl-a-ENSG00000113384	ebi-a-GCST90044902	Polycystic ovary syndrome	GOLPH3	NA	NA	NA
eqtl-a-ENSG00000113407	ebi-a-GCST90044902	Polycystic ovary syndrome	TARS1	NA	NA	NA
eqtl-a-ENSG00000113448	ebi-a-GCST90044902	Polycystic ovary syndrome	PDE4D	0.0275464	0.0800937	0.789117
eqtl-a-ENSG00000113504	ebi-a-GCST90044902	Polycystic ovary syndrome	SLC12A7	0.0269482	0.0335246	0.50585
eqtl-a-ENSG00000113520	ebi-a-GCST90044902	Polycystic ovary syndrome	IL4	-0.0546422	0.0751127	0.599614
eqtl-a-ENSG00000113532	ebi-a-GCST90044902	Polycystic ovary syndrome	ST8SIA4	0.00881159	0.0205446	0.690086
eqtl-a-ENSG00000113552	ebi-a-GCST90044902	Polycystic ovary syndrome	GNPDA1	NA	NA	NA
eqtl-a-ENSG00000113593	ebi-a-GCST90044902	Polycystic ovary syndrome	PPWD1	0.22158	0.187836	0.447647
eqtl-a-ENSG00000113643	ebi-a-GCST90044902	Polycystic ovary syndrome	RARS1	0.0277688	0.376845	0.953174
eqtl-a-ENSG00000113645	ebi-a-GCST90044902	Polycystic ovary syndrome	WWC1	0.0114964	0.0341274	0.768282
eqtl-a-ENSG00000113658	ebi-a-GCST90044902	Polycystic ovary syndrome	SMAD5	-0.0543984	0.102155	0.647613
eqtl-a-ENSG00000113721	ebi-a-GCST90044902	Polycystic ovary syndrome	PDGFRB	-0.108432	0.079047	0.303753
eqtl-a-ENSG00000113734	ebi-a-GCST90044902	Polycystic ovary syndrome	BNIP1	0.0315606	0.103083	0.810857
eqtl-a-ENSG00000113742	ebi-a-GCST90044902	Polycystic ovary syndrome	CPEB4	-0.0916635	0.0697326	0.414021
eqtl-a-ENSG00000113916	ebi-a-GCST90044902	Polycystic ovary syndrome	BCL6	-0.0951432	0.103453	0.526623
eqtl-a-ENSG00000113924	ebi-a-GCST90044902	Polycystic ovary syndrome	HGD	0.0238602	0.0363757	0.532823
eqtl-a-ENSG00000113971	ebi-a-GCST90044902	Polycystic ovary syndrome	NPHP3	0.0105346	0.047206	0.827163
eqtl-a-ENSG00000114013	ebi-a-GCST90044902	Polycystic ovary syndrome	CD86	0.00952278	0.0204523	0.665716
eqtl-a-ENSG00000114054	ebi-a-GCST90044902	Polycystic ovary syndrome	PCCB	0.00426858	0.207301	0.985441
eqtl-a-ENSG00000114125	ebi-a-GCST90044902	Polycystic ovary syndrome	RNF7	0.0752892	0.0791882	0.516065
eqtl-a-ENSG00000114166	ebi-a-GCST90044902	Polycystic ovary syndrome	KAT2B	-0.0061106	0.024752	0.820938
eqtl-a-ENSG00000114268	ebi-a-GCST90044902	Polycystic ovary syndrome	PFKFB4	0.123738	0.109275	0.460536
eqtl-a-ENSG00000114346	ebi-a-GCST90044902	Polycystic ovary syndrome	ECT2	-0.131187	0.104609	0.428543
eqtl-a-ENSG00000114354	ebi-a-GCST90044902	Polycystic ovary syndrome	TFG	NA	NA	NA
eqtl-a-ENSG00000114405	ebi-a-GCST90044902	Polycystic ovary syndrome	C3orf14	0.00318286	0.0467812	0.956753
eqtl-a-ENSG00000114423	ebi-a-GCST90044902	Polycystic ovary syndrome	CBLB	0.0587666	0.0250075	0.256129
eqtl-a-ENSG00000114473	ebi-a-GCST90044902	Polycystic ovary syndrome	IQCG	-0.02382	0.0396268	0.65544
eqtl-a-ENSG00000114541	ebi-a-GCST90044902	Polycystic ovary syndrome	FRMD4B	-0.0322844	0.0317723	0.416495
eqtl-a-ENSG00000114544	ebi-a-GCST90044902	Polycystic ovary syndrome	SLC41A3	0.0372617	0.0285875	0.283439
eqtl-a-ENSG00000114626	ebi-a-GCST90044902	Polycystic ovary syndrome	ABTB1	-0.0319435	0.0422361	0.491564
eqtl-a-ENSG00000114631	ebi-a-GCST90044902	Polycystic ovary syndrome	PODXL2	-0.0537586	0.0425093	0.425944
eqtl-a-ENSG00000114650	ebi-a-GCST90044902	Polycystic ovary syndrome	SCAP	-0.0099519	0.0326626	0.775798
eqtl-a-ENSG00000114738	ebi-a-GCST90044902	Polycystic ovary syndrome	MAPKAPK3	-0.0815969	0.212134	0.766232
eqtl-a-ENSG00000114742	ebi-a-GCST90044902	Polycystic ovary syndrome	WDR48	-0.0547211	0.0931993	0.588651
eqtl-a-ENSG00000114744	ebi-a-GCST90044902	Polycystic ovary syndrome	COMMD2	0.0248186	0.0434935	0.669886
eqtl-a-ENSG00000114745	ebi-a-GCST90044902	Polycystic ovary syndrome	GORASP1	0.00396654	0.0465689	0.945906
eqtl-a-ENSG00000114770	ebi-a-GCST90044902	Polycystic ovary syndrome	ABCC5	0.0223421	0.0320574	0.511926
eqtl-a-ENSG00000114779	ebi-a-GCST90044902	Polycystic ovary syndrome	ABHD14B	-0.0206428	0.136428	0.904399
eqtl-a-ENSG00000114784	ebi-a-GCST90044902	Polycystic ovary syndrome	EIF1B	NA	NA	NA
eqtl-a-ENSG00000114805	ebi-a-GCST90044902	Polycystic ovary syndrome	PLCH1	-0.0230788	0.136728	0.893546
eqtl-a-ENSG00000114812	ebi-a-GCST90044902	Polycystic ovary syndrome	VIPR1	0.0144429	0.0436779	0.75749
eqtl-a-ENSG00000114841	ebi-a-GCST90044902	Polycystic ovary syndrome	DNAH1	-0.0159652	0.0386147	0.750416
eqtl-a-ENSG00000114853	ebi-a-GCST90044902	Polycystic ovary syndrome	ZBTB47	0.00549146	0.0350075	0.889756
eqtl-a-ENSG00000114948	ebi-a-GCST90044902	Polycystic ovary syndrome	ADAM23	-0.0373821	0.0512793	0.541817
eqtl-a-ENSG00000114956	ebi-a-GCST90044902	Polycystic ovary syndrome	DGUOK	NA	NA	NA
eqtl-a-ENSG00000115073	ebi-a-GCST90044902	Polycystic ovary syndrome	ACTR1B	NA	NA	NA
eqtl-a-ENSG00000115107	ebi-a-GCST90044902	Polycystic ovary syndrome	STEAP3	0.0028093	0.0515598	0.961501
eqtl-a-ENSG00000115129	ebi-a-GCST90044902	Polycystic ovary syndrome	TP53I3	-0.0059558	0.0293589	0.858008
eqtl-a-ENSG00000115137	ebi-a-GCST90044902	Polycystic ovary syndrome	DNAJC27	0.501085	0.324467	0.365824
eqtl-a-ENSG00000115138	ebi-a-GCST90044902	Polycystic ovary syndrome	POMC	NA	NA	NA
eqtl-a-ENSG00000115145	ebi-a-GCST90044902	Polycystic ovary syndrome	STAM2	0.0360584	0.0441501	0.564008
eqtl-a-ENSG00000115159	ebi-a-GCST90044902	Polycystic ovary syndrome	GPD2	0.0503295	0.0629248	0.57051
eqtl-a-ENSG00000115165	ebi-a-GCST90044902	Polycystic ovary syndrome	CYTIP	-0.0372797	0.0653592	0.608341
eqtl-a-ENSG00000115170	ebi-a-GCST90044902	Polycystic ovary syndrome	ACVR1	0.0105313	0.0205783	0.635773
eqtl-a-ENSG00000115232	ebi-a-GCST90044902	Polycystic ovary syndrome	ITGA4	0.00274417	0.0210072	0.908022
eqtl-a-ENSG00000115295	ebi-a-GCST90044902	Polycystic ovary syndrome	CLIP4	0.0334969	0.0373336	0.534451
eqtl-a-ENSG00000115306	ebi-a-GCST90044902	Polycystic ovary syndrome	SPTBN1	-0.0007042	0.0302793	0.985198
eqtl-a-ENSG00000115310	ebi-a-GCST90044902	Polycystic ovary syndrome	RTN4	0.00042907	0.0336113	0.991874
eqtl-a-ENSG00000115318	ebi-a-GCST90044902	Polycystic ovary syndrome	LOXL3	0.0708513	0.0432009	0.242678
eqtl-a-ENSG00000115350	ebi-a-GCST90044902	Polycystic ovary syndrome	POLE4	NA	NA	NA
eqtl-a-ENSG00000115414	ebi-a-GCST90044902	Polycystic ovary syndrome	FN1	-0.0315935	0.0672953	0.720568
eqtl-a-ENSG00000115415	ebi-a-GCST90044902	Polycystic ovary syndrome	STAT1	0.0030871	0.0449901	0.947524
eqtl-a-ENSG00000115423	ebi-a-GCST90044902	Polycystic ovary syndrome	DNAH6	NA	NA	NA
eqtl-a-ENSG00000115425	ebi-a-GCST90044902	Polycystic ovary syndrome	PECR	NA	NA	NA
eqtl-a-ENSG00000115457	ebi-a-GCST90044902	Polycystic ovary syndrome	IGFBP2	-0.0203027	0.0190939	0.336276
eqtl-a-ENSG00000115484	ebi-a-GCST90044902	Polycystic ovary syndrome	CCT4	-0.0316875	0.0289405	0.471175
eqtl-a-ENSG00000115486	ebi-a-GCST90044902	Polycystic ovary syndrome	GGCX	-0.0523992	0.0309	0.3392
eqtl-a-ENSG00000115507	ebi-a-GCST90044902	Polycystic ovary syndrome	OTX1	-0.0554843	0.0476125	0.36407
eqtl-a-ENSG00000115523	ebi-a-GCST90044902	Polycystic ovary syndrome	GNLY	-0.013929	0.01421	0.355684
eqtl-a-ENSG00000115525	ebi-a-GCST90044902	Polycystic ovary syndrome	ST3GAL5	-0.0074583	0.0338182	0.861811
eqtl-a-ENSG00000115590	ebi-a-GCST90044902	Polycystic ovary syndrome	IL1R2	-0.0147304	0.0241954	0.585654
eqtl-a-ENSG00000115594	ebi-a-GCST90044902	Polycystic ovary syndrome	IL1R1	-0.0206455	0.0435477	0.718164
eqtl-a-ENSG00000115604	ebi-a-GCST90044902	Polycystic ovary syndrome	IL18R1	-0.030871	0.035575	0.544994
eqtl-a-ENSG00000115607	ebi-a-GCST90044902	Polycystic ovary syndrome	IL18RAP	-0.0227139	0.0150501	0.169681
eqtl-a-ENSG00000115641	ebi-a-GCST90044902	Polycystic ovary syndrome	FHL2	-0.0122604	0.0197842	0.579336
eqtl-a-ENSG00000115649	ebi-a-GCST90044902	Polycystic ovary syndrome	CNPPD1	0.0274755	0.0402658	0.618802
eqtl-a-ENSG00000115687	ebi-a-GCST90044902	Polycystic ovary syndrome	PASK	-0.0135775	0.0285526	0.666893
eqtl-a-ENSG00000115738	ebi-a-GCST90044902	Polycystic ovary syndrome	ID2	NA	NA	NA
eqtl-a-ENSG00000115756	ebi-a-GCST90044902	Polycystic ovary syndrome	HPCAL1	-0.0165225	0.0544043	0.812295
eqtl-a-ENSG00000115758	ebi-a-GCST90044902	Polycystic ovary syndrome	ODC1	0.00693523	0.0177699	0.703169
eqtl-a-ENSG00000115762	ebi-a-GCST90044902	Polycystic ovary syndrome	PLEKHB2	NA	NA	NA
eqtl-a-ENSG00000115816	ebi-a-GCST90044902	Polycystic ovary syndrome	CEBPZ	0.0832555	0.192014	0.739543
eqtl-a-ENSG00000115825	ebi-a-GCST90044902	Polycystic ovary syndrome	PRKD3	-0.0454562	0.105829	0.741725
eqtl-a-ENSG00000115828	ebi-a-GCST90044902	Polycystic ovary syndrome	QPCT	-0.0015272	0.0278389	0.958376
eqtl-a-ENSG00000115866	ebi-a-GCST90044902	Polycystic ovary syndrome	DARS1	-0.0583064	0.072975	0.570838
eqtl-a-ENSG00000115896	ebi-a-GCST90044902	Polycystic ovary syndrome	PLCL1	0.228021	0.379876	0.65584
eqtl-a-ENSG00000115902	ebi-a-GCST90044902	Polycystic ovary syndrome	SLC1A4	0.0858338	0.112227	0.524299
eqtl-a-ENSG00000115919	ebi-a-GCST90044902	Polycystic ovary syndrome	KYNU	0.0319545	0.0250611	0.258321
eqtl-a-ENSG00000115956	ebi-a-GCST90044902	Polycystic ovary syndrome	PLEK	-0.004522	0.0512545	0.943978
eqtl-a-ENSG00000115993	ebi-a-GCST90044902	Polycystic ovary syndrome	TRAK2	-0.084142	0.0788082	0.345818
eqtl-a-ENSG00000115998	ebi-a-GCST90044902	Polycystic ovary syndrome	C2orf42	-0.0087399	0.13464	0.958733
eqtl-a-ENSG00000116014	ebi-a-GCST90044902	Polycystic ovary syndrome	KISS1R	-0.0346562	0.0275738	0.335703
eqtl-a-ENSG00000116016	ebi-a-GCST90044902	Polycystic ovary syndrome	EPAS1	-0.120512	0.150035	0.506133
eqtl-a-ENSG00000116017	ebi-a-GCST90044902	Polycystic ovary syndrome	ARID3A	-0.0180336	0.0295522	0.651192
eqtl-a-ENSG00000116044	ebi-a-GCST90044902	Polycystic ovary syndrome	NFE2L2	0.022039	0.186848	0.925255
eqtl-a-ENSG00000116062	ebi-a-GCST90044902	Polycystic ovary syndrome	MSH6	NA	NA	NA
eqtl-a-ENSG00000116106	ebi-a-GCST90044902	Polycystic ovary syndrome	EPHA4	-0.0604577	0.0276771	0.116866
eqtl-a-ENSG00000116133	ebi-a-GCST90044902	Polycystic ovary syndrome	DHCR24	0.0380503	0.0295635	0.32692
eqtl-a-ENSG00000116157	ebi-a-GCST90044902	Polycystic ovary syndrome	GPX7	0.0431676	0.155614	0.827732
eqtl-a-ENSG00000116171	ebi-a-GCST90044902	Polycystic ovary syndrome	SCP2	-0.0407706	0.0396863	0.491421
eqtl-a-ENSG00000116209	ebi-a-GCST90044902	Polycystic ovary syndrome	TMEM59	-0.0294369	0.0846341	0.786907
eqtl-a-ENSG00000116260	ebi-a-GCST90044902	Polycystic ovary syndrome	QSOX1	0.0557087	0.0290492	0.150973
eqtl-a-ENSG00000116273	ebi-a-GCST90044902	Polycystic ovary syndrome	PHF13	NA	NA	NA
eqtl-a-ENSG00000116288	ebi-a-GCST90044902	Polycystic ovary syndrome	PARK7	0.0182513	0.0303478	0.608659
eqtl-a-ENSG00000116299	ebi-a-GCST90044902	Polycystic ovary syndrome	ELAPOR1	0.0051538	0.0177466	0.778082
eqtl-a-ENSG00000116497	ebi-a-GCST90044902	Polycystic ovary syndrome	S100PBP	0.00256195	0.0395976	0.958868
eqtl-a-ENSG00000116514	ebi-a-GCST90044902	Polycystic ovary syndrome	RNF19B	-0.0282173	0.0625811	0.730331
eqtl-a-ENSG00000116574	ebi-a-GCST90044902	Polycystic ovary syndrome	RHOU	-0.0084064	0.0357662	0.836052
eqtl-a-ENSG00000116661	ebi-a-GCST90044902	Polycystic ovary syndrome	FBXO2	-0.0066858	0.0739853	0.936231
eqtl-a-ENSG00000116663	ebi-a-GCST90044902	Polycystic ovary syndrome	FBXO6	0.0231368	0.0247763	0.448975
eqtl-a-ENSG00000116670	ebi-a-GCST90044902	Polycystic ovary syndrome	MAD2L2	0.021214	0.0367072	0.666393
eqtl-a-ENSG00000116678	ebi-a-GCST90044902	Polycystic ovary syndrome	LEPR	-0.0030469	0.0261044	0.917748
eqtl-a-ENSG00000116679	ebi-a-GCST90044902	Polycystic ovary syndrome	IVNS1ABP	-0.0285339	0.0268079	0.365228
eqtl-a-ENSG00000116685	ebi-a-GCST90044902	Polycystic ovary syndrome	KIAA2013	-0.0059784	0.0276063	0.864231
eqtl-a-ENSG00000116688	ebi-a-GCST90044902	Polycystic ovary syndrome	MFN2	0.0174035	0.0339301	0.643387
eqtl-a-ENSG00000116690	ebi-a-GCST90044902	Polycystic ovary syndrome	PRG4	-0.121394	0.105454	0.45534
eqtl-a-ENSG00000116698	ebi-a-GCST90044902	Polycystic ovary syndrome	SMG7	-0.0609791	0.112944	0.612429
eqtl-a-ENSG00000116717	ebi-a-GCST90044902	Polycystic ovary syndrome	GADD45A	-0.0279307	0.0476166	0.662279
eqtl-a-ENSG00000116729	ebi-a-GCST90044902	Polycystic ovary syndrome	WLS	0.00687483	0.0141981	0.635724
eqtl-a-ENSG00000116741	ebi-a-GCST90044902	Polycystic ovary syndrome	RGS2	NA	NA	NA
eqtl-a-ENSG00000116791	ebi-a-GCST90044902	Polycystic ovary syndrome	CRYZ	-0.0079964	0.0251614	0.780747
eqtl-a-ENSG00000116793	ebi-a-GCST90044902	Polycystic ovary syndrome	PHTF1	0.0601016	0.0374817	0.354992
eqtl-a-ENSG00000116815	ebi-a-GCST90044902	Polycystic ovary syndrome	CD58	-0.481573	0.378217	0.423837
eqtl-a-ENSG00000116824	ebi-a-GCST90044902	Polycystic ovary syndrome	CD2	NA	NA	NA
eqtl-a-ENSG00000116830	ebi-a-GCST90044902	Polycystic ovary syndrome	TTF2	-0.0003466	0.0510601	0.9952
eqtl-a-ENSG00000116852	ebi-a-GCST90044902	Polycystic ovary syndrome	KIF21B	0.0430336	0.0407091	0.482334
eqtl-a-ENSG00000116857	ebi-a-GCST90044902	Polycystic ovary syndrome	TMEM9	-0.0707506	0.103298	0.531024
eqtl-a-ENSG00000116874	ebi-a-GCST90044902	Polycystic ovary syndrome	WARS2	-0.0071828	0.0283492	0.812472
eqtl-a-ENSG00000116954	ebi-a-GCST90044902	Polycystic ovary syndrome	RRAGC	-0.077859	0.0325213	0.25189
eqtl-a-ENSG00000116962	ebi-a-GCST90044902	Polycystic ovary syndrome	NID1	-0.0091201	0.0615839	0.906402
eqtl-a-ENSG00000116977	ebi-a-GCST90044902	Polycystic ovary syndrome	LGALS8	-0.065933	0.0422938	0.363098
eqtl-a-ENSG00000116983	ebi-a-GCST90044902	Polycystic ovary syndrome	HPCAL4	0.0036177	0.0402731	0.932741
eqtl-a-ENSG00000116991	ebi-a-GCST90044902	Polycystic ovary syndrome	SIPA1L2	-0.0188296	0.0235818	0.460819
eqtl-a-ENSG00000117009	ebi-a-GCST90044902	Polycystic ovary syndrome	KMO	-0.0327877	0.019616	0.19322
eqtl-a-ENSG00000117016	ebi-a-GCST90044902	Polycystic ovary syndrome	RIMS3	0.0347415	0.0446133	0.517649
eqtl-a-ENSG00000117020	ebi-a-GCST90044902	Polycystic ovary syndrome	AKT3	0.0846201	0.0742021	0.4583
eqtl-a-ENSG00000117054	ebi-a-GCST90044902	Polycystic ovary syndrome	ACADM	-0.004802	0.0375281	0.909888
eqtl-a-ENSG00000117090	ebi-a-GCST90044902	Polycystic ovary syndrome	SLAMF1	-0.0087395	0.028282	0.772737
eqtl-a-ENSG00000117091	ebi-a-GCST90044902	Polycystic ovary syndrome	CD48	-0.0085276	0.0253724	0.768783
eqtl-a-ENSG00000117115	ebi-a-GCST90044902	Polycystic ovary syndrome	PADI2	-0.0058619	0.0236489	0.81409
eqtl-a-ENSG00000117139	ebi-a-GCST90044902	Polycystic ovary syndrome	KDM5B	NA	NA	NA
eqtl-a-ENSG00000117151	ebi-a-GCST90044902	Polycystic ovary syndrome	CTBS	-0.0054451	0.0481217	0.920244
eqtl-a-ENSG00000117153	ebi-a-GCST90044902	Polycystic ovary syndrome	KLHL12	-0.0358038	0.037713	0.516529
eqtl-a-ENSG00000117155	ebi-a-GCST90044902	Polycystic ovary syndrome	SSX2IP	-0.0016921	0.032222	0.9666
eqtl-a-ENSG00000117174	ebi-a-GCST90044902	Polycystic ovary syndrome	ZNHIT6	0.0135648	0.0694127	0.877139
eqtl-a-ENSG00000117226	ebi-a-GCST90044902	Polycystic ovary syndrome	GBP3	-0.0777765	0.0756659	0.343642
eqtl-a-ENSG00000117228	ebi-a-GCST90044902	Polycystic ovary syndrome	GBP1	-0.054096	0.0529168	0.36444
eqtl-a-ENSG00000117281	ebi-a-GCST90044902	Polycystic ovary syndrome	CD160	NA	NA	NA
eqtl-a-ENSG00000117298	ebi-a-GCST90044902	Polycystic ovary syndrome	ECE1	0.0128518	0.0245229	0.636483
eqtl-a-ENSG00000117322	ebi-a-GCST90044902	Polycystic ovary syndrome	CR2	0.0155895	0.047387	0.755502
eqtl-a-ENSG00000117394	ebi-a-GCST90044902	Polycystic ovary syndrome	SLC2A1	0.0402466	0.0551242	0.541262
eqtl-a-ENSG00000117400	ebi-a-GCST90044902	Polycystic ovary syndrome	MPL	NA	NA	NA
eqtl-a-ENSG00000117410	ebi-a-GCST90044902	Polycystic ovary syndrome	ATP6V0B	-0.0072392	0.0308774	0.83645
eqtl-a-ENSG00000117450	ebi-a-GCST90044902	Polycystic ovary syndrome	PRDX1	-0.0001412	0.0639335	0.998594
eqtl-a-ENSG00000117480	ebi-a-GCST90044902	Polycystic ovary syndrome	FAAH	-0.121022	0.0965861	0.278457
eqtl-a-ENSG00000117481	ebi-a-GCST90044902	Polycystic ovary syndrome	NSUN4	0.109232	0.106687	0.413577
eqtl-a-ENSG00000117500	ebi-a-GCST90044902	Polycystic ovary syndrome	TMED5	0.0728804	0.0518341	0.393569
eqtl-a-ENSG00000117505	ebi-a-GCST90044902	Polycystic ovary syndrome	DR1	-0.0890216	0.119127	0.591444
eqtl-a-ENSG00000117519	ebi-a-GCST90044902	Polycystic ovary syndrome	CNN3	NA	NA	NA
eqtl-a-ENSG00000117528	ebi-a-GCST90044902	Polycystic ovary syndrome	ABCD3	NA	NA	NA
eqtl-a-ENSG00000117569	ebi-a-GCST90044902	Polycystic ovary syndrome	PTBP2	-0.0486735	0.0618117	0.575349
eqtl-a-ENSG00000117586	ebi-a-GCST90044902	Polycystic ovary syndrome	TNFSF4	-0.0019774	0.0137168	0.887765
eqtl-a-ENSG00000117592	ebi-a-GCST90044902	Polycystic ovary syndrome	PRDX6	0.0305548	0.0246841	0.262017
eqtl-a-ENSG00000117643	ebi-a-GCST90044902	Polycystic ovary syndrome	MAN1C1	-0.0127149	0.0576656	0.83964
eqtl-a-ENSG00000117676	ebi-a-GCST90044902	Polycystic ovary syndrome	RPS6KA1	-0.001863	0.0302308	0.956464
eqtl-a-ENSG00000117691	ebi-a-GCST90044902	Polycystic ovary syndrome	NENF	-0.0134213	0.0365254	0.725896
eqtl-a-ENSG00000117748	ebi-a-GCST90044902	Polycystic ovary syndrome	RPA2	0.0292836	0.0525372	0.601293
eqtl-a-ENSG00000117862	ebi-a-GCST90044902	Polycystic ovary syndrome	TXNDC12	-0.0132551	0.0298149	0.733678
eqtl-a-ENSG00000117984	ebi-a-GCST90044902	Polycystic ovary syndrome	CTSD	0.029971	0.025387	0.359158
eqtl-a-ENSG00000118046	ebi-a-GCST90044902	Polycystic ovary syndrome	STK11	NA	NA	NA
eqtl-a-ENSG00000118113	ebi-a-GCST90044902	Polycystic ovary syndrome	MMP8	0.205524	0.115867	0.174201
eqtl-a-ENSG00000118197	ebi-a-GCST90044902	Polycystic ovary syndrome	DDX59	0.00848156	0.0291535	0.79006
eqtl-a-ENSG00000118200	ebi-a-GCST90044902	Polycystic ovary syndrome	CAMSAP2	-0.0047746	0.0626473	0.946186
eqtl-a-ENSG00000118217	ebi-a-GCST90044902	Polycystic ovary syndrome	ATF6	-0.0344396	0.025697	0.228694
eqtl-a-ENSG00000118260	ebi-a-GCST90044902	Polycystic ovary syndrome	CREB1	NA	NA	NA
eqtl-a-ENSG00000118402	ebi-a-GCST90044902	Polycystic ovary syndrome	ELOVL4	-0.0065345	0.0255919	0.808635
eqtl-a-ENSG00000118432	ebi-a-GCST90044902	Polycystic ovary syndrome	CNR1	NA	NA	NA
eqtl-a-ENSG00000118473	ebi-a-GCST90044902	Polycystic ovary syndrome	SGIP1	0.0275343	0.0206554	0.314087
eqtl-a-ENSG00000118495	ebi-a-GCST90044902	Polycystic ovary syndrome	PLAGL1	0.0099094	0.0309243	0.769657
eqtl-a-ENSG00000118503	ebi-a-GCST90044902	Polycystic ovary syndrome	TNFAIP3	0.0857981	0.140229	0.602929
eqtl-a-ENSG00000118507	ebi-a-GCST90044902	Polycystic ovary syndrome	AKAP7	0.0109322	0.0368783	0.786232
eqtl-a-ENSG00000118508	ebi-a-GCST90044902	Polycystic ovary syndrome	RAB32	0.0108575	0.025514	0.685276
eqtl-a-ENSG00000118513	ebi-a-GCST90044902	Polycystic ovary syndrome	MYB	0.0183434	0.0836395	0.846753
eqtl-a-ENSG00000118514	ebi-a-GCST90044902	Polycystic ovary syndrome	ALDH8A1	NA	NA	NA
eqtl-a-ENSG00000118515	ebi-a-GCST90044902	Polycystic ovary syndrome	SGK1	-0.0183281	0.0232101	0.512478
eqtl-a-ENSG00000118520	ebi-a-GCST90044902	Polycystic ovary syndrome	ARG1	0.0302995	0.0340262	0.414
eqtl-a-ENSG00000118600	ebi-a-GCST90044902	Polycystic ovary syndrome	RXYLT1	0.110555	0.172992	0.637983
eqtl-a-ENSG00000118640	ebi-a-GCST90044902	Polycystic ovary syndrome	VAMP8	0.0249474	0.031448	0.485559
eqtl-a-ENSG00000118762	ebi-a-GCST90044902	Polycystic ovary syndrome	PKD2	-0.0026977	0.071356	0.973277
eqtl-a-ENSG00000118777	ebi-a-GCST90044902	Polycystic ovary syndrome	ABCG2	NA	NA	NA
eqtl-a-ENSG00000118785	ebi-a-GCST90044902	Polycystic ovary syndrome	SPP1	-0.014375	0.0169785	0.444866
eqtl-a-ENSG00000118816	ebi-a-GCST90044902	Polycystic ovary syndrome	CCNI	0.0111181	0.0385056	0.82105
eqtl-a-ENSG00000118855	ebi-a-GCST90044902	Polycystic ovary syndrome	MFSD1	-0.0270532	0.0287458	0.389855
eqtl-a-ENSG00000118900	ebi-a-GCST90044902	Polycystic ovary syndrome	UBN1	0.0506407	0.0414189	0.345987
eqtl-a-ENSG00000118961	ebi-a-GCST90044902	Polycystic ovary syndrome	LDAH	0.0758381	0.0526353	0.286334
eqtl-a-ENSG00000118971	ebi-a-GCST90044902	Polycystic ovary syndrome	CCND2	0.0210551	0.0451876	0.687071
eqtl-a-ENSG00000119048	ebi-a-GCST90044902	Polycystic ovary syndrome	UBE2B	NA	NA	NA
eqtl-a-ENSG00000119121	ebi-a-GCST90044902	Polycystic ovary syndrome	TRPM6	-0.0173393	0.0174938	0.350631
eqtl-a-ENSG00000119138	ebi-a-GCST90044902	Polycystic ovary syndrome	KLF9	NA	NA	NA
eqtl-a-ENSG00000119139	ebi-a-GCST90044902	Polycystic ovary syndrome	TJP2	0.00988906	0.0267546	0.726803
eqtl-a-ENSG00000119147	ebi-a-GCST90044902	Polycystic ovary syndrome	ECRG4	0.0228889	0.0217145	0.402389
eqtl-a-ENSG00000119185	ebi-a-GCST90044902	Polycystic ovary syndrome	ITGB1BP1	-0.029987	0.0645653	0.687983
eqtl-a-ENSG00000119227	ebi-a-GCST90044902	Polycystic ovary syndrome	PIGZ	0.0142199	0.026678	0.688239
eqtl-a-ENSG00000119242	ebi-a-GCST90044902	Polycystic ovary syndrome	CCDC92	0.0260282	0.0225818	0.301177
eqtl-a-ENSG00000119280	ebi-a-GCST90044902	Polycystic ovary syndrome	C1orf198	0.00574826	0.0130396	0.666577
eqtl-a-ENSG00000119321	ebi-a-GCST90044902	Polycystic ovary syndrome	FKBP15	-0.0176116	0.0353552	0.667774
eqtl-a-ENSG00000119326	ebi-a-GCST90044902	Polycystic ovary syndrome	CTNNAL1	0.101323	0.111295	0.429733
eqtl-a-ENSG00000119383	ebi-a-GCST90044902	Polycystic ovary syndrome	PTPA	0.0286023	0.0263144	0.390611
eqtl-a-ENSG00000119396	ebi-a-GCST90044902	Polycystic ovary syndrome	RAB14	-0.0344063	0.136377	0.842671
eqtl-a-ENSG00000119397	ebi-a-GCST90044902	Polycystic ovary syndrome	CNTRL	NA	NA	NA
eqtl-a-ENSG00000119403	ebi-a-GCST90044902	Polycystic ovary syndrome	PHF19	0.0511746	0.0378582	0.269344
eqtl-a-ENSG00000119408	ebi-a-GCST90044902	Polycystic ovary syndrome	NEK6	-0.0181432	0.0747775	0.823935
eqtl-a-ENSG00000119431	ebi-a-GCST90044902	Polycystic ovary syndrome	HDHD3	0.0619027	0.0412491	0.374196
eqtl-a-ENSG00000119457	ebi-a-GCST90044902	Polycystic ovary syndrome	SLC46A2	0.0104889	0.0179488	0.584338
eqtl-a-ENSG00000119471	ebi-a-GCST90044902	Polycystic ovary syndrome	HSDL2	0.00492564	0.0270004	0.866878
eqtl-a-ENSG00000119509	ebi-a-GCST90044902	Polycystic ovary syndrome	INVS	NA	NA	NA
eqtl-a-ENSG00000119522	ebi-a-GCST90044902	Polycystic ovary syndrome	DENND1A	0.112641	0.0847715	0.315255
eqtl-a-ENSG00000119535	ebi-a-GCST90044902	Polycystic ovary syndrome	CSF3R	-0.0099478	0.0421233	0.828513
eqtl-a-ENSG00000119537	ebi-a-GCST90044902	Polycystic ovary syndrome	KDSR	-0.0113498	0.0453026	0.818354
eqtl-a-ENSG00000119599	ebi-a-GCST90044902	Polycystic ovary syndrome	DCAF4	0.155923	0.0624359	0.129838
eqtl-a-ENSG00000119632	ebi-a-GCST90044902	Polycystic ovary syndrome	IFI27L2	0.0261918	0.021647	0.4397
eqtl-a-ENSG00000119636	ebi-a-GCST90044902	Polycystic ovary syndrome	BBOF1	-0.0166146	0.0312099	0.647705
eqtl-a-ENSG00000119655	ebi-a-GCST90044902	Polycystic ovary syndrome	NPC2	-0.0325993	0.0322935	0.497001
eqtl-a-ENSG00000119669	ebi-a-GCST90044902	Polycystic ovary syndrome	IRF2BPL	0.00881278	0.030765	0.801478
eqtl-a-ENSG00000119681	ebi-a-GCST90044902	Polycystic ovary syndrome	LTBP2	0.00701188	0.0402695	0.877799
eqtl-a-ENSG00000119684	ebi-a-GCST90044902	Polycystic ovary syndrome	MLH3	-0.0007873	0.03284	0.983051
eqtl-a-ENSG00000119686	ebi-a-GCST90044902	Polycystic ovary syndrome	FLVCR2	0.0143154	0.104135	0.91303
eqtl-a-ENSG00000119698	ebi-a-GCST90044902	Polycystic ovary syndrome	PPP4R4	-0.0381882	0.029974	0.42365
eqtl-a-ENSG00000119714	ebi-a-GCST90044902	Polycystic ovary syndrome	GPR68	NA	NA	NA
eqtl-a-ENSG00000119718	ebi-a-GCST90044902	Polycystic ovary syndrome	EIF2B2	0.0328883	0.144729	0.857749
eqtl-a-ENSG00000119723	ebi-a-GCST90044902	Polycystic ovary syndrome	COQ6	0.00934023	0.0299242	0.807392
eqtl-a-ENSG00000119729	ebi-a-GCST90044902	Polycystic ovary syndrome	RHOQ	0.0478669	0.0385315	0.34004
eqtl-a-ENSG00000119787	ebi-a-GCST90044902	Polycystic ovary syndrome	ATL2	-0.0886289	0.075094	0.44749
eqtl-a-ENSG00000119801	ebi-a-GCST90044902	Polycystic ovary syndrome	YPEL5	0.00781272	0.0526599	0.906234
eqtl-a-ENSG00000119820	ebi-a-GCST90044902	Polycystic ovary syndrome	YIPF4	NA	NA	NA
eqtl-a-ENSG00000119862	ebi-a-GCST90044902	Polycystic ovary syndrome	LGALSL	0.0204755	0.0172631	0.288874
eqtl-a-ENSG00000119865	ebi-a-GCST90044902	Polycystic ovary syndrome	CNRIP1	0.0557756	0.113953	0.710222
eqtl-a-ENSG00000119866	ebi-a-GCST90044902	Polycystic ovary syndrome	BCL11A	0.0486806	0.100542	0.648719
eqtl-a-ENSG00000119878	ebi-a-GCST90044902	Polycystic ovary syndrome	CRIPT	-0.0419592	0.0515089	0.564819
eqtl-a-ENSG00000119900	ebi-a-GCST90044902	Polycystic ovary syndrome	OGFRL1	0.00516633	0.0328008	0.889311
eqtl-a-ENSG00000119917	ebi-a-GCST90044902	Polycystic ovary syndrome	IFIT3	0.0260021	0.0461276	0.603062
eqtl-a-ENSG00000119922	ebi-a-GCST90044902	Polycystic ovary syndrome	IFIT2	0.0153572	0.0281161	0.622923
eqtl-a-ENSG00000119943	ebi-a-GCST90044902	Polycystic ovary syndrome	PYROXD2	-0.0281092	0.0362894	0.580435
eqtl-a-ENSG00000119950	ebi-a-GCST90044902	Polycystic ovary syndrome	MXI1	NA	NA	NA
eqtl-a-ENSG00000119969	ebi-a-GCST90044902	Polycystic ovary syndrome	HELLS	-0.204499	0.143746	0.390045
eqtl-a-ENSG00000119977	ebi-a-GCST90044902	Polycystic ovary syndrome	TCTN3	0.0529815	0.0636809	0.558223
eqtl-a-ENSG00000120008	ebi-a-GCST90044902	Polycystic ovary syndrome	WDR11	0.0153875	0.0328205	0.663596
eqtl-a-ENSG00000120029	ebi-a-GCST90044902	Polycystic ovary syndrome	ARMH3	0.0018172	0.106447	0.989133
eqtl-a-ENSG00000120156	ebi-a-GCST90044902	Polycystic ovary syndrome	TEK	-0.03732	0.0264323	0.29347
eqtl-a-ENSG00000120158	ebi-a-GCST90044902	Polycystic ovary syndrome	RCL1	NA	NA	NA
eqtl-a-ENSG00000120217	ebi-a-GCST90044902	Polycystic ovary syndrome	CD274	0.0286983	0.0279021	0.491045
eqtl-a-ENSG00000120253	ebi-a-GCST90044902	Polycystic ovary syndrome	NUP43	-0.0970665	0.104926	0.452579
eqtl-a-ENSG00000120262	ebi-a-GCST90044902	Polycystic ovary syndrome	CCDC170	-0.0639758	0.0317402	0.293192
eqtl-a-ENSG00000120265	ebi-a-GCST90044902	Polycystic ovary syndrome	PCMT1	0.00901163	0.0288347	0.807161
eqtl-a-ENSG00000120306	ebi-a-GCST90044902	Polycystic ovary syndrome	CYSTM1	-0.0355929	0.070839	0.665217
eqtl-a-ENSG00000120314	ebi-a-GCST90044902	Polycystic ovary syndrome	WDR55	-0.0646568	0.0437148	0.378476
eqtl-a-ENSG00000120318	ebi-a-GCST90044902	Polycystic ovary syndrome	ARAP3	-0.0088033	0.0280825	0.766571
eqtl-a-ENSG00000120370	ebi-a-GCST90044902	Polycystic ovary syndrome	GORAB	NA	NA	NA
eqtl-a-ENSG00000120451	ebi-a-GCST90044902	Polycystic ovary syndrome	SNX19	-0.0978381	0.1326	0.595317
eqtl-a-ENSG00000120519	ebi-a-GCST90044902	Polycystic ovary syndrome	SLC10A7	0.122346	0.0959176	0.423289
eqtl-a-ENSG00000120539	ebi-a-GCST90044902	Polycystic ovary syndrome	MASTL	-0.0752459	0.0881635	0.441488
eqtl-a-ENSG00000120594	ebi-a-GCST90044902	Polycystic ovary syndrome	PLXDC2	0.0236425	0.0393985	0.590751
eqtl-a-ENSG00000120645	ebi-a-GCST90044902	Polycystic ovary syndrome	IQSEC3	0.0471526	0.108311	0.738603
eqtl-a-ENSG00000120647	ebi-a-GCST90044902	Polycystic ovary syndrome	CCDC77	0.0392812	0.0506197	0.481072
eqtl-a-ENSG00000120675	ebi-a-GCST90044902	Polycystic ovary syndrome	DNAJC15	0.174442	0.322358	0.642623
eqtl-a-ENSG00000120690	ebi-a-GCST90044902	Polycystic ovary syndrome	ELF1	0.0374047	0.100305	0.772767
eqtl-a-ENSG00000120708	ebi-a-GCST90044902	Polycystic ovary syndrome	TGFBI	0.0156175	0.0150834	0.318032
eqtl-a-ENSG00000120733	ebi-a-GCST90044902	Polycystic ovary syndrome	KDM3B	0.0431576	0.0319524	0.405722
eqtl-a-ENSG00000120784	ebi-a-GCST90044902	Polycystic ovary syndrome	ZFP30	-0.017321	0.0891308	0.877807
eqtl-a-ENSG00000120833	ebi-a-GCST90044902	Polycystic ovary syndrome	SOCS2	-0.0095752	0.0284704	0.75878
eqtl-a-ENSG00000120868	ebi-a-GCST90044902	Polycystic ovary syndrome	APAF1	0.10434	0.164151	0.639538
eqtl-a-ENSG00000120885	ebi-a-GCST90044902	Polycystic ovary syndrome	CLU	-0.0614932	0.0292273	0.103191
eqtl-a-ENSG00000120889	ebi-a-GCST90044902	Polycystic ovary syndrome	TNFRSF10B	0.020605	0.0272369	0.528313
eqtl-a-ENSG00000120896	ebi-a-GCST90044902	Polycystic ovary syndrome	SORBS3	-0.0489112	0.0456394	0.39603
eqtl-a-ENSG00000120899	ebi-a-GCST90044902	Polycystic ovary syndrome	PTK2B	-0.0048551	0.0346886	0.911473
eqtl-a-ENSG00000120903	ebi-a-GCST90044902	Polycystic ovary syndrome	CHRNA2	-0.0262441	0.0811681	0.800916
eqtl-a-ENSG00000120915	ebi-a-GCST90044902	Polycystic ovary syndrome	EPHX2	0.0394875	0.0162629	0.0595219
eqtl-a-ENSG00000120949	ebi-a-GCST90044902	Polycystic ovary syndrome	TNFRSF8	0.00722725	0.0397872	0.864693
eqtl-a-ENSG00000121060	ebi-a-GCST90044902	Polycystic ovary syndrome	TRIM25	0.0524067	0.0459284	0.45812
eqtl-a-ENSG00000121064	ebi-a-GCST90044902	Polycystic ovary syndrome	SCPEP1	0.0406685	0.0261384	0.170737
eqtl-a-ENSG00000121104	ebi-a-GCST90044902	Polycystic ovary syndrome	FAM117A	0.039086	0.0537498	0.599733
eqtl-a-ENSG00000121236	ebi-a-GCST90044902	Polycystic ovary syndrome	TRIM6	-0.158296	0.175471	0.462206
eqtl-a-ENSG00000121281	ebi-a-GCST90044902	Polycystic ovary syndrome	ADCY7	-0.003646	0.0393523	0.941185
eqtl-a-ENSG00000121297	ebi-a-GCST90044902	Polycystic ovary syndrome	TSHZ3	0.0119051	0.0364503	0.753509
eqtl-a-ENSG00000121310	ebi-a-GCST90044902	Polycystic ovary syndrome	ECHDC2	-0.0242381	0.0261634	0.396747
eqtl-a-ENSG00000121316	ebi-a-GCST90044902	Polycystic ovary syndrome	PLBD1	0.0168687	0.0280059	0.561823
eqtl-a-ENSG00000121413	ebi-a-GCST90044902	Polycystic ovary syndrome	ZSCAN18	0.0329277	0.0327513	0.420583
eqtl-a-ENSG00000121417	ebi-a-GCST90044902	Polycystic ovary syndrome	ZNF211	-0.0009869	0.0286414	0.975642
eqtl-a-ENSG00000121552	ebi-a-GCST90044902	Polycystic ovary syndrome	CSTA	-0.0051887	0.0290503	0.874699
eqtl-a-ENSG00000121577	ebi-a-GCST90044902	Polycystic ovary syndrome	POPDC2	-0.0132039	0.0415541	0.804135
eqtl-a-ENSG00000121578	ebi-a-GCST90044902	Polycystic ovary syndrome	B4GALT4	0.00839275	0.0267821	0.78366
eqtl-a-ENSG00000121653	ebi-a-GCST90044902	Polycystic ovary syndrome	MAPK8IP1	-0.0591169	0.0374567	0.359539
eqtl-a-ENSG00000121671	ebi-a-GCST90044902	Polycystic ovary syndrome	CRY2	-0.0198737	0.0383025	0.695299
eqtl-a-ENSG00000121691	ebi-a-GCST90044902	Polycystic ovary syndrome	CAT	-0.0383808	0.0305346	0.33567
eqtl-a-ENSG00000121716	ebi-a-GCST90044902	Polycystic ovary syndrome	PILRB	0.00277125	0.0676062	0.96889
eqtl-a-ENSG00000121766	ebi-a-GCST90044902	Polycystic ovary syndrome	ZCCHC17	-0.0846202	0.0733906	0.454832
eqtl-a-ENSG00000121807	ebi-a-GCST90044902	Polycystic ovary syndrome	CCR2	0.00647362	0.0338939	0.857831
eqtl-a-ENSG00000121858	ebi-a-GCST90044902	Polycystic ovary syndrome	TNFSF10	-0.0063967	0.0313007	0.856979
eqtl-a-ENSG00000121895	ebi-a-GCST90044902	Polycystic ovary syndrome	TMEM156	-0.0230165	0.0246983	0.449765
eqtl-a-ENSG00000121897	ebi-a-GCST90044902	Polycystic ovary syndrome	LIAS	-0.0116613	0.0540243	0.86466
eqtl-a-ENSG00000121957	ebi-a-GCST90044902	Polycystic ovary syndrome	GPSM2	-0.0341202	0.0535516	0.638854
eqtl-a-ENSG00000122034	ebi-a-GCST90044902	Polycystic ovary syndrome	GTF3A	-0.0744016	0.120314	0.599356
eqtl-a-ENSG00000122042	ebi-a-GCST90044902	Polycystic ovary syndrome	UBL3	0.0249413	0.0360039	0.614313
eqtl-a-ENSG00000122188	ebi-a-GCST90044902	Polycystic ovary syndrome	LAX1	-0.0067359	0.0345086	0.863273
eqtl-a-ENSG00000122203	ebi-a-GCST90044902	Polycystic ovary syndrome	KIAA1191	-0.0047925	0.0294295	0.89723
eqtl-a-ENSG00000122223	ebi-a-GCST90044902	Polycystic ovary syndrome	CD244	-0.142304	0.592907	0.850041
eqtl-a-ENSG00000122378	ebi-a-GCST90044902	Polycystic ovary syndrome	PRXL2A	0.0463901	0.0273754	0.232237
eqtl-a-ENSG00000122417	ebi-a-GCST90044902	Polycystic ovary syndrome	ODF2L	-0.0346621	0.292602	0.916527
eqtl-a-ENSG00000122420	ebi-a-GCST90044902	Polycystic ovary syndrome	PTGFR	-0.0017751	0.0422211	0.97325
eqtl-a-ENSG00000122481	ebi-a-GCST90044902	Polycystic ovary syndrome	RWDD3	-0.489444	0.429995	0.458894
eqtl-a-ENSG00000122490	ebi-a-GCST90044902	Polycystic ovary syndrome	SLC66A2	0.0156117	0.017673	0.411034
eqtl-a-ENSG00000122512	ebi-a-GCST90044902	Polycystic ovary syndrome	PMS2	NA	NA	NA
eqtl-a-ENSG00000122515	ebi-a-GCST90044902	Polycystic ovary syndrome	ZMIZ2	-0.059986	0.0540896	0.467123
eqtl-a-ENSG00000122543	ebi-a-GCST90044902	Polycystic ovary syndrome	OCM	-0.126546	0.113041	0.34449
eqtl-a-ENSG00000122547	ebi-a-GCST90044902	Polycystic ovary syndrome	EEPD1	0.0751008	0.0582415	0.419933
eqtl-a-ENSG00000122557	ebi-a-GCST90044902	Polycystic ovary syndrome	HERPUD2	0.0293308	0.0479737	0.650652
eqtl-a-ENSG00000122591	ebi-a-GCST90044902	Polycystic ovary syndrome	HYCC1	0.0464388	0.0522193	0.537257
eqtl-a-ENSG00000122644	ebi-a-GCST90044902	Polycystic ovary syndrome	ARL4A	NA	NA	NA
eqtl-a-ENSG00000122674	ebi-a-GCST90044902	Polycystic ovary syndrome	CCZ1	0.0714581	0.0369096	0.303526
eqtl-a-ENSG00000122678	ebi-a-GCST90044902	Polycystic ovary syndrome	POLM	0.00366146	0.0626262	0.957054
eqtl-a-ENSG00000122679	ebi-a-GCST90044902	Polycystic ovary syndrome	RAMP3	NA	NA	NA
eqtl-a-ENSG00000122694	ebi-a-GCST90044902	Polycystic ovary syndrome	GLIPR2	0.00540391	0.0304713	0.866199
eqtl-a-ENSG00000122729	ebi-a-GCST90044902	Polycystic ovary syndrome	ACO1	-0.327242	0.070154	0.134443
eqtl-a-ENSG00000122733	ebi-a-GCST90044902	Polycystic ovary syndrome	PHF24	NA	NA	NA
eqtl-a-ENSG00000122779	ebi-a-GCST90044902	Polycystic ovary syndrome	TRIM24	-0.0208297	0.0251884	0.49522
eqtl-a-ENSG00000122786	ebi-a-GCST90044902	Polycystic ovary syndrome	CALD1	0.00703933	0.0171591	0.698617
eqtl-a-ENSG00000122861	ebi-a-GCST90044902	Polycystic ovary syndrome	PLAU	-0.0103043	0.0318159	0.800604
eqtl-a-ENSG00000122862	ebi-a-GCST90044902	Polycystic ovary syndrome	SRGN	-0.0389868	0.027621	0.293575
eqtl-a-ENSG00000122873	ebi-a-GCST90044902	Polycystic ovary syndrome	CISD1	-0.0283989	0.0235919	0.315004
eqtl-a-ENSG00000122912	ebi-a-GCST90044902	Polycystic ovary syndrome	SLC25A16	0.0317358	0.165803	0.879603
eqtl-a-ENSG00000122986	ebi-a-GCST90044902	Polycystic ovary syndrome	HVCN1	0.0470409	0.025789	0.319252
eqtl-a-ENSG00000123091	ebi-a-GCST90044902	Polycystic ovary syndrome	RNF11	-0.0106395	0.0482326	0.839573
eqtl-a-ENSG00000123104	ebi-a-GCST90044902	Polycystic ovary syndrome	ITPR2	-0.0444955	0.0279766	0.252701
eqtl-a-ENSG00000123124	ebi-a-GCST90044902	Polycystic ovary syndrome	WWP1	0.0339819	0.13276	0.840472
eqtl-a-ENSG00000123143	ebi-a-GCST90044902	Polycystic ovary syndrome	PKN1	0.0876144	0.114429	0.523894
eqtl-a-ENSG00000123146	ebi-a-GCST90044902	Polycystic ovary syndrome	ADGRE5	-0.0467879	0.0834523	0.674696
eqtl-a-ENSG00000123179	ebi-a-GCST90044902	Polycystic ovary syndrome	EBPL	NA	NA	NA
eqtl-a-ENSG00000123191	ebi-a-GCST90044902	Polycystic ovary syndrome	ATP7B	0.0100759	0.0753951	0.915423
eqtl-a-ENSG00000123201	ebi-a-GCST90044902	Polycystic ovary syndrome	GUCY1B2	NA	NA	NA
eqtl-a-ENSG00000123213	ebi-a-GCST90044902	Polycystic ovary syndrome	NLN	0.0031762	0.0748135	0.972989
eqtl-a-ENSG00000123219	ebi-a-GCST90044902	Polycystic ovary syndrome	CENPK	-0.0749721	0.0573219	0.232215
eqtl-a-ENSG00000123240	ebi-a-GCST90044902	Polycystic ovary syndrome	OPTN	0.00184914	0.0160133	0.911311
eqtl-a-ENSG00000123338	ebi-a-GCST90044902	Polycystic ovary syndrome	NCKAP1L	NA	NA	NA
eqtl-a-ENSG00000123349	ebi-a-GCST90044902	Polycystic ovary syndrome	PFDN5	-0.0691641	0.0848156	0.564489
eqtl-a-ENSG00000123360	ebi-a-GCST90044902	Polycystic ovary syndrome	PDE1B	-0.023384	0.0441752	0.649448
eqtl-a-ENSG00000123384	ebi-a-GCST90044902	Polycystic ovary syndrome	LRP1	0.0297166	0.0643206	0.724475
eqtl-a-ENSG00000123405	ebi-a-GCST90044902	Polycystic ovary syndrome	NFE2	0.0223824	0.0238517	0.391122
eqtl-a-ENSG00000123427	ebi-a-GCST90044902	Polycystic ovary syndrome	EEF1AKMT3	-0.0553602	0.0556501	0.352974
eqtl-a-ENSG00000123472	ebi-a-GCST90044902	Polycystic ovary syndrome	ATPAF1	NA	NA	NA
eqtl-a-ENSG00000123505	ebi-a-GCST90044902	Polycystic ovary syndrome	AMD1	0.0957652	0.0484416	0.18668
eqtl-a-ENSG00000123610	ebi-a-GCST90044902	Polycystic ovary syndrome	TNFAIP6	-0.0415035	0.199274	0.869278
eqtl-a-ENSG00000123636	ebi-a-GCST90044902	Polycystic ovary syndrome	BAZ2B	0.00562042	0.0256082	0.840363
eqtl-a-ENSG00000123643	ebi-a-GCST90044902	Polycystic ovary syndrome	SLC36A1	-0.0563782	0.0342638	0.198434
eqtl-a-ENSG00000123685	ebi-a-GCST90044902	Polycystic ovary syndrome	BATF3	0.00160619	0.0321126	0.964655
eqtl-a-ENSG00000123689	ebi-a-GCST90044902	Polycystic ovary syndrome	G0S2	-0.0218929	0.0704077	0.80808
eqtl-a-ENSG00000123700	ebi-a-GCST90044902	Polycystic ovary syndrome	KCNJ2	-0.0005779	0.0254175	0.982597
eqtl-a-ENSG00000123810	ebi-a-GCST90044902	Polycystic ovary syndrome	B9D2	0.135515	0.121142	0.464384
eqtl-a-ENSG00000123838	ebi-a-GCST90044902	Polycystic ovary syndrome	C4BPA	0.00080647	0.0269362	0.977995
eqtl-a-ENSG00000123892	ebi-a-GCST90044902	Polycystic ovary syndrome	RAB38	-0.0645725	0.0482261	0.31248
eqtl-a-ENSG00000123908	ebi-a-GCST90044902	Polycystic ovary syndrome	AGO2	0.00563532	0.0236616	0.833932
eqtl-a-ENSG00000123975	ebi-a-GCST90044902	Polycystic ovary syndrome	CKS2	-0.0168235	0.0828335	0.872437
eqtl-a-ENSG00000124098	ebi-a-GCST90044902	Polycystic ovary syndrome	FAM210B	0.0195125	0.0218915	0.423124
eqtl-a-ENSG00000124102	ebi-a-GCST90044902	Polycystic ovary syndrome	PI3	0.00337313	0.0130043	0.798864
eqtl-a-ENSG00000124104	ebi-a-GCST90044902	Polycystic ovary syndrome	SNX21	0.107166	0.0450697	0.25344
eqtl-a-ENSG00000124107	ebi-a-GCST90044902	Polycystic ovary syndrome	SLPI	0.0275102	0.0208091	0.218773
eqtl-a-ENSG00000124116	ebi-a-GCST90044902	Polycystic ovary syndrome	WFDC3	-0.0107789	0.0387516	0.807013
eqtl-a-ENSG00000124126	ebi-a-GCST90044902	Polycystic ovary syndrome	PREX1	-0.0079879	0.0532398	0.8945
eqtl-a-ENSG00000124145	ebi-a-GCST90044902	Polycystic ovary syndrome	SDC4	-0.0233434	0.0681929	0.790035
eqtl-a-ENSG00000124151	ebi-a-GCST90044902	Polycystic ovary syndrome	NCOA3	-0.0211265	0.13639	0.891122
eqtl-a-ENSG00000124181	ebi-a-GCST90044902	Polycystic ovary syndrome	PLCG1	NA	NA	NA
eqtl-a-ENSG00000124191	ebi-a-GCST90044902	Polycystic ovary syndrome	TOX2	-0.0345773	0.0474148	0.598873
eqtl-a-ENSG00000124215	ebi-a-GCST90044902	Polycystic ovary syndrome	CDH26	0.163851	0.262124	0.644343
eqtl-a-ENSG00000124225	ebi-a-GCST90044902	Polycystic ovary syndrome	PMEPA1	-0.052835	0.026191	0.137014
eqtl-a-ENSG00000124226	ebi-a-GCST90044902	Polycystic ovary syndrome	RNF114	NA	NA	NA
eqtl-a-ENSG00000124243	ebi-a-GCST90044902	Polycystic ovary syndrome	BCAS4	-0.0993424	0.136067	0.598521
eqtl-a-ENSG00000124256	ebi-a-GCST90044902	Polycystic ovary syndrome	ZBP1	-0.0621915	0.0616154	0.497038
eqtl-a-ENSG00000124275	ebi-a-GCST90044902	Polycystic ovary syndrome	MTRR	-0.025088	0.0258334	0.433916
eqtl-a-ENSG00000124279	ebi-a-GCST90044902	Polycystic ovary syndrome	FASTKD3	0.262438	0.240099	0.47172
eqtl-a-ENSG00000124299	ebi-a-GCST90044902	Polycystic ovary syndrome	PEPD	-0.115664	0.0343701	0.0780972
eqtl-a-ENSG00000124302	ebi-a-GCST90044902	Polycystic ovary syndrome	CHST8	NA	NA	NA
eqtl-a-ENSG00000124356	ebi-a-GCST90044902	Polycystic ovary syndrome	STAMBP	0.0698422	0.0421779	0.196319
eqtl-a-ENSG00000124357	ebi-a-GCST90044902	Polycystic ovary syndrome	NAGK	-0.0255446	0.0261637	0.431865
eqtl-a-ENSG00000124380	ebi-a-GCST90044902	Polycystic ovary syndrome	SNRNP27	0.00505866	0.0225242	0.859357
eqtl-a-ENSG00000124469	ebi-a-GCST90044902	Polycystic ovary syndrome	CEACAM8	-0.0048545	0.0328333	0.889613
eqtl-a-ENSG00000124491	ebi-a-GCST90044902	Polycystic ovary syndrome	F13A1	-0.0028133	0.0128535	0.830146
eqtl-a-ENSG00000124496	ebi-a-GCST90044902	Polycystic ovary syndrome	TRERF1	-0.0065351	0.0594804	0.930334
eqtl-a-ENSG00000124507	ebi-a-GCST90044902	Polycystic ovary syndrome	PACSIN1	-0.125877	0.0873002	0.245005
eqtl-a-ENSG00000124508	ebi-a-GCST90044902	Polycystic ovary syndrome	BTN2A2	0.190302	0.182952	0.407494
eqtl-a-ENSG00000124535	ebi-a-GCST90044902	Polycystic ovary syndrome	WRNIP1	0.135408	0.113289	0.443527
eqtl-a-ENSG00000124541	ebi-a-GCST90044902	Polycystic ovary syndrome	RRP36	-0.0728037	0.0710364	0.492179
eqtl-a-ENSG00000124564	ebi-a-GCST90044902	Polycystic ovary syndrome	SLC17A3	-0.0450715	0.048063	0.520442
eqtl-a-ENSG00000124570	ebi-a-GCST90044902	Polycystic ovary syndrome	SERPINB6	0.0263657	0.029381	0.534401
eqtl-a-ENSG00000124587	ebi-a-GCST90044902	Polycystic ovary syndrome	PEX6	-0.000936	0.0282058	0.974813
eqtl-a-ENSG00000124588	ebi-a-GCST90044902	Polycystic ovary syndrome	NQO2	-0.0036578	0.0311474	0.913936
eqtl-a-ENSG00000124614	ebi-a-GCST90044902	Polycystic ovary syndrome	RPS10	0.0558827	0.0451295	0.432484
eqtl-a-ENSG00000124635	ebi-a-GCST90044902	Polycystic ovary syndrome	H2BC11	-0.0251938	0.0303764	0.494115
eqtl-a-ENSG00000124688	ebi-a-GCST90044902	Polycystic ovary syndrome	MAD2L1BP	NA	NA	NA
eqtl-a-ENSG00000124713	ebi-a-GCST90044902	Polycystic ovary syndrome	GNMT	-0.0045336	0.0448292	0.935837
eqtl-a-ENSG00000124731	ebi-a-GCST90044902	Polycystic ovary syndrome	TREM1	-0.0128773	0.0147977	0.433285
eqtl-a-ENSG00000124733	ebi-a-GCST90044902	Polycystic ovary syndrome	MEA1	0.0295634	0.0375627	0.513712
eqtl-a-ENSG00000124762	ebi-a-GCST90044902	Polycystic ovary syndrome	CDKN1A	-0.0042839	0.0205702	0.840957
eqtl-a-ENSG00000124766	ebi-a-GCST90044902	Polycystic ovary syndrome	SOX4	0.0247109	0.0654515	0.742068
eqtl-a-ENSG00000124772	ebi-a-GCST90044902	Polycystic ovary syndrome	CPNE5	-0.0061131	0.0806101	0.951814
eqtl-a-ENSG00000124780	ebi-a-GCST90044902	Polycystic ovary syndrome	KCNK17	0.0312074	0.0304344	0.380633
eqtl-a-ENSG00000124783	ebi-a-GCST90044902	Polycystic ovary syndrome	SSR1	NA	NA	NA
eqtl-a-ENSG00000124785	ebi-a-GCST90044902	Polycystic ovary syndrome	NRN1	-0.0155798	0.0343411	0.728858
eqtl-a-ENSG00000124787	ebi-a-GCST90044902	Polycystic ovary syndrome	RPP40	-0.114636	0.138455	0.494759
eqtl-a-ENSG00000124788	ebi-a-GCST90044902	Polycystic ovary syndrome	ATXN1	-0.010193	0.0253142	0.756305
eqtl-a-ENSG00000124813	ebi-a-GCST90044902	Polycystic ovary syndrome	RUNX2	0.0586613	0.0417157	0.294901
eqtl-a-ENSG00000124831	ebi-a-GCST90044902	Polycystic ovary syndrome	LRRFIP1	0.00578093	0.0285599	0.858315
eqtl-a-ENSG00000124875	ebi-a-GCST90044902	Polycystic ovary syndrome	CXCL6	-0.0353058	0.0727027	0.67523
eqtl-a-ENSG00000124942	ebi-a-GCST90044902	Polycystic ovary syndrome	AHNAK	0.0150114	0.0333814	0.683436
eqtl-a-ENSG00000125037	ebi-a-GCST90044902	Polycystic ovary syndrome	EMC3	-0.0903501	0.107546	0.55518
eqtl-a-ENSG00000125089	ebi-a-GCST90044902	Polycystic ovary syndrome	SH3TC1	-0.0387594	0.0421469	0.45485
eqtl-a-ENSG00000125124	ebi-a-GCST90044902	Polycystic ovary syndrome	BBS2	0.00525249	0.0262098	0.850943
eqtl-a-ENSG00000125148	ebi-a-GCST90044902	Polycystic ovary syndrome	MT2A	0.00439522	0.0184693	0.821346
eqtl-a-ENSG00000125170	ebi-a-GCST90044902	Polycystic ovary syndrome	DOK4	-0.0386032	0.0494179	0.491685
eqtl-a-ENSG00000125246	ebi-a-GCST90044902	Polycystic ovary syndrome	CLYBL	-0.113282	0.0991884	0.336316
eqtl-a-ENSG00000125249	ebi-a-GCST90044902	Polycystic ovary syndrome	RAP2A	-0.0115721	0.0323421	0.781252
eqtl-a-ENSG00000125257	ebi-a-GCST90044902	Polycystic ovary syndrome	ABCC4	0.0146565	0.0217179	0.521424
eqtl-a-ENSG00000125347	ebi-a-GCST90044902	Polycystic ovary syndrome	IRF1	-0.0048668	0.0711916	0.951717
eqtl-a-ENSG00000125384	ebi-a-GCST90044902	Polycystic ovary syndrome	PTGER2	-0.0599886	0.0275499	0.161357
eqtl-a-ENSG00000125445	ebi-a-GCST90044902	Polycystic ovary syndrome	MRPS7	-0.0337074	0.0978901	0.788882
eqtl-a-ENSG00000125450	ebi-a-GCST90044902	Polycystic ovary syndrome	NUP85	-0.0467979	0.1119	0.703925
eqtl-a-ENSG00000125457	ebi-a-GCST90044902	Polycystic ovary syndrome	MIF4GD	0.0367411	0.0947191	0.764433
eqtl-a-ENSG00000125498	ebi-a-GCST90044902	Polycystic ovary syndrome	KIR2DL1	NA	NA	NA
eqtl-a-ENSG00000125510	ebi-a-GCST90044902	Polycystic ovary syndrome	OPRL1	0.0014929	0.0406569	0.973015
eqtl-a-ENSG00000125534	ebi-a-GCST90044902	Polycystic ovary syndrome	PPDPF	-0.001227	0.0236707	0.963369
eqtl-a-ENSG00000125538	ebi-a-GCST90044902	Polycystic ovary syndrome	IL1B	0.0817335	0.0335732	0.0508515
eqtl-a-ENSG00000125618	ebi-a-GCST90044902	Polycystic ovary syndrome	PAX8	0.0619475	0.0791481	0.515774
eqtl-a-ENSG00000125630	ebi-a-GCST90044902	Polycystic ovary syndrome	POLR1B	-0.0128068	0.0285672	0.697821
eqtl-a-ENSG00000125637	ebi-a-GCST90044902	Polycystic ovary syndrome	PSD4	0.0881631	0.130994	0.622868
eqtl-a-ENSG00000125648	ebi-a-GCST90044902	Polycystic ovary syndrome	SLC25A23	NA	NA	NA
eqtl-a-ENSG00000125733	ebi-a-GCST90044902	Polycystic ovary syndrome	TRIP10	-0.071699	0.0731755	0.506488
eqtl-a-ENSG00000125743	ebi-a-GCST90044902	Polycystic ovary syndrome	SNRPD2	NA	NA	NA
eqtl-a-ENSG00000125744	ebi-a-GCST90044902	Polycystic ovary syndrome	RTN2	NA	NA	NA
eqtl-a-ENSG00000125753	ebi-a-GCST90044902	Polycystic ovary syndrome	VASP	-0.0030541	0.0337442	0.936131
eqtl-a-ENSG00000125772	ebi-a-GCST90044902	Polycystic ovary syndrome	GPCPD1	-0.0277414	0.0241147	0.333363
eqtl-a-ENSG00000125779	ebi-a-GCST90044902	Polycystic ovary syndrome	PANK2	-0.0361412	0.0414413	0.543423
eqtl-a-ENSG00000125780	ebi-a-GCST90044902	Polycystic ovary syndrome	TGM3	-0.0044242	0.0136019	0.754488
eqtl-a-ENSG00000125810	ebi-a-GCST90044902	Polycystic ovary syndrome	CD93	0.00782049	0.0159756	0.636178
eqtl-a-ENSG00000125814	ebi-a-GCST90044902	Polycystic ovary syndrome	NAPB	0.101074	0.062016	0.244703
eqtl-a-ENSG00000125818	ebi-a-GCST90044902	Polycystic ovary syndrome	PSMF1	0.00979967	0.0238769	0.69849
eqtl-a-ENSG00000125821	ebi-a-GCST90044902	Polycystic ovary syndrome	DTD1	0.0334731	0.0455656	0.495561
eqtl-a-ENSG00000125826	ebi-a-GCST90044902	Polycystic ovary syndrome	RBCK1	0.160201	0.183339	0.474371
eqtl-a-ENSG00000125827	ebi-a-GCST90044902	Polycystic ovary syndrome	TMX4	-0.0155391	0.0226932	0.53112
eqtl-a-ENSG00000125844	ebi-a-GCST90044902	Polycystic ovary syndrome	RRBP1	-0.0367253	0.0367765	0.500443
eqtl-a-ENSG00000125863	ebi-a-GCST90044902	Polycystic ovary syndrome	MKKS	-0.0298888	0.035707	0.490645
eqtl-a-ENSG00000125868	ebi-a-GCST90044902	Polycystic ovary syndrome	DSTN	0.00311599	0.0283443	0.919404
eqtl-a-ENSG00000125869	ebi-a-GCST90044902	Polycystic ovary syndrome	LAMP5	0.0154433	0.0144806	0.3216
eqtl-a-ENSG00000125870	ebi-a-GCST90044902	Polycystic ovary syndrome	SNRPB2	0.0242949	0.0274131	0.538344
eqtl-a-ENSG00000125871	ebi-a-GCST90044902	Polycystic ovary syndrome	MGME1	0.141895	0.064468	0.115062
eqtl-a-ENSG00000125877	ebi-a-GCST90044902	Polycystic ovary syndrome	ITPA	0.0459805	0.0478676	0.5128
eqtl-a-ENSG00000125885	ebi-a-GCST90044902	Polycystic ovary syndrome	MCM8	-0.0032627	0.0355516	0.941738
eqtl-a-ENSG00000125898	ebi-a-GCST90044902	Polycystic ovary syndrome	FAM110A	0.0936376	0.0410839	0.263219
eqtl-a-ENSG00000125910	ebi-a-GCST90044902	Polycystic ovary syndrome	S1PR4	0.0142503	0.124267	0.927313
eqtl-a-ENSG00000125952	ebi-a-GCST90044902	Polycystic ovary syndrome	MAX	NA	NA	NA
eqtl-a-ENSG00000125971	ebi-a-GCST90044902	Polycystic ovary syndrome	DYNLRB1	NA	NA	NA
eqtl-a-ENSG00000126003	ebi-a-GCST90044902	Polycystic ovary syndrome	PLAGL2	-0.0303625	0.117277	0.819926
eqtl-a-ENSG00000126091	ebi-a-GCST90044902	Polycystic ovary syndrome	ST3GAL3	NA	NA	NA
eqtl-a-ENSG00000126215	ebi-a-GCST90044902	Polycystic ovary syndrome	XRCC3	-0.0085183	0.0383333	0.860794
eqtl-a-ENSG00000126226	ebi-a-GCST90044902	Polycystic ovary syndrome	PCID2	0.856597	0.498686	0.33563
eqtl-a-ENSG00000126246	ebi-a-GCST90044902	Polycystic ovary syndrome	IGFLR1	-0.0012157	0.0306221	0.97474
eqtl-a-ENSG00000126262	ebi-a-GCST90044902	Polycystic ovary syndrome	FFAR2	-0.0188766	0.0517997	0.777528
eqtl-a-ENSG00000126267	ebi-a-GCST90044902	Polycystic ovary syndrome	COX6B1	NA	NA	NA
eqtl-a-ENSG00000126351	ebi-a-GCST90044902	Polycystic ovary syndrome	THRA	0.0616672	0.0768758	0.569607
eqtl-a-ENSG00000126353	ebi-a-GCST90044902	Polycystic ovary syndrome	CCR7	-0.0408085	0.100644	0.712313
eqtl-a-ENSG00000126432	ebi-a-GCST90044902	Polycystic ovary syndrome	PRDX5	-0.0022581	0.0174917	0.900467
eqtl-a-ENSG00000126458	ebi-a-GCST90044902	Polycystic ovary syndrome	RRAS	-0.158457	0.146546	0.475151
eqtl-a-ENSG00000126467	ebi-a-GCST90044902	Polycystic ovary syndrome	TSKS	0.027948	0.0388191	0.546321
eqtl-a-ENSG00000126581	ebi-a-GCST90044902	Polycystic ovary syndrome	BECN1	-0.0389977	0.029435	0.411612
eqtl-a-ENSG00000126602	ebi-a-GCST90044902	Polycystic ovary syndrome	TRAP1	NA	NA	NA
eqtl-a-ENSG00000126709	ebi-a-GCST90044902	Polycystic ovary syndrome	IFI6	0.0237294	0.0360651	0.534977
eqtl-a-ENSG00000126777	ebi-a-GCST90044902	Polycystic ovary syndrome	KTN1	NA	NA	NA
eqtl-a-ENSG00000126822	ebi-a-GCST90044902	Polycystic ovary syndrome	PLEKHG3	0.0583952	0.0584543	0.423039
eqtl-a-ENSG00000126838	ebi-a-GCST90044902	Polycystic ovary syndrome	PZP	-0.038328	0.0313622	0.346154
eqtl-a-ENSG00000126858	ebi-a-GCST90044902	Polycystic ovary syndrome	RHOT1	-0.0419413	0.0431055	0.508714
eqtl-a-ENSG00000126860	ebi-a-GCST90044902	Polycystic ovary syndrome	EVI2A	0.010811	0.0569036	0.880474
eqtl-a-ENSG00000126870	ebi-a-GCST90044902	Polycystic ovary syndrome	DYNC2I1	-0.0231572	0.110558	0.847509
eqtl-a-ENSG00000127022	ebi-a-GCST90044902	Polycystic ovary syndrome	CANX	9.22965	4.56714	0.292531
eqtl-a-ENSG00000127081	ebi-a-GCST90044902	Polycystic ovary syndrome	ZNF484	NA	NA	NA
eqtl-a-ENSG00000127084	ebi-a-GCST90044902	Polycystic ovary syndrome	FGD3	0.0246944	0.0240938	0.492164
eqtl-a-ENSG00000127124	ebi-a-GCST90044902	Polycystic ovary syndrome	HIVEP3	NA	NA	NA
eqtl-a-ENSG00000127249	ebi-a-GCST90044902	Polycystic ovary syndrome	ATP13A4	-0.0277043	0.0305092	0.53065
eqtl-a-ENSG00000127252	ebi-a-GCST90044902	Polycystic ovary syndrome	PLAAT1	0.0184462	0.0509481	0.778853
eqtl-a-ENSG00000127328	ebi-a-GCST90044902	Polycystic ovary syndrome	RAB3IP	0.0210145	0.036359	0.66637
eqtl-a-ENSG00000127337	ebi-a-GCST90044902	Polycystic ovary syndrome	YEATS4	-0.115053	0.102181	0.311302
eqtl-a-ENSG00000127415	ebi-a-GCST90044902	Polycystic ovary syndrome	IDUA	-0.0276298	0.0655944	0.746201
eqtl-a-ENSG00000127418	ebi-a-GCST90044902	Polycystic ovary syndrome	FGFRL1	NA	NA	NA
eqtl-a-ENSG00000127507	ebi-a-GCST90044902	Polycystic ovary syndrome	ADGRE2	-0.022476	0.0208735	0.322961
eqtl-a-ENSG00000127511	ebi-a-GCST90044902	Polycystic ovary syndrome	SIN3B	0.00522688	0.0335564	0.89052
eqtl-a-ENSG00000127533	ebi-a-GCST90044902	Polycystic ovary syndrome	F2RL3	0.00612087	0.0401924	0.892934
eqtl-a-ENSG00000127585	ebi-a-GCST90044902	Polycystic ovary syndrome	FBXL16	0.0503957	0.0810262	0.645775
eqtl-a-ENSG00000127603	ebi-a-GCST90044902	Polycystic ovary syndrome	MACF1	-0.0085726	0.0361966	0.834834
eqtl-a-ENSG00000127824	ebi-a-GCST90044902	Polycystic ovary syndrome	TUBA4A	-0.173491	0.182937	0.443042
eqtl-a-ENSG00000127831	ebi-a-GCST90044902	Polycystic ovary syndrome	VIL1	0.0402127	0.0272689	0.21432
eqtl-a-ENSG00000127838	ebi-a-GCST90044902	Polycystic ovary syndrome	PNKD	-0.0313787	0.0266816	0.266815
eqtl-a-ENSG00000127903	ebi-a-GCST90044902	Polycystic ovary syndrome	ZNF835	-0.0258112	0.095669	0.832236
eqtl-a-ENSG00000127920	ebi-a-GCST90044902	Polycystic ovary syndrome	GNG11	0.0062408	0.0151826	0.690651
eqtl-a-ENSG00000127946	ebi-a-GCST90044902	Polycystic ovary syndrome	HIP1	-0.0105316	0.0291982	0.752862
eqtl-a-ENSG00000127947	ebi-a-GCST90044902	Polycystic ovary syndrome	PTPN12	0.013117	0.0196441	0.540855
eqtl-a-ENSG00000127948	ebi-a-GCST90044902	Polycystic ovary syndrome	POR	-0.0345522	0.0375187	0.52619
eqtl-a-ENSG00000127951	ebi-a-GCST90044902	Polycystic ovary syndrome	FGL2	0.00594287	0.0307535	0.852257
eqtl-a-ENSG00000127952	ebi-a-GCST90044902	Polycystic ovary syndrome	STYXL1	0.0479601	0.0672483	0.502517
eqtl-a-ENSG00000127954	ebi-a-GCST90044902	Polycystic ovary syndrome	STEAP4	-0.0325057	0.0311565	0.35571
eqtl-a-ENSG00000128039	ebi-a-GCST90044902	Polycystic ovary syndrome	SRD5A3	0.0203893	0.0359753	0.591433
eqtl-a-ENSG00000128040	ebi-a-GCST90044902	Polycystic ovary syndrome	SPINK2	0.0281085	0.0298594	0.445889
eqtl-a-ENSG00000128059	ebi-a-GCST90044902	Polycystic ovary syndrome	PPAT	NA	NA	NA
eqtl-a-ENSG00000128191	ebi-a-GCST90044902	Polycystic ovary syndrome	DGCR8	-0.0620046	0.0461029	0.271289
eqtl-a-ENSG00000128218	ebi-a-GCST90044902	Polycystic ovary syndrome	VPREB3	0.00148701	0.0154131	0.925846
eqtl-a-ENSG00000128245	ebi-a-GCST90044902	Polycystic ovary syndrome	YWHAH	-0.0083736	0.0170568	0.638496
eqtl-a-ENSG00000128266	ebi-a-GCST90044902	Polycystic ovary syndrome	GNAZ	0.129637	0.123803	0.485348
eqtl-a-ENSG00000128274	ebi-a-GCST90044902	Polycystic ovary syndrome	A4GALT	-0.0322807	0.0519289	0.597598
eqtl-a-ENSG00000128283	ebi-a-GCST90044902	Polycystic ovary syndrome	CDC42EP1	-0.0790955	0.0505019	0.361755
eqtl-a-ENSG00000128284	ebi-a-GCST90044902	Polycystic ovary syndrome	APOL3	0.0642577	0.0953861	0.622594
eqtl-a-ENSG00000128311	ebi-a-GCST90044902	Polycystic ovary syndrome	TST	0.0319674	0.0204413	0.178616
eqtl-a-ENSG00000128340	ebi-a-GCST90044902	Polycystic ovary syndrome	RAC2	0.0191645	0.0457384	0.715926
eqtl-a-ENSG00000128383	ebi-a-GCST90044902	Polycystic ovary syndrome	APOBEC3A	NA	NA	NA
eqtl-a-ENSG00000128512	ebi-a-GCST90044902	Polycystic ovary syndrome	DOCK4	0.0281022	0.0465342	0.588517
eqtl-a-ENSG00000128536	ebi-a-GCST90044902	Polycystic ovary syndrome	CDHR3	0.011971	0.105469	0.92805
eqtl-a-ENSG00000128604	ebi-a-GCST90044902	Polycystic ovary syndrome	IRF5	-0.0071694	0.132425	0.958921
eqtl-a-ENSG00000128656	ebi-a-GCST90044902	Polycystic ovary syndrome	CHN1	0.0024494	0.0202137	0.909395
eqtl-a-ENSG00000128731	ebi-a-GCST90044902	Polycystic ovary syndrome	HERC2	NA	NA	NA
eqtl-a-ENSG00000128805	ebi-a-GCST90044902	Polycystic ovary syndrome	ARHGAP22	0.0104695	0.0737435	0.910218
eqtl-a-ENSG00000128815	ebi-a-GCST90044902	Polycystic ovary syndrome	WDFY4	0.00861127	0.0186746	0.690001
eqtl-a-ENSG00000128829	ebi-a-GCST90044902	Polycystic ovary syndrome	EIF2AK4	-0.0204107	0.0288497	0.608014
eqtl-a-ENSG00000128833	ebi-a-GCST90044902	Polycystic ovary syndrome	MYO5C	NA	NA	NA
eqtl-a-ENSG00000128872	ebi-a-GCST90044902	Polycystic ovary syndrome	TMOD2	-0.0212302	0.0249651	0.427733
eqtl-a-ENSG00000128923	ebi-a-GCST90044902	Polycystic ovary syndrome	MINDY2	NA	NA	NA
eqtl-a-ENSG00000128928	ebi-a-GCST90044902	Polycystic ovary syndrome	IVD	-0.005356	0.0297778	0.873833
eqtl-a-ENSG00000128944	ebi-a-GCST90044902	Polycystic ovary syndrome	KNSTRN	NA	NA	NA
eqtl-a-ENSG00000128951	ebi-a-GCST90044902	Polycystic ovary syndrome	DUT	-0.0712258	0.130115	0.681149
eqtl-a-ENSG00000128973	ebi-a-GCST90044902	Polycystic ovary syndrome	CLN6	-0.0580893	0.0645674	0.419162
eqtl-a-ENSG00000129007	ebi-a-GCST90044902	Polycystic ovary syndrome	CALML4	0.076155	0.0589126	0.286679
eqtl-a-ENSG00000129055	ebi-a-GCST90044902	Polycystic ovary syndrome	ANAPC13	0.028882	0.0402611	0.547617
eqtl-a-ENSG00000129083	ebi-a-GCST90044902	Polycystic ovary syndrome	COPB1	0.0262424	0.061338	0.710437
eqtl-a-ENSG00000129103	ebi-a-GCST90044902	Polycystic ovary syndrome	SUMF2	NA	NA	NA
eqtl-a-ENSG00000129116	ebi-a-GCST90044902	Polycystic ovary syndrome	PALLD	0.148277	0.0841781	0.176374
eqtl-a-ENSG00000129187	ebi-a-GCST90044902	Polycystic ovary syndrome	DCTD	-0.0237359	0.0347307	0.618336
eqtl-a-ENSG00000129219	ebi-a-GCST90044902	Polycystic ovary syndrome	PLD2	-0.0240375	0.0353961	0.620218
eqtl-a-ENSG00000129226	ebi-a-GCST90044902	Polycystic ovary syndrome	CD68	NA	NA	NA
eqtl-a-ENSG00000129292	ebi-a-GCST90044902	Polycystic ovary syndrome	PHF20L1	NA	NA	NA
eqtl-a-ENSG00000129295	ebi-a-GCST90044902	Polycystic ovary syndrome	DNAAF11	-0.0119419	0.0649844	0.865916
eqtl-a-ENSG00000129317	ebi-a-GCST90044902	Polycystic ovary syndrome	PUS7L	0.0150254	0.0214708	0.55649
eqtl-a-ENSG00000129353	ebi-a-GCST90044902	Polycystic ovary syndrome	SLC44A2	0.00630126	0.0212799	0.774685
eqtl-a-ENSG00000129354	ebi-a-GCST90044902	Polycystic ovary syndrome	AP1M2	0.0674649	0.0788786	0.549551
eqtl-a-ENSG00000129355	ebi-a-GCST90044902	Polycystic ovary syndrome	CDKN2D	-0.0138366	0.0333816	0.695692
eqtl-a-ENSG00000129422	ebi-a-GCST90044902	Polycystic ovary syndrome	MTUS1	NA	NA	NA
eqtl-a-ENSG00000129450	ebi-a-GCST90044902	Polycystic ovary syndrome	SIGLEC9	-0.0709767	0.075592	0.446877
eqtl-a-ENSG00000129472	ebi-a-GCST90044902	Polycystic ovary syndrome	RAB2B	-0.0185514	0.0213333	0.448507
eqtl-a-ENSG00000129473	ebi-a-GCST90044902	Polycystic ovary syndrome	BCL2L2	0.0415818	0.0513509	0.503105
eqtl-a-ENSG00000129484	ebi-a-GCST90044902	Polycystic ovary syndrome	PARP2	0.0211467	0.0895542	0.852377
eqtl-a-ENSG00000129515	ebi-a-GCST90044902	Polycystic ovary syndrome	SNX6	-0.0998348	0.112615	0.468869
eqtl-a-ENSG00000129518	ebi-a-GCST90044902	Polycystic ovary syndrome	EAPP	-0.0540795	0.048778	0.467216
eqtl-a-ENSG00000129596	ebi-a-GCST90044902	Polycystic ovary syndrome	CDO1	-0.0261851	0.0324427	0.478656
eqtl-a-ENSG00000129625	ebi-a-GCST90044902	Polycystic ovary syndrome	REEP5	-0.0031215	0.0486288	0.959191
eqtl-a-ENSG00000129657	ebi-a-GCST90044902	Polycystic ovary syndrome	SEC14L1	-0.0262551	0.0503507	0.694005
eqtl-a-ENSG00000129691	ebi-a-GCST90044902	Polycystic ovary syndrome	ASH2L	-0.0657544	0.0390192	0.340947
eqtl-a-ENSG00000129757	ebi-a-GCST90044902	Polycystic ovary syndrome	CDKN1C	-0.0300052	0.0391446	0.486102
eqtl-a-ENSG00000129925	ebi-a-GCST90044902	Polycystic ovary syndrome	PGAP6	0.0515931	0.0782225	0.577324
eqtl-a-ENSG00000129933	ebi-a-GCST90044902	Polycystic ovary syndrome	MAU2	0.0263083	0.083137	0.772405
eqtl-a-ENSG00000129993	ebi-a-GCST90044902	Polycystic ovary syndrome	CBFA2T3	0.0469803	0.0419848	0.464291
eqtl-a-ENSG00000130038	ebi-a-GCST90044902	Polycystic ovary syndrome	CRACR2A	-0.0175143	0.0295482	0.659368
eqtl-a-ENSG00000130147	ebi-a-GCST90044902	Polycystic ovary syndrome	SH3BP4	0.0562931	0.0438958	0.289805
eqtl-a-ENSG00000130159	ebi-a-GCST90044902	Polycystic ovary syndrome	ECSIT	0.0310337	0.037852	0.498453
eqtl-a-ENSG00000130164	ebi-a-GCST90044902	Polycystic ovary syndrome	LDLR	-0.0362905	0.0388222	0.39281
eqtl-a-ENSG00000130165	ebi-a-GCST90044902	Polycystic ovary syndrome	ELOF1	0.00968588	0.0314856	0.810006
eqtl-a-ENSG00000130175	ebi-a-GCST90044902	Polycystic ovary syndrome	PRKCSH	-0.0655835	0.0641918	0.493173
eqtl-a-ENSG00000130177	ebi-a-GCST90044902	Polycystic ovary syndrome	CDC16	0.0587084	0.0256876	0.262573
eqtl-a-ENSG00000130193	ebi-a-GCST90044902	Polycystic ovary syndrome	THEM6	NA	NA	NA
eqtl-a-ENSG00000130202	ebi-a-GCST90044902	Polycystic ovary syndrome	NECTIN2	-0.0010281	0.0186153	0.959429
eqtl-a-ENSG00000130227	ebi-a-GCST90044902	Polycystic ovary syndrome	XPO7	0.0583612	0.0363638	0.354737
eqtl-a-ENSG00000130300	ebi-a-GCST90044902	Polycystic ovary syndrome	PLVAP	-0.0509567	0.0337412	0.191374
eqtl-a-ENSG00000130304	ebi-a-GCST90044902	Polycystic ovary syndrome	SLC27A1	0.00074055	0.0224148	0.975719
eqtl-a-ENSG00000130309	ebi-a-GCST90044902	Polycystic ovary syndrome	COLGALT1	0.00412887	0.0859722	0.969449
eqtl-a-ENSG00000130312	ebi-a-GCST90044902	Polycystic ovary syndrome	MRPL34	0.0237794	0.082546	0.8004
eqtl-a-ENSG00000130332	ebi-a-GCST90044902	Polycystic ovary syndrome	LSM7	0.0157656	0.0429562	0.748801
eqtl-a-ENSG00000130348	ebi-a-GCST90044902	Polycystic ovary syndrome	QRSL1	-0.115402	0.0676828	0.186731
eqtl-a-ENSG00000130363	ebi-a-GCST90044902	Polycystic ovary syndrome	RSPH3	-0.0091966	0.0170693	0.618625
eqtl-a-ENSG00000130396	ebi-a-GCST90044902	Polycystic ovary syndrome	AFDN	-0.0186006	0.026677	0.612374
eqtl-a-ENSG00000130402	ebi-a-GCST90044902	Polycystic ovary syndrome	ACTN4	NA	NA	NA
eqtl-a-ENSG00000130413	ebi-a-GCST90044902	Polycystic ovary syndrome	STK33	NA	NA	NA
eqtl-a-ENSG00000130414	ebi-a-GCST90044902	Polycystic ovary syndrome	NDUFA10	NA	NA	NA
eqtl-a-ENSG00000130433	ebi-a-GCST90044902	Polycystic ovary syndrome	CACNG6	-0.168917	0.100667	0.235352
eqtl-a-ENSG00000130475	ebi-a-GCST90044902	Polycystic ovary syndrome	FCHO1	0.138791	0.251694	0.679183
eqtl-a-ENSG00000130508	ebi-a-GCST90044902	Polycystic ovary syndrome	PXDN	0.0434995	0.0353883	0.343988
eqtl-a-ENSG00000130518	ebi-a-GCST90044902	Polycystic ovary syndrome	IQCN	0.0206243	0.0356029	0.593453
eqtl-a-ENSG00000130520	ebi-a-GCST90044902	Polycystic ovary syndrome	LSM4	NA	NA	NA
eqtl-a-ENSG00000130522	ebi-a-GCST90044902	Polycystic ovary syndrome	JUND	NA	NA	NA
eqtl-a-ENSG00000130529	ebi-a-GCST90044902	Polycystic ovary syndrome	TRPM4	0.0217749	0.0276713	0.454011
eqtl-a-ENSG00000130558	ebi-a-GCST90044902	Polycystic ovary syndrome	OLFM1	-0.0218431	0.0209409	0.33159
eqtl-a-ENSG00000130595	ebi-a-GCST90044902	Polycystic ovary syndrome	TNNT3	-0.011253	0.0366815	0.788006
eqtl-a-ENSG00000130598	ebi-a-GCST90044902	Polycystic ovary syndrome	TNNI2	0.0413006	0.101492	0.753966
eqtl-a-ENSG00000130640	ebi-a-GCST90044902	Polycystic ovary syndrome	TUBGCP2	NA	NA	NA
eqtl-a-ENSG00000130653	ebi-a-GCST90044902	Polycystic ovary syndrome	PNPLA7	0.0370614	0.0233259	0.357619
eqtl-a-ENSG00000130656	ebi-a-GCST90044902	Polycystic ovary syndrome	HBZ	0.00826424	0.0162727	0.625255
eqtl-a-ENSG00000130684	ebi-a-GCST90044902	Polycystic ovary syndrome	ZNF337	-0.0069362	0.0723073	0.932325
eqtl-a-ENSG00000130702	ebi-a-GCST90044902	Polycystic ovary syndrome	LAMA5	0.0163094	0.0318214	0.698483
eqtl-a-ENSG00000130714	ebi-a-GCST90044902	Polycystic ovary syndrome	POMT1	0.0273564	0.109379	0.825851
eqtl-a-ENSG00000130731	ebi-a-GCST90044902	Polycystic ovary syndrome	METTL26	NA	NA	NA
eqtl-a-ENSG00000130766	ebi-a-GCST90044902	Polycystic ovary syndrome	SESN2	-0.0112969	0.110745	0.935283
eqtl-a-ENSG00000130775	ebi-a-GCST90044902	Polycystic ovary syndrome	THEMIS2	0.0232745	0.0276413	0.554466
eqtl-a-ENSG00000130813	ebi-a-GCST90044902	Polycystic ovary syndrome	SHFL	NA	NA	NA
eqtl-a-ENSG00000130881	ebi-a-GCST90044902	Polycystic ovary syndrome	LRP3	-0.0452827	0.0251586	0.131777
eqtl-a-ENSG00000130939	ebi-a-GCST90044902	Polycystic ovary syndrome	UBE4B	NA	NA	NA
eqtl-a-ENSG00000130940	ebi-a-GCST90044902	Polycystic ovary syndrome	CASZ1	0.237009	0.0802452	0.207831
eqtl-a-ENSG00000131016	ebi-a-GCST90044902	Polycystic ovary syndrome	AKAP12	-0.0763767	0.103362	0.594872
eqtl-a-ENSG00000131042	ebi-a-GCST90044902	Polycystic ovary syndrome	LILRB2	NA	NA	NA
eqtl-a-ENSG00000131126	ebi-a-GCST90044902	Polycystic ovary syndrome	TEX101	-0.0156964	0.0353507	0.700449
eqtl-a-ENSG00000131143	ebi-a-GCST90044902	Polycystic ovary syndrome	COX4I1	-0.0372878	0.0356236	0.405085
eqtl-a-ENSG00000131187	ebi-a-GCST90044902	Polycystic ovary syndrome	F12	-0.0393375	0.0498493	0.512728
eqtl-a-ENSG00000131188	ebi-a-GCST90044902	Polycystic ovary syndrome	PRR7	NA	NA	NA
eqtl-a-ENSG00000131203	ebi-a-GCST90044902	Polycystic ovary syndrome	IDO1	-0.0085777	0.0207965	0.707708
eqtl-a-ENSG00000131238	ebi-a-GCST90044902	Polycystic ovary syndrome	PPT1	-0.0054728	0.017667	0.769228
eqtl-a-ENSG00000131242	ebi-a-GCST90044902	Polycystic ovary syndrome	RAB11FIP4	-0.0300854	0.139331	0.842892
eqtl-a-ENSG00000131323	ebi-a-GCST90044902	Polycystic ovary syndrome	TRAF3	-0.0273071	0.0252268	0.35829
eqtl-a-ENSG00000131355	ebi-a-GCST90044902	Polycystic ovary syndrome	ADGRE3	-0.102945	0.0888812	0.311211
eqtl-a-ENSG00000131370	ebi-a-GCST90044902	Polycystic ovary syndrome	SH3BP5	-0.0436018	0.0779012	0.675155
eqtl-a-ENSG00000131378	ebi-a-GCST90044902	Polycystic ovary syndrome	RFTN1	0.0179964	0.172331	0.933759
eqtl-a-ENSG00000131401	ebi-a-GCST90044902	Polycystic ovary syndrome	NAPSB	-0.106642	0.03708	0.213032
eqtl-a-ENSG00000131446	ebi-a-GCST90044902	Polycystic ovary syndrome	MGAT1	0.0767192	0.0277059	0.220626
eqtl-a-ENSG00000131467	ebi-a-GCST90044902	Polycystic ovary syndrome	PSME3	0.00471823	0.0389335	0.923224
eqtl-a-ENSG00000131495	ebi-a-GCST90044902	Polycystic ovary syndrome	NDUFA2	-0.0799492	0.0477435	0.342717
eqtl-a-ENSG00000131507	ebi-a-GCST90044902	Polycystic ovary syndrome	NDFIP1	0.0881724	0.0405695	0.274532
eqtl-a-ENSG00000131558	ebi-a-GCST90044902	Polycystic ovary syndrome	EXOC4	-0.0257864	0.125664	0.871153
eqtl-a-ENSG00000131626	ebi-a-GCST90044902	Polycystic ovary syndrome	PPFIA1	0.0566366	0.0278392	0.134768
eqtl-a-ENSG00000131634	ebi-a-GCST90044902	Polycystic ovary syndrome	TMEM204	0.0326442	0.0272196	0.316501
eqtl-a-ENSG00000131669	ebi-a-GCST90044902	Polycystic ovary syndrome	NINJ1	-0.0204919	0.0175685	0.308254
eqtl-a-ENSG00000131697	ebi-a-GCST90044902	Polycystic ovary syndrome	NPHP4	-0.0050275	0.0456436	0.93016
eqtl-a-ENSG00000131778	ebi-a-GCST90044902	Polycystic ovary syndrome	CHD1L	0.124279	0.101324	0.435448
eqtl-a-ENSG00000131781	ebi-a-GCST90044902	Polycystic ovary syndrome	FMO5	NA	NA	NA
eqtl-a-ENSG00000131791	ebi-a-GCST90044902	Polycystic ovary syndrome	PRKAB2	-0.0229001	0.0749676	0.811265
eqtl-a-ENSG00000131797	ebi-a-GCST90044902	Polycystic ovary syndrome	CLUHP3	0.0104361	0.0445573	0.82989
eqtl-a-ENSG00000131845	ebi-a-GCST90044902	Polycystic ovary syndrome	ZNF304	0.013488	0.0286002	0.669387
eqtl-a-ENSG00000131873	ebi-a-GCST90044902	Polycystic ovary syndrome	CHSY1	-0.0672268	0.0399582	0.191076
eqtl-a-ENSG00000131941	ebi-a-GCST90044902	Polycystic ovary syndrome	RHPN2	0.0681129	0.0348509	0.30108
eqtl-a-ENSG00000131943	ebi-a-GCST90044902	Polycystic ovary syndrome	C19orf12	-0.0026481	0.0226948	0.914483
eqtl-a-ENSG00000131944	ebi-a-GCST90044902	Polycystic ovary syndrome	FAAP24	0.0381404	0.0412068	0.42293
eqtl-a-ENSG00000131966	ebi-a-GCST90044902	Polycystic ovary syndrome	ACTR10	0.0132967	0.0275819	0.714023
eqtl-a-ENSG00000131979	ebi-a-GCST90044902	Polycystic ovary syndrome	GCH1	-0.0082226	0.0247921	0.761964
eqtl-a-ENSG00000131981	ebi-a-GCST90044902	Polycystic ovary syndrome	LGALS3	NA	NA	NA
eqtl-a-ENSG00000132122	ebi-a-GCST90044902	Polycystic ovary syndrome	SPATA6	-0.168956	0.328488	0.69757
eqtl-a-ENSG00000132185	ebi-a-GCST90044902	Polycystic ovary syndrome	FCRLA	-0.0195105	0.0227333	0.429972
eqtl-a-ENSG00000132199	ebi-a-GCST90044902	Polycystic ovary syndrome	ENOSF1	-0.0257974	0.0417991	0.60002
eqtl-a-ENSG00000132205	ebi-a-GCST90044902	Polycystic ovary syndrome	EMILIN2	-0.0325931	0.032321	0.387536
eqtl-a-ENSG00000132256	ebi-a-GCST90044902	Polycystic ovary syndrome	TRIM5	0.0177034	0.0602685	0.818114
eqtl-a-ENSG00000132274	ebi-a-GCST90044902	Polycystic ovary syndrome	TRIM22	0.0483729	0.0451238	0.395917
eqtl-a-ENSG00000132275	ebi-a-GCST90044902	Polycystic ovary syndrome	RRP8	NA	NA	NA
eqtl-a-ENSG00000132305	ebi-a-GCST90044902	Polycystic ovary syndrome	IMMT	0.025395	0.0735958	0.752825
eqtl-a-ENSG00000132313	ebi-a-GCST90044902	Polycystic ovary syndrome	MRPL35	NA	NA	NA
eqtl-a-ENSG00000132326	ebi-a-GCST90044902	Polycystic ovary syndrome	PER2	0.00922229	0.0665902	0.898624
eqtl-a-ENSG00000132329	ebi-a-GCST90044902	Polycystic ovary syndrome	RAMP1	-0.007143	0.0351637	0.85782
eqtl-a-ENSG00000132334	ebi-a-GCST90044902	Polycystic ovary syndrome	PTPRE	-0.02145	0.0281016	0.525031
eqtl-a-ENSG00000132359	ebi-a-GCST90044902	Polycystic ovary syndrome	RAP1GAP2	0.013879	0.0465444	0.815511
eqtl-a-ENSG00000132376	ebi-a-GCST90044902	Polycystic ovary syndrome	INPP5K	-0.0063872	0.0427869	0.905663
eqtl-a-ENSG00000132383	ebi-a-GCST90044902	Polycystic ovary syndrome	RPA1	0.0198794	0.0234656	0.459132
eqtl-a-ENSG00000132386	ebi-a-GCST90044902	Polycystic ovary syndrome	SERPINF1	0.00037991	0.0732421	0.996332
eqtl-a-ENSG00000132405	ebi-a-GCST90044902	Polycystic ovary syndrome	TBC1D14	0.0590399	0.0385722	0.368417
eqtl-a-ENSG00000132436	ebi-a-GCST90044902	Polycystic ovary syndrome	FIGNL1	-0.101375	0.125311	0.566972
eqtl-a-ENSG00000132465	ebi-a-GCST90044902	Polycystic ovary syndrome	JCHAIN	NA	NA	NA
eqtl-a-ENSG00000132471	ebi-a-GCST90044902	Polycystic ovary syndrome	WBP2	-0.0239257	0.0621514	0.73735
eqtl-a-ENSG00000132475	ebi-a-GCST90044902	Polycystic ovary syndrome	H3-3B	-0.0314702	0.0725312	0.739386
eqtl-a-ENSG00000132514	ebi-a-GCST90044902	Polycystic ovary syndrome	CLEC10A	0.0117496	0.0166156	0.499556
eqtl-a-ENSG00000132530	ebi-a-GCST90044902	Polycystic ovary syndrome	XAF1	-0.0235001	0.0417947	0.613205
eqtl-a-ENSG00000132561	ebi-a-GCST90044902	Polycystic ovary syndrome	MATN2	0.0942196	0.103851	0.530933
eqtl-a-ENSG00000132589	ebi-a-GCST90044902	Polycystic ovary syndrome	FLOT2	-0.096416	0.0430637	0.267418
eqtl-a-ENSG00000132669	ebi-a-GCST90044902	Polycystic ovary syndrome	RIN2	0.00445792	0.0370387	0.911807
eqtl-a-ENSG00000132681	ebi-a-GCST90044902	Polycystic ovary syndrome	ATP1A4	0.103411	0.101671	0.494598
eqtl-a-ENSG00000132694	ebi-a-GCST90044902	Polycystic ovary syndrome	ARHGEF11	0.0193763	0.033123	0.599651
eqtl-a-ENSG00000132718	ebi-a-GCST90044902	Polycystic ovary syndrome	SYT11	NA	NA	NA
eqtl-a-ENSG00000132740	ebi-a-GCST90044902	Polycystic ovary syndrome	IGHMBP2	0.110927	0.0767239	0.244006
eqtl-a-ENSG00000132819	ebi-a-GCST90044902	Polycystic ovary syndrome	RBM38	0.00936611	0.0347268	0.792868
eqtl-a-ENSG00000132823	ebi-a-GCST90044902	Polycystic ovary syndrome	OSER1	NA	NA	NA
eqtl-a-ENSG00000132842	ebi-a-GCST90044902	Polycystic ovary syndrome	AP3B1	-0.11887	0.100947	0.323892
eqtl-a-ENSG00000132846	ebi-a-GCST90044902	Polycystic ovary syndrome	ZBED3	0.0405878	0.0336965	0.294787
eqtl-a-ENSG00000132849	ebi-a-GCST90044902	Polycystic ovary syndrome	PATJ	0.0490285	0.0323577	0.26895
eqtl-a-ENSG00000132906	ebi-a-GCST90044902	Polycystic ovary syndrome	CASP9	-0.0366876	0.0513227	0.604902
eqtl-a-ENSG00000132965	ebi-a-GCST90044902	Polycystic ovary syndrome	ALOX5AP	0.00368849	0.0251058	0.887339
eqtl-a-ENSG00000132970	ebi-a-GCST90044902	Polycystic ovary syndrome	WASF3	-0.0654614	0.0202408	0.0318506
eqtl-a-ENSG00000133028	ebi-a-GCST90044902	Polycystic ovary syndrome	SCO1	0.0370342	0.0471291	0.575996
eqtl-a-ENSG00000133048	ebi-a-GCST90044902	Polycystic ovary syndrome	CHI3L1	-0.0017718	0.0224298	0.938978
eqtl-a-ENSG00000133055	ebi-a-GCST90044902	Polycystic ovary syndrome	MYBPH	0.0482055	0.0179757	0.0314618
eqtl-a-ENSG00000133056	ebi-a-GCST90044902	Polycystic ovary syndrome	PIK3C2B	-0.0508665	0.0420894	0.440067
eqtl-a-ENSG00000133059	ebi-a-GCST90044902	Polycystic ovary syndrome	DSTYK	-0.0321576	0.0986301	0.760737
eqtl-a-ENSG00000133063	ebi-a-GCST90044902	Polycystic ovary syndrome	CHIT1	-0.0361951	0.0482722	0.53157
eqtl-a-ENSG00000133067	ebi-a-GCST90044902	Polycystic ovary syndrome	LGR6	-0.125923	0.0926273	0.306988
eqtl-a-ENSG00000133069	ebi-a-GCST90044902	Polycystic ovary syndrome	TMCC2	0.0217216	0.0327854	0.543853
eqtl-a-ENSG00000133101	ebi-a-GCST90044902	Polycystic ovary syndrome	CCNA1	0.0299163	0.0287503	0.487349
eqtl-a-ENSG00000133103	ebi-a-GCST90044902	Polycystic ovary syndrome	COG6	0.0160632	0.036957	0.693185
eqtl-a-ENSG00000133104	ebi-a-GCST90044902	Polycystic ovary syndrome	SPART	0.00156267	0.0260669	0.955072
eqtl-a-ENSG00000133106	ebi-a-GCST90044902	Polycystic ovary syndrome	EPSTI1	-0.033984	0.0223909	0.203682
eqtl-a-ENSG00000133116	ebi-a-GCST90044902	Polycystic ovary syndrome	KL	0.0228752	0.0464931	0.656463
eqtl-a-ENSG00000133193	ebi-a-GCST90044902	Polycystic ovary syndrome	FAM104A	0.017329	0.0194791	0.423939
eqtl-a-ENSG00000133195	ebi-a-GCST90044902	Polycystic ovary syndrome	SLC39A11	0.00343613	0.0277207	0.909189
eqtl-a-ENSG00000133246	ebi-a-GCST90044902	Polycystic ovary syndrome	PRAM1	0.037112	0.0450516	0.496672
eqtl-a-ENSG00000133313	ebi-a-GCST90044902	Polycystic ovary syndrome	CNDP2	0.00456681	0.0222948	0.856654
eqtl-a-ENSG00000133317	ebi-a-GCST90044902	Polycystic ovary syndrome	LGALS12	NA	NA	NA
eqtl-a-ENSG00000133321	ebi-a-GCST90044902	Polycystic ovary syndrome	PLAAT4	0.0735568	0.0516498	0.249602
eqtl-a-ENSG00000133422	ebi-a-GCST90044902	Polycystic ovary syndrome	MORC2	NA	NA	NA
eqtl-a-ENSG00000133424	ebi-a-GCST90044902	Polycystic ovary syndrome	LARGE1	0.0184015	0.0256789	0.52537
eqtl-a-ENSG00000133460	ebi-a-GCST90044902	Polycystic ovary syndrome	SLC2A11	NA	NA	NA
eqtl-a-ENSG00000133488	ebi-a-GCST90044902	Polycystic ovary syndrome	SEC14L4	-0.0084063	0.0303533	0.799807
eqtl-a-ENSG00000133561	ebi-a-GCST90044902	Polycystic ovary syndrome	GIMAP6	NA	NA	NA
eqtl-a-ENSG00000133574	ebi-a-GCST90044902	Polycystic ovary syndrome	GIMAP4	0.0621645	0.0770046	0.478574
eqtl-a-ENSG00000133597	ebi-a-GCST90044902	Polycystic ovary syndrome	ADCK2	0.0356364	0.0380791	0.402332
eqtl-a-ENSG00000133606	ebi-a-GCST90044902	Polycystic ovary syndrome	MKRN1	0.0725531	0.0840926	0.479194
eqtl-a-ENSG00000133612	ebi-a-GCST90044902	Polycystic ovary syndrome	AGAP3	-0.0062526	0.0232426	0.805359
eqtl-a-ENSG00000133661	ebi-a-GCST90044902	Polycystic ovary syndrome	SFTPD	0.0103923	0.0380177	0.798115
eqtl-a-ENSG00000133678	ebi-a-GCST90044902	Polycystic ovary syndrome	TMEM254	NA	NA	NA
eqtl-a-ENSG00000133687	ebi-a-GCST90044902	Polycystic ovary syndrome	TMTC1	-0.0154017	0.0223006	0.515606
eqtl-a-ENSG00000133703	ebi-a-GCST90044902	Polycystic ovary syndrome	KRAS	0.136265	0.0596262	0.14965
eqtl-a-ENSG00000133704	ebi-a-GCST90044902	Polycystic ovary syndrome	IPO8	0.0153203	0.0218828	0.515088
eqtl-a-ENSG00000133731	ebi-a-GCST90044902	Polycystic ovary syndrome	IMPA1	0.00423574	0.0523899	0.942923
eqtl-a-ENSG00000133742	ebi-a-GCST90044902	Polycystic ovary syndrome	CA1	0.0226813	0.0345657	0.528126
eqtl-a-ENSG00000133789	ebi-a-GCST90044902	Polycystic ovary syndrome	SWAP70	-0.0603763	0.0214754	0.0672142
eqtl-a-ENSG00000133794	ebi-a-GCST90044902	Polycystic ovary syndrome	BMAL1	-0.041735	0.0406449	0.412464
eqtl-a-ENSG00000133800	ebi-a-GCST90044902	Polycystic ovary syndrome	LYVE1	NA	NA	NA
eqtl-a-ENSG00000133805	ebi-a-GCST90044902	Polycystic ovary syndrome	AMPD3	-0.0116824	0.0411545	0.794977
eqtl-a-ENSG00000133816	ebi-a-GCST90044902	Polycystic ovary syndrome	MICAL2	-0.0155665	0.0408044	0.728255
eqtl-a-ENSG00000133835	ebi-a-GCST90044902	Polycystic ovary syndrome	HSD17B4	0.0379196	0.0683298	0.677466
eqtl-a-ENSG00000133874	ebi-a-GCST90044902	Polycystic ovary syndrome	RNF122	-0.0062299	0.0215006	0.790877
eqtl-a-ENSG00000133884	ebi-a-GCST90044902	Polycystic ovary syndrome	DPF2	0.112457	0.0690138	0.350411
eqtl-a-ENSG00000133943	ebi-a-GCST90044902	Polycystic ovary syndrome	DGLUCY	-0.0007735	0.0212334	0.972349
eqtl-a-ENSG00000133961	ebi-a-GCST90044902	Polycystic ovary syndrome	NUMB	-0.0229702	0.0593116	0.735876
[truncated: 3,328 more rows]
