# Supplementary material for: Unveiling the molecular landscape of PCOS: identifying hub genes and causal relationships through bioinformatics and Mendelian randomization
Source: Front Endocrinol (Lausanne). 2024 Dec 13;15:1431200. doi: 10.3389/fendo.2024.1431200 (PMC11671271; doi:10.3389/fendo.2024.1431200)
Supplement: Supplementary file 10 [file Table10.xlsx]

## Sheet: Sheet1
Table S10. PCOS-associated genes
id.exposure	id.outcome	outcome	exposure	method	nsnp	b	se	pval	lo_ci	up_ci	or	or_lci95	or_uci95
eqtl-a-ENSG00000005075	ebi-a-GCST90044902	Polycystic ovary syndrome	POLR2J	MR Egger	4	-0.495176	0.72076	0.563036	-1.90787	0.917513	0.609464	0.148397	2.50306
eqtl-a-ENSG00000005075	ebi-a-GCST90044902	Polycystic ovary syndrome	POLR2J	Weighted median	4	-0.267892	0.118606	0.0239038	-0.50036	-0.0354243	0.76499	0.606312	0.965196
eqtl-a-ENSG00000005075	ebi-a-GCST90044902	Polycystic ovary syndrome	POLR2J	Inverse variance weighted	4	-0.219684	0.108348	0.0426034	-0.432047	-0.0073219	0.802772	0.649179	0.992705
eqtl-a-ENSG00000005075	ebi-a-GCST90044902	Polycystic ovary syndrome	POLR2J	Simple mode	4	-0.0378252	0.177001	0.84448	-0.384748	0.309097	0.962881	0.680622	1.36219
eqtl-a-ENSG00000005075	ebi-a-GCST90044902	Polycystic ovary syndrome	POLR2J	Weighted mode	4	-0.28709	0.134155	0.121855	-0.550035	-0.0241461	0.750444	0.57693	0.976143
eqtl-a-ENSG00000006744	ebi-a-GCST90044902	Polycystic ovary syndrome	ELAC2	MR Egger	3	-0.194349	0.189409	0.491805	-0.565591	0.176892	0.82337	0.568024	1.1935
eqtl-a-ENSG00000006744	ebi-a-GCST90044902	Polycystic ovary syndrome	ELAC2	Weighted median	3	-0.133383	0.0663175	0.0442961	-0.263365	-0.0034006	0.87513	0.768461	0.996605
eqtl-a-ENSG00000006744	ebi-a-GCST90044902	Polycystic ovary syndrome	ELAC2	Inverse variance weighted	3	-0.139995	0.0643782	0.0296623	-0.266176	-0.0138137	0.869363	0.766304	0.986281
eqtl-a-ENSG00000006744	ebi-a-GCST90044902	Polycystic ovary syndrome	ELAC2	Simple mode	3	-0.109869	0.100461	0.388255	-0.306772	0.087034	0.895952	0.735818	1.09093
eqtl-a-ENSG00000006744	ebi-a-GCST90044902	Polycystic ovary syndrome	ELAC2	Weighted mode	3	-0.13382	0.0706526	0.198717	-0.272299	0.00465909	0.874747	0.761626	1.00467
eqtl-a-ENSG00000012061	ebi-a-GCST90044902	Polycystic ovary syndrome	ERCC1	MR Egger	3	-0.158662	0.0974413	0.350621	-0.349647	0.0323227	0.853284	0.704937	1.03285
eqtl-a-ENSG00000012061	ebi-a-GCST90044902	Polycystic ovary syndrome	ERCC1	Weighted median	3	-0.128162	0.0677587	0.0585644	-0.260969	0.00464492	0.879711	0.770305	1.00466
eqtl-a-ENSG00000012061	ebi-a-GCST90044902	Polycystic ovary syndrome	ERCC1	Inverse variance weighted	3	-0.126328	0.0637434	0.0474986	-0.251265	-0.0013913	0.881325	0.777816	0.99861
eqtl-a-ENSG00000012061	ebi-a-GCST90044902	Polycystic ovary syndrome	ERCC1	Simple mode	3	-0.0054032	0.137646	0.972254	-0.275189	0.264382	0.994611	0.759429	1.30263
eqtl-a-ENSG00000012061	ebi-a-GCST90044902	Polycystic ovary syndrome	ERCC1	Weighted mode	3	-0.134623	0.0635253	0.168206	-0.259132	-0.0101129	0.874046	0.771721	0.989938
eqtl-a-ENSG00000037474	ebi-a-GCST90044902	Polycystic ovary syndrome	NSUN2	MR Egger	6	0.0826156	0.0585609	0.23114	-0.0321638	0.197395	1.08612	0.968348	1.21823
eqtl-a-ENSG00000037474	ebi-a-GCST90044902	Polycystic ovary syndrome	NSUN2	Weighted median	6	0.109014	0.0380767	0.00419651	0.0343833	0.183644	1.11518	1.03498	1.20159
eqtl-a-ENSG00000037474	ebi-a-GCST90044902	Polycystic ovary syndrome	NSUN2	Inverse variance weighted	6	0.0878419	0.0321912	0.00635738	0.0247471	0.150937	1.09182	1.02506	1.16292
eqtl-a-ENSG00000037474	ebi-a-GCST90044902	Polycystic ovary syndrome	NSUN2	Simple mode	6	0.107195	0.0647837	0.158899	-0.0197811	0.234171	1.11315	0.980413	1.26386
eqtl-a-ENSG00000037474	ebi-a-GCST90044902	Polycystic ovary syndrome	NSUN2	Weighted mode	6	0.112143	0.0425792	0.0463229	0.0286882	0.195598	1.11867	1.0291	1.21604
eqtl-a-ENSG00000047365	ebi-a-GCST90044902	Polycystic ovary syndrome	ARAP2	MR Egger	4	0.190011	0.111834	0.231411	-0.029184	0.409207	1.20926	0.971238	1.50562
eqtl-a-ENSG00000047365	ebi-a-GCST90044902	Polycystic ovary syndrome	ARAP2	Weighted median	4	0.182533	0.0868387	0.0355552	0.0123292	0.352737	1.20025	1.01241	1.42296
eqtl-a-ENSG00000047365	ebi-a-GCST90044902	Polycystic ovary syndrome	ARAP2	Inverse variance weighted	4	0.179247	0.0840791	0.0330162	0.0144521	0.344042	1.19632	1.01456	1.41064
eqtl-a-ENSG00000047365	ebi-a-GCST90044902	Polycystic ovary syndrome	ARAP2	Simple mode	4	0.0485846	0.157642	0.778093	-0.260394	0.357563	1.04978	0.770748	1.42984
eqtl-a-ENSG00000047365	ebi-a-GCST90044902	Polycystic ovary syndrome	ARAP2	Weighted mode	4	0.195602	0.0940474	0.129024	0.011269	0.379935	1.21604	1.01133	1.46219
eqtl-a-ENSG00000059728	ebi-a-GCST90044902	Polycystic ovary syndrome	MXD1	MR Egger	3	-0.457023	0.915078	0.70512	-2.25058	1.33653	0.633166	0.105339	3.80582
eqtl-a-ENSG00000059728	ebi-a-GCST90044902	Polycystic ovary syndrome	MXD1	Weighted median	3	-0.298862	0.150073	0.0464316	-0.593005	-0.0047195	0.741661	0.552664	0.995292
eqtl-a-ENSG00000059728	ebi-a-GCST90044902	Polycystic ovary syndrome	MXD1	Inverse variance weighted	3	-0.292504	0.141844	0.0391923	-0.570518	-0.014491	0.746392	0.565233	0.985613
eqtl-a-ENSG00000059728	ebi-a-GCST90044902	Polycystic ovary syndrome	MXD1	Simple mode	3	-0.328062	0.195247	0.234926	-0.710746	0.0546224	0.720319	0.491278	1.05614
eqtl-a-ENSG00000059728	ebi-a-GCST90044902	Polycystic ovary syndrome	MXD1	Weighted mode	3	-0.313145	0.184019	0.23092	-0.673823	0.0475334	0.731144	0.509756	1.04868
eqtl-a-ENSG00000062716	ebi-a-GCST90044902	Polycystic ovary syndrome	VMP1	MR Egger	5	-0.0999001	0.175732	0.60948	-0.444335	0.244535	0.904928	0.64125	1.27703
eqtl-a-ENSG00000062716	ebi-a-GCST90044902	Polycystic ovary syndrome	VMP1	Weighted median	5	-0.162634	0.120449	0.176942	-0.398713	0.0734461	0.849903	0.671183	1.07621
eqtl-a-ENSG00000062716	ebi-a-GCST90044902	Polycystic ovary syndrome	VMP1	Inverse variance weighted	5	-0.1873	0.0938685	0.046006	-0.371282	-0.0033172	0.829195	0.68985	0.996688
eqtl-a-ENSG00000062716	ebi-a-GCST90044902	Polycystic ovary syndrome	VMP1	Simple mode	5	-0.339388	0.175039	0.12453	-0.682463	0.00368754	0.712206	0.505371	1.00369
eqtl-a-ENSG00000062716	ebi-a-GCST90044902	Polycystic ovary syndrome	VMP1	Weighted mode	5	-0.242978	0.133197	0.142182	-0.504044	0.0180885	0.784289	0.604083	1.01825
eqtl-a-ENSG00000066336	ebi-a-GCST90044902	Polycystic ovary syndrome	SPI1	MR Egger	3	-0.13187	0.13752	0.513351	-0.401409	0.13767	0.876455	0.669376	1.1476
eqtl-a-ENSG00000066336	ebi-a-GCST90044902	Polycystic ovary syndrome	SPI1	Weighted median	3	-0.1339	0.0516597	0.00954307	-0.235153	-0.0326469	0.874678	0.79045	0.96788
eqtl-a-ENSG00000066336	ebi-a-GCST90044902	Polycystic ovary syndrome	SPI1	Inverse variance weighted	3	-0.140564	0.0562411	0.0124438	-0.250796	-0.0303311	0.868868	0.778181	0.970124
eqtl-a-ENSG00000066336	ebi-a-GCST90044902	Polycystic ovary syndrome	SPI1	Simple mode	3	-0.0813948	0.0909128	0.465103	-0.259584	0.0967943	0.92183	0.771373	1.10163
eqtl-a-ENSG00000066336	ebi-a-GCST90044902	Polycystic ovary syndrome	SPI1	Weighted mode	3	-0.135953	0.054419	0.129758	-0.242615	-0.0292921	0.872883	0.784574	0.971133
eqtl-a-ENSG00000066855	ebi-a-GCST90044902	Polycystic ovary syndrome	MTFR1	MR Egger	5	0.412534	0.261856	0.21324	-0.100704	0.925772	1.51064	0.904201	2.52382
eqtl-a-ENSG00000066855	ebi-a-GCST90044902	Polycystic ovary syndrome	MTFR1	Weighted median	5	0.114603	0.0633666	0.0705174	-0.0095954	0.238802	1.12143	0.99045	1.26973
eqtl-a-ENSG00000066855	ebi-a-GCST90044902	Polycystic ovary syndrome	MTFR1	Inverse variance weighted	5	0.130218	0.0645273	0.0435875	0.00374491	0.256692	1.13908	1.00375	1.29265
eqtl-a-ENSG00000066855	ebi-a-GCST90044902	Polycystic ovary syndrome	MTFR1	Simple mode	5	0.0132926	0.116989	0.915011	-0.216005	0.24259	1.01338	0.805731	1.27455
eqtl-a-ENSG00000066855	ebi-a-GCST90044902	Polycystic ovary syndrome	MTFR1	Weighted mode	5	0.109652	0.0716305	0.20057	-0.030744	0.250048	1.11589	0.969724	1.28409
eqtl-a-ENSG00000069399	ebi-a-GCST90044902	Polycystic ovary syndrome	BCL3	MR Egger	3	-0.521772	0.750699	0.61332	-1.99314	0.949598	0.593468	0.136267	2.58467
eqtl-a-ENSG00000069399	ebi-a-GCST90044902	Polycystic ovary syndrome	BCL3	Weighted median	3	-0.390166	0.200366	0.0515029	-0.782884	0.00255161	0.676944	0.457086	1.00255
eqtl-a-ENSG00000069399	ebi-a-GCST90044902	Polycystic ovary syndrome	BCL3	Inverse variance weighted	3	-0.43085	0.175083	0.0138613	-0.774012	-0.0876879	0.649957	0.461159	0.916047
eqtl-a-ENSG00000069399	ebi-a-GCST90044902	Polycystic ovary syndrome	BCL3	Simple mode	3	-0.30243	0.267885	0.376119	-0.827484	0.222624	0.73902	0.437148	1.24935
eqtl-a-ENSG00000069399	ebi-a-GCST90044902	Polycystic ovary syndrome	BCL3	Weighted mode	3	-0.566344	0.231254	0.134016	-1.0196	-0.113087	0.567597	0.360739	0.893073
eqtl-a-ENSG00000070614	ebi-a-GCST90044902	Polycystic ovary syndrome	NDST1	MR Egger	6	0.184172	0.0861391	0.0993024	0.0153392	0.353005	1.20222	1.01546	1.42334
eqtl-a-ENSG00000070614	ebi-a-GCST90044902	Polycystic ovary syndrome	NDST1	Weighted median	6	0.200131	0.0656903	0.00231457	0.0713781	0.328884	1.22156	1.07399	1.38942
eqtl-a-ENSG00000070614	ebi-a-GCST90044902	Polycystic ovary syndrome	NDST1	Inverse variance weighted	6	0.192864	0.0617712	0.00179484	0.0717926	0.313936	1.21272	1.07443	1.3688
eqtl-a-ENSG00000070614	ebi-a-GCST90044902	Polycystic ovary syndrome	NDST1	Simple mode	6	0.243356	0.140343	0.143448	-0.0317157	0.518427	1.27552	0.968782	1.67938
eqtl-a-ENSG00000070614	ebi-a-GCST90044902	Polycystic ovary syndrome	NDST1	Weighted mode	6	0.199523	0.0685259	0.033336	0.065212	0.333833	1.22082	1.06739	1.39631
eqtl-a-ENSG00000072954	ebi-a-GCST90044902	Polycystic ovary syndrome	TMEM38A	MR Egger	3	0.716255	0.838745	0.550044	-0.927686	2.3602	2.04675	0.395468	10.593
eqtl-a-ENSG00000072954	ebi-a-GCST90044902	Polycystic ovary syndrome	TMEM38A	Weighted median	3	0.73679	0.199719	0.00022502	0.345341	1.12824	2.08922	1.41247	3.09021
eqtl-a-ENSG00000072954	ebi-a-GCST90044902	Polycystic ovary syndrome	TMEM38A	Inverse variance weighted	3	0.666992	0.17069	9.32e-05	0.332439	1.00154	1.94837	1.39436	2.72248
eqtl-a-ENSG00000072954	ebi-a-GCST90044902	Polycystic ovary syndrome	TMEM38A	Simple mode	3	0.732801	0.269728	0.11298	0.204134	1.26147	2.0809	1.22646	3.5306
eqtl-a-ENSG00000072954	ebi-a-GCST90044902	Polycystic ovary syndrome	TMEM38A	Weighted mode	3	0.752092	0.206249	0.0676609	0.347843	1.15634	2.12143	1.41601	3.17828
eqtl-a-ENSG00000073969	ebi-a-GCST90044902	Polycystic ovary syndrome	NSF	MR Egger	3	-0.161909	0.165246	0.506493	-0.485791	0.161973	0.850519	0.615211	1.17583
eqtl-a-ENSG00000073969	ebi-a-GCST90044902	Polycystic ovary syndrome	NSF	Weighted median	3	-0.173755	0.0764784	0.0230894	-0.323653	-0.0238576	0.840503	0.723501	0.976425
eqtl-a-ENSG00000073969	ebi-a-GCST90044902	Polycystic ovary syndrome	NSF	Inverse variance weighted	3	-0.175791	0.0756648	0.0201636	-0.324094	-0.0274883	0.838793	0.723182	0.972886
eqtl-a-ENSG00000073969	ebi-a-GCST90044902	Polycystic ovary syndrome	NSF	Simple mode	3	-0.225149	0.106161	0.168011	-0.433225	-0.0170725	0.798397	0.648415	0.983072
eqtl-a-ENSG00000073969	ebi-a-GCST90044902	Polycystic ovary syndrome	NSF	Weighted mode	3	-0.153305	0.0898933	0.230236	-0.329496	0.0228859	0.857868	0.719286	1.02315
eqtl-a-ENSG00000076554	ebi-a-GCST90044902	Polycystic ovary syndrome	TPD52	MR Egger	5	-0.250563	0.124287	0.137184	-0.494165	-0.0069612	0.778362	0.61008	0.993063
eqtl-a-ENSG00000076554	ebi-a-GCST90044902	Polycystic ovary syndrome	TPD52	Weighted median	5	-0.208154	0.0602571	0.00055147	-0.326258	-0.0900496	0.812082	0.721619	0.913886
eqtl-a-ENSG00000076554	ebi-a-GCST90044902	Polycystic ovary syndrome	TPD52	Inverse variance weighted	5	-0.191733	0.0585518	0.00105818	-0.306494	-0.0769712	0.825527	0.736023	0.925916
eqtl-a-ENSG00000076554	ebi-a-GCST90044902	Polycystic ovary syndrome	TPD52	Simple mode	5	-0.176148	0.0983548	0.147789	-0.368923	0.0166278	0.838494	0.691479	1.01677
eqtl-a-ENSG00000076554	ebi-a-GCST90044902	Polycystic ovary syndrome	TPD52	Weighted mode	5	-0.208342	0.0631358	0.0299362	-0.332088	-0.0845959	0.811929	0.717424	0.918884
eqtl-a-ENSG00000077585	ebi-a-GCST90044902	Polycystic ovary syndrome	GPR137B	MR Egger	5	0.0562638	0.129772	0.693893	-0.198089	0.310617	1.05788	0.820297	1.36427
eqtl-a-ENSG00000077585	ebi-a-GCST90044902	Polycystic ovary syndrome	GPR137B	Weighted median	5	0.16577	0.0690333	0.0163367	0.0304648	0.301075	1.1803	1.03093	1.35131
eqtl-a-ENSG00000077585	ebi-a-GCST90044902	Polycystic ovary syndrome	GPR137B	Inverse variance weighted	5	0.167742	0.0610424	0.0059967	0.048099	0.287385	1.18263	1.04927	1.33294
eqtl-a-ENSG00000077585	ebi-a-GCST90044902	Polycystic ovary syndrome	GPR137B	Simple mode	5	0.136139	0.0940109	0.221153	-0.0481221	0.320401	1.14584	0.953017	1.37768
eqtl-a-ENSG00000077585	ebi-a-GCST90044902	Polycystic ovary syndrome	GPR137B	Weighted mode	5	0.167301	0.0754426	0.090855	0.0194336	0.315169	1.18211	1.01962	1.37049
eqtl-a-ENSG00000077984	ebi-a-GCST90044902	Polycystic ovary syndrome	CST7	MR Egger	5	-0.149979	0.0812172	0.161964	-0.309165	0.00920656	0.860726	0.73406	1.00925
eqtl-a-ENSG00000077984	ebi-a-GCST90044902	Polycystic ovary syndrome	CST7	Weighted median	5	-0.152089	0.0596215	0.0107441	-0.268947	-0.0352311	0.858912	0.764184	0.965382
eqtl-a-ENSG00000077984	ebi-a-GCST90044902	Polycystic ovary syndrome	CST7	Inverse variance weighted	5	-0.152655	0.0563864	0.00678334	-0.263172	-0.0421374	0.858426	0.76861	0.958738
eqtl-a-ENSG00000077984	ebi-a-GCST90044902	Polycystic ovary syndrome	CST7	Simple mode	5	-0.140148	0.11643	0.295065	-0.368351	0.0880554	0.86923	0.691875	1.09205
eqtl-a-ENSG00000077984	ebi-a-GCST90044902	Polycystic ovary syndrome	CST7	Weighted mode	5	-0.155889	0.0625984	0.0674631	-0.278581	-0.0331956	0.855655	0.756857	0.967349
eqtl-a-ENSG00000085491	ebi-a-GCST90044902	Polycystic ovary syndrome	SLC25A24	MR Egger	3	0.323857	0.542263	0.657255	-0.738979	1.38669	1.38245	0.477601	4.0016
eqtl-a-ENSG00000085491	ebi-a-GCST90044902	Polycystic ovary syndrome	SLC25A24	Weighted median	3	0.11968	0.046806	0.0105597	0.0279405	0.21142	1.12714	1.02833	1.23543
eqtl-a-ENSG00000085491	ebi-a-GCST90044902	Polycystic ovary syndrome	SLC25A24	Inverse variance weighted	3	0.115902	0.0454024	0.0106867	0.0269137	0.204891	1.12289	1.02728	1.22739
eqtl-a-ENSG00000085491	ebi-a-GCST90044902	Polycystic ovary syndrome	SLC25A24	Simple mode	3	0.119629	0.054102	0.157566	0.0135895	0.22567	1.12708	1.01368	1.25316
eqtl-a-ENSG00000085491	ebi-a-GCST90044902	Polycystic ovary syndrome	SLC25A24	Weighted mode	3	0.119629	0.0477268	0.129061	0.026085	0.213174	1.12708	1.02643	1.2376
eqtl-a-ENSG00000086288	ebi-a-GCST90044902	Polycystic ovary syndrome	NME8	MR Egger	6	-0.112426	0.103596	0.338846	-0.315474	0.0906214	0.893663	0.729443	1.09485
eqtl-a-ENSG00000086288	ebi-a-GCST90044902	Polycystic ovary syndrome	NME8	Weighted median	6	-0.107716	0.0567222	0.0575625	-0.218892	0.0034592	0.897882	0.803408	1.00347
eqtl-a-ENSG00000086288	ebi-a-GCST90044902	Polycystic ovary syndrome	NME8	Inverse variance weighted	6	-0.106635	0.0537652	0.0473282	-0.212015	-0.0012555	0.898853	0.808953	0.998745
eqtl-a-ENSG00000086288	ebi-a-GCST90044902	Polycystic ovary syndrome	NME8	Simple mode	6	-0.115842	0.107476	0.330339	-0.326495	0.0948121	0.890616	0.721448	1.09945
eqtl-a-ENSG00000086288	ebi-a-GCST90044902	Polycystic ovary syndrome	NME8	Weighted mode	6	-0.106983	0.0576538	0.122659	-0.219985	0.00601788	0.89854	0.802531	1.00604
eqtl-a-ENSG00000088832	ebi-a-GCST90044902	Polycystic ovary syndrome	FKBP1A	MR Egger	6	-0.0652964	0.0921867	0.517848	-0.245982	0.115389	0.93679	0.781936	1.12231
eqtl-a-ENSG00000088832	ebi-a-GCST90044902	Polycystic ovary syndrome	FKBP1A	Weighted median	6	-0.0920282	0.0526172	0.0802889	-0.195158	0.0111016	0.912079	0.822705	1.01116
eqtl-a-ENSG00000088832	ebi-a-GCST90044902	Polycystic ovary syndrome	FKBP1A	Inverse variance weighted	6	-0.105692	0.0499548	0.0343652	-0.203604	-0.007781	0.899701	0.815786	0.992249
eqtl-a-ENSG00000088832	ebi-a-GCST90044902	Polycystic ovary syndrome	FKBP1A	Simple mode	6	-0.0587032	0.116174	0.634826	-0.286404	0.168998	0.942987	0.750959	1.18412
eqtl-a-ENSG00000088832	ebi-a-GCST90044902	Polycystic ovary syndrome	FKBP1A	Weighted mode	6	-0.0895194	0.0597164	0.194134	-0.206563	0.0275246	0.914371	0.813375	1.02791
eqtl-a-ENSG00000089737	ebi-a-GCST90044902	Polycystic ovary syndrome	DDX24	MR Egger	5	0.210721	0.121965	0.182489	-0.0283309	0.449773	1.23457	0.972067	1.56796
eqtl-a-ENSG00000089737	ebi-a-GCST90044902	Polycystic ovary syndrome	DDX24	Weighted median	5	0.123858	0.0634138	0.0507998	-0.0004333	0.248149	1.13185	0.999567	1.28165
eqtl-a-ENSG00000089737	ebi-a-GCST90044902	Polycystic ovary syndrome	DDX24	Inverse variance weighted	5	0.121697	0.0581827	0.0364718	0.00765845	0.235735	1.12941	1.00769	1.26584
eqtl-a-ENSG00000089737	ebi-a-GCST90044902	Polycystic ovary syndrome	DDX24	Simple mode	5	0.222747	0.133103	0.169544	-0.0381344	0.483629	1.2495	0.962584	1.62195
eqtl-a-ENSG00000089737	ebi-a-GCST90044902	Polycystic ovary syndrome	DDX24	Weighted mode	5	0.104249	0.0649199	0.183588	-0.0229939	0.231492	1.10988	0.977268	1.26048
eqtl-a-ENSG00000091592	ebi-a-GCST90044902	Polycystic ovary syndrome	NLRP1	MR Egger	6	0.097671	0.0804815	0.291664	-0.0600728	0.255415	1.1026	0.941696	1.291
eqtl-a-ENSG00000091592	ebi-a-GCST90044902	Polycystic ovary syndrome	NLRP1	Weighted median	6	0.133195	0.0657937	0.0429254	0.00423942	0.262151	1.14247	1.00425	1.29972
eqtl-a-ENSG00000091592	ebi-a-GCST90044902	Polycystic ovary syndrome	NLRP1	Inverse variance weighted	6	0.13383	0.0577162	0.0204084	0.0207059	0.246953	1.1432	1.02092	1.28012
eqtl-a-ENSG00000091592	ebi-a-GCST90044902	Polycystic ovary syndrome	NLRP1	Simple mode	6	0.316645	0.12606	0.0537062	0.0695669	0.563724	1.37252	1.07204	1.7572
eqtl-a-ENSG00000091592	ebi-a-GCST90044902	Polycystic ovary syndrome	NLRP1	Weighted mode	6	0.139079	0.0663529	0.0902044	0.00902729	0.269131	1.14921	1.00907	1.30883
eqtl-a-ENSG00000092068	ebi-a-GCST90044902	Polycystic ovary syndrome	SLC7A8	MR Egger	4	0.0899916	0.111998	0.506001	-0.129525	0.309508	1.09417	0.878513	1.36275
eqtl-a-ENSG00000092068	ebi-a-GCST90044902	Polycystic ovary syndrome	SLC7A8	Weighted median	4	0.131914	0.0519913	0.0111735	0.0300107	0.233817	1.14101	1.03047	1.26341
eqtl-a-ENSG00000092068	ebi-a-GCST90044902	Polycystic ovary syndrome	SLC7A8	Inverse variance weighted	4	0.135843	0.0511182	0.00787383	0.0356515	0.236035	1.1455	1.03629	1.26622
eqtl-a-ENSG00000092068	ebi-a-GCST90044902	Polycystic ovary syndrome	SLC7A8	Simple mode	4	0.115843	0.0665039	0.17989	-0.0145042	0.246191	1.12282	0.9856	1.27914
eqtl-a-ENSG00000092068	ebi-a-GCST90044902	Polycystic ovary syndrome	SLC7A8	Weighted mode	4	0.130654	0.0531871	0.0911503	0.0264077	0.234901	1.13957	1.02676	1.26478
eqtl-a-ENSG00000099804	ebi-a-GCST90044902	Polycystic ovary syndrome	CDC34	MR Egger	4	0.091611	0.204926	0.698592	-0.310044	0.493266	1.09594	0.733415	1.63766
eqtl-a-ENSG00000099804	ebi-a-GCST90044902	Polycystic ovary syndrome	CDC34	Weighted median	4	0.153435	0.078996	0.0520988	-0.0013969	0.308267	1.16583	0.998604	1.36106
eqtl-a-ENSG00000099804	ebi-a-GCST90044902	Polycystic ovary syndrome	CDC34	Inverse variance weighted	4	0.15049	0.0745881	0.0436316	0.00429722	0.296682	1.1624	1.00431	1.34539
eqtl-a-ENSG00000099804	ebi-a-GCST90044902	Polycystic ovary syndrome	CDC34	Simple mode	4	0.0507607	0.128704	0.719651	-0.201499	0.303021	1.05207	0.817504	1.35394
eqtl-a-ENSG00000099804	ebi-a-GCST90044902	Polycystic ovary syndrome	CDC34	Weighted mode	4	0.151488	0.0860502	0.176554	-0.0171705	0.320146	1.16356	0.982976	1.37733
eqtl-a-ENSG00000100330	ebi-a-GCST90044902	Polycystic ovary syndrome	MTMR3	MR Egger	4	-0.129014	0.0826858	0.25906	-0.291078	0.0330503	0.878962	0.747457	1.0336
eqtl-a-ENSG00000100330	ebi-a-GCST90044902	Polycystic ovary syndrome	MTMR3	Weighted median	4	-0.121249	0.0587107	0.0389045	-0.236322	-0.0061761	0.885813	0.789526	0.993843
eqtl-a-ENSG00000100330	ebi-a-GCST90044902	Polycystic ovary syndrome	MTMR3	Inverse variance weighted	4	-0.115114	0.0569745	0.0433372	-0.226784	-0.0034439	0.891265	0.797093	0.996562
eqtl-a-ENSG00000100330	ebi-a-GCST90044902	Polycystic ovary syndrome	MTMR3	Simple mode	4	-0.102643	0.0970152	0.367704	-0.292793	0.0875068	0.902449	0.746177	1.09145
eqtl-a-ENSG00000100330	ebi-a-GCST90044902	Polycystic ovary syndrome	MTMR3	Weighted mode	4	-0.123647	0.0600991	0.131826	-0.241441	-0.0058527	0.883692	0.785495	0.994164
eqtl-a-ENSG00000100427	ebi-a-GCST90044902	Polycystic ovary syndrome	MLC1	MR Egger	4	0.432767	0.190997	0.151678	0.0584119	0.807122	1.54152	1.06015	2.24145
eqtl-a-ENSG00000100427	ebi-a-GCST90044902	Polycystic ovary syndrome	MLC1	Weighted median	4	0.290368	0.096263	0.00255798	0.101692	0.479043	1.33692	1.10704	1.61453
eqtl-a-ENSG00000100427	ebi-a-GCST90044902	Polycystic ovary syndrome	MLC1	Inverse variance weighted	4	0.236516	0.0944132	0.012241	0.0514665	0.421566	1.26683	1.05281	1.52435
eqtl-a-ENSG00000100427	ebi-a-GCST90044902	Polycystic ovary syndrome	MLC1	Simple mode	4	0.293724	0.163043	0.169424	-0.0258409	0.613289	1.34141	0.97449	1.84649
eqtl-a-ENSG00000100427	ebi-a-GCST90044902	Polycystic ovary syndrome	MLC1	Weighted mode	4	0.296982	0.100466	0.0597337	0.100068	0.493896	1.34579	1.10525	1.63869
eqtl-a-ENSG00000101307	ebi-a-GCST90044902	Polycystic ovary syndrome	SIRPB1	MR Egger	6	0.0190788	0.0808309	0.825	-0.13935	0.177507	1.01926	0.869924	1.19424
eqtl-a-ENSG00000101307	ebi-a-GCST90044902	Polycystic ovary syndrome	SIRPB1	Weighted median	6	0.0323083	0.0464406	0.486623	-0.0587154	0.123332	1.03284	0.942975	1.13126
eqtl-a-ENSG00000101307	ebi-a-GCST90044902	Polycystic ovary syndrome	SIRPB1	Inverse variance weighted	6	0.0850745	0.0378749	0.0246913	0.0108397	0.159309	1.0888	1.0109	1.1727
eqtl-a-ENSG00000101307	ebi-a-GCST90044902	Polycystic ovary syndrome	SIRPB1	Simple mode	6	0.14934	0.0888254	0.15354	-0.0247582	0.323437	1.16107	0.975546	1.38187
eqtl-a-ENSG00000101307	ebi-a-GCST90044902	Polycystic ovary syndrome	SIRPB1	Weighted mode	6	0.0339022	0.045275	0.487683	-0.0548368	0.122641	1.03448	0.94664	1.13048
eqtl-a-ENSG00000101493	ebi-a-GCST90044902	Polycystic ovary syndrome	ZNF516	MR Egger	3	-0.0854789	0.1004	0.550995	-0.282264	0.111306	0.918073	0.754075	1.11774
eqtl-a-ENSG00000101493	ebi-a-GCST90044902	Polycystic ovary syndrome	ZNF516	Weighted median	3	-0.118099	0.0567834	0.0375422	-0.229395	-0.0068037	0.888608	0.795015	0.993219
eqtl-a-ENSG00000101493	ebi-a-GCST90044902	Polycystic ovary syndrome	ZNF516	Inverse variance weighted	3	-0.119038	0.0555639	0.0321639	-0.227944	-0.010133	0.887774	0.796169	0.989918
eqtl-a-ENSG00000101493	ebi-a-GCST90044902	Polycystic ovary syndrome	ZNF516	Simple mode	3	-0.167654	0.0773857	0.162618	-0.31933	-0.0159785	0.845646	0.726636	0.984148
eqtl-a-ENSG00000101493	ebi-a-GCST90044902	Polycystic ovary syndrome	ZNF516	Weighted mode	3	-0.108762	0.059569	0.20942	-0.225517	0.00799357	0.896944	0.798104	1.00803
eqtl-a-ENSG00000101558	ebi-a-GCST90044902	Polycystic ovary syndrome	VAPA	MR Egger	3	-0.0413894	0.10432	0.759545	-0.245857	0.163078	0.959455	0.782034	1.17713
eqtl-a-ENSG00000101558	ebi-a-GCST90044902	Polycystic ovary syndrome	VAPA	Weighted median	3	-0.118416	0.0588905	0.0443474	-0.233842	-0.0029912	0.888326	0.791487	0.997013
eqtl-a-ENSG00000101558	ebi-a-GCST90044902	Polycystic ovary syndrome	VAPA	Inverse variance weighted	3	-0.12343	0.0583513	0.0344045	-0.237799	-0.0090619	0.883883	0.788361	0.990979
eqtl-a-ENSG00000101558	ebi-a-GCST90044902	Polycystic ovary syndrome	VAPA	Simple mode	3	-0.295085	0.139116	0.167971	-0.567753	-0.0224177	0.744468	0.566798	0.977832
eqtl-a-ENSG00000101558	ebi-a-GCST90044902	Polycystic ovary syndrome	VAPA	Weighted mode	3	-0.0947313	0.059825	0.254156	-0.211988	0.0225257	0.909617	0.808974	1.02278
eqtl-a-ENSG00000103507	ebi-a-GCST90044902	Polycystic ovary syndrome	BCKDK	MR Egger	3	0.204883	0.127607	0.35462	-0.0452267	0.454992	1.22738	0.955781	1.57616
eqtl-a-ENSG00000103507	ebi-a-GCST90044902	Polycystic ovary syndrome	BCKDK	Weighted median	3	0.165848	0.0653694	0.0111781	0.0377236	0.293972	1.18039	1.03844	1.34175
eqtl-a-ENSG00000103507	ebi-a-GCST90044902	Polycystic ovary syndrome	BCKDK	Inverse variance weighted	3	0.160704	0.0640468	0.0121019	0.0351719	0.286235	1.17434	1.0358	1.33141
eqtl-a-ENSG00000103507	ebi-a-GCST90044902	Polycystic ovary syndrome	BCKDK	Simple mode	3	0.171999	0.0954213	0.213246	-0.0150264	0.359025	1.18768	0.985086	1.43193
eqtl-a-ENSG00000103507	ebi-a-GCST90044902	Polycystic ovary syndrome	BCKDK	Weighted mode	3	0.165655	0.0678433	0.134663	0.0326819	0.298628	1.18017	1.03322	1.34801
eqtl-a-ENSG00000104267	ebi-a-GCST90044902	Polycystic ovary syndrome	CA2	MR Egger	9	-0.130085	0.0888422	0.186544	-0.304216	0.0440455	0.878021	0.737702	1.04503
eqtl-a-ENSG00000104267	ebi-a-GCST90044902	Polycystic ovary syndrome	CA2	Weighted median	9	-0.117099	0.0610204	0.0549832	-0.236699	0.0025013	0.889497	0.789229	1.0025
eqtl-a-ENSG00000104267	ebi-a-GCST90044902	Polycystic ovary syndrome	CA2	Inverse variance weighted	9	-0.116867	0.0544357	0.0318027	-0.223561	-0.010173	0.889704	0.799666	0.989879
eqtl-a-ENSG00000104267	ebi-a-GCST90044902	Polycystic ovary syndrome	CA2	Simple mode	9	-0.132035	0.128924	0.335743	-0.384726	0.120657	0.876311	0.680637	1.12824
eqtl-a-ENSG00000104267	ebi-a-GCST90044902	Polycystic ovary syndrome	CA2	Weighted mode	9	-0.117213	0.0650687	0.109323	-0.244748	0.0103214	0.889396	0.782902	1.01037
eqtl-a-ENSG00000104714	ebi-a-GCST90044902	Polycystic ovary syndrome	ERICH1	MR Egger	5	-0.174269	0.0816984	0.122653	-0.334398	-0.0141402	0.840071	0.715769	0.985959
eqtl-a-ENSG00000104714	ebi-a-GCST90044902	Polycystic ovary syndrome	ERICH1	Weighted median	5	-0.100688	0.051195	0.0492112	-0.20103	-0.000346	0.904215	0.817888	0.999654
eqtl-a-ENSG00000104714	ebi-a-GCST90044902	Polycystic ovary syndrome	ERICH1	Inverse variance weighted	5	-0.101452	0.0450894	0.0244477	-0.189827	-0.0130768	0.903525	0.827102	0.987008
eqtl-a-ENSG00000104714	ebi-a-GCST90044902	Polycystic ovary syndrome	ERICH1	Simple mode	5	-0.0527383	0.0798536	0.545068	-0.209251	0.103775	0.948628	0.811191	1.10935
eqtl-a-ENSG00000104714	ebi-a-GCST90044902	Polycystic ovary syndrome	ERICH1	Weighted mode	5	-0.101408	0.0515551	0.120585	-0.202456	-0.0003602	0.903564	0.816722	0.99964
eqtl-a-ENSG00000104835	ebi-a-GCST90044902	Polycystic ovary syndrome	SARS2	MR Egger	4	0.161354	0.115405	0.296941	-0.064839	0.387547	1.1751	0.937218	1.47336
eqtl-a-ENSG00000104835	ebi-a-GCST90044902	Polycystic ovary syndrome	SARS2	Weighted median	4	0.128199	0.0536515	0.0168725	0.0230419	0.233356	1.13678	1.02331	1.26283
eqtl-a-ENSG00000104835	ebi-a-GCST90044902	Polycystic ovary syndrome	SARS2	Inverse variance weighted	4	0.129709	0.0494303	0.00868853	0.0328253	0.226592	1.1385	1.03337	1.25432
eqtl-a-ENSG00000104835	ebi-a-GCST90044902	Polycystic ovary syndrome	SARS2	Simple mode	4	0.103193	0.0692059	0.232731	-0.0324506	0.238837	1.10871	0.96807	1.26977
eqtl-a-ENSG00000104835	ebi-a-GCST90044902	Polycystic ovary syndrome	SARS2	Weighted mode	4	0.128364	0.0549173	0.10146	0.0207267	0.236002	1.13697	1.02094	1.26618
eqtl-a-ENSG00000105576	ebi-a-GCST90044902	Polycystic ovary syndrome	TNPO2	MR Egger	3	-0.114641	0.210136	0.682056	-0.526508	0.297226	0.891686	0.590664	1.34612
eqtl-a-ENSG00000105576	ebi-a-GCST90044902	Polycystic ovary syndrome	TNPO2	Weighted median	3	-0.235256	0.143705	0.101615	-0.516918	0.0464061	0.790369	0.596356	1.0475
eqtl-a-ENSG00000105576	ebi-a-GCST90044902	Polycystic ovary syndrome	TNPO2	Inverse variance weighted	3	-0.269855	0.134498	0.0448151	-0.533471	-0.0062387	0.76349	0.586565	0.993781
eqtl-a-ENSG00000105576	ebi-a-GCST90044902	Polycystic ovary syndrome	TNPO2	Simple mode	3	-0.290087	0.238062	0.347249	-0.756687	0.176514	0.748199	0.469218	1.19305
eqtl-a-ENSG00000105576	ebi-a-GCST90044902	Polycystic ovary syndrome	TNPO2	Weighted mode	3	-0.204791	0.156408	0.320626	-0.511351	0.10177	0.814818	0.599685	1.10713
eqtl-a-ENSG00000105750	ebi-a-GCST90044902	Polycystic ovary syndrome	ZNF85	MR Egger	7	0.16916	0.0643976	0.0467124	0.0429411	0.29538	1.18431	1.04388	1.34364
eqtl-a-ENSG00000105750	ebi-a-GCST90044902	Polycystic ovary syndrome	ZNF85	Weighted median	7	0.11282	0.0477816	0.0182181	0.0191678	0.206472	1.11943	1.01935	1.22933
eqtl-a-ENSG00000105750	ebi-a-GCST90044902	Polycystic ovary syndrome	ZNF85	Inverse variance weighted	7	0.097244	0.0451474	0.0312461	0.00875516	0.185733	1.10213	1.00879	1.2041
eqtl-a-ENSG00000105750	ebi-a-GCST90044902	Polycystic ovary syndrome	ZNF85	Simple mode	7	0.0589786	0.0980404	0.569474	-0.133181	0.251138	1.06075	0.875307	1.28549
eqtl-a-ENSG00000105750	ebi-a-GCST90044902	Polycystic ovary syndrome	ZNF85	Weighted mode	7	0.110318	0.0489793	0.0652306	0.0143189	0.206318	1.11663	1.01442	1.22914
eqtl-a-ENSG00000106034	ebi-a-GCST90044902	Polycystic ovary syndrome	CPED1	MR Egger	7	-0.131522	0.0964978	0.231068	-0.320657	0.057614	0.87676	0.725672	1.05931
eqtl-a-ENSG00000106034	ebi-a-GCST90044902	Polycystic ovary syndrome	CPED1	Weighted median	7	-0.0862515	0.0498406	0.0835326	-0.183939	0.0114361	0.917363	0.831986	1.0115
eqtl-a-ENSG00000106034	ebi-a-GCST90044902	Polycystic ovary syndrome	CPED1	Inverse variance weighted	7	-0.0888701	0.0440769	0.0437737	-0.175261	-0.0024794	0.914964	0.839238	0.997524
eqtl-a-ENSG00000106034	ebi-a-GCST90044902	Polycystic ovary syndrome	CPED1	Simple mode	7	-0.0106683	0.0936895	0.913057	-0.1943	0.172963	0.989388	0.823411	1.18882
eqtl-a-ENSG00000106034	ebi-a-GCST90044902	Polycystic ovary syndrome	CPED1	Weighted mode	7	-0.085476	0.0490589	0.132087	-0.181631	0.0106794	0.918075	0.833909	1.01074
eqtl-a-ENSG00000106780	ebi-a-GCST90044902	Polycystic ovary syndrome	MEGF9	MR Egger	4	0.00092361	0.787617	0.999171	-1.54281	1.54465	1.00092	0.21378	4.68635
eqtl-a-ENSG00000106780	ebi-a-GCST90044902	Polycystic ovary syndrome	MEGF9	Weighted median	4	0.177131	0.132876	0.182514	-0.0833058	0.437567	1.19379	0.92007	1.54893
eqtl-a-ENSG00000106780	ebi-a-GCST90044902	Polycystic ovary syndrome	MEGF9	Inverse variance weighted	4	0.238873	0.11523	0.0381707	0.0130229	0.464724	1.26982	1.01311	1.59157
eqtl-a-ENSG00000106780	ebi-a-GCST90044902	Polycystic ovary syndrome	MEGF9	Simple mode	4	0.186578	0.158878	0.324991	-0.124823	0.497979	1.20512	0.882653	1.64539
eqtl-a-ENSG00000106780	ebi-a-GCST90044902	Polycystic ovary syndrome	MEGF9	Weighted mode	4	0.179415	0.139234	0.287923	-0.093484	0.452313	1.19652	0.910753	1.57194
eqtl-a-ENSG00000107099	ebi-a-GCST90044902	Polycystic ovary syndrome	DOCK8	MR Egger	3	0.555464	0.382672	0.384043	-0.194574	1.3055	1.74275	0.823185	3.68954
eqtl-a-ENSG00000107099	ebi-a-GCST90044902	Polycystic ovary syndrome	DOCK8	Weighted median	3	0.203355	0.109347	0.0629233	-0.0109638	0.417675	1.22551	0.989096	1.51843
eqtl-a-ENSG00000107099	ebi-a-GCST90044902	Polycystic ovary syndrome	DOCK8	Inverse variance weighted	3	0.201675	0.101956	0.0479207	0.00184247	0.401508	1.22345	1.00184	1.49408
eqtl-a-ENSG00000107099	ebi-a-GCST90044902	Polycystic ovary syndrome	DOCK8	Simple mode	3	0.272801	0.153595	0.2177	-0.0282456	0.573847	1.31364	0.97215	1.77508
eqtl-a-ENSG00000107099	ebi-a-GCST90044902	Polycystic ovary syndrome	DOCK8	Weighted mode	3	0.22355	0.12474	0.214985	-0.0209413	0.468041	1.25051	0.979276	1.59686
eqtl-a-ENSG00000109756	ebi-a-GCST90044902	Polycystic ovary syndrome	RAPGEF2	MR Egger	5	-0.123689	0.118929	0.374784	-0.356791	0.109413	0.883655	0.699919	1.11562
eqtl-a-ENSG00000109756	ebi-a-GCST90044902	Polycystic ovary syndrome	RAPGEF2	Weighted median	5	-0.150423	0.0599422	0.0120911	-0.26791	-0.0329367	0.860344	0.764977	0.9676
eqtl-a-ENSG00000109756	ebi-a-GCST90044902	Polycystic ovary syndrome	RAPGEF2	Inverse variance weighted	5	-0.165632	0.0591694	0.0051215	-0.281604	-0.0496603	0.847358	0.754572	0.951553
eqtl-a-ENSG00000109756	ebi-a-GCST90044902	Polycystic ovary syndrome	RAPGEF2	Simple mode	5	-0.141907	0.107612	0.257704	-0.352826	0.0690119	0.867702	0.7027	1.07145
eqtl-a-ENSG00000109756	ebi-a-GCST90044902	Polycystic ovary syndrome	RAPGEF2	Weighted mode	5	-0.149398	0.065047	0.0832342	-0.27689	-0.021906	0.861226	0.758138	0.978332
eqtl-a-ENSG00000110218	ebi-a-GCST90044902	Polycystic ovary syndrome	PANX1	MR Egger	3	0.179097	0.130342	0.400512	-0.0763729	0.434566	1.19614	0.926471	1.54429
eqtl-a-ENSG00000110218	ebi-a-GCST90044902	Polycystic ovary syndrome	PANX1	Weighted median	3	0.125372	0.0626198	0.0452728	0.00263696	0.248106	1.13357	1.00264	1.2816
eqtl-a-ENSG00000110218	ebi-a-GCST90044902	Polycystic ovary syndrome	PANX1	Inverse variance weighted	3	0.11926	0.0590382	0.0433786	0.003545	0.234975	1.12666	1.00355	1.26488
eqtl-a-ENSG00000110218	ebi-a-GCST90044902	Polycystic ovary syndrome	PANX1	Simple mode	3	0.137113	0.0756149	0.211462	-0.011092	0.285318	1.14696	0.988969	1.33019
eqtl-a-ENSG00000110218	ebi-a-GCST90044902	Polycystic ovary syndrome	PANX1	Weighted mode	3	0.125192	0.0660231	0.198395	-0.0042135	0.254597	1.13337	0.995795	1.28994
eqtl-a-ENSG00000110628	ebi-a-GCST90044902	Polycystic ovary syndrome	SLC22A18	MR Egger	3	0.119805	0.0863784	0.397682	-0.0494972	0.289106	1.12728	0.951708	1.33523
eqtl-a-ENSG00000110628	ebi-a-GCST90044902	Polycystic ovary syndrome	SLC22A18	Weighted median	3	0.106426	0.0498625	0.0328111	0.0086954	0.204157	1.1123	1.00873	1.22649
eqtl-a-ENSG00000110628	ebi-a-GCST90044902	Polycystic ovary syndrome	SLC22A18	Inverse variance weighted	3	0.107388	0.0503874	0.033068	0.00862918	0.206148	1.11337	1.00867	1.22893
eqtl-a-ENSG00000110628	ebi-a-GCST90044902	Polycystic ovary syndrome	SLC22A18	Simple mode	3	0.044309	0.140719	0.782672	-0.231501	0.320119	1.04531	0.793342	1.37729
eqtl-a-ENSG00000110628	ebi-a-GCST90044902	Polycystic ovary syndrome	SLC22A18	Weighted mode	3	0.105463	0.0536606	0.188298	0.00028842	0.210638	1.11123	1.00029	1.23447
eqtl-a-ENSG00000111328	ebi-a-GCST90044902	Polycystic ovary syndrome	CDK2AP1	MR Egger	4	0.194728	0.118689	0.242556	-0.037902	0.427357	1.21498	0.962807	1.5332
eqtl-a-ENSG00000111328	ebi-a-GCST90044902	Polycystic ovary syndrome	CDK2AP1	Weighted median	4	0.13001	0.059726	0.029498	0.0129466	0.247073	1.13884	1.01303	1.28027
eqtl-a-ENSG00000111328	ebi-a-GCST90044902	Polycystic ovary syndrome	CDK2AP1	Inverse variance weighted	4	0.12743	0.0627199	0.0421805	0.00449923	0.250361	1.13591	1.00451	1.28449
eqtl-a-ENSG00000111328	ebi-a-GCST90044902	Polycystic ovary syndrome	CDK2AP1	Simple mode	4	0.14262	0.0795097	0.170747	-0.0132192	0.298459	1.15329	0.986868	1.34778
eqtl-a-ENSG00000111328	ebi-a-GCST90044902	Polycystic ovary syndrome	CDK2AP1	Weighted mode	4	0.137025	0.0609966	0.110302	0.0174712	0.256578	1.14686	1.01762	1.2925
eqtl-a-ENSG00000111364	ebi-a-GCST90044902	Polycystic ovary syndrome	DDX55	MR Egger	3	0.254077	0.154123	0.347122	-0.0480037	0.556158	1.28927	0.95313	1.74396
eqtl-a-ENSG00000111364	ebi-a-GCST90044902	Polycystic ovary syndrome	DDX55	Weighted median	3	0.149961	0.0665176	0.024167	0.019587	0.280336	1.16179	1.01978	1.32357
eqtl-a-ENSG00000111364	ebi-a-GCST90044902	Polycystic ovary syndrome	DDX55	Inverse variance weighted	3	0.138928	0.0634823	0.0286362	0.0145031	0.263354	1.14904	1.01461	1.30129
eqtl-a-ENSG00000111364	ebi-a-GCST90044902	Polycystic ovary syndrome	DDX55	Simple mode	3	0.135803	0.099345	0.305001	-0.0589131	0.330519	1.14546	0.942789	1.39169
eqtl-a-ENSG00000111364	ebi-a-GCST90044902	Polycystic ovary syndrome	DDX55	Weighted mode	3	0.152204	0.0701795	0.162352	0.0146527	0.289756	1.1644	1.01476	1.3361
eqtl-a-ENSG00000111846	ebi-a-GCST90044902	Polycystic ovary syndrome	GCNT2	MR Egger	4	0.189192	0.159939	0.358412	-0.124288	0.502672	1.20827	0.883125	1.65313
eqtl-a-ENSG00000111846	ebi-a-GCST90044902	Polycystic ovary syndrome	GCNT2	Weighted median	4	0.162394	0.0549891	0.00314491	0.0546155	0.270173	1.17632	1.05613	1.31019
eqtl-a-ENSG00000111846	ebi-a-GCST90044902	Polycystic ovary syndrome	GCNT2	Inverse variance weighted	4	0.146376	0.0531012	0.00584152	0.0422976	0.250454	1.15763	1.0432	1.28461
eqtl-a-ENSG00000111846	ebi-a-GCST90044902	Polycystic ovary syndrome	GCNT2	Simple mode	4	0.173712	0.0766726	0.108361	0.0234334	0.32399	1.18971	1.02371	1.38263
eqtl-a-ENSG00000111846	ebi-a-GCST90044902	Polycystic ovary syndrome	GCNT2	Weighted mode	4	0.169189	0.0630448	0.074818	0.0456208	0.292756	1.18434	1.04668	1.34012
eqtl-a-ENSG00000112137	ebi-a-GCST90044902	Polycystic ovary syndrome	PHACTR1	MR Egger	5	-0.0885736	0.130497	0.545974	-0.344348	0.167201	0.915236	0.708682	1.18199
eqtl-a-ENSG00000112137	ebi-a-GCST90044902	Polycystic ovary syndrome	PHACTR1	Weighted median	5	-0.170367	0.078039	0.0290281	-0.323324	-0.0174109	0.843355	0.723739	0.98274
eqtl-a-ENSG00000112137	ebi-a-GCST90044902	Polycystic ovary syndrome	PHACTR1	Inverse variance weighted	5	-0.169101	0.0796105	0.0336612	-0.325138	-0.0130646	0.844423	0.722428	0.98702
eqtl-a-ENSG00000112137	ebi-a-GCST90044902	Polycystic ovary syndrome	PHACTR1	Simple mode	5	-0.189366	0.13433	0.231428	-0.452653	0.07392	0.827483	0.635939	1.07672
eqtl-a-ENSG00000112137	ebi-a-GCST90044902	Polycystic ovary syndrome	PHACTR1	Weighted mode	5	-0.173338	0.0752857	0.0827204	-0.320898	-0.0257778	0.840854	0.725497	0.974552
eqtl-a-ENSG00000112578	ebi-a-GCST90044902	Polycystic ovary syndrome	BYSL	MR Egger	3	-0.0692373	0.139661	0.706999	-0.342972	0.204498	0.933105	0.709658	1.22691
eqtl-a-ENSG00000112578	ebi-a-GCST90044902	Polycystic ovary syndrome	BYSL	Weighted median	3	-0.135228	0.0654959	0.0389529	-0.263601	-0.0068564	0.873516	0.76828	0.993167
eqtl-a-ENSG00000112578	ebi-a-GCST90044902	Polycystic ovary syndrome	BYSL	Inverse variance weighted	3	-0.147878	0.061778	0.0166796	-0.268963	-0.0267928	0.862537	0.764172	0.973563
eqtl-a-ENSG00000112578	ebi-a-GCST90044902	Polycystic ovary syndrome	BYSL	Simple mode	3	-0.152071	0.105268	0.285418	-0.358396	0.0542552	0.858928	0.698796	1.05575
eqtl-a-ENSG00000112578	ebi-a-GCST90044902	Polycystic ovary syndrome	BYSL	Weighted mode	3	-0.132145	0.0674893	0.189339	-0.264424	0.00013406	0.876214	0.767648	1.00013
eqtl-a-ENSG00000114745	ebi-a-GCST90044902	Polycystic ovary syndrome	GORASP1	MR Egger	3	0.265427	0.203762	0.416807	-0.133947	0.664801	1.30399	0.874636	1.9441
eqtl-a-ENSG00000114745	ebi-a-GCST90044902	Polycystic ovary syndrome	GORASP1	Weighted median	3	0.292594	0.146053	0.0451418	0.00632867	0.578858	1.3399	1.00635	1.784
eqtl-a-ENSG00000114745	ebi-a-GCST90044902	Polycystic ovary syndrome	GORASP1	Inverse variance weighted	3	0.278697	0.131328	0.0338263	0.0212932	0.536101	1.32141	1.02152	1.70933
eqtl-a-ENSG00000114745	ebi-a-GCST90044902	Polycystic ovary syndrome	GORASP1	Simple mode	3	0.345732	0.184419	0.201675	-0.0157289	0.707192	1.41302	0.984394	2.02829
eqtl-a-ENSG00000114745	ebi-a-GCST90044902	Polycystic ovary syndrome	GORASP1	Weighted mode	3	0.308433	0.142267	0.162443	0.0295904	0.587275	1.36129	1.03003	1.79908
eqtl-a-ENSG00000114948	ebi-a-GCST90044902	Polycystic ovary syndrome	ADAM23	MR Egger	4	-0.0551499	0.396246	0.902057	-0.831791	0.721492	0.946343	0.435269	2.0575
eqtl-a-ENSG00000114948	ebi-a-GCST90044902	Polycystic ovary syndrome	ADAM23	Weighted median	4	-0.303989	0.138104	0.0277242	-0.574672	-0.033306	0.737869	0.56289	0.967243
eqtl-a-ENSG00000114948	ebi-a-GCST90044902	Polycystic ovary syndrome	ADAM23	Inverse variance weighted	4	-0.331323	0.116141	0.00433406	-0.558959	-0.103687	0.717973	0.571804	0.901508
eqtl-a-ENSG00000114948	ebi-a-GCST90044902	Polycystic ovary syndrome	ADAM23	Simple mode	4	-0.28557	0.199775	0.248216	-0.677129	0.105989	0.751586	0.508074	1.11181
eqtl-a-ENSG00000114948	ebi-a-GCST90044902	Polycystic ovary syndrome	ADAM23	Weighted mode	4	-0.268676	0.157225	0.186009	-0.576836	0.0394848	0.764391	0.561673	1.04027
eqtl-a-ENSG00000115590	ebi-a-GCST90044902	Polycystic ovary syndrome	IL1R2	MR Egger	5	-0.102031	0.106952	0.410469	-0.311657	0.107595	0.903002	0.732233	1.1136
eqtl-a-ENSG00000115590	ebi-a-GCST90044902	Polycystic ovary syndrome	IL1R2	Weighted median	5	-0.139134	0.0630911	0.0274338	-0.262793	-0.0154756	0.870111	0.768901	0.984644
eqtl-a-ENSG00000115590	ebi-a-GCST90044902	Polycystic ovary syndrome	IL1R2	Inverse variance weighted	5	-0.154854	0.0625343	0.0132748	-0.277422	-0.0322872	0.85654	0.757735	0.968228
eqtl-a-ENSG00000115590	ebi-a-GCST90044902	Polycystic ovary syndrome	IL1R2	Simple mode	5	-0.210904	0.15159	0.236527	-0.508022	0.0862131	0.809852	0.601685	1.09004
eqtl-a-ENSG00000115590	ebi-a-GCST90044902	Polycystic ovary syndrome	IL1R2	Weighted mode	5	-0.135518	0.0648539	0.104879	-0.262632	-0.0084044	0.873263	0.769025	0.991631
eqtl-a-ENSG00000115866	ebi-a-GCST90044902	Polycystic ovary syndrome	DARS1	MR Egger	3	-0.0444847	0.128726	0.788178	-0.296788	0.207818	0.95649	0.743202	1.23099
eqtl-a-ENSG00000115866	ebi-a-GCST90044902	Polycystic ovary syndrome	DARS1	Weighted median	3	-0.12389	0.0617738	0.0449051	-0.244967	-0.0028133	0.883477	0.782731	0.997191
eqtl-a-ENSG00000115866	ebi-a-GCST90044902	Polycystic ovary syndrome	DARS1	Inverse variance weighted	3	-0.134846	0.0614817	0.0282874	-0.25535	-0.0143423	0.87385	0.774645	0.98576
eqtl-a-ENSG00000115866	ebi-a-GCST90044902	Polycystic ovary syndrome	DARS1	Simple mode	3	-0.1108	0.0829546	0.31337	-0.273391	0.0517912	0.895118	0.760796	1.05316
eqtl-a-ENSG00000115866	ebi-a-GCST90044902	Polycystic ovary syndrome	DARS1	Weighted mode	3	-0.124239	0.0644584	0.193747	-0.250578	0.00209899	0.883168	0.778351	1.0021
eqtl-a-ENSG00000116044	ebi-a-GCST90044902	Polycystic ovary syndrome	NFE2L2	MR Egger	3	-0.572265	1.87923	0.811815	-4.25555	3.11102	0.564246	0.0141853	22.4439
eqtl-a-ENSG00000116044	ebi-a-GCST90044902	Polycystic ovary syndrome	NFE2L2	Weighted median	3	-0.308193	0.21864	0.158659	-0.736727	0.12034	0.734773	0.478678	1.12788
eqtl-a-ENSG00000116044	ebi-a-GCST90044902	Polycystic ovary syndrome	NFE2L2	Inverse variance weighted	3	-0.351589	0.176647	0.0465526	-0.697817	-0.0053609	0.703569	0.49767	0.994653
eqtl-a-ENSG00000116044	ebi-a-GCST90044902	Polycystic ovary syndrome	NFE2L2	Simple mode	3	-0.270084	0.228971	0.359481	-0.718868	0.1787	0.763315	0.487303	1.19566
eqtl-a-ENSG00000116044	ebi-a-GCST90044902	Polycystic ovary syndrome	NFE2L2	Weighted mode	3	-0.270084	0.253091	0.397661	-0.766143	0.225975	0.763315	0.464802	1.25354
eqtl-a-ENSG00000118217	ebi-a-GCST90044902	Polycystic ovary syndrome	ATF6	MR Egger	8	-0.0873818	0.0763899	0.296245	-0.237106	0.0623425	0.916327	0.788908	1.06433
eqtl-a-ENSG00000118217	ebi-a-GCST90044902	Polycystic ovary syndrome	ATF6	Weighted median	8	-0.138358	0.0492124	0.00493177	-0.234815	-0.0419022	0.870787	0.790717	0.958964
eqtl-a-ENSG00000118217	ebi-a-GCST90044902	Polycystic ovary syndrome	ATF6	Inverse variance weighted	8	-0.155884	0.0599126	0.00927226	-0.273312	-0.0384548	0.855659	0.760855	0.962275
eqtl-a-ENSG00000118217	ebi-a-GCST90044902	Polycystic ovary syndrome	ATF6	Simple mode	8	-0.47469	0.185573	0.0376627	-0.838412	-0.110968	0.622078	0.432396	0.894968
eqtl-a-ENSG00000118217	ebi-a-GCST90044902	Polycystic ovary syndrome	ATF6	Weighted mode	8	-0.123772	0.0518909	0.0485074	-0.225478	-0.0220658	0.883581	0.798135	0.978176
eqtl-a-ENSG00000119185	ebi-a-GCST90044902	Polycystic ovary syndrome	ITGB1BP1	MR Egger	4	-0.0732813	0.227383	0.777809	-0.518952	0.372389	0.929339	0.595144	1.4512
eqtl-a-ENSG00000119185	ebi-a-GCST90044902	Polycystic ovary syndrome	ITGB1BP1	Weighted median	4	-0.155736	0.0862372	0.070934	-0.324761	0.0132892	0.855785	0.7227	1.01338
eqtl-a-ENSG00000119185	ebi-a-GCST90044902	Polycystic ovary syndrome	ITGB1BP1	Inverse variance weighted	4	-0.173127	0.0740766	0.0194322	-0.318317	-0.0279368	0.841031	0.727372	0.97245
eqtl-a-ENSG00000119185	ebi-a-GCST90044902	Polycystic ovary syndrome	ITGB1BP1	Simple mode	4	-0.158743	0.102333	0.218639	-0.359315	0.0418297	0.853216	0.698155	1.04272
eqtl-a-ENSG00000119185	ebi-a-GCST90044902	Polycystic ovary syndrome	ITGB1BP1	Weighted mode	4	-0.153674	0.0893376	0.183893	-0.328775	0.0214281	0.857552	0.719805	1.02166
eqtl-a-ENSG00000119801	ebi-a-GCST90044902	Polycystic ovary syndrome	YPEL5	MR Egger	3	-0.320793	0.273319	0.449237	-0.856497	0.214912	0.725574	0.424647	1.23975
eqtl-a-ENSG00000119801	ebi-a-GCST90044902	Polycystic ovary syndrome	YPEL5	Weighted median	3	-0.280882	0.161608	0.0822031	-0.597634	0.0358699	0.755117	0.550112	1.03652
eqtl-a-ENSG00000119801	ebi-a-GCST90044902	Polycystic ovary syndrome	YPEL5	Inverse variance weighted	3	-0.285749	0.137524	0.0377265	-0.555297	-0.0162023	0.751451	0.573902	0.983928
eqtl-a-ENSG00000119801	ebi-a-GCST90044902	Polycystic ovary syndrome	YPEL5	Simple mode	3	-0.241786	0.192792	0.336509	-0.619658	0.136087	0.785224	0.538128	1.14578
eqtl-a-ENSG00000119801	ebi-a-GCST90044902	Polycystic ovary syndrome	YPEL5	Weighted mode	3	-0.260893	0.180405	0.285043	-0.614488	0.0927011	0.770363	0.540918	1.09713
eqtl-a-ENSG00000120647	ebi-a-GCST90044902	Polycystic ovary syndrome	CCDC77	MR Egger	6	-0.156245	0.0877243	0.149494	-0.328184	0.0156946	0.85535	0.72023	1.01582
eqtl-a-ENSG00000120647	ebi-a-GCST90044902	Polycystic ovary syndrome	CCDC77	Weighted median	6	-0.0710419	0.0470956	0.131436	-0.163349	0.0212655	0.931423	0.849295	1.02149
eqtl-a-ENSG00000120647	ebi-a-GCST90044902	Polycystic ovary syndrome	CCDC77	Inverse variance weighted	6	-0.0963485	0.0416885	0.0208245	-0.178058	-0.014639	0.908147	0.836894	0.985468
eqtl-a-ENSG00000120647	ebi-a-GCST90044902	Polycystic ovary syndrome	CCDC77	Simple mode	6	-0.0506825	0.0723115	0.514638	-0.192413	0.091048	0.95058	0.824966	1.09532
eqtl-a-ENSG00000120647	ebi-a-GCST90044902	Polycystic ovary syndrome	CCDC77	Weighted mode	6	-0.0886885	0.0478687	0.123114	-0.182511	0.00513419	0.915131	0.833175	1.00515
eqtl-a-ENSG00000124126	ebi-a-GCST90044902	Polycystic ovary syndrome	PREX1	MR Egger	4	-0.270018	0.213784	0.333881	-0.689036	0.148999	0.763365	0.50206	1.16067
eqtl-a-ENSG00000124126	ebi-a-GCST90044902	Polycystic ovary syndrome	PREX1	Weighted median	4	-0.315063	0.117003	0.00708589	-0.544389	-0.0857375	0.729743	0.580196	0.917835
eqtl-a-ENSG00000124126	ebi-a-GCST90044902	Polycystic ovary syndrome	PREX1	Inverse variance weighted	4	-0.29826	0.101358	0.0032544	-0.496922	-0.0995975	0.742108	0.6084	0.905202
eqtl-a-ENSG00000124126	ebi-a-GCST90044902	Polycystic ovary syndrome	PREX1	Simple mode	4	-0.38124	0.153397	0.0888508	-0.681898	-0.0805824	0.683014	0.505656	0.922579
eqtl-a-ENSG00000124126	ebi-a-GCST90044902	Polycystic ovary syndrome	PREX1	Weighted mode	4	-0.28652	0.126504	0.108433	-0.534468	-0.0385722	0.750872	0.585981	0.962162
eqtl-a-ENSG00000124380	ebi-a-GCST90044902	Polycystic ovary syndrome	SNRNP27	MR Egger	3	0.100389	0.0827236	0.438771	-0.0617487	0.262528	1.1056	0.940119	1.30021
eqtl-a-ENSG00000124380	ebi-a-GCST90044902	Polycystic ovary syndrome	SNRNP27	Weighted median	3	0.11108	0.0568202	0.0505905	-0.0002877	0.222447	1.11748	0.999712	1.24913
eqtl-a-ENSG00000124380	ebi-a-GCST90044902	Polycystic ovary syndrome	SNRNP27	Inverse variance weighted	3	0.114006	0.0562802	0.0427975	0.00369652	0.224315	1.12076	1.0037	1.25147
eqtl-a-ENSG00000124380	ebi-a-GCST90044902	Polycystic ovary syndrome	SNRNP27	Simple mode	3	0.0958843	0.0982332	0.431964	-0.0966527	0.288421	1.10063	0.907871	1.33432
eqtl-a-ENSG00000124380	ebi-a-GCST90044902	Polycystic ovary syndrome	SNRNP27	Weighted mode	3	0.108895	0.0555592	0.189061	-1.48e-06	0.217791	1.11504	0.999999	1.24333
eqtl-a-ENSG00000124780	ebi-a-GCST90044902	Polycystic ovary syndrome	KCNK17	MR Egger	5	0.0367978	0.124339	0.786574	-0.206907	0.280502	1.03748	0.813095	1.32379
eqtl-a-ENSG00000124780	ebi-a-GCST90044902	Polycystic ovary syndrome	KCNK17	Weighted median	5	0.139005	0.0572662	0.0152096	0.0267634	0.251247	1.14913	1.02712	1.28563
eqtl-a-ENSG00000124780	ebi-a-GCST90044902	Polycystic ovary syndrome	KCNK17	Inverse variance weighted	5	0.143917	0.0678649	0.0339527	0.0109013	0.276932	1.15479	1.01096	1.31908
eqtl-a-ENSG00000124780	ebi-a-GCST90044902	Polycystic ovary syndrome	KCNK17	Simple mode	5	0.220799	0.119199	0.137613	-0.012831	0.454429	1.24707	0.987251	1.57527
eqtl-a-ENSG00000124780	ebi-a-GCST90044902	Polycystic ovary syndrome	KCNK17	Weighted mode	5	0.117813	0.0608938	0.125133	-0.001539	0.237165	1.12503	0.998462	1.26765
eqtl-a-ENSG00000125347	ebi-a-GCST90044902	Polycystic ovary syndrome	IRF1	MR Egger	4	0.345629	0.749855	0.690119	-1.12409	1.81534	1.41288	0.324949	6.14319
eqtl-a-ENSG00000125347	ebi-a-GCST90044902	Polycystic ovary syndrome	IRF1	Weighted median	4	0.308691	0.170552	0.0703021	-0.0255897	0.642972	1.36164	0.974735	1.90213
eqtl-a-ENSG00000125347	ebi-a-GCST90044902	Polycystic ovary syndrome	IRF1	Inverse variance weighted	4	0.295274	0.140435	0.0355045	0.0200201	0.570527	1.34349	1.02022	1.7692
eqtl-a-ENSG00000125347	ebi-a-GCST90044902	Polycystic ovary syndrome	IRF1	Simple mode	4	0.385219	0.208862	0.162331	-0.0241515	0.794589	1.46994	0.976138	2.21353
eqtl-a-ENSG00000125347	ebi-a-GCST90044902	Polycystic ovary syndrome	IRF1	Weighted mode	4	0.376676	0.223589	0.190638	-0.0615581	0.81491	1.45743	0.940298	2.25897
eqtl-a-ENSG00000125810	ebi-a-GCST90044902	Polycystic ovary syndrome	CD93	MR Egger	11	0.108391	0.08001	0.208536	-0.048429	0.26521	1.11448	0.952725	1.3037
eqtl-a-ENSG00000125810	ebi-a-GCST90044902	Polycystic ovary syndrome	CD93	Weighted median	11	0.129057	0.061262	0.0351481	0.00898398	0.249131	1.13776	1.00902	1.28291
eqtl-a-ENSG00000125810	ebi-a-GCST90044902	Polycystic ovary syndrome	CD93	Inverse variance weighted	11	0.139554	0.048467	0.00398488	0.0445584	0.234549	1.14976	1.04557	1.26434
eqtl-a-ENSG00000125810	ebi-a-GCST90044902	Polycystic ovary syndrome	CD93	Simple mode	11	0.057784	0.102772	0.586323	-0.143649	0.259217	1.05949	0.866192	1.29591
eqtl-a-ENSG00000125810	ebi-a-GCST90044902	Polycystic ovary syndrome	CD93	Weighted mode	11	0.140395	0.0582513	0.0366731	0.0262226	0.254568	1.15073	1.02657	1.2899
eqtl-a-ENSG00000127947	ebi-a-GCST90044902	Polycystic ovary syndrome	PTPN12	MR Egger	6	0.0757983	0.0731936	0.358894	-0.0676612	0.219258	1.07874	0.934577	1.24515
eqtl-a-ENSG00000127947	ebi-a-GCST90044902	Polycystic ovary syndrome	PTPN12	Weighted median	6	0.102652	0.0516321	0.0467955	0.00145325	0.203851	1.10811	1.00145	1.22612
eqtl-a-ENSG00000127947	ebi-a-GCST90044902	Polycystic ovary syndrome	PTPN12	Inverse variance weighted	6	0.112529	0.0482841	0.0197762	0.0178925	0.207166	1.11911	1.01805	1.23019
eqtl-a-ENSG00000127947	ebi-a-GCST90044902	Polycystic ovary syndrome	PTPN12	Simple mode	6	0.240186	0.105906	0.0726283	0.03261	0.447763	1.27149	1.03315	1.56481
eqtl-a-ENSG00000127947	ebi-a-GCST90044902	Polycystic ovary syndrome	PTPN12	Weighted mode	6	0.0834278	0.0581666	0.21095	-0.0305788	0.197434	1.08701	0.969884	1.21827
eqtl-a-ENSG00000128656	ebi-a-GCST90044902	Polycystic ovary syndrome	CHN1	MR Egger	6	0.156992	0.107597	0.218307	-0.0538976	0.367882	1.16999	0.947529	1.44467
eqtl-a-ENSG00000128656	ebi-a-GCST90044902	Polycystic ovary syndrome	CHN1	Weighted median	6	0.163946	0.0701004	0.0193497	0.0265487	0.301343	1.17815	1.0269	1.35167
eqtl-a-ENSG00000128656	ebi-a-GCST90044902	Polycystic ovary syndrome	CHN1	Inverse variance weighted	6	0.167603	0.06252	0.00734471	0.0450642	0.290142	1.18247	1.04609	1.33662
eqtl-a-ENSG00000128656	ebi-a-GCST90044902	Polycystic ovary syndrome	CHN1	Simple mode	6	0.251129	0.129892	0.11101	-0.0034596	0.505717	1.28548	0.996546	1.65817
eqtl-a-ENSG00000128656	ebi-a-GCST90044902	Polycystic ovary syndrome	CHN1	Weighted mode	6	0.156205	0.074467	0.0900222	0.0102498	0.30216	1.16907	1.0103	1.35278
eqtl-a-ENSG00000129187	ebi-a-GCST90044902	Polycystic ovary syndrome	DCTD	MR Egger	3	0.167537	0.0935788	0.324287	-0.0158777	0.350951	1.18239	0.984248	1.42042
eqtl-a-ENSG00000129187	ebi-a-GCST90044902	Polycystic ovary syndrome	DCTD	Weighted median	3	0.119568	0.0563397	0.0338148	0.00914239	0.229994	1.12701	1.00918	1.25859
eqtl-a-ENSG00000129187	ebi-a-GCST90044902	Polycystic ovary syndrome	DCTD	Inverse variance weighted	3	0.114257	0.0517616	0.0272883	0.0128042	0.21571	1.12104	1.01289	1.24074
eqtl-a-ENSG00000129187	ebi-a-GCST90044902	Polycystic ovary syndrome	DCTD	Simple mode	3	0.116604	0.063897	0.209573	-0.0086345	0.241842	1.12367	0.991403	1.27359
eqtl-a-ENSG00000129187	ebi-a-GCST90044902	Polycystic ovary syndrome	DCTD	Weighted mode	3	0.122787	0.0591605	0.173608	0.00683224	0.238741	1.13064	1.00686	1.26965
eqtl-a-ENSG00000132326	ebi-a-GCST90044902	Polycystic ovary syndrome	PER2	MR Egger	5	0.190101	0.679808	0.797926	-1.14232	1.52252	1.20937	0.319077	4.58378
eqtl-a-ENSG00000132326	ebi-a-GCST90044902	Polycystic ovary syndrome	PER2	Weighted median	5	0.255601	0.160165	0.110519	-0.0583212	0.569524	1.29124	0.943347	1.76743
eqtl-a-ENSG00000132326	ebi-a-GCST90044902	Polycystic ovary syndrome	PER2	Inverse variance weighted	5	0.282517	0.129818	0.0295358	0.0280745	0.53696	1.32646	1.02847	1.7108
eqtl-a-ENSG00000132326	ebi-a-GCST90044902	Polycystic ovary syndrome	PER2	Simple mode	5	0.217517	0.202945	0.344169	-0.180255	0.615289	1.24299	0.835058	1.85019
eqtl-a-ENSG00000132326	ebi-a-GCST90044902	Polycystic ovary syndrome	PER2	Weighted mode	5	0.21555	0.18999	0.31995	-0.156831	0.587931	1.24054	0.854848	1.80026
eqtl-a-ENSG00000133805	ebi-a-GCST90044902	Polycystic ovary syndrome	AMPD3	MR Egger	5	0.283241	0.180866	0.215318	-0.0712552	0.637738	1.32743	0.931224	1.8922
eqtl-a-ENSG00000133805	ebi-a-GCST90044902	Polycystic ovary syndrome	AMPD3	Weighted median	5	0.224766	0.0815261	0.00583375	0.0649748	0.384557	1.25203	1.06713	1.46896
eqtl-a-ENSG00000133805	ebi-a-GCST90044902	Polycystic ovary syndrome	AMPD3	Inverse variance weighted	5	0.237533	0.0729632	0.00113186	0.0945251	0.380541	1.26812	1.09914	1.46308
eqtl-a-ENSG00000133805	ebi-a-GCST90044902	Polycystic ovary syndrome	AMPD3	Simple mode	5	0.201769	0.119179	0.165709	-0.0318208	0.435359	1.22357	0.96868	1.54552
eqtl-a-ENSG00000133805	ebi-a-GCST90044902	Polycystic ovary syndrome	AMPD3	Weighted mode	5	0.235686	0.0900447	0.0589581	0.0591982	0.412173	1.26578	1.06099	1.5101
eqtl-a-ENSG00000133961	ebi-a-GCST90044902	Polycystic ovary syndrome	NUMB	MR Egger	4	-0.12692	0.349402	0.751219	-0.811749	0.557908	0.880804	0.444081	1.74701
eqtl-a-ENSG00000133961	ebi-a-GCST90044902	Polycystic ovary syndrome	NUMB	Weighted median	4	-0.222046	0.107843	0.0394961	-0.433418	-0.0106743	0.800879	0.64829	0.989382
eqtl-a-ENSG00000133961	ebi-a-GCST90044902	Polycystic ovary syndrome	NUMB	Inverse variance weighted	4	-0.249244	0.126473	0.0487559	-0.497132	-0.0013558	0.77939	0.608273	0.998645
eqtl-a-ENSG00000133961	ebi-a-GCST90044902	Polycystic ovary syndrome	NUMB	Simple mode	4	-0.0508994	0.209976	0.824093	-0.462452	0.360654	0.950374	0.629737	1.43427
eqtl-a-ENSG00000133961	ebi-a-GCST90044902	Polycystic ovary syndrome	NUMB	Weighted mode	4	-0.301239	0.115242	0.0794129	-0.527113	-0.0753645	0.739901	0.590307	0.927405
eqtl-a-ENSG00000134897	ebi-a-GCST90044902	Polycystic ovary syndrome	BIVM	MR Egger	4	-0.16114	0.0965086	0.236928	-0.350297	0.0280167	0.851173	0.704479	1.02841
eqtl-a-ENSG00000134897	ebi-a-GCST90044902	Polycystic ovary syndrome	BIVM	Weighted median	4	-0.222801	0.0634289	0.00044372	-0.347122	-0.0984807	0.800274	0.706719	0.906213
eqtl-a-ENSG00000134897	ebi-a-GCST90044902	Polycystic ovary syndrome	BIVM	Inverse variance weighted	4	-0.205712	0.0595775	0.00055472	-0.322484	-0.0889397	0.814068	0.724348	0.914901
eqtl-a-ENSG00000134897	ebi-a-GCST90044902	Polycystic ovary syndrome	BIVM	Simple mode	4	-0.275864	0.117746	0.100957	-0.506646	-0.0450825	0.758916	0.602513	0.955919
eqtl-a-ENSG00000134897	ebi-a-GCST90044902	Polycystic ovary syndrome	BIVM	Weighted mode	4	-0.236792	0.0705867	0.0439076	-0.375142	-0.0984425	0.789155	0.687192	0.906248
eqtl-a-ENSG00000135052	ebi-a-GCST90044902	Polycystic ovary syndrome	GOLM1	MR Egger	4	0.180848	0.109145	0.239379	-0.0330774	0.394773	1.19823	0.967464	1.48405
eqtl-a-ENSG00000135052	ebi-a-GCST90044902	Polycystic ovary syndrome	GOLM1	Weighted median	4	0.144502	0.0566657	0.01077	0.033437	0.255567	1.15546	1.034	1.29119
eqtl-a-ENSG00000135052	ebi-a-GCST90044902	Polycystic ovary syndrome	GOLM1	Inverse variance weighted	4	0.138322	0.0530236	0.00908915	0.0343955	0.242248	1.14834	1.03499	1.27411
eqtl-a-ENSG00000135052	ebi-a-GCST90044902	Polycystic ovary syndrome	GOLM1	Simple mode	4	0.148579	0.0801396	0.160784	-0.0084945	0.305653	1.16018	0.991541	1.35751
eqtl-a-ENSG00000135052	ebi-a-GCST90044902	Polycystic ovary syndrome	GOLM1	Weighted mode	4	0.149633	0.0656562	0.10703	0.020947	0.278319	1.16141	1.02117	1.32091
eqtl-a-ENSG00000135272	ebi-a-GCST90044902	Polycystic ovary syndrome	MDFIC	MR Egger	4	0.386514	0.243021	0.252702	-0.0898077	0.862835	1.47184	0.914107	2.36987
eqtl-a-ENSG00000135272	ebi-a-GCST90044902	Polycystic ovary syndrome	MDFIC	Weighted median	4	0.270956	0.135596	0.0456884	0.00518805	0.536725	1.31122	1.0052	1.7104
eqtl-a-ENSG00000135272	ebi-a-GCST90044902	Polycystic ovary syndrome	MDFIC	Inverse variance weighted	4	0.258183	0.117478	0.0279693	0.0279265	0.48844	1.29458	1.02832	1.62977
eqtl-a-ENSG00000135272	ebi-a-GCST90044902	Polycystic ovary syndrome	MDFIC	Simple mode	4	0.1604	0.181009	0.440809	-0.194379	0.515178	1.17398	0.823346	1.67394
eqtl-a-ENSG00000135272	ebi-a-GCST90044902	Polycystic ovary syndrome	MDFIC	Weighted mode	4	0.279914	0.148311	0.155563	-0.0107766	0.570604	1.32302	0.989281	1.76934
eqtl-a-ENSG00000135519	ebi-a-GCST90044902	Polycystic ovary syndrome	KCNH3	MR Egger	4	-0.0634408	0.137742	0.690331	-0.333414	0.206533	0.93853	0.716473	1.22941
eqtl-a-ENSG00000135519	ebi-a-GCST90044902	Polycystic ovary syndrome	KCNH3	Weighted median	4	-0.13873	0.0737208	0.0598584	-0.283223	0.00576236	0.870463	0.753352	1.00578
eqtl-a-ENSG00000135519	ebi-a-GCST90044902	Polycystic ovary syndrome	KCNH3	Inverse variance weighted	4	-0.143447	0.0681562	0.0353196	-0.277033	-0.0098605	0.866367	0.75803	0.990188
eqtl-a-ENSG00000135519	ebi-a-GCST90044902	Polycystic ovary syndrome	KCNH3	Simple mode	4	-0.265534	0.123295	0.120293	-0.507192	-0.0238763	0.766796	0.602184	0.976407
eqtl-a-ENSG00000135519	ebi-a-GCST90044902	Polycystic ovary syndrome	KCNH3	Weighted mode	4	-0.135266	0.076399	0.174775	-0.285008	0.0144761	0.873484	0.752008	1.01458
eqtl-a-ENSG00000135698	ebi-a-GCST90044902	Polycystic ovary syndrome	MPHOSPH6	MR Egger	4	-0.197724	0.065238	0.0937982	-0.32559	-0.0698572	0.820597	0.722101	0.932527
eqtl-a-ENSG00000135698	ebi-a-GCST90044902	Polycystic ovary syndrome	MPHOSPH6	Weighted median	4	-0.127815	0.0414894	0.00206533	-0.209135	-0.0464961	0.880016	0.811286	0.954568
eqtl-a-ENSG00000135698	ebi-a-GCST90044902	Polycystic ovary syndrome	MPHOSPH6	Inverse variance weighted	4	-0.109722	0.0513061	0.0324703	-0.210282	-0.0091619	0.896083	0.810356	0.99088
eqtl-a-ENSG00000135698	ebi-a-GCST90044902	Polycystic ovary syndrome	MPHOSPH6	Simple mode	4	-0.103241	0.0893206	0.331436	-0.27831	0.071827	0.901909	0.757062	1.07447
eqtl-a-ENSG00000135698	ebi-a-GCST90044902	Polycystic ovary syndrome	MPHOSPH6	Weighted mode	4	-0.127313	0.0495119	0.082395	-0.224357	-0.0302701	0.880458	0.79903	0.970183
eqtl-a-ENSG00000135766	ebi-a-GCST90044902	Polycystic ovary syndrome	EGLN1	MR Egger	3	0.329175	0.171068	0.305115	-0.0061182	0.664468	1.38982	0.9939	1.94346
eqtl-a-ENSG00000135766	ebi-a-GCST90044902	Polycystic ovary syndrome	EGLN1	Weighted median	3	0.237055	0.099954	0.0177095	0.0411447	0.432964	1.26751	1.042	1.54182
eqtl-a-ENSG00000135766	ebi-a-GCST90044902	Polycystic ovary syndrome	EGLN1	Inverse variance weighted	3	0.224003	0.0925576	0.0155143	0.04259	0.405416	1.25107	1.04351	1.49993
eqtl-a-ENSG00000135766	ebi-a-GCST90044902	Polycystic ovary syndrome	EGLN1	Simple mode	3	0.191705	0.149519	0.328333	-0.101352	0.484763	1.21131	0.903615	1.62379
eqtl-a-ENSG00000135766	ebi-a-GCST90044902	Polycystic ovary syndrome	EGLN1	Weighted mode	3	0.254236	0.107914	0.142615	0.0427239	0.465748	1.28948	1.04365	1.59321
eqtl-a-ENSG00000136478	ebi-a-GCST90044902	Polycystic ovary syndrome	TEX2	MR Egger	3	0.163741	0.195107	0.555506	-0.21867	0.546151	1.17791	0.803587	1.72659
eqtl-a-ENSG00000136478	ebi-a-GCST90044902	Polycystic ovary syndrome	TEX2	Weighted median	3	0.308863	0.156746	0.0487848	0.00164074	0.616084	1.36188	1.00164	1.85166
eqtl-a-ENSG00000136478	ebi-a-GCST90044902	Polycystic ovary syndrome	TEX2	Inverse variance weighted	3	0.371841	0.165289	0.0244719	0.0478742	0.695809	1.4504	1.04904	2.00533
eqtl-a-ENSG00000136478	ebi-a-GCST90044902	Polycystic ovary syndrome	TEX2	Simple mode	3	0.361816	0.247311	0.281008	-0.122914	0.846546	1.43593	0.884339	2.33158
eqtl-a-ENSG00000136478	ebi-a-GCST90044902	Polycystic ovary syndrome	TEX2	Weighted mode	3	0.272707	0.17301	0.255671	-0.0663923	0.611805	1.31351	0.935764	1.84376
eqtl-a-ENSG00000136869	ebi-a-GCST90044902	Polycystic ovary syndrome	TLR4	MR Egger	5	-0.0218089	0.0774713	0.79662	-0.173653	0.130035	0.978427	0.840589	1.13887
eqtl-a-ENSG00000136869	ebi-a-GCST90044902	Polycystic ovary syndrome	TLR4	Weighted median	5	-0.0831796	0.056549	0.14131	-0.194016	0.0276563	0.920186	0.823645	1.02804
eqtl-a-ENSG00000136869	ebi-a-GCST90044902	Polycystic ovary syndrome	TLR4	Inverse variance weighted	5	-0.101032	0.0513027	0.048915	-0.201585	-0.0004787	0.903904	0.817434	0.999521
eqtl-a-ENSG00000136869	ebi-a-GCST90044902	Polycystic ovary syndrome	TLR4	Simple mode	5	-0.0894474	0.0720737	0.282396	-0.230712	0.051817	0.914436	0.793968	1.05318
eqtl-a-ENSG00000136869	ebi-a-GCST90044902	Polycystic ovary syndrome	TLR4	Weighted mode	5	-0.0834262	0.0577599	0.222139	-0.196635	0.0297832	0.919959	0.82149	1.03023
eqtl-a-ENSG00000137628	ebi-a-GCST90044902	Polycystic ovary syndrome	DDX60	MR Egger	3	0.328306	0.230089	0.389157	-0.122668	0.77928	1.38861	0.884557	2.1799
eqtl-a-ENSG00000137628	ebi-a-GCST90044902	Polycystic ovary syndrome	DDX60	Weighted median	3	0.398114	0.126027	0.00158337	0.151101	0.645127	1.48901	1.16311	1.90623
eqtl-a-ENSG00000137628	ebi-a-GCST90044902	Polycystic ovary syndrome	DDX60	Inverse variance weighted	3	0.370762	0.119814	0.00197157	0.135927	0.605597	1.44884	1.1456	1.83235
eqtl-a-ENSG00000137628	ebi-a-GCST90044902	Polycystic ovary syndrome	DDX60	Simple mode	3	0.42334	0.189049	0.154496	0.0528041	0.793876	1.52705	1.05422	2.21195
eqtl-a-ENSG00000137628	ebi-a-GCST90044902	Polycystic ovary syndrome	DDX60	Weighted mode	3	0.400673	0.125849	0.0861037	0.15401	0.647336	1.49283	1.1665	1.91044
eqtl-a-ENSG00000137731	ebi-a-GCST90044902	Polycystic ovary syndrome	FXYD2	MR Egger	3	-0.583377	1.40354	0.749221	-3.33431	2.16756	0.558011	0.0356392	8.7369
eqtl-a-ENSG00000137731	ebi-a-GCST90044902	Polycystic ovary syndrome	FXYD2	Weighted median	3	-0.262301	0.143399	0.0673741	-0.543363	0.0187609	0.769279	0.580792	1.01894
eqtl-a-ENSG00000137731	ebi-a-GCST90044902	Polycystic ovary syndrome	FXYD2	Inverse variance weighted	3	-0.301985	0.136691	0.0271571	-0.5699	-0.0340705	0.739349	0.565582	0.966503
eqtl-a-ENSG00000137731	ebi-a-GCST90044902	Polycystic ovary syndrome	FXYD2	Simple mode	3	-0.2369	0.213658	0.383001	-0.65567	0.181871	0.789071	0.519094	1.19946
eqtl-a-ENSG00000137731	ebi-a-GCST90044902	Polycystic ovary syndrome	FXYD2	Weighted mode	3	-0.249169	0.150136	0.238861	-0.543436	0.0450977	0.779448	0.580749	1.04613
eqtl-a-ENSG00000139344	ebi-a-GCST90044902	Polycystic ovary syndrome	AMDHD1	MR Egger	6	0.0550798	0.127423	0.687835	-0.194669	0.304828	1.05662	0.823107	1.35639
eqtl-a-ENSG00000139344	ebi-a-GCST90044902	Polycystic ovary syndrome	AMDHD1	Weighted median	6	0.0643762	0.0593184	0.277804	-0.0518879	0.18064	1.06649	0.949435	1.19798
eqtl-a-ENSG00000139344	ebi-a-GCST90044902	Polycystic ovary syndrome	AMDHD1	Inverse variance weighted	6	0.0934567	0.0458911	0.0417014	0.0035101	0.183403	1.09796	1.00352	1.2013
eqtl-a-ENSG00000139344	ebi-a-GCST90044902	Polycystic ovary syndrome	AMDHD1	Simple mode	6	0.0604991	0.0936559	0.546771	-0.123066	0.244065	1.06237	0.884205	1.27643
eqtl-a-ENSG00000139344	ebi-a-GCST90044902	Polycystic ovary syndrome	AMDHD1	Weighted mode	6	0.0457752	0.0577988	0.464274	-0.0675105	0.159061	1.04684	0.934718	1.17241
eqtl-a-ENSG00000140511	ebi-a-GCST90044902	Polycystic ovary syndrome	HAPLN3	MR Egger	5	0.595278	0.569889	0.372988	-0.521705	1.71226	1.81353	0.593508	5.54147
eqtl-a-ENSG00000140511	ebi-a-GCST90044902	Polycystic ovary syndrome	HAPLN3	Weighted median	5	0.282899	0.180921	0.117897	-0.0717058	0.637503	1.32697	0.930805	1.89175
eqtl-a-ENSG00000140511	ebi-a-GCST90044902	Polycystic ovary syndrome	HAPLN3	Inverse variance weighted	5	0.289845	0.142623	0.0421285	0.0103044	0.569386	1.33622	1.01036	1.76718
eqtl-a-ENSG00000140511	ebi-a-GCST90044902	Polycystic ovary syndrome	HAPLN3	Simple mode	5	0.232751	0.230667	0.370039	-0.219356	0.684858	1.26207	0.803036	1.98349
eqtl-a-ENSG00000140511	ebi-a-GCST90044902	Polycystic ovary syndrome	HAPLN3	Weighted mode	5	0.232751	0.227306	0.36374	-0.212769	0.678271	1.26207	0.808343	1.97047
eqtl-a-ENSG00000141556	ebi-a-GCST90044902	Polycystic ovary syndrome	TBCD	MR Egger	4	0.131359	0.220248	0.611414	-0.300327	0.563045	1.14038	0.740576	1.75601
eqtl-a-ENSG00000141556	ebi-a-GCST90044902	Polycystic ovary syndrome	TBCD	Weighted median	4	0.159875	0.0870489	0.0662674	-0.0107409	0.330491	1.17336	0.989317	1.39165
eqtl-a-ENSG00000141556	ebi-a-GCST90044902	Polycystic ovary syndrome	TBCD	Inverse variance weighted	4	0.160974	0.0737326	0.0290197	0.0164585	0.30549	1.17465	1.01659	1.35729
eqtl-a-ENSG00000141556	ebi-a-GCST90044902	Polycystic ovary syndrome	TBCD	Simple mode	4	0.1538	0.121907	0.296262	-0.0851386	0.392738	1.16626	0.918385	1.48103
eqtl-a-ENSG00000141556	ebi-a-GCST90044902	Polycystic ovary syndrome	TBCD	Weighted mode	4	0.156944	0.0871738	0.169619	-0.0139164	0.327805	1.16993	0.98618	1.38792
eqtl-a-ENSG00000141994	ebi-a-GCST90044902	Polycystic ovary syndrome	DUS3L	MR Egger	3	0.579377	0.564665	0.491814	-0.527367	1.68612	1.78493	0.590157	5.3985
eqtl-a-ENSG00000141994	ebi-a-GCST90044902	Polycystic ovary syndrome	DUS3L	Weighted median	3	0.374502	0.232101	0.106629	-0.0804161	0.82942	1.45427	0.922732	2.29199
eqtl-a-ENSG00000141994	ebi-a-GCST90044902	Polycystic ovary syndrome	DUS3L	Inverse variance weighted	3	0.395011	0.193794	0.0415201	0.0151739	0.774848	1.4844	1.01529	2.17026
eqtl-a-ENSG00000141994	ebi-a-GCST90044902	Polycystic ovary syndrome	DUS3L	Simple mode	3	0.180212	0.322039	0.632064	-0.450985	0.811409	1.19747	0.637	2.25108
eqtl-a-ENSG00000141994	ebi-a-GCST90044902	Polycystic ovary syndrome	DUS3L	Weighted mode	3	0.341497	0.297463	0.369745	-0.241532	0.924525	1.40705	0.785424	2.52067
eqtl-a-ENSG00000142347	ebi-a-GCST90044902	Polycystic ovary syndrome	MYO1F	MR Egger	3	0.391277	0.187803	0.284886	0.0231841	0.759371	1.47887	1.02345	2.13693
eqtl-a-ENSG00000142347	ebi-a-GCST90044902	Polycystic ovary syndrome	MYO1F	Weighted median	3	0.315972	0.118464	0.00764773	0.0837825	0.548162	1.37159	1.08739	1.73007
eqtl-a-ENSG00000142347	ebi-a-GCST90044902	Polycystic ovary syndrome	MYO1F	Inverse variance weighted	3	0.281452	0.111556	0.0116368	0.0628028	0.500102	1.32505	1.06482	1.64889
eqtl-a-ENSG00000142347	ebi-a-GCST90044902	Polycystic ovary syndrome	MYO1F	Simple mode	3	0.310397	0.184357	0.234279	-0.0509429	0.671737	1.36397	0.950333	1.95763
eqtl-a-ENSG00000142347	ebi-a-GCST90044902	Polycystic ovary syndrome	MYO1F	Weighted mode	3	0.318621	0.129066	0.132294	0.0656515	0.571591	1.37523	1.06785	1.77108
eqtl-a-ENSG00000142733	ebi-a-GCST90044902	Polycystic ovary syndrome	MAP3K6	MR Egger	9	0.0626992	0.0867177	0.493108	-0.107268	0.232666	1.06471	0.898285	1.26196
eqtl-a-ENSG00000142733	ebi-a-GCST90044902	Polycystic ovary syndrome	MAP3K6	Weighted median	9	0.0858779	0.0689999	0.213275	-0.0493618	0.221118	1.08967	0.951837	1.24747
eqtl-a-ENSG00000142733	ebi-a-GCST90044902	Polycystic ovary syndrome	MAP3K6	Inverse variance weighted	9	0.156305	0.0612087	0.0106602	0.0363363	0.276275	1.16918	1.037	1.31821
eqtl-a-ENSG00000142733	ebi-a-GCST90044902	Polycystic ovary syndrome	MAP3K6	Simple mode	9	0.342832	0.141535	0.0417045	0.0654224	0.620241	1.40893	1.06761	1.85938
eqtl-a-ENSG00000142733	ebi-a-GCST90044902	Polycystic ovary syndrome	MAP3K6	Weighted mode	9	0.113823	0.0669687	0.127621	-0.0174355	0.245082	1.12055	0.982716	1.27773
eqtl-a-ENSG00000143507	ebi-a-GCST90044902	Polycystic ovary syndrome	DUSP10	MR Egger	3	0.451985	0.389653	0.452937	-0.311735	1.21571	1.57143	0.732176	3.37267
eqtl-a-ENSG00000143507	ebi-a-GCST90044902	Polycystic ovary syndrome	DUSP10	Weighted median	3	0.31026	0.15152	0.040595	0.0132797	0.60724	1.36378	1.01337	1.83536
eqtl-a-ENSG00000143507	ebi-a-GCST90044902	Polycystic ovary syndrome	DUSP10	Inverse variance weighted	3	0.287584	0.139336	0.0390216	0.0144852	0.560682	1.3332	1.01459	1.75187
eqtl-a-ENSG00000143507	ebi-a-GCST90044902	Polycystic ovary syndrome	DUSP10	Simple mode	3	0.312324	0.181614	0.227625	-0.0436402	0.668287	1.3666	0.957298	1.95089
eqtl-a-ENSG00000143507	ebi-a-GCST90044902	Polycystic ovary syndrome	DUSP10	Weighted mode	3	0.314311	0.174837	0.214044	-0.0283689	0.656991	1.36932	0.97203	1.92898
eqtl-a-ENSG00000144152	ebi-a-GCST90044902	Polycystic ovary syndrome	FBLN7	MR Egger	5	-0.624586	0.2379	0.0786342	-1.09087	-0.158303	0.535483	0.335925	0.853592
eqtl-a-ENSG00000144152	ebi-a-GCST90044902	Polycystic ovary syndrome	FBLN7	Weighted median	5	-0.430175	0.148337	0.00373191	-0.720916	-0.139434	0.650395	0.486307	0.869851
eqtl-a-ENSG00000144152	ebi-a-GCST90044902	Polycystic ovary syndrome	FBLN7	Inverse variance weighted	5	-0.325117	0.15745	0.0389327	-0.633719	-0.0165161	0.722443	0.530615	0.98362
eqtl-a-ENSG00000144152	ebi-a-GCST90044902	Polycystic ovary syndrome	FBLN7	Simple mode	5	-0.51848	0.217474	0.075651	-0.944729	-0.0922312	0.595425	0.388785	0.911894
eqtl-a-ENSG00000144152	ebi-a-GCST90044902	Polycystic ovary syndrome	FBLN7	Weighted mode	5	-0.475283	0.174749	0.0529973	-0.81779	-0.132776	0.621709	0.441406	0.875662
eqtl-a-ENSG00000145675	ebi-a-GCST90044902	Polycystic ovary syndrome	PIK3R1	MR Egger	4	0.0807609	0.208205	0.735488	-0.327321	0.488842	1.08411	0.720853	1.63043
eqtl-a-ENSG00000145675	ebi-a-GCST90044902	Polycystic ovary syndrome	PIK3R1	Weighted median	4	0.183715	0.117545	0.118068	-0.0466732	0.414103	1.20167	0.954399	1.51301
eqtl-a-ENSG00000145675	ebi-a-GCST90044902	Polycystic ovary syndrome	PIK3R1	Inverse variance weighted	4	0.216272	0.105432	0.0402376	0.00962607	0.422918	1.24144	1.00967	1.52641
eqtl-a-ENSG00000145675	ebi-a-GCST90044902	Polycystic ovary syndrome	PIK3R1	Simple mode	4	0.352474	0.198303	0.173562	-0.0362009	0.741148	1.42258	0.964447	2.09834
eqtl-a-ENSG00000145675	ebi-a-GCST90044902	Polycystic ovary syndrome	PIK3R1	Weighted mode	4	0.116673	0.133077	0.445172	-0.144158	0.377504	1.12375	0.865751	1.45864
eqtl-a-ENSG00000146072	ebi-a-GCST90044902	Polycystic ovary syndrome	TNFRSF21	MR Egger	7	0.611913	0.280261	0.0807693	0.062601	1.16122	1.84396	1.0646	3.19384
eqtl-a-ENSG00000146072	ebi-a-GCST90044902	Polycystic ovary syndrome	TNFRSF21	Weighted median	7	0.241067	0.109957	0.0283517	0.0255523	0.456582	1.27261	1.02588	1.57867
eqtl-a-ENSG00000146072	ebi-a-GCST90044902	Polycystic ovary syndrome	TNFRSF21	Inverse variance weighted	7	0.190528	0.090641	0.0355524	0.0128719	0.368185	1.20989	1.01296	1.44511
eqtl-a-ENSG00000146072	ebi-a-GCST90044902	Polycystic ovary syndrome	TNFRSF21	Simple mode	7	0.23606	0.184004	0.24685	-0.124588	0.596709	1.26625	0.882861	1.81613
eqtl-a-ENSG00000146072	ebi-a-GCST90044902	Polycystic ovary syndrome	TNFRSF21	Weighted mode	7	0.287683	0.130525	0.0697123	0.0318544	0.543511	1.33333	1.03237	1.72204
eqtl-a-ENSG00000147535	ebi-a-GCST90044902	Polycystic ovary syndrome	PLPP5	MR Egger	6	-0.499113	0.969353	0.633774	-2.39905	1.40082	0.607069	0.0908046	4.05853
eqtl-a-ENSG00000147535	ebi-a-GCST90044902	Polycystic ovary syndrome	PLPP5	Weighted median	6	-0.197592	0.14512	0.173334	-0.482028	0.0868444	0.820705	0.61753	1.09073
eqtl-a-ENSG00000147535	ebi-a-GCST90044902	Polycystic ovary syndrome	PLPP5	Inverse variance weighted	6	-0.240667	0.12197	0.0484764	-0.479728	-0.0016061	0.786103	0.618952	0.998395
eqtl-a-ENSG00000147535	ebi-a-GCST90044902	Polycystic ovary syndrome	PLPP5	Simple mode	6	-0.160337	0.203685	0.46683	-0.559559	0.238885	0.851856	0.571461	1.26983
eqtl-a-ENSG00000147535	ebi-a-GCST90044902	Polycystic ovary syndrome	PLPP5	Weighted mode	6	-0.166385	0.183489	0.406099	-0.526024	0.193254	0.84672	0.59095	1.21319
eqtl-a-ENSG00000148110	ebi-a-GCST90044902	Polycystic ovary syndrome	MFSD14B	MR Egger	6	0.085395	0.0493644	0.158703	-0.0113593	0.182149	1.08915	0.988705	1.19979
eqtl-a-ENSG00000148110	ebi-a-GCST90044902	Polycystic ovary syndrome	MFSD14B	Weighted median	6	0.0511734	0.0415098	0.21765	-0.0301859	0.132533	1.05251	0.970265	1.14172
eqtl-a-ENSG00000148110	ebi-a-GCST90044902	Polycystic ovary syndrome	MFSD14B	Inverse variance weighted	6	0.0749573	0.0381199	0.0492572	0.00024239	0.149672	1.07784	1.00024	1.16145
eqtl-a-ENSG00000148110	ebi-a-GCST90044902	Polycystic ovary syndrome	MFSD14B	Simple mode	6	0.101975	0.082517	0.271421	-0.0597582	0.263708	1.10736	0.941992	1.30175
eqtl-a-ENSG00000148110	ebi-a-GCST90044902	Polycystic ovary syndrome	MFSD14B	Weighted mode	6	0.0799823	0.040238	0.10355	0.00111588	0.158849	1.08327	1.00112	1.17216
eqtl-a-ENSG00000149231	ebi-a-GCST90044902	Polycystic ovary syndrome	CCDC82	MR Egger	3	-0.0383292	0.0866404	0.734841	-0.208144	0.131486	0.962396	0.81209	1.14052
eqtl-a-ENSG00000149231	ebi-a-GCST90044902	Polycystic ovary syndrome	CCDC82	Weighted median	3	-0.106514	0.0474336	0.0247338	-0.199484	-0.0135439	0.898963	0.819154	0.986547
eqtl-a-ENSG00000149231	ebi-a-GCST90044902	Polycystic ovary syndrome	CCDC82	Inverse variance weighted	3	-0.109396	0.0468199	0.0194635	-0.201163	-0.0176293	0.896375	0.817779	0.982525
eqtl-a-ENSG00000149231	ebi-a-GCST90044902	Polycystic ovary syndrome	CCDC82	Simple mode	3	-0.0341771	0.148245	0.839104	-0.324737	0.256382	0.9664	0.722718	1.29225
eqtl-a-ENSG00000149231	ebi-a-GCST90044902	Polycystic ovary syndrome	CCDC82	Weighted mode	3	-0.104904	0.0482173	0.161563	-0.19941	-0.0103982	0.900411	0.819214	0.989656
eqtl-a-ENSG00000149499	ebi-a-GCST90044902	Polycystic ovary syndrome	EML3	MR Egger	3	-0.0782192	0.0889631	0.540856	-0.252587	0.0961485	0.924762	0.776789	1.10092
eqtl-a-ENSG00000149499	ebi-a-GCST90044902	Polycystic ovary syndrome	EML3	Weighted median	3	-0.0772961	0.0354236	0.029106	-0.146726	-0.0078657	0.925616	0.86353	0.992165
eqtl-a-ENSG00000149499	ebi-a-GCST90044902	Polycystic ovary syndrome	EML3	Inverse variance weighted	3	-0.0775697	0.0353221	0.028087	-0.146801	-0.0083384	0.925363	0.863466	0.991696
eqtl-a-ENSG00000149499	ebi-a-GCST90044902	Polycystic ovary syndrome	EML3	Simple mode	3	-0.0608314	0.0621782	0.431078	-0.182701	0.0610379	0.940982	0.833017	1.06294
eqtl-a-ENSG00000149499	ebi-a-GCST90044902	Polycystic ovary syndrome	EML3	Weighted mode	3	-0.0784824	0.035157	0.155249	-0.14739	-0.0095747	0.924518	0.862957	0.990471
eqtl-a-ENSG00000152061	ebi-a-GCST90044902	Polycystic ovary syndrome	RABGAP1L	MR Egger	4	-0.222478	0.21671	0.412542	-0.64723	0.202275	0.800533	0.523494	1.22418
eqtl-a-ENSG00000152061	ebi-a-GCST90044902	Polycystic ovary syndrome	RABGAP1L	Weighted median	4	-0.222391	0.106178	0.0362148	-0.4305	-0.0142817	0.800602	0.650184	0.98582
eqtl-a-ENSG00000152061	ebi-a-GCST90044902	Polycystic ovary syndrome	RABGAP1L	Inverse variance weighted	4	-0.22679	0.102538	0.0269831	-0.427765	-0.0258153	0.797088	0.651965	0.974515
eqtl-a-ENSG00000152061	ebi-a-GCST90044902	Polycystic ovary syndrome	RABGAP1L	Simple mode	4	-0.187037	0.164319	0.337686	-0.509101	0.135028	0.829413	0.601036	1.14457
eqtl-a-ENSG00000152061	ebi-a-GCST90044902	Polycystic ovary syndrome	RABGAP1L	Weighted mode	4	-0.224724	0.104494	0.120639	-0.429532	-0.0199171	0.798736	0.650814	0.98028
eqtl-a-ENSG00000152256	ebi-a-GCST90044902	Polycystic ovary syndrome	PDK1	MR Egger	4	-0.100838	0.227986	0.701506	-0.54769	0.346015	0.90408	0.578284	1.41342
eqtl-a-ENSG00000152256	ebi-a-GCST90044902	Polycystic ovary syndrome	PDK1	Weighted median	4	-0.13854	0.0678415	0.0411407	-0.271509	-0.0055704	0.870629	0.762228	0.994445
eqtl-a-ENSG00000152256	ebi-a-GCST90044902	Polycystic ovary syndrome	PDK1	Inverse variance weighted	4	-0.167471	0.0811195	0.0389707	-0.326465	-0.0084766	0.845801	0.72147	0.991559
eqtl-a-ENSG00000152256	ebi-a-GCST90044902	Polycystic ovary syndrome	PDK1	Simple mode	4	-0.130016	0.10648	0.309283	-0.338716	0.0786851	0.878082	0.712685	1.08186
eqtl-a-ENSG00000152256	ebi-a-GCST90044902	Polycystic ovary syndrome	PDK1	Weighted mode	4	-0.143409	0.073462	0.145967	-0.287394	0.00057676	0.8664	0.750216	1.00058
eqtl-a-ENSG00000152689	ebi-a-GCST90044902	Polycystic ovary syndrome	RASGRP3	MR Egger	5	-0.11732	0.0963013	0.310195	-0.30607	0.0714308	0.889301	0.736335	1.07404
eqtl-a-ENSG00000152689	ebi-a-GCST90044902	Polycystic ovary syndrome	RASGRP3	Weighted median	5	-0.105949	0.064287	0.0993392	-0.231952	0.0200533	0.89947	0.792985	1.02026
eqtl-a-ENSG00000152689	ebi-a-GCST90044902	Polycystic ovary syndrome	RASGRP3	Inverse variance weighted	5	-0.125288	0.0576185	0.0296718	-0.238221	-0.012356	0.882242	0.788029	0.98772
eqtl-a-ENSG00000152689	ebi-a-GCST90044902	Polycystic ovary syndrome	RASGRP3	Simple mode	5	-0.108944	0.0948987	0.314956	-0.294946	0.0770575	0.896781	0.744572	1.0801
eqtl-a-ENSG00000152689	ebi-a-GCST90044902	Polycystic ovary syndrome	RASGRP3	Weighted mode	5	-0.0880507	0.0680977	0.265634	-0.221522	0.0454208	0.915714	0.801298	1.04647
eqtl-a-ENSG00000157823	ebi-a-GCST90044902	Polycystic ovary syndrome	AP3S2	MR Egger	7	0.248554	0.160648	0.182489	-0.0663163	0.563425	1.28217	0.935835	1.75668
eqtl-a-ENSG00000157823	ebi-a-GCST90044902	Polycystic ovary syndrome	AP3S2	Weighted median	7	0.132198	0.0535359	0.0135364	0.0272678	0.237129	1.14133	1.02764	1.2676
eqtl-a-ENSG00000157823	ebi-a-GCST90044902	Polycystic ovary syndrome	AP3S2	Inverse variance weighted	7	0.107709	0.0527318	0.0410939	0.00435469	0.211063	1.11372	1.00436	1.23499
eqtl-a-ENSG00000157823	ebi-a-GCST90044902	Polycystic ovary syndrome	AP3S2	Simple mode	7	0.105221	0.0772886	0.222292	-0.0462651	0.256706	1.11096	0.954789	1.29267
eqtl-a-ENSG00000157823	ebi-a-GCST90044902	Polycystic ovary syndrome	AP3S2	Weighted mode	7	0.125568	0.0511062	0.04932	0.0253996	0.225736	1.13379	1.02572	1.25324
eqtl-a-ENSG00000158186	ebi-a-GCST90044902	Polycystic ovary syndrome	MRAS	MR Egger	5	0.0681011	0.19638	0.751654	-0.316803	0.453005	1.07047	0.728474	1.57303
eqtl-a-ENSG00000158186	ebi-a-GCST90044902	Polycystic ovary syndrome	MRAS	Weighted median	5	0.109593	0.144889	0.449417	-0.174391	0.393576	1.11582	0.839969	1.48227
eqtl-a-ENSG00000158186	ebi-a-GCST90044902	Polycystic ovary syndrome	MRAS	Inverse variance weighted	5	0.249585	0.109797	0.0230168	0.0343835	0.464786	1.28349	1.03498	1.59167
eqtl-a-ENSG00000158186	ebi-a-GCST90044902	Polycystic ovary syndrome	MRAS	Simple mode	5	0.132472	0.230512	0.59628	-0.319331	0.584274	1.14165	0.726635	1.79369
eqtl-a-ENSG00000158186	ebi-a-GCST90044902	Polycystic ovary syndrome	MRAS	Weighted mode	5	0.107048	0.158786	0.53716	-0.204172	0.418268	1.11299	0.815322	1.51933
eqtl-a-ENSG00000160194	ebi-a-GCST90044902	Polycystic ovary syndrome	NDUFV3	MR Egger	3	-0.19261	0.0850867	0.26482	-0.35938	-0.0258399	0.824804	0.698109	0.974491
eqtl-a-ENSG00000160194	ebi-a-GCST90044902	Polycystic ovary syndrome	NDUFV3	Weighted median	3	-0.17313	0.0600441	0.00393429	-0.290817	-0.0554437	0.841028	0.747653	0.946065
eqtl-a-ENSG00000160194	ebi-a-GCST90044902	Polycystic ovary syndrome	NDUFV3	Inverse variance weighted	3	-0.17685	0.0631507	0.00510309	-0.300626	-0.0530752	0.837905	0.740355	0.948309
eqtl-a-ENSG00000160194	ebi-a-GCST90044902	Polycystic ovary syndrome	NDUFV3	Simple mode	3	-0.122094	0.11539	0.400928	-0.348259	0.10407	0.885065	0.705916	1.10968
eqtl-a-ENSG00000160194	ebi-a-GCST90044902	Polycystic ovary syndrome	NDUFV3	Weighted mode	3	-0.174552	0.0690051	0.12715	-0.309802	-0.0393022	0.839833	0.733592	0.96146
eqtl-a-ENSG00000160229	ebi-a-GCST90044902	Polycystic ovary syndrome	ZNF66	MR Egger	3	0.0660926	0.195325	0.792284	-0.316744	0.44893	1.06833	0.728517	1.56663
eqtl-a-ENSG00000160229	ebi-a-GCST90044902	Polycystic ovary syndrome	ZNF66	Weighted median	3	0.205802	0.0839913	0.0142747	0.0411788	0.370425	1.22851	1.04204	1.44835
eqtl-a-ENSG00000160229	ebi-a-GCST90044902	Polycystic ovary syndrome	ZNF66	Inverse variance weighted	3	0.205495	0.0793639	0.00961782	0.0499418	0.361048	1.22813	1.05121	1.43483
eqtl-a-ENSG00000160229	ebi-a-GCST90044902	Polycystic ovary syndrome	ZNF66	Simple mode	3	0.323991	0.131925	0.133412	0.0654184	0.582563	1.38263	1.06761	1.79062
eqtl-a-ENSG00000160229	ebi-a-GCST90044902	Polycystic ovary syndrome	ZNF66	Weighted mode	3	0.155104	0.0951278	0.24457	-0.0313463	0.341555	1.16778	0.96914	1.40713
eqtl-a-ENSG00000160683	ebi-a-GCST90044902	Polycystic ovary syndrome	CXCR5	MR Egger	8	-1.2347	0.808591	0.177623	-2.81953	0.350141	0.290923	0.0596337	1.41927
eqtl-a-ENSG00000160683	ebi-a-GCST90044902	Polycystic ovary syndrome	CXCR5	Weighted median	8	-0.183365	0.151984	0.227633	-0.481254	0.114523	0.832464	0.618008	1.12134
eqtl-a-ENSG00000160683	ebi-a-GCST90044902	Polycystic ovary syndrome	CXCR5	Inverse variance weighted	8	-0.256415	0.119902	0.0324736	-0.491424	-0.0214064	0.773821	0.611755	0.978821
eqtl-a-ENSG00000160683	ebi-a-GCST90044902	Polycystic ovary syndrome	CXCR5	Simple mode	8	-0.123742	0.230332	0.607752	-0.575192	0.327708	0.883608	0.562597	1.38778
eqtl-a-ENSG00000160683	ebi-a-GCST90044902	Polycystic ovary syndrome	CXCR5	Weighted mode	8	-0.123742	0.211857	0.577494	-0.538982	0.291498	0.883608	0.583342	1.33843
eqtl-a-ENSG00000160766	ebi-a-GCST90044902	Polycystic ovary syndrome	GBAP1	MR Egger	4	-0.935481	2.74012	0.765334	-6.30612	4.43516	0.392397	0.0018251	84.3655
eqtl-a-ENSG00000160766	ebi-a-GCST90044902	Polycystic ovary syndrome	GBAP1	Weighted median	4	-0.168939	0.0630776	0.00740021	-0.292571	-0.0453071	0.84456	0.746342	0.955704
eqtl-a-ENSG00000160766	ebi-a-GCST90044902	Polycystic ovary syndrome	GBAP1	Inverse variance weighted	4	-0.176205	0.0609029	0.00381312	-0.295575	-0.0568359	0.838446	0.744104	0.944749
eqtl-a-ENSG00000160766	ebi-a-GCST90044902	Polycystic ovary syndrome	GBAP1	Simple mode	4	-0.132851	0.104696	0.293976	-0.338056	0.0723527	0.875595	0.713156	1.07503
eqtl-a-ENSG00000160766	ebi-a-GCST90044902	Polycystic ovary syndrome	GBAP1	Weighted mode	4	-0.167226	0.0673975	0.0891755	-0.299325	-0.0351274	0.846008	0.741318	0.965482
eqtl-a-ENSG00000162496	ebi-a-GCST90044902	Polycystic ovary syndrome	DHRS3	MR Egger	5	-0.327983	0.198593	0.197197	-0.717225	0.0612591	0.720375	0.488105	1.06317
eqtl-a-ENSG00000162496	ebi-a-GCST90044902	Polycystic ovary syndrome	DHRS3	Weighted median	5	-0.226856	0.101339	0.0251831	-0.425481	-0.0282313	0.797036	0.653456	0.972163
eqtl-a-ENSG00000162496	ebi-a-GCST90044902	Polycystic ovary syndrome	DHRS3	Inverse variance weighted	5	-0.22043	0.0876291	0.011887	-0.392182	-0.0486764	0.802174	0.675581	0.952489
eqtl-a-ENSG00000162496	ebi-a-GCST90044902	Polycystic ovary syndrome	DHRS3	Simple mode	5	-0.359493	0.170863	0.103189	-0.694384	-0.0246011	0.69803	0.499382	0.975699
eqtl-a-ENSG00000162496	ebi-a-GCST90044902	Polycystic ovary syndrome	DHRS3	Weighted mode	5	-0.207561	0.108856	0.129229	-0.420918	0.0057968	0.812564	0.656444	1.00581
eqtl-a-ENSG00000162711	ebi-a-GCST90044902	Polycystic ovary syndrome	NLRP3	MR Egger	11	-0.160605	0.0731816	0.0558292	-0.304041	-0.0171691	0.851628	0.737831	0.982977
eqtl-a-ENSG00000162711	ebi-a-GCST90044902	Polycystic ovary syndrome	NLRP3	Weighted median	11	-0.125813	0.0554451	0.0232594	-0.234485	-0.0171407	0.88178	0.790978	0.983005
eqtl-a-ENSG00000162711	ebi-a-GCST90044902	Polycystic ovary syndrome	NLRP3	Inverse variance weighted	11	-0.0959594	0.0470574	0.04143	-0.188192	-0.003727	0.908501	0.828456	0.99628
eqtl-a-ENSG00000162711	ebi-a-GCST90044902	Polycystic ovary syndrome	NLRP3	Simple mode	11	-0.0405141	0.108646	0.717007	-0.253461	0.172433	0.960296	0.77611	1.18819
eqtl-a-ENSG00000162711	ebi-a-GCST90044902	Polycystic ovary syndrome	NLRP3	Weighted mode	11	-0.123405	0.0560906	0.0524322	-0.233342	-0.0134673	0.883906	0.791882	0.986623
eqtl-a-ENSG00000162736	ebi-a-GCST90044902	Polycystic ovary syndrome	NCSTN	MR Egger	5	-0.121505	0.0807834	0.229607	-0.27984	0.0368309	0.885587	0.755905	1.03752
eqtl-a-ENSG00000162736	ebi-a-GCST90044902	Polycystic ovary syndrome	NCSTN	Weighted median	5	-0.123874	0.0444243	0.00529634	-0.210946	-0.0368026	0.883491	0.809818	0.963866
eqtl-a-ENSG00000162736	ebi-a-GCST90044902	Polycystic ovary syndrome	NCSTN	Inverse variance weighted	5	-0.128135	0.0433369	0.00310935	-0.213075	-0.0431945	0.879735	0.808095	0.957725
eqtl-a-ENSG00000162736	ebi-a-GCST90044902	Polycystic ovary syndrome	NCSTN	Simple mode	5	-0.138491	0.0903588	0.200125	-0.315594	0.0386125	0.870671	0.729356	1.03937
eqtl-a-ENSG00000162736	ebi-a-GCST90044902	Polycystic ovary syndrome	NCSTN	Weighted mode	5	-0.117437	0.0494396	0.0763738	-0.214338	-0.0205353	0.889197	0.807075	0.979674
eqtl-a-ENSG00000163050	ebi-a-GCST90044902	Polycystic ovary syndrome	COQ8A	MR Egger	5	0.101896	0.0850708	0.317007	-0.0648424	0.268635	1.10727	0.937215	1.30818
eqtl-a-ENSG00000163050	ebi-a-GCST90044902	Polycystic ovary syndrome	COQ8A	Weighted median	5	0.121378	0.0563763	0.0313183	0.0108809	0.231876	1.12905	1.01094	1.26096
eqtl-a-ENSG00000163050	ebi-a-GCST90044902	Polycystic ovary syndrome	COQ8A	Inverse variance weighted	5	0.120997	0.0523045	0.0207047	0.0184806	0.223514	1.12862	1.01865	1.25046
eqtl-a-ENSG00000163050	ebi-a-GCST90044902	Polycystic ovary syndrome	COQ8A	Simple mode	5	0.198333	0.0911792	0.0952544	0.0196217	0.377044	1.21937	1.01982	1.45797
eqtl-a-ENSG00000163050	ebi-a-GCST90044902	Polycystic ovary syndrome	COQ8A	Weighted mode	5	0.0906074	0.0639793	0.22966	-0.0347921	0.216007	1.09484	0.965806	1.24111
eqtl-a-ENSG00000163464	ebi-a-GCST90044902	Polycystic ovary syndrome	CXCR1	MR Egger	6	-0.109068	0.0816932	0.252764	-0.269186	0.051051	0.89667	0.764001	1.05238
eqtl-a-ENSG00000163464	ebi-a-GCST90044902	Polycystic ovary syndrome	CXCR1	Weighted median	6	-0.139091	0.0539853	0.00998177	-0.244902	-0.0332798	0.870149	0.782781	0.967268
eqtl-a-ENSG00000163464	ebi-a-GCST90044902	Polycystic ovary syndrome	CXCR1	Inverse variance weighted	6	-0.144475	0.0510306	0.00463804	-0.244495	-0.0444555	0.865476	0.7831	0.956518
eqtl-a-ENSG00000163464	ebi-a-GCST90044902	Polycystic ovary syndrome	CXCR1	Simple mode	6	-0.162502	0.113893	0.212982	-0.385733	0.0607283	0.850014	0.679952	1.06261
eqtl-a-ENSG00000163464	ebi-a-GCST90044902	Polycystic ovary syndrome	CXCR1	Weighted mode	6	-0.136601	0.05708	0.0621454	-0.248478	-0.024724	0.872318	0.779987	0.975579
eqtl-a-ENSG00000165046	ebi-a-GCST90044902	Polycystic ovary syndrome	LETM2	MR Egger	5	-0.479759	0.313017	0.222882	-1.09327	0.133755	0.618933	0.335118	1.14311
eqtl-a-ENSG00000165046	ebi-a-GCST90044902	Polycystic ovary syndrome	LETM2	Weighted median	5	-0.349678	0.154969	0.0240426	-0.653417	-0.04594	0.704915	0.520265	0.955099
eqtl-a-ENSG00000165046	ebi-a-GCST90044902	Polycystic ovary syndrome	LETM2	Inverse variance weighted	5	-0.284331	0.122265	0.020044	-0.523971	-0.0446907	0.752518	0.592164	0.956293
eqtl-a-ENSG00000165046	ebi-a-GCST90044902	Polycystic ovary syndrome	LETM2	Simple mode	5	-0.449086	0.232159	0.125182	-0.904119	0.00594597	0.638211	0.404899	1.00596
eqtl-a-ENSG00000165046	ebi-a-GCST90044902	Polycystic ovary syndrome	LETM2	Weighted mode	5	-0.403131	0.203756	0.119006	-0.802494	-0.0037694	0.668224	0.44821	0.996238
eqtl-a-ENSG00000165168	ebi-a-GCST90044902	Polycystic ovary syndrome	CYBB	MR Egger	5	0.0530557	1.91216	0.979607	-3.69478	3.80089	1.05449	0.0248529	44.741
eqtl-a-ENSG00000165168	ebi-a-GCST90044902	Polycystic ovary syndrome	CYBB	Weighted median	5	0.3413	0.230349	0.13843	-0.110184	0.792785	1.40678	0.895669	2.20954
eqtl-a-ENSG00000165168	ebi-a-GCST90044902	Polycystic ovary syndrome	CYBB	Inverse variance weighted	5	0.500919	0.200938	0.0126701	0.107082	0.894757	1.65024	1.11303	2.44674
eqtl-a-ENSG00000165168	ebi-a-GCST90044902	Polycystic ovary syndrome	CYBB	Simple mode	5	0.280569	0.290378	0.38865	-0.288572	0.849711	1.32388	0.749333	2.33897
eqtl-a-ENSG00000165168	ebi-a-GCST90044902	Polycystic ovary syndrome	CYBB	Weighted mode	5	0.270672	0.280482	0.389181	-0.279073	0.820416	1.31084	0.756485	2.27144
eqtl-a-ENSG00000165389	ebi-a-GCST90044902	Polycystic ovary syndrome	SPTSSA	MR Egger	3	-0.103848	0.440579	0.852633	-0.967383	0.759687	0.901362	0.380076	2.13761
eqtl-a-ENSG00000165389	ebi-a-GCST90044902	Polycystic ovary syndrome	SPTSSA	Weighted median	3	-0.376923	0.160476	0.0188352	-0.691457	-0.0623893	0.685969	0.500846	0.939517
eqtl-a-ENSG00000165389	ebi-a-GCST90044902	Polycystic ovary syndrome	SPTSSA	Inverse variance weighted	3	-0.42535	0.144101	0.00315975	-0.707787	-0.142912	0.653541	0.492733	0.86683
eqtl-a-ENSG00000165389	ebi-a-GCST90044902	Polycystic ovary syndrome	SPTSSA	Simple mode	3	-0.372562	0.190233	0.189276	-0.745418	0.00029363	0.688967	0.474536	1.00029
eqtl-a-ENSG00000165389	ebi-a-GCST90044902	Polycystic ovary syndrome	SPTSSA	Weighted mode	3	-0.374905	0.180269	0.173077	-0.728233	-0.0215775	0.687354	0.482761	0.978654
eqtl-a-ENSG00000165501	ebi-a-GCST90044902	Polycystic ovary syndrome	LRR1	MR Egger	3	-0.130316	0.160151	0.565161	-0.444212	0.183579	0.877818	0.64133	1.20151
eqtl-a-ENSG00000165501	ebi-a-GCST90044902	Polycystic ovary syndrome	LRR1	Weighted median	3	-0.201901	0.085196	0.0177956	-0.368885	-0.034917	0.817176	0.691505	0.965686
eqtl-a-ENSG00000165501	ebi-a-GCST90044902	Polycystic ovary syndrome	LRR1	Inverse variance weighted	3	-0.16975	0.0775799	0.0286647	-0.321806	-0.0176935	0.843876	0.724838	0.982462
eqtl-a-ENSG00000165501	ebi-a-GCST90044902	Polycystic ovary syndrome	LRR1	Simple mode	3	-0.302993	0.15044	0.181606	-0.597855	-0.0081301	0.738604	0.54999	0.991903
eqtl-a-ENSG00000165501	ebi-a-GCST90044902	Polycystic ovary syndrome	LRR1	Weighted mode	3	-0.0873524	0.0926197	0.445169	-0.268887	0.0941822	0.916354	0.76423	1.09876
eqtl-a-ENSG00000165548	ebi-a-GCST90044902	Polycystic ovary syndrome	TMEM63C	MR Egger	3	-0.0604881	0.126752	0.716542	-0.308922	0.187946	0.941305	0.734238	1.20677
eqtl-a-ENSG00000165548	ebi-a-GCST90044902	Polycystic ovary syndrome	TMEM63C	Weighted median	3	-0.115944	0.065909	0.0785508	-0.245126	0.0132373	0.890525	0.782606	1.01333
eqtl-a-ENSG00000165548	ebi-a-GCST90044902	Polycystic ovary syndrome	TMEM63C	Inverse variance weighted	3	-0.122188	0.0610467	0.045334	-0.241839	-0.002536	0.884982	0.785182	0.997467
eqtl-a-ENSG00000165548	ebi-a-GCST90044902	Polycystic ovary syndrome	TMEM63C	Simple mode	3	-0.125224	0.0916816	0.305297	-0.30492	0.0544719	0.882299	0.737182	1.05598
eqtl-a-ENSG00000165548	ebi-a-GCST90044902	Polycystic ovary syndrome	TMEM63C	Weighted mode	3	-0.11332	0.0639646	0.218472	-0.23869	0.0120509	0.892865	0.787659	1.01212
eqtl-a-ENSG00000165905	ebi-a-GCST90044902	Polycystic ovary syndrome	LARGE2	MR Egger	3	-0.169501	0.265001	0.637734	-0.688903	0.349902	0.844086	0.502126	1.41893
eqtl-a-ENSG00000165905	ebi-a-GCST90044902	Polycystic ovary syndrome	LARGE2	Weighted median	3	-0.268575	0.13312	0.0436384	-0.52949	-0.0076607	0.764468	0.588905	0.992369
eqtl-a-ENSG00000165905	ebi-a-GCST90044902	Polycystic ovary syndrome	LARGE2	Inverse variance weighted	3	-0.289546	0.121752	0.017399	-0.52818	-0.0509124	0.748603	0.589677	0.950362
eqtl-a-ENSG00000165905	ebi-a-GCST90044902	Polycystic ovary syndrome	LARGE2	Simple mode	3	-0.253995	0.176311	0.286386	-0.599563	0.0915739	0.775696	0.549051	1.0959
eqtl-a-ENSG00000165905	ebi-a-GCST90044902	Polycystic ovary syndrome	LARGE2	Weighted mode	3	-0.265717	0.140769	0.199696	-0.541623	0.0101899	0.766656	0.581803	1.01024
eqtl-a-ENSG00000165983	ebi-a-GCST90044902	Polycystic ovary syndrome	PTER	MR Egger	5	-0.142739	0.136226	0.371704	-0.409743	0.124265	0.866981	0.663821	1.13232
eqtl-a-ENSG00000165983	ebi-a-GCST90044902	Polycystic ovary syndrome	PTER	Weighted median	5	-0.0841102	0.0374591	0.0247432	-0.15753	-0.0106904	0.91933	0.854251	0.989367
eqtl-a-ENSG00000165983	ebi-a-GCST90044902	Polycystic ovary syndrome	PTER	Inverse variance weighted	5	-0.079937	0.0327776	0.0147374	-0.144181	-0.0156929	0.923174	0.865731	0.98443
eqtl-a-ENSG00000165983	ebi-a-GCST90044902	Polycystic ovary syndrome	PTER	Simple mode	5	-0.0680365	0.0444042	0.200235	-0.155069	0.0189956	0.934226	0.856356	1.01918
eqtl-a-ENSG00000165983	ebi-a-GCST90044902	Polycystic ovary syndrome	PTER	Weighted mode	5	-0.0833004	0.0363059	0.0834513	-0.15446	-0.0121409	0.920075	0.856878	0.987933
eqtl-a-ENSG00000167074	ebi-a-GCST90044902	Polycystic ovary syndrome	TEF	MR Egger	4	0.0550959	0.149904	0.748465	-0.238716	0.348908	1.05664	0.787638	1.41752
eqtl-a-ENSG00000167074	ebi-a-GCST90044902	Polycystic ovary syndrome	TEF	Weighted median	4	0.173626	0.06263	0.00556687	0.0508718	0.296381	1.18961	1.05219	1.34498
eqtl-a-ENSG00000167074	ebi-a-GCST90044902	Polycystic ovary syndrome	TEF	Inverse variance weighted	4	0.170779	0.0731972	0.0196411	0.0273123	0.314245	1.18623	1.02769	1.36923
eqtl-a-ENSG00000167074	ebi-a-GCST90044902	Polycystic ovary syndrome	TEF	Simple mode	4	0.254787	0.097869	0.0801436	0.062964	0.44661	1.29019	1.06499	1.56301
eqtl-a-ENSG00000167074	ebi-a-GCST90044902	Polycystic ovary syndrome	TEF	Weighted mode	4	0.170002	0.0664373	0.0832991	0.0397845	0.300219	1.18531	1.04059	1.35015
eqtl-a-ENSG00000167207	ebi-a-GCST90044902	Polycystic ovary syndrome	NOD2	MR Egger	6	0.0803752	0.0820513	0.382761	-0.0804453	0.241196	1.08369	0.922705	1.27277
eqtl-a-ENSG00000167207	ebi-a-GCST90044902	Polycystic ovary syndrome	NOD2	Weighted median	6	0.120577	0.0478292	0.0117027	0.0268315	0.214322	1.12815	1.02719	1.23902
eqtl-a-ENSG00000167207	ebi-a-GCST90044902	Polycystic ovary syndrome	NOD2	Inverse variance weighted	6	0.130066	0.042155	0.00203265	0.0474422	0.21269	1.1389	1.04859	1.237
eqtl-a-ENSG00000167207	ebi-a-GCST90044902	Polycystic ovary syndrome	NOD2	Simple mode	6	0.175669	0.0753671	0.067141	0.0279492	0.323388	1.19204	1.02834	1.3818
eqtl-a-ENSG00000167207	ebi-a-GCST90044902	Polycystic ovary syndrome	NOD2	Weighted mode	6	0.114199	0.0463468	0.056948	0.0233589	0.205038	1.12097	1.02363	1.22757
eqtl-a-ENSG00000167632	ebi-a-GCST90044902	Polycystic ovary syndrome	TRAPPC9	MR Egger	5	-0.2731	0.129103	0.124731	-0.526142	-0.0200574	0.761017	0.59088	0.980142
eqtl-a-ENSG00000167632	ebi-a-GCST90044902	Polycystic ovary syndrome	TRAPPC9	Weighted median	5	-0.152114	0.0705403	0.0310517	-0.290373	-0.0138548	0.858891	0.747985	0.986241
eqtl-a-ENSG00000167632	ebi-a-GCST90044902	Polycystic ovary syndrome	TRAPPC9	Inverse variance weighted	5	-0.133429	0.0636428	0.0360347	-0.258169	-0.0086895	0.875089	0.772465	0.991348
eqtl-a-ENSG00000167632	ebi-a-GCST90044902	Polycystic ovary syndrome	TRAPPC9	Simple mode	5	-0.136124	0.141437	0.390335	-0.41334	0.141094	0.872735	0.661437	1.15153
eqtl-a-ENSG00000167632	ebi-a-GCST90044902	Polycystic ovary syndrome	TRAPPC9	Weighted mode	5	-0.17605	0.0740289	0.0761448	-0.321146	-0.030953	0.838576	0.725317	0.969521
eqtl-a-ENSG00000168546	ebi-a-GCST90044902	Polycystic ovary syndrome	GFRA2	MR Egger	3	-0.10549	0.119718	0.540168	-0.340138	0.129158	0.899884	0.711672	1.13787
eqtl-a-ENSG00000168546	ebi-a-GCST90044902	Polycystic ovary syndrome	GFRA2	Weighted median	3	-0.120766	0.0546579	0.027141	-0.227895	-0.0136363	0.886241	0.796208	0.986456
eqtl-a-ENSG00000168546	ebi-a-GCST90044902	Polycystic ovary syndrome	GFRA2	Inverse variance weighted	3	-0.133602	0.0528596	0.0114879	-0.237207	-0.0299975	0.874938	0.788828	0.970448
eqtl-a-ENSG00000168546	ebi-a-GCST90044902	Polycystic ovary syndrome	GFRA2	Simple mode	3	-0.12192	0.0730308	0.236978	-0.26506	0.0212204	0.885219	0.76716	1.02145
eqtl-a-ENSG00000168546	ebi-a-GCST90044902	Polycystic ovary syndrome	GFRA2	Weighted mode	3	-0.112622	0.0640708	0.220863	-0.238201	0.0129569	0.893489	0.788045	1.01304
eqtl-a-ENSG00000170509	ebi-a-GCST90044902	Polycystic ovary syndrome	HSD17B13	MR Egger	3	0.203658	0.119285	0.337312	-0.0301407	0.437456	1.22588	0.970309	1.54876
eqtl-a-ENSG00000170509	ebi-a-GCST90044902	Polycystic ovary syndrome	HSD17B13	Weighted median	3	0.12927	0.0574135	0.0243502	0.0167394	0.2418	1.138	1.01688	1.27354
eqtl-a-ENSG00000170509	ebi-a-GCST90044902	Polycystic ovary syndrome	HSD17B13	Inverse variance weighted	3	0.125372	0.0517884	0.0154845	0.0238663	0.226877	1.13357	1.02415	1.25468
eqtl-a-ENSG00000170509	ebi-a-GCST90044902	Polycystic ovary syndrome	HSD17B13	Simple mode	3	0.133853	0.0747969	0.215418	-0.0127489	0.280455	1.14322	0.987332	1.32373
eqtl-a-ENSG00000170509	ebi-a-GCST90044902	Polycystic ovary syndrome	HSD17B13	Weighted mode	3	0.127539	0.06575	0.191954	-0.0013307	0.256409	1.13603	0.99867	1.29228
eqtl-a-ENSG00000171105	ebi-a-GCST90044902	Polycystic ovary syndrome	INSR	MR Egger	3	-0.707161	1.90068	0.773244	-4.43249	3.01817	0.493042	0.0118849	20.4538
eqtl-a-ENSG00000171105	ebi-a-GCST90044902	Polycystic ovary syndrome	INSR	Weighted median	3	-0.439937	0.187254	0.0188032	-0.806955	-0.0729186	0.644077	0.446215	0.929677
eqtl-a-ENSG00000171105	ebi-a-GCST90044902	Polycystic ovary syndrome	INSR	Inverse variance weighted	3	-0.420533	0.16186	0.0093733	-0.737778	-0.103288	0.656697	0.478175	0.901868
eqtl-a-ENSG00000171105	ebi-a-GCST90044902	Polycystic ovary syndrome	INSR	Simple mode	3	-0.483333	0.227714	0.167802	-0.929651	-0.0370138	0.616725	0.394691	0.963663
eqtl-a-ENSG00000171105	ebi-a-GCST90044902	Polycystic ovary syndrome	INSR	Weighted mode	3	-0.484509	0.233034	0.173148	-0.941256	-0.0277614	0.616	0.390138	0.97262
eqtl-a-ENSG00000172197	ebi-a-GCST90044902	Polycystic ovary syndrome	MBOAT1	MR Egger	4	0.20411	0.100682	0.179842	0.00677313	0.401447	1.22643	1.0068	1.49398
eqtl-a-ENSG00000172197	ebi-a-GCST90044902	Polycystic ovary syndrome	MBOAT1	Weighted median	4	0.142424	0.0667068	0.0327551	0.0116785	0.273169	1.15307	1.01175	1.31412
eqtl-a-ENSG00000172197	ebi-a-GCST90044902	Polycystic ovary syndrome	MBOAT1	Inverse variance weighted	4	0.130649	0.0612213	0.0328389	0.0106554	0.250643	1.13957	1.01071	1.28485
eqtl-a-ENSG00000172197	ebi-a-GCST90044902	Polycystic ovary syndrome	MBOAT1	Simple mode	4	0.115829	0.0893362	0.285506	-0.0592697	0.290928	1.1228	0.942453	1.33767
eqtl-a-ENSG00000172197	ebi-a-GCST90044902	Polycystic ovary syndrome	MBOAT1	Weighted mode	4	0.14476	0.0747488	0.148201	-0.0017473	0.291268	1.15576	0.998254	1.33812
eqtl-a-ENSG00000172728	ebi-a-GCST90044902	Polycystic ovary syndrome	FUT10	MR Egger	7	-0.0267264	0.245061	0.917396	-0.507046	0.453593	0.973628	0.602272	1.57396
eqtl-a-ENSG00000172728	ebi-a-GCST90044902	Polycystic ovary syndrome	FUT10	Weighted median	7	-0.110419	0.0542441	0.041791	-0.216737	-0.0041006	0.895459	0.805141	0.995908
eqtl-a-ENSG00000172728	ebi-a-GCST90044902	Polycystic ovary syndrome	FUT10	Inverse variance weighted	7	-0.11668	0.0481673	0.0154185	-0.211088	-0.0222724	0.88987	0.809703	0.977974
eqtl-a-ENSG00000172728	ebi-a-GCST90044902	Polycystic ovary syndrome	FUT10	Simple mode	7	-0.131976	0.0758395	0.132473	-0.280622	0.0166693	0.876362	0.755314	1.01681
eqtl-a-ENSG00000172728	ebi-a-GCST90044902	Polycystic ovary syndrome	FUT10	Weighted mode	7	-0.109637	0.0541465	0.0893027	-0.215764	-0.0035096	0.89616	0.805925	0.996497
eqtl-a-ENSG00000174775	ebi-a-GCST90044902	Polycystic ovary syndrome	HRAS	MR Egger	3	-0.140117	0.117442	0.444097	-0.370304	0.0900693	0.869256	0.690524	1.09425
eqtl-a-ENSG00000174775	ebi-a-GCST90044902	Polycystic ovary syndrome	HRAS	Weighted median	3	-0.149788	0.0718445	0.0370786	-0.290604	-0.0089732	0.86089	0.747812	0.991067
eqtl-a-ENSG00000174775	ebi-a-GCST90044902	Polycystic ovary syndrome	HRAS	Inverse variance weighted	3	-0.1519	0.0698824	0.0297309	-0.28887	-0.0149309	0.859074	0.74911	0.98518
eqtl-a-ENSG00000174775	ebi-a-GCST90044902	Polycystic ovary syndrome	HRAS	Simple mode	3	-0.138287	0.122569	0.376363	-0.378523	0.101949	0.870849	0.684872	1.10733
eqtl-a-ENSG00000174775	ebi-a-GCST90044902	Polycystic ovary syndrome	HRAS	Weighted mode	3	-0.145588	0.0718616	0.180017	-0.286437	-0.0047393	0.864514	0.750934	0.995272
eqtl-a-ENSG00000174807	ebi-a-GCST90044902	Polycystic ovary syndrome	CD248	MR Egger	3	0.0336106	0.312964	0.931892	-0.579798	0.647019	1.03418	0.560011	1.90984
eqtl-a-ENSG00000174807	ebi-a-GCST90044902	Polycystic ovary syndrome	CD248	Weighted median	3	0.340196	0.14332	0.0176116	0.0592892	0.621102	1.40522	1.06108	1.86098
eqtl-a-ENSG00000174807	ebi-a-GCST90044902	Polycystic ovary syndrome	CD248	Inverse variance weighted	3	0.3594	0.138014	0.00921182	0.0888934	0.629907	1.43247	1.09296	1.87744
eqtl-a-ENSG00000174807	ebi-a-GCST90044902	Polycystic ovary syndrome	CD248	Simple mode	3	0.503475	0.281186	0.215251	-0.0476499	1.0546	1.65446	0.953468	2.87083
eqtl-a-ENSG00000174807	ebi-a-GCST90044902	Polycystic ovary syndrome	CD248	Weighted mode	3	0.318038	0.14696	0.162891	0.0299974	0.606079	1.37443	1.03045	1.83323
eqtl-a-ENSG00000175611	ebi-a-GCST90044902	Polycystic ovary syndrome	ERCC6L2-AS1	MR Egger	3	-0.0528408	0.0878867	0.655379	-0.225099	0.119417	0.948531	0.798437	1.12684
eqtl-a-ENSG00000175611	ebi-a-GCST90044902	Polycystic ovary syndrome	ERCC6L2-AS1	Weighted median	3	-0.135867	0.0541832	0.0121571	-0.242066	-0.0296681	0.872958	0.785004	0.970768
eqtl-a-ENSG00000175611	ebi-a-GCST90044902	Polycystic ovary syndrome	ERCC6L2-AS1	Inverse variance weighted	3	-0.138248	0.0517922	0.00760133	-0.239761	-0.0367354	0.870883	0.786816	0.963931
eqtl-a-ENSG00000175611	ebi-a-GCST90044902	Polycystic ovary syndrome	ERCC6L2-AS1	Simple mode	3	-0.309441	0.120982	0.124864	-0.546567	-0.0723159	0.733857	0.578934	0.930237
eqtl-a-ENSG00000175611	ebi-a-GCST90044902	Polycystic ovary syndrome	ERCC6L2-AS1	Weighted mode	3	-0.115901	0.0558691	0.173731	-0.225405	-0.0063976	0.890563	0.798193	0.993623
eqtl-a-ENSG00000176393	ebi-a-GCST90044902	Polycystic ovary syndrome	RNPEP	MR Egger	7	-0.127746	0.063991	0.102421	-0.253168	-0.0023233	0.880077	0.776337	0.997679
eqtl-a-ENSG00000176393	ebi-a-GCST90044902	Polycystic ovary syndrome	RNPEP	Weighted median	7	-0.0924653	0.0464973	0.0467434	-0.1836	-0.0013307	0.911681	0.832269	0.99867
eqtl-a-ENSG00000176393	ebi-a-GCST90044902	Polycystic ovary syndrome	RNPEP	Inverse variance weighted	7	-0.0859511	0.0410946	0.0364795	-0.166496	-0.0054057	0.917639	0.846626	0.994609
eqtl-a-ENSG00000176393	ebi-a-GCST90044902	Polycystic ovary syndrome	RNPEP	Simple mode	7	-0.0859395	0.0739444	0.289282	-0.23087	0.0589914	0.91765	0.793842	1.06077
eqtl-a-ENSG00000176393	ebi-a-GCST90044902	Polycystic ovary syndrome	RNPEP	Weighted mode	7	-0.0930065	0.0453403	0.0860873	-0.181874	-0.0041395	0.911188	0.833707	0.995869
eqtl-a-ENSG00000176531	ebi-a-GCST90044902	Polycystic ovary syndrome	PHLDB3	MR Egger	4	0.0980767	0.0866986	0.37535	-0.0718526	0.268006	1.10305	0.930668	1.30735
eqtl-a-ENSG00000176531	ebi-a-GCST90044902	Polycystic ovary syndrome	PHLDB3	Weighted median	4	0.150461	0.0656988	0.0220116	0.0216916	0.279231	1.16237	1.02193	1.32211
eqtl-a-ENSG00000176531	ebi-a-GCST90044902	Polycystic ovary syndrome	PHLDB3	Inverse variance weighted	4	0.152893	0.0621322	0.0138636	0.0311144	0.274673	1.1652	1.0316	1.3161
eqtl-a-ENSG00000176531	ebi-a-GCST90044902	Polycystic ovary syndrome	PHLDB3	Simple mode	4	0.137553	0.100646	0.265134	-0.0597138	0.334819	1.14746	0.942034	1.39769
eqtl-a-ENSG00000176531	ebi-a-GCST90044902	Polycystic ovary syndrome	PHLDB3	Weighted mode	4	0.147737	0.0687339	0.120776	0.0130186	0.282456	1.15921	1.0131	1.32638
eqtl-a-ENSG00000177519	ebi-a-GCST90044902	Polycystic ovary syndrome	RPRM	MR Egger	3	-0.133032	0.122098	0.472735	-0.372345	0.106281	0.875437	0.689117	1.11213
eqtl-a-ENSG00000177519	ebi-a-GCST90044902	Polycystic ovary syndrome	RPRM	Weighted median	3	-0.117376	0.0579495	0.0428162	-0.230958	-0.0037956	0.88925	0.793773	0.996212
eqtl-a-ENSG00000177519	ebi-a-GCST90044902	Polycystic ovary syndrome	RPRM	Inverse variance weighted	3	-0.113015	0.0542003	0.0370567	-0.219248	-0.0067826	0.893137	0.803123	0.99324
eqtl-a-ENSG00000177519	ebi-a-GCST90044902	Polycystic ovary syndrome	RPRM	Simple mode	3	-0.132204	0.0726314	0.210332	-0.274562	0.0101535	0.876162	0.759905	1.01021
eqtl-a-ENSG00000177519	ebi-a-GCST90044902	Polycystic ovary syndrome	RPRM	Weighted mode	3	-0.117312	0.0596119	0.187938	-0.234152	-0.000473	0.889307	0.791242	0.999527
eqtl-a-ENSG00000177613	ebi-a-GCST90044902	Polycystic ovary syndrome	CSTF2T	MR Egger	4	0.234154	0.201723	0.365557	-0.161223	0.629531	1.26384	0.851102	1.87673
eqtl-a-ENSG00000177613	ebi-a-GCST90044902	Polycystic ovary syndrome	CSTF2T	Weighted median	4	0.238678	0.0966792	0.013558	0.0491871	0.42817	1.26957	1.05042	1.53445
eqtl-a-ENSG00000177613	ebi-a-GCST90044902	Polycystic ovary syndrome	CSTF2T	Inverse variance weighted	4	0.21309	0.0842858	0.0114654	0.0478899	0.37829	1.2375	1.04906	1.45979
eqtl-a-ENSG00000177613	ebi-a-GCST90044902	Polycystic ovary syndrome	CSTF2T	Simple mode	4	0.285253	0.128307	0.112706	0.033772	0.536734	1.3301	1.03435	1.71041
eqtl-a-ENSG00000177613	ebi-a-GCST90044902	Polycystic ovary syndrome	CSTF2T	Weighted mode	4	0.22516	0.103508	0.11787	0.0222833	0.428036	1.25252	1.02253	1.53424
eqtl-a-ENSG00000179833	ebi-a-GCST90044902	Polycystic ovary syndrome	SERTAD2	MR Egger	4	-0.326239	0.284772	0.370545	-0.884392	0.231914	0.721633	0.412965	1.26101
eqtl-a-ENSG00000179833	ebi-a-GCST90044902	Polycystic ovary syndrome	SERTAD2	Weighted median	4	-0.219466	0.105559	0.037609	-0.426361	-0.0125711	0.802948	0.652881	0.987508
eqtl-a-ENSG00000179833	ebi-a-GCST90044902	Polycystic ovary syndrome	SERTAD2	Inverse variance weighted	4	-0.213639	0.0955569	0.0253698	-0.40093	-0.0263475	0.80764	0.669697	0.973997
eqtl-a-ENSG00000179833	ebi-a-GCST90044902	Polycystic ovary syndrome	SERTAD2	Simple mode	4	-0.159244	0.147555	0.359526	-0.448451	0.129964	0.852789	0.638616	1.13879
eqtl-a-ENSG00000179833	ebi-a-GCST90044902	Polycystic ovary syndrome	SERTAD2	Weighted mode	4	-0.232279	0.11746	0.1424	-0.462501	-0.0020582	0.792725	0.629707	0.997944
eqtl-a-ENSG00000180891	ebi-a-GCST90044902	Polycystic ovary syndrome	CUEDC1	MR Egger	5	-0.248291	0.229459	0.358437	-0.69803	0.201448	0.780133	0.497565	1.22317
eqtl-a-ENSG00000180891	ebi-a-GCST90044902	Polycystic ovary syndrome	CUEDC1	Weighted median	5	-0.238028	0.0929343	0.0104298	-0.420179	-0.0558763	0.788181	0.656929	0.945656
eqtl-a-ENSG00000180891	ebi-a-GCST90044902	Polycystic ovary syndrome	CUEDC1	Inverse variance weighted	5	-0.204211	0.0844556	0.0156072	-0.369745	-0.0386784	0.81529	0.690911	0.96206
eqtl-a-ENSG00000180891	ebi-a-GCST90044902	Polycystic ovary syndrome	CUEDC1	Simple mode	5	-0.125186	0.150648	0.452706	-0.420457	0.170084	0.882332	0.656747	1.1854
eqtl-a-ENSG00000180891	ebi-a-GCST90044902	Polycystic ovary syndrome	CUEDC1	Weighted mode	5	-0.195794	0.104324	0.133778	-0.40027	0.00868145	0.822182	0.670139	1.00872
eqtl-a-ENSG00000181350	ebi-a-GCST90044902	Polycystic ovary syndrome	LRRC75A	MR Egger	4	0.273786	0.1959	0.29709	-0.110179	0.65775	1.31493	0.895674	1.93044
eqtl-a-ENSG00000181350	ebi-a-GCST90044902	Polycystic ovary syndrome	LRRC75A	Weighted median	4	0.234432	0.11781	0.0465998	0.00352481	0.46534	1.26419	1.00353	1.59256
eqtl-a-ENSG00000181350	ebi-a-GCST90044902	Polycystic ovary syndrome	LRRC75A	Inverse variance weighted	4	0.226128	0.110449	0.040624	0.0096474	0.442608	1.25374	1.00969	1.55676
eqtl-a-ENSG00000181350	ebi-a-GCST90044902	Polycystic ovary syndrome	LRRC75A	Simple mode	4	0.21498	0.185026	0.329316	-0.14767	0.57763	1.23984	0.862716	1.78181
eqtl-a-ENSG00000181350	ebi-a-GCST90044902	Polycystic ovary syndrome	LRRC75A	Weighted mode	4	0.24509	0.121155	0.136268	0.00762631	0.482553	1.27774	1.00766	1.62021
eqtl-a-ENSG00000183092	ebi-a-GCST90044902	Polycystic ovary syndrome	BEGAIN	MR Egger	3	0.0614766	0.126196	0.71141	-0.185867	0.30882	1.06341	0.830384	1.36182
eqtl-a-ENSG00000183092	ebi-a-GCST90044902	Polycystic ovary syndrome	BEGAIN	Weighted median	3	0.140331	0.0474272	0.00308779	0.0473732	0.233288	1.15065	1.04851	1.26274
eqtl-a-ENSG00000183092	ebi-a-GCST90044902	Polycystic ovary syndrome	BEGAIN	Inverse variance weighted	3	0.141277	0.0464821	0.00237056	0.0501725	0.232382	1.15174	1.05145	1.2616
eqtl-a-ENSG00000183092	ebi-a-GCST90044902	Polycystic ovary syndrome	BEGAIN	Simple mode	3	0.186751	0.0598249	0.0891164	0.0694945	0.304008	1.20533	1.07197	1.35528
eqtl-a-ENSG00000183092	ebi-a-GCST90044902	Polycystic ovary syndrome	BEGAIN	Weighted mode	3	0.132391	0.0553495	0.139202	0.0239057	0.240876	1.14155	1.02419	1.27236
eqtl-a-ENSG00000183150	ebi-a-GCST90044902	Polycystic ovary syndrome	GPR19	MR Egger	4	-0.227111	0.0690914	0.0814077	-0.36253	-0.0916916	0.796833	0.695914	0.912387
eqtl-a-ENSG00000183150	ebi-a-GCST90044902	Polycystic ovary syndrome	GPR19	Weighted median	4	-0.17795	0.052956	0.00077847	-0.281743	-0.0741562	0.836984	0.754467	0.928527
eqtl-a-ENSG00000183150	ebi-a-GCST90044902	Polycystic ovary syndrome	GPR19	Inverse variance weighted	4	-0.156773	0.0558924	0.00503327	-0.266322	-0.0472233	0.854899	0.766193	0.953874
eqtl-a-ENSG00000183150	ebi-a-GCST90044902	Polycystic ovary syndrome	GPR19	Simple mode	4	-0.175044	0.115276	0.226194	-0.400985	0.0508963	0.83942	0.66966	1.05221
eqtl-a-ENSG00000183150	ebi-a-GCST90044902	Polycystic ovary syndrome	GPR19	Weighted mode	4	-0.182756	0.0606677	0.0571024	-0.301664	-0.0638471	0.832972	0.739586	0.938148
eqtl-a-ENSG00000183597	ebi-a-GCST90044902	Polycystic ovary syndrome	TANGO2	MR Egger	5	0.290718	0.131868	0.114676	0.0322575	0.549179	1.33739	1.03278	1.73183
eqtl-a-ENSG00000183597	ebi-a-GCST90044902	Polycystic ovary syndrome	TANGO2	Weighted median	5	0.198986	0.0816616	0.0148215	0.038929	0.359043	1.22016	1.0397	1.43196
eqtl-a-ENSG00000183597	ebi-a-GCST90044902	Polycystic ovary syndrome	TANGO2	Inverse variance weighted	5	0.169295	0.0767709	0.0274402	0.0188241	0.319766	1.18447	1.019	1.37681
eqtl-a-ENSG00000183597	ebi-a-GCST90044902	Polycystic ovary syndrome	TANGO2	Simple mode	5	0.183878	0.151519	0.29167	-0.113099	0.480855	1.20187	0.893062	1.61746
eqtl-a-ENSG00000183597	ebi-a-GCST90044902	Polycystic ovary syndrome	TANGO2	Weighted mode	5	0.214469	0.0883646	0.0722076	0.0412741	0.387663	1.2392	1.04214	1.47353
eqtl-a-ENSG00000185272	ebi-a-GCST90044902	Polycystic ovary syndrome	RBM11	MR Egger	3	-0.140288	0.093817	0.37525	-0.324169	0.0435938	0.869108	0.723128	1.04456
eqtl-a-ENSG00000185272	ebi-a-GCST90044902	Polycystic ovary syndrome	RBM11	Weighted median	3	-0.135118	0.055648	0.0151788	-0.244188	-0.026048	0.873613	0.78334	0.974288
eqtl-a-ENSG00000185272	ebi-a-GCST90044902	Polycystic ovary syndrome	RBM11	Inverse variance weighted	3	-0.133857	0.056737	0.0183113	-0.245062	-0.0226529	0.874715	0.782656	0.977602
eqtl-a-ENSG00000185272	ebi-a-GCST90044902	Polycystic ovary syndrome	RBM11	Simple mode	3	-0.154341	0.105016	0.279423	-0.360173	0.0514898	0.856979	0.697556	1.05284
eqtl-a-ENSG00000185272	ebi-a-GCST90044902	Polycystic ovary syndrome	RBM11	Weighted mode	3	-0.136903	0.0592947	0.147251	-0.253121	-0.0206857	0.872055	0.776374	0.979527
eqtl-a-ENSG00000185920	ebi-a-GCST90044902	Polycystic ovary syndrome	PTCH1	MR Egger	3	-0.148935	0.0865263	0.335057	-0.318527	0.0206562	0.861625	0.72722	1.02087
eqtl-a-ENSG00000185920	ebi-a-GCST90044902	Polycystic ovary syndrome	PTCH1	Weighted median	3	-0.126153	0.0558527	0.0239043	-0.235624	-0.0166812	0.88148	0.790078	0.983457
eqtl-a-ENSG00000185920	ebi-a-GCST90044902	Polycystic ovary syndrome	PTCH1	Inverse variance weighted	3	-0.121763	0.0552415	0.0275106	-0.230037	-0.0134897	0.885358	0.794505	0.986601
eqtl-a-ENSG00000185920	ebi-a-GCST90044902	Polycystic ovary syndrome	PTCH1	Simple mode	3	-0.0928893	0.116932	0.510256	-0.322075	0.136297	0.911294	0.724644	1.14602
eqtl-a-ENSG00000185920	ebi-a-GCST90044902	Polycystic ovary syndrome	PTCH1	Weighted mode	3	-0.129518	0.0533468	0.135907	-0.234077	-0.024958	0.878519	0.791301	0.975351
eqtl-a-ENSG00000186081	ebi-a-GCST90044902	Polycystic ovary syndrome	KRT5	MR Egger	3	0.555704	0.792411	0.610652	-0.997421	2.10883	1.74317	0.36883	8.23859
eqtl-a-ENSG00000186081	ebi-a-GCST90044902	Polycystic ovary syndrome	KRT5	Weighted median	3	0.194331	0.0796083	0.0146429	0.0382989	0.350363	1.2145	1.03904	1.41958
eqtl-a-ENSG00000186081	ebi-a-GCST90044902	Polycystic ovary syndrome	KRT5	Inverse variance weighted	3	0.186917	0.0756117	0.0134337	0.0387178	0.335116	1.20553	1.03948	1.3981
eqtl-a-ENSG00000186081	ebi-a-GCST90044902	Polycystic ovary syndrome	KRT5	Simple mode	3	0.187363	0.0896692	0.171852	0.0116112	0.363114	1.20606	1.01168	1.4378
eqtl-a-ENSG00000186081	ebi-a-GCST90044902	Polycystic ovary syndrome	KRT5	Weighted mode	3	0.199561	0.082339	0.136285	0.0381769	0.360946	1.22087	1.03892	1.43469
eqtl-a-ENSG00000186468	ebi-a-GCST90044902	Polycystic ovary syndrome	RPS23	MR Egger	6	-0.0444916	0.0755248	0.587457	-0.19252	0.103537	0.956484	0.824878	1.10909
eqtl-a-ENSG00000186468	ebi-a-GCST90044902	Polycystic ovary syndrome	RPS23	Weighted median	6	-0.0460418	0.0439142	0.294432	-0.132114	0.04003	0.955002	0.876241	1.04084
eqtl-a-ENSG00000186468	ebi-a-GCST90044902	Polycystic ovary syndrome	RPS23	Inverse variance weighted	6	-0.086772	0.0394357	0.0277826	-0.164066	-0.0094781	0.916886	0.848686	0.990567
eqtl-a-ENSG00000186468	ebi-a-GCST90044902	Polycystic ovary syndrome	RPS23	Simple mode	6	-0.115705	0.0717382	0.167689	-0.256312	0.0249016	0.890738	0.7739	1.02521
eqtl-a-ENSG00000186468	ebi-a-GCST90044902	Polycystic ovary syndrome	RPS23	Weighted mode	6	-0.0673207	0.0413282	0.164256	-0.148324	0.0136825	0.934895	0.862152	1.01378
eqtl-a-ENSG00000187446	ebi-a-GCST90044902	Polycystic ovary syndrome	CHP1	MR Egger	3	0.428714	0.175472	0.247325	0.084789	0.77264	1.53528	1.08849	2.16548
eqtl-a-ENSG00000187446	ebi-a-GCST90044902	Polycystic ovary syndrome	CHP1	Weighted median	3	0.344216	0.123645	0.00537083	0.101872	0.58656	1.41088	1.10724	1.79779
eqtl-a-ENSG00000187446	ebi-a-GCST90044902	Polycystic ovary syndrome	CHP1	Inverse variance weighted	3	0.345988	0.117119	0.00313519	0.116435	0.57554	1.41339	1.12348	1.77809
eqtl-a-ENSG00000187446	ebi-a-GCST90044902	Polycystic ovary syndrome	CHP1	Simple mode	3	0.208129	0.186473	0.380476	-0.157358	0.573615	1.23137	0.854398	1.77467
eqtl-a-ENSG00000187446	ebi-a-GCST90044902	Polycystic ovary syndrome	CHP1	Weighted mode	3	0.386903	0.129335	0.0959349	0.133406	0.6404	1.47241	1.14271	1.89724
eqtl-a-ENSG00000188026	ebi-a-GCST90044902	Polycystic ovary syndrome	RILPL1	MR Egger	5	0.161825	0.106713	0.22667	-0.0473314	0.370982	1.17565	0.953771	1.44916
eqtl-a-ENSG00000188026	ebi-a-GCST90044902	Polycystic ovary syndrome	RILPL1	Weighted median	5	0.148346	0.0762911	0.0518376	-0.001184	0.297877	1.15991	0.998817	1.347
eqtl-a-ENSG00000188026	ebi-a-GCST90044902	Polycystic ovary syndrome	RILPL1	Inverse variance weighted	5	0.141921	0.0667481	0.0334856	0.0110943	0.272747	1.15249	1.01116	1.31357
eqtl-a-ENSG00000188026	ebi-a-GCST90044902	Polycystic ovary syndrome	RILPL1	Simple mode	5	0.0916572	0.11176	0.458204	-0.127393	0.310708	1.09599	0.880388	1.36439
eqtl-a-ENSG00000188026	ebi-a-GCST90044902	Polycystic ovary syndrome	RILPL1	Weighted mode	5	0.195629	0.0908159	0.0975284	0.0176303	0.373629	1.21608	1.01779	1.453
eqtl-a-ENSG00000196182	ebi-a-GCST90044902	Polycystic ovary syndrome	STK40	MR Egger	5	-0.243373	0.37673	0.564284	-0.981764	0.495019	0.783979	0.37465	1.64053
eqtl-a-ENSG00000196182	ebi-a-GCST90044902	Polycystic ovary syndrome	STK40	Weighted median	5	-0.216947	0.150624	0.149777	-0.51217	0.0782764	0.804973	0.599194	1.08142
eqtl-a-ENSG00000196182	ebi-a-GCST90044902	Polycystic ovary syndrome	STK40	Inverse variance weighted	5	-0.245499	0.121847	0.0439239	-0.484318	-0.0066791	0.782314	0.616117	0.993343
eqtl-a-ENSG00000196182	ebi-a-GCST90044902	Polycystic ovary syndrome	STK40	Simple mode	5	-0.310341	0.236617	0.259877	-0.77411	0.153428	0.733197	0.461114	1.16582
eqtl-a-ENSG00000196182	ebi-a-GCST90044902	Polycystic ovary syndrome	STK40	Weighted mode	5	-0.22591	0.183096	0.284805	-0.584778	0.132958	0.79779	0.557229	1.1422
eqtl-a-ENSG00000197020	ebi-a-GCST90044902	Polycystic ovary syndrome	ZNF100	MR Egger	4	-0.139483	0.299306	0.687029	-0.726123	0.447158	0.869808	0.483781	1.56386
eqtl-a-ENSG00000197020	ebi-a-GCST90044902	Polycystic ovary syndrome	ZNF100	Weighted median	4	-0.324194	0.125132	0.00957488	-0.569453	-0.0789353	0.72311	0.565835	0.9241
eqtl-a-ENSG00000197020	ebi-a-GCST90044902	Polycystic ovary syndrome	ZNF100	Inverse variance weighted	4	-0.269179	0.125634	0.0321477	-0.515421	-0.0229369	0.764007	0.597249	0.977324
eqtl-a-ENSG00000197020	ebi-a-GCST90044902	Polycystic ovary syndrome	ZNF100	Simple mode	4	-0.319758	0.172583	0.16098	-0.658021	0.018505	0.726325	0.517875	1.01868
eqtl-a-ENSG00000197020	ebi-a-GCST90044902	Polycystic ovary syndrome	ZNF100	Weighted mode	4	-0.338344	0.12587	0.0745384	-0.58505	-0.0916379	0.71295	0.557078	0.912435
eqtl-a-ENSG00000197563	ebi-a-GCST90044902	Polycystic ovary syndrome	PIGN	MR Egger	7	0.0901639	0.0827525	0.32561	-0.0720309	0.252359	1.09435	0.930502	1.28706
eqtl-a-ENSG00000197563	ebi-a-GCST90044902	Polycystic ovary syndrome	PIGN	Weighted median	7	0.095611	0.0462209	0.0385869	0.00501797	0.186204	1.10033	1.00503	1.20467
eqtl-a-ENSG00000197563	ebi-a-GCST90044902	Polycystic ovary syndrome	PIGN	Inverse variance weighted	7	0.0873142	0.0388916	0.0247641	0.0110866	0.163542	1.09124	1.01115	1.17767
eqtl-a-ENSG00000197563	ebi-a-GCST90044902	Polycystic ovary syndrome	PIGN	Simple mode	7	0.100295	0.0572649	0.130435	-0.0119445	0.212534	1.1055	0.988127	1.23681
eqtl-a-ENSG00000197563	ebi-a-GCST90044902	Polycystic ovary syndrome	PIGN	Weighted mode	7	0.0951217	0.0464436	0.0864679	0.00409218	0.186151	1.09979	1.0041	1.2046
eqtl-a-ENSG00000197746	ebi-a-GCST90044902	Polycystic ovary syndrome	PSAP	MR Egger	3	0.174811	0.187103	0.521613	-0.191911	0.541533	1.19102	0.825381	1.71864
eqtl-a-ENSG00000197746	ebi-a-GCST90044902	Polycystic ovary syndrome	PSAP	Weighted median	3	0.27398	0.120883	0.0234219	0.0370485	0.510911	1.31519	1.03774	1.66681
eqtl-a-ENSG00000197746	ebi-a-GCST90044902	Polycystic ovary syndrome	PSAP	Inverse variance weighted	3	0.285894	0.112801	0.0112611	0.0648034	0.506985	1.33095	1.06695	1.66028
eqtl-a-ENSG00000197746	ebi-a-GCST90044902	Polycystic ovary syndrome	PSAP	Simple mode	3	0.212397	0.170635	0.3393	-0.122047	0.546841	1.23664	0.885107	1.72779
eqtl-a-ENSG00000197746	ebi-a-GCST90044902	Polycystic ovary syndrome	PSAP	Weighted mode	3	0.268029	0.134087	0.183651	0.00521856	0.530839	1.30738	1.00523	1.70036
eqtl-a-ENSG00000198924	ebi-a-GCST90044902	Polycystic ovary syndrome	DCLRE1A	MR Egger	4	-0.523988	0.29578	0.21848	-1.10372	0.0557393	0.592154	0.331636	1.05732
eqtl-a-ENSG00000198924	ebi-a-GCST90044902	Polycystic ovary syndrome	DCLRE1A	Weighted median	4	-0.221298	0.116029	0.0564856	-0.448714	0.00611813	0.801478	0.638449	1.00614
eqtl-a-ENSG00000198924	ebi-a-GCST90044902	Polycystic ovary syndrome	DCLRE1A	Inverse variance weighted	4	-0.248495	0.100429	0.0133483	-0.445336	-0.0516546	0.779973	0.640609	0.949657
eqtl-a-ENSG00000198924	ebi-a-GCST90044902	Polycystic ovary syndrome	DCLRE1A	Simple mode	4	-0.154143	0.183752	0.463124	-0.514298	0.206012	0.857149	0.59792	1.22877
eqtl-a-ENSG00000198924	ebi-a-GCST90044902	Polycystic ovary syndrome	DCLRE1A	Weighted mode	4	-0.353461	0.126568	0.0682684	-0.601536	-0.105387	0.702253	0.54797	0.899976
eqtl-a-ENSG00000204020	ebi-a-GCST90044902	Polycystic ovary syndrome	LIPN	MR Egger	8	-0.275537	0.116959	0.0566053	-0.504777	-0.0462965	0.759165	0.60364	0.954759
eqtl-a-ENSG00000204020	ebi-a-GCST90044902	Polycystic ovary syndrome	LIPN	Weighted median	8	-0.206107	0.0925051	0.0258766	-0.387417	-0.0247969	0.813746	0.678808	0.975508
eqtl-a-ENSG00000204020	ebi-a-GCST90044902	Polycystic ovary syndrome	LIPN	Inverse variance weighted	8	-0.241969	0.0710189	0.00065654	-0.381166	-0.102772	0.78508	0.683064	0.902332
eqtl-a-ENSG00000204020	ebi-a-GCST90044902	Polycystic ovary syndrome	LIPN	Simple mode	8	-0.181522	0.136798	0.226176	-0.449647	0.0866024	0.834	0.637854	1.09046
eqtl-a-ENSG00000204020	ebi-a-GCST90044902	Polycystic ovary syndrome	LIPN	Weighted mode	8	-0.201256	0.114728	0.122837	-0.426123	0.0236103	0.817703	0.653036	1.02389
eqtl-a-ENSG00000204936	ebi-a-GCST90044902	Polycystic ovary syndrome	CD177	MR Egger	3	-0.0864651	0.271897	0.803989	-0.619384	0.446454	0.917168	0.538276	1.56276
eqtl-a-ENSG00000204936	ebi-a-GCST90044902	Polycystic ovary syndrome	CD177	Weighted median	3	-0.151717	0.0762026	0.0464849	-0.301074	-0.0023595	0.859232	0.740023	0.997643
eqtl-a-ENSG00000204936	ebi-a-GCST90044902	Polycystic ovary syndrome	CD177	Inverse variance weighted	3	-0.15607	0.0727681	0.0319717	-0.298696	-0.0134449	0.855499	0.741785	0.986645
eqtl-a-ENSG00000204936	ebi-a-GCST90044902	Polycystic ovary syndrome	CD177	Simple mode	3	-0.17624	0.111898	0.255935	-0.395561	0.0430812	0.838417	0.673302	1.04402
eqtl-a-ENSG00000204936	ebi-a-GCST90044902	Polycystic ovary syndrome	CD177	Weighted mode	3	-0.144042	0.0850058	0.232255	-0.310653	0.0225698	0.865852	0.732968	1.02283
eqtl-a-ENSG00000205702	ebi-a-GCST90044902	Polycystic ovary syndrome	CYP2D7	MR Egger	3	0.0830276	0.198546	0.747849	-0.306123	0.472178	1.08657	0.736296	1.60348
eqtl-a-ENSG00000205702	ebi-a-GCST90044902	Polycystic ovary syndrome	CYP2D7	Weighted median	3	0.132597	0.0606863	0.0288916	0.0136521	0.251542	1.14179	1.01375	1.28601
eqtl-a-ENSG00000205702	ebi-a-GCST90044902	Polycystic ovary syndrome	CYP2D7	Inverse variance weighted	3	0.134232	0.0586035	0.021992	0.0193688	0.249094	1.14366	1.01956	1.28286
eqtl-a-ENSG00000205702	ebi-a-GCST90044902	Polycystic ovary syndrome	CYP2D7	Simple mode	3	0.139305	0.070815	0.188047	0.00050712	0.278102	1.14947	1.00051	1.32062
eqtl-a-ENSG00000205702	ebi-a-GCST90044902	Polycystic ovary syndrome	CYP2D7	Weighted mode	3	0.130799	0.0652507	0.182885	0.00290725	0.25869	1.13974	1.00291	1.29523
eqtl-a-ENSG00000205726	ebi-a-GCST90044902	Polycystic ovary syndrome	ITSN1	MR Egger	6	-0.02224	0.208531	0.920201	-0.43096	0.38648	0.978005	0.649885	1.47179
eqtl-a-ENSG00000205726	ebi-a-GCST90044902	Polycystic ovary syndrome	ITSN1	Weighted median	6	-0.115445	0.0583142	0.0477372	-0.229741	-0.0011488	0.89097	0.79474	0.998852
eqtl-a-ENSG00000205726	ebi-a-GCST90044902	Polycystic ovary syndrome	ITSN1	Inverse variance weighted	6	-0.112901	0.049856	0.0235402	-0.210619	-0.0151837	0.893239	0.810083	0.984931
eqtl-a-ENSG00000205726	ebi-a-GCST90044902	Polycystic ovary syndrome	ITSN1	Simple mode	6	-0.06898	0.0876866	0.467108	-0.240846	0.102886	0.933345	0.785963	1.10836
eqtl-a-ENSG00000205726	ebi-a-GCST90044902	Polycystic ovary syndrome	ITSN1	Weighted mode	6	-0.113164	0.0586554	0.111589	-0.228129	0.00180034	0.893004	0.796022	1.0018
eqtl-a-ENSG00000216331	ebi-a-GCST90044902	Polycystic ovary syndrome	H1-12P	MR Egger	3	0.186794	0.368796	0.701533	-0.536046	0.909634	1.20538	0.585057	2.48341
eqtl-a-ENSG00000216331	ebi-a-GCST90044902	Polycystic ovary syndrome	H1-12P	Weighted median	3	0.26323	0.145622	0.0706641	-0.0221883	0.548649	1.30113	0.978056	1.73091
eqtl-a-ENSG00000216331	ebi-a-GCST90044902	Polycystic ovary syndrome	H1-12P	Inverse variance weighted	3	0.2745	0.136187	0.0438408	0.00757335	0.541426	1.31587	1.0076	1.71846
eqtl-a-ENSG00000216331	ebi-a-GCST90044902	Polycystic ovary syndrome	H1-12P	Simple mode	3	0.272069	0.197042	0.301405	-0.114133	0.658272	1.31268	0.892139	1.93145
eqtl-a-ENSG00000216331	ebi-a-GCST90044902	Polycystic ovary syndrome	H1-12P	Weighted mode	3	0.257638	0.181309	0.291206	-0.0977278	0.613005	1.29387	0.906896	1.84597
eqtl-a-ENSG00000225690	ebi-a-GCST90044902	Polycystic ovary syndrome	TREML5P	MR Egger	3	-0.0961353	0.0672228	0.388481	-0.227892	0.0356214	0.908341	0.79621	1.03626
eqtl-a-ENSG00000225690	ebi-a-GCST90044902	Polycystic ovary syndrome	TREML5P	Weighted median	3	-0.0892237	0.0440025	0.042591	-0.175468	-0.0029789	0.914641	0.839064	0.997026
eqtl-a-ENSG00000225690	ebi-a-GCST90044902	Polycystic ovary syndrome	TREML5P	Inverse variance weighted	3	-0.0851967	0.0425996	0.0455065	-0.168692	-0.0017015	0.918332	0.844769	0.9983
eqtl-a-ENSG00000225690	ebi-a-GCST90044902	Polycystic ovary syndrome	TREML5P	Simple mode	3	-0.069371	0.0764226	0.459836	-0.219159	0.0804173	0.93298	0.803194	1.08374
eqtl-a-ENSG00000225690	ebi-a-GCST90044902	Polycystic ovary syndrome	TREML5P	Weighted mode	3	-0.0936002	0.0445256	0.170283	-0.18087	-0.00633	0.910647	0.834543	0.99369
eqtl-a-ENSG00000233236	ebi-a-GCST90044902	Polycystic ovary syndrome	LINC02573	MR Egger	3	-0.197602	0.229866	0.547959	-0.64814	0.252935	0.820696	0.523018	1.2878
eqtl-a-ENSG00000233236	ebi-a-GCST90044902	Polycystic ovary syndrome	LINC02573	Weighted median	3	-0.2258	0.0911676	0.0132582	-0.404489	-0.0471116	0.797878	0.667318	0.953981
eqtl-a-ENSG00000233236	ebi-a-GCST90044902	Polycystic ovary syndrome	LINC02573	Inverse variance weighted	3	-0.232602	0.0886966	0.00873009	-0.406447	-0.0587568	0.792469	0.666012	0.942936
eqtl-a-ENSG00000233236	ebi-a-GCST90044902	Polycystic ovary syndrome	LINC02573	Simple mode	3	-0.232692	0.134285	0.225265	-0.49589	0.0305064	0.792398	0.609029	1.03098
eqtl-a-ENSG00000233236	ebi-a-GCST90044902	Polycystic ovary syndrome	LINC02573	Weighted mode	3	-0.222931	0.0986841	0.152393	-0.416351	-0.0295097	0.80017	0.659448	0.970921
eqtl-a-ENSG00000235162	ebi-a-GCST90044902	Polycystic ovary syndrome	C12orf75	MR Egger	9	-0.0980071	0.0475304	0.0781357	-0.191167	-0.0048474	0.906642	0.825995	0.995164
eqtl-a-ENSG00000235162	ebi-a-GCST90044902	Polycystic ovary syndrome	C12orf75	Weighted median	9	-0.0966159	0.0415061	0.0199254	-0.177968	-0.0152639	0.907905	0.836969	0.984852
eqtl-a-ENSG00000235162	ebi-a-GCST90044902	Polycystic ovary syndrome	C12orf75	Inverse variance weighted	9	-0.0874489	0.0387394	0.0239853	-0.163378	-0.0115197	0.916266	0.84927	0.988546
eqtl-a-ENSG00000235162	ebi-a-GCST90044902	Polycystic ovary syndrome	C12orf75	Simple mode	9	-0.041884	0.103153	0.695358	-0.244064	0.160296	0.958981	0.783438	1.17386
eqtl-a-ENSG00000235162	ebi-a-GCST90044902	Polycystic ovary syndrome	C12orf75	Weighted mode	9	-0.0895436	0.0410502	0.0607375	-0.170002	-0.0090852	0.914348	0.843663	0.990956
eqtl-a-ENSG00000240875	ebi-a-GCST90044902	Polycystic ovary syndrome	LINC00886	MR Egger	4	0.0728127	0.0996833	0.541097	-0.122566	0.268192	1.07553	0.884647	1.3076
eqtl-a-ENSG00000240875	ebi-a-GCST90044902	Polycystic ovary syndrome	LINC00886	Weighted median	4	0.118885	0.0638603	0.0626533	-0.006281	0.244051	1.12624	0.993739	1.27641
eqtl-a-ENSG00000240875	ebi-a-GCST90044902	Polycystic ovary syndrome	LINC00886	Inverse variance weighted	4	0.117739	0.0599625	0.0495838	0.00021209	0.235265	1.12495	1.00021	1.26524
eqtl-a-ENSG00000240875	ebi-a-GCST90044902	Polycystic ovary syndrome	LINC00886	Simple mode	4	0.17102	0.100468	0.187264	-0.0258969	0.367938	1.18651	0.974436	1.44475
eqtl-a-ENSG00000240875	ebi-a-GCST90044902	Polycystic ovary syndrome	LINC00886	Weighted mode	4	0.0874435	0.0696011	0.297918	-0.0489746	0.223862	1.09138	0.952205	1.2509
eqtl-a-ENSG00000248538	ebi-a-GCST90044902	Polycystic ovary syndrome	PPP1R3B-DT	MR Egger	3	-0.0886069	0.083561	0.481347	-0.252387	0.0751727	0.915205	0.776944	1.07807
eqtl-a-ENSG00000248538	ebi-a-GCST90044902	Polycystic ovary syndrome	PPP1R3B-DT	Weighted median	3	-0.155797	0.0565093	0.00583323	-0.266555	-0.0450386	0.855733	0.766014	0.955961
eqtl-a-ENSG00000248538	ebi-a-GCST90044902	Polycystic ovary syndrome	PPP1R3B-DT	Inverse variance weighted	3	-0.157737	0.054277	0.00365919	-0.26412	-0.0513536	0.854075	0.767882	0.949943
eqtl-a-ENSG00000248538	ebi-a-GCST90044902	Polycystic ovary syndrome	PPP1R3B-DT	Simple mode	3	-0.335381	0.122585	0.111662	-0.575648	-0.0951139	0.715066	0.56234	0.909269
eqtl-a-ENSG00000248538	ebi-a-GCST90044902	Polycystic ovary syndrome	PPP1R3B-DT	Weighted mode	3	-0.139821	0.0581115	0.137889	-0.253719	-0.0259223	0.869514	0.775909	0.974411
eqtl-a-ENSG00000266714	ebi-a-GCST90044902	Polycystic ovary syndrome	MYO15B	MR Egger	8	-0.149698	0.0903719	0.148705	-0.326827	0.0274308	0.860968	0.721208	1.02781
eqtl-a-ENSG00000266714	ebi-a-GCST90044902	Polycystic ovary syndrome	MYO15B	Weighted median	8	-0.13955	0.0567228	0.0138855	-0.250727	-0.0283734	0.869749	0.778235	0.972025
eqtl-a-ENSG00000266714	ebi-a-GCST90044902	Polycystic ovary syndrome	MYO15B	Inverse variance weighted	8	-0.115884	0.0521199	0.026188	-0.218039	-0.013729	0.890579	0.804094	0.986365
eqtl-a-ENSG00000266714	ebi-a-GCST90044902	Polycystic ovary syndrome	MYO15B	Simple mode	8	-0.0526528	0.0904292	0.578659	-0.229894	0.124589	0.948709	0.794618	1.13268
eqtl-a-ENSG00000266714	ebi-a-GCST90044902	Polycystic ovary syndrome	MYO15B	Weighted mode	8	-0.137295	0.05623	0.04465	-0.247505	-0.0270838	0.871713	0.780746	0.97328
