# Supplementary material for: Unveiling the molecular landscape of PCOS: identifying hub genes and causal relationships through bioinformatics and Mendelian randomization
Source: Front Endocrinol (Lausanne). 2024 Dec 13;15:1431200. doi: 10.3389/fendo.2024.1431200 (PMC11671271; doi:10.3389/fendo.2024.1431200)
Supplement: Supplementary file 11 [file Table11.xlsx]

## Sheet: Sheet1
Table S11. MR results of hub genes and PCOS
id.exposure	id.outcome	outcome	exposure	method	nsnp	b	se	pval	lo_ci	up_ci	or	or_lci95	or_uci95
eqtl-a-ENSG00000125810	Ixsg7W	Polycystic ovary syndrome	CD93	MR Egger	11	0.10839	0.08001	0.208536	-0.048429	0.26521	1.11448	0.952725	1.3037
eqtl-a-ENSG00000125810	Ixsg7W	Polycystic ovary syndrome	CD93	Weighted median	11	0.129057	0.0590829	0.028937	0.0132549	0.24486	1.13776	1.01334	1.27744
eqtl-a-ENSG00000125810	Ixsg7W	Polycystic ovary syndrome	CD93	Inverse variance weighted	11	0.139554	0.048467	0.00398488	0.0445584	0.234549	1.14976	1.04557	1.26434
eqtl-a-ENSG00000125810	Ixsg7W	Polycystic ovary syndrome	CD93	Simple mode	11	0.057784	0.10937	0.608792	-0.156582	0.27215	1.05949	0.855062	1.31278
eqtl-a-ENSG00000125810	Ixsg7W	Polycystic ovary syndrome	CD93	Weighted mode	11	0.140395	0.0595813	0.040202	0.0236158	0.257174	1.15073	1.0239	1.29327
eqtl-a-ENSG00000165168	izVURY	Polycystic ovary syndrome	CYBB	MR Egger	5	0.0530557	1.91216	0.979607	-3.69478	3.80089	1.05449	0.0248529	44.741
eqtl-a-ENSG00000165168	izVURY	Polycystic ovary syndrome	CYBB	Weighted median	5	0.3413	0.210556	0.105028	-0.0713888	0.753989	1.40678	0.9311	2.12546
eqtl-a-ENSG00000165168	izVURY	Polycystic ovary syndrome	CYBB	Inverse variance weighted	5	0.500919	0.200938	0.0126701	0.107082	0.894757	1.65024	1.11303	2.44674
eqtl-a-ENSG00000165168	izVURY	Polycystic ovary syndrome	CYBB	Simple mode	5	0.280569	0.287712	0.384692	-0.283346	0.844485	1.32388	0.753259	2.32678
eqtl-a-ENSG00000165168	izVURY	Polycystic ovary syndrome	CYBB	Weighted mode	5	0.270672	0.259696	0.356138	-0.238333	0.779676	1.31084	0.78794	2.18077
eqtl-a-ENSG00000107099	UzhQ6A	Polycystic ovary syndrome	DOCK8	MR Egger	3	0.555464	0.382672	0.384043	-0.194574	1.3055	1.74275	0.823185	3.68954
eqtl-a-ENSG00000107099	UzhQ6A	Polycystic ovary syndrome	DOCK8	Weighted median	3	0.203355	0.10603	0.0551238	-0.00446395	0.411175	1.22551	0.995546	1.50859
eqtl-a-ENSG00000107099	UzhQ6A	Polycystic ovary syndrome	DOCK8	Inverse variance weighted	3	0.201675	0.101956	0.0479207	0.00184247	0.401508	1.22345	1.00184	1.49408
eqtl-a-ENSG00000107099	UzhQ6A	Polycystic ovary syndrome	DOCK8	Simple mode	3	0.272801	0.152176	0.214893	-0.0254635	0.571065	1.31364	0.974858	1.77015
eqtl-a-ENSG00000107099	UzhQ6A	Polycystic ovary syndrome	DOCK8	Weighted mode	3	0.22355	0.129388	0.226175	-0.0300504	0.47715	1.25051	0.970397	1.61148
eqtl-a-ENSG00000125347	kabiNU	Polycystic ovary syndrome	IRF1	MR Egger	4	0.345629	0.749855	0.690119	-1.12409	1.81534	1.41288	0.324949	6.14319
eqtl-a-ENSG00000125347	kabiNU	Polycystic ovary syndrome	IRF1	Weighted median	4	0.308691	0.168591	0.0670993	-0.0217468	0.63913	1.36164	0.978488	1.89483
eqtl-a-ENSG00000125347	kabiNU	Polycystic ovary syndrome	IRF1	Inverse variance weighted	4	0.295274	0.140435	0.0355045	0.0200201	0.570527	1.34349	1.02022	1.7692
eqtl-a-ENSG00000125347	kabiNU	Polycystic ovary syndrome	IRF1	Simple mode	4	0.385219	0.234811	0.199427	-0.0750114	0.845449	1.46994	0.927733	2.32902
eqtl-a-ENSG00000125347	kabiNU	Polycystic ovary syndrome	IRF1	Weighted mode	4	0.376676	0.218773	0.183591	-0.0521189	0.805471	1.45743	0.949216	2.23775
eqtl-a-ENSG00000172197	2jGagv	Polycystic ovary syndrome	MBOAT1	MR Egger	4	0.20411	0.100682	0.179842	0.00677313	0.401447	1.22643	1.0068	1.49398
eqtl-a-ENSG00000172197	2jGagv	Polycystic ovary syndrome	MBOAT1	Weighted median	4	0.142424	0.0641527	0.0264137	0.0166845	0.268163	1.15307	1.01682	1.30756
eqtl-a-ENSG00000172197	2jGagv	Polycystic ovary syndrome	MBOAT1	Inverse variance weighted	4	0.130649	0.0612213	0.0328389	0.0106554	0.250643	1.13957	1.01071	1.28485
eqtl-a-ENSG00000172197	2jGagv	Polycystic ovary syndrome	MBOAT1	Simple mode	4	0.115829	0.0894903	0.286181	-0.0595717	0.29123	1.1228	0.942168	1.33807
eqtl-a-ENSG00000172197	2jGagv	Polycystic ovary syndrome	MBOAT1	Weighted mode	4	0.14476	0.0652239	0.113103	0.0169214	0.272599	1.15576	1.01707	1.31337
eqtl-a-ENSG00000142347	izY00C	Polycystic ovary syndrome	MYO1F	MR Egger	3	0.391277	0.187803	0.284886	0.0231841	0.759371	1.47887	1.02345	2.13693
eqtl-a-ENSG00000142347	izY00C	Polycystic ovary syndrome	MYO1F	Weighted median	3	0.315972	0.120503	0.00873848	0.0797871	0.552157	1.37159	1.08306	1.737
eqtl-a-ENSG00000142347	izY00C	Polycystic ovary syndrome	MYO1F	Inverse variance weighted	3	0.281452	0.111556	0.0116368	0.0628027	0.500102	1.32505	1.06482	1.64889
eqtl-a-ENSG00000142347	izY00C	Polycystic ovary syndrome	MYO1F	Simple mode	3	0.310397	0.179645	0.226159	-0.0417069	0.662501	1.36397	0.959151	1.93964
eqtl-a-ENSG00000142347	izY00C	Polycystic ovary syndrome	MYO1F	Weighted mode	3	0.318621	0.124439	0.124646	0.0747205	0.562522	1.37523	1.07758	1.75509
eqtl-a-ENSG00000091592	7NuOlF	Polycystic ovary syndrome	NLRP1	MR Egger	6	0.097671	0.0804815	0.291664	-0.0600728	0.255415	1.1026	0.941696	1.291
eqtl-a-ENSG00000091592	7NuOlF	Polycystic ovary syndrome	NLRP1	Weighted median	6	0.133195	0.0667849	0.0461094	0.00229675	0.264093	1.14247	1.0023	1.30225
eqtl-a-ENSG00000091592	7NuOlF	Polycystic ovary syndrome	NLRP1	Inverse variance weighted	6	0.13383	0.0577162	0.0204084	0.0207059	0.246953	1.1432	1.02092	1.28012
eqtl-a-ENSG00000091592	7NuOlF	Polycystic ovary syndrome	NLRP1	Simple mode	6	0.316645	0.144804	0.0804282	0.0328304	0.600461	1.37252	1.03338	1.82296
eqtl-a-ENSG00000091592	7NuOlF	Polycystic ovary syndrome	NLRP1	Weighted mode	6	0.139079	0.0708811	0.106994	0.000151977	0.278006	1.14921	1.00015	1.32049
eqtl-a-ENSG00000167207	UBt57W	Polycystic ovary syndrome	NOD2	MR Egger	6	0.0803752	0.0820513	0.382761	-0.0804453	0.241196	1.08369	0.922705	1.27277
eqtl-a-ENSG00000167207	UBt57W	Polycystic ovary syndrome	NOD2	Weighted median	6	0.120577	0.0465667	0.00961622	0.029306	0.211847	1.12815	1.02974	1.23596
eqtl-a-ENSG00000167207	UBt57W	Polycystic ovary syndrome	NOD2	Inverse variance weighted	6	0.130066	0.0421551	0.00203265	0.0474422	0.21269	1.1389	1.04859	1.237
eqtl-a-ENSG00000167207	UBt57W	Polycystic ovary syndrome	NOD2	Simple mode	6	0.175669	0.0838804	0.0904076	0.0112632	0.340074	1.19204	1.01133	1.40505
eqtl-a-ENSG00000167207	UBt57W	Polycystic ovary syndrome	NOD2	Weighted mode	6	0.114199	0.0515793	0.0777084	0.0131033	0.215294	1.12097	1.01319	1.24023
eqtl-a-ENSG00000145675	23OXuy	Polycystic ovary syndrome	PIK3R1	MR Egger	4	0.0807609	0.208205	0.735488	-0.327321	0.488842	1.08411	0.720853	1.63043
eqtl-a-ENSG00000145675	23OXuy	Polycystic ovary syndrome	PIK3R1	Weighted median	4	0.183715	0.120274	0.126643	-0.0520212	0.419451	1.20167	0.949309	1.52113
eqtl-a-ENSG00000145675	23OXuy	Polycystic ovary syndrome	PIK3R1	Inverse variance weighted	4	0.216272	0.105432	0.0402376	0.00962607	0.422918	1.24144	1.00967	1.52641
eqtl-a-ENSG00000145675	23OXuy	Polycystic ovary syndrome	PIK3R1	Simple mode	4	0.352474	0.216449	0.201918	-0.0717672	0.776714	1.42258	0.930748	2.17432
eqtl-a-ENSG00000145675	23OXuy	Polycystic ovary syndrome	PIK3R1	Weighted mode	4	0.116673	0.129904	0.435297	-0.137939	0.371286	1.12375	0.871152	1.4496
eqtl-a-ENSG00000165983	3EXPce	Polycystic ovary syndrome	PTER	MR Egger	5	-0.142739	0.136226	0.371704	-0.409743	0.124265	0.866981	0.663821	1.13232
eqtl-a-ENSG00000165983	3EXPce	Polycystic ovary syndrome	PTER	Weighted median	5	-0.0841102	0.0375571	0.0251215	-0.157722	-0.0104983	0.91933	0.854087	0.989557
eqtl-a-ENSG00000165983	3EXPce	Polycystic ovary syndrome	PTER	Inverse variance weighted	5	-0.079937	0.0327776	0.0147374	-0.144181	-0.0156929	0.923174	0.865731	0.98443
eqtl-a-ENSG00000165983	3EXPce	Polycystic ovary syndrome	PTER	Simple mode	5	-0.0680365	0.0445312	0.201271	-0.155318	0.0192445	0.934226	0.856143	1.01943
eqtl-a-ENSG00000165983	3EXPce	Polycystic ovary syndrome	PTER	Weighted mode	5	-0.0833004	0.03676	0.0861015	-0.15535	-0.0112508	0.920075	0.856115	0.988812
