# Supplementary material for: Unveiling the molecular landscape of PCOS: identifying hub genes and causal relationships through bioinformatics and Mendelian randomization
Source: Front Endocrinol (Lausanne). 2024 Dec 13;15:1431200. doi: 10.3389/fendo.2024.1431200 (PMC11671271; doi:10.3389/fendo.2024.1431200)
Supplement: Supplementary file 12 [file Table12.xlsx]

## Sheet: Sheet1
Table S12. Hub genes Heterogeneity and pleiotropy test
id.exposure	id.outcome	outcome	exposure	Heterogeneity				Pleiotropy
				method	Q	Q_df	Q_pval	egger_intercept	se	pval
eqtl-a-ENSG00000125810	Ixsg7W	Polycystic ovary syndrome	CD93	MR Egger	6.35194	9	0.704243	0.00782049	0.0159756	0.636178
				Inverse variance weighted	6.59158	10	0.763358
eqtl-a-ENSG00000165168	izVURY	Polycystic ovary syndrome	CYBB	MR Egger	6.71223	3	0.0816581	0.0344511	0.146022	0.828677
				Inverse variance weighted	6.83677	4	0.14477
eqtl-a-ENSG00000107099	UzhQ6A	Polycystic ovary syndrome	DOCK8	MR Egger	0.208718	1	0.647774	-0.140463	0.146439	0.513259
				Inverse variance weighted	1.12876	2	0.568711
eqtl-a-ENSG00000125347	kabiNU	Polycystic ovary syndrome	IRF1	MR Egger	0.755932	2	0.685254	-0.00486684	0.0711916	0.951717
				Inverse variance weighted	0.760606	3	0.858864
eqtl-a-ENSG00000172197	2jGagv	Polycystic ovary syndrome	MBOAT1	MR Egger	0.522698	2	0.770012	-0.0221844	0.0241381	0.455085
				Inverse variance weighted	1.36737	3	0.7132
eqtl-a-ENSG00000142347	izY00C	Polycystic ovary syndrome	MYO1F	MR Egger	0.53359	1	0.465102	-0.0205361	0.0282503	0.599838
				Inverse variance weighted	1.06202	2	0.588011
eqtl-a-ENSG00000091592	7NuOlF	Polycystic ovary syndrome	NLRP1	MR Egger	3.70556	4	0.447318	0.0178998	0.0277665	0.554261
				Inverse variance weighted	4.12113	5	0.532111
eqtl-a-ENSG00000167207	UBt57W	Polycystic ovary syndrome	NOD2	MR Egger	2.9056	4	0.573745	0.0183539	0.026001	0.519197
				Inverse variance weighted	3.40389	5	0.637978
eqtl-a-ENSG00000145675	23OXuy	Polycystic ovary syndrome	PIK3R1	MR Egger	1.62972	2	0.4427	0.0222378	0.0294625	0.529151
				Inverse variance weighted	2.19942	3	0.532062
eqtl-a-ENSG00000165983	3EXPce	Polycystic ovary syndrome	PTER	MR Egger	0.310553	3	0.958032	0.0295451	0.062205	0.66725
				Inverse variance weighted	0.536143	4	0.969888
