# Supplementary material for: Unveiling the molecular landscape of PCOS: identifying hub genes and causal relationships through bioinformatics and Mendelian randomization
Source: Front Endocrinol (Lausanne). 2024 Dec 13;15:1431200. doi: 10.3389/fendo.2024.1431200 (PMC11671271; doi:10.3389/fendo.2024.1431200)
Supplement: Supplementary file 13 [file Table13.xlsx]

## Sheet: Sheet1
Table S13. Correlation between hub genes and infltrating immune cells
Gene	Cell	cor	pvalue
CD93	T cells CD4 memory resting	-0.728571	0.00026972
CD93	Plasma cells	-0.657143	0.00158338
CD93	Macrophages M2	-0.60638	0.00356722
CD93	B cells naive	-0.584416	0.00627354
CD93	T cells CD8	0.571527	0.00679822
CD93	Monocytes	0.53264	0.0129227
CD93	Macrophages M0	-0.530042	0.0134544
CD93	T cells gamma delta	0.427841	0.0530196
CD93	B cells memory	0.39363	0.0774863
CD93	Mast cells activated	0.351641	0.118016
CD93	Eosinophils	0.348286	0.121809
CD93	T cells CD4 naive	0.293813	0.196104
CD93	T cells regulatory (Tregs)	0.245273	0.283885
CD93	T cells follicular helper	0.202463	0.378774
CD93	Dendritic cells resting	-0.139699	0.545874
CD93	Dendritic cells activated	-0.052769	0.820293
CD93	T cells CD4 memory activated	0.0521175	0.822477
CD93	NK cells resting	-0.0392165	0.865976
CD93	Neutrophils	-0.0376623	0.872229
CD93	Macrophages M1	0.0178377	0.938828
CD93	NK cells activated	-0.0130241	0.955317
CD93	Mast cells resting	0.00568227	0.980498
CYBB	T cells CD4 memory resting	-0.749351	0.00014107
CYBB	B cells naive	-0.636364	0.00242678
CYBB	T cells gamma delta	0.446077	0.0426749
CYBB	Plasma cells	-0.398701	0.0744706
CYBB	Dendritic cells activated	-0.362868	0.105941
CYBB	B cells memory	0.358004	0.111057
CYBB	T cells CD4 memory activated	0.321826	0.154834
CYBB	Macrophages M2	-0.306529	0.176541
CYBB	T cells CD8	0.291055	0.200531
CYBB	Monocytes	0.290354	0.201668
CYBB	Macrophages M0	-0.283858	0.212399
CYBB	T cells CD4 naive	0.27492	0.227775
CYBB	T cells regulatory (Tregs)	0.2698	0.236903
CYBB	Eosinophils	0.246103	0.282206
CYBB	Mast cells activated	0.24445	0.285555
CYBB	Mast cells resting	0.212138	0.355914
CYBB	T cells follicular helper	0.172919	0.453515
CYBB	NK cells resting	0.137258	0.552981
CYBB	NK cells activated	0.122101	0.598018
CYBB	Neutrophils	-0.102597	0.657254
CYBB	Macrophages M1	0.096833	0.676272
CYBB	Dendritic cells resting	-0.0767811	0.740797
DOCK8	Dendritic cells activated	-0.508798	0.0185009
DOCK8	T cells CD4 naive	0.455377	0.0380419
DOCK8	T cells gamma delta	0.423633	0.055659
DOCK8	Monocytes	-0.40078	0.0717841
DOCK8	T cells CD8	-0.387633	0.082526
DOCK8	Dendritic cells resting	-0.378573	0.090595
DOCK8	T cells CD4 memory activated	0.371989	0.0968149
DOCK8	B cells memory	0.282406	0.21485
DOCK8	B cells naive	-0.268831	0.237684
DOCK8	Neutrophils	0.242857	0.28746
DOCK8	NK cells resting	0.240528	0.293597
DOCK8	Macrophages M1	0.236986	0.30098
DOCK8	Plasma cells	-0.21039	0.358328
DOCK8	T cells regulatory (Tregs)	-0.184488	0.423381
DOCK8	T cells CD4 memory resting	-0.162338	0.480341
DOCK8	T cells follicular helper	-0.134686	0.560515
DOCK8	Mast cells activated	0.132029	0.568344
DOCK8	Eosinophils	-0.104342	0.652633
DOCK8	Mast cells resting	0.0530345	0.819403
DOCK8	Macrophages M2	0.0500864	0.829296
DOCK8	NK cells activated	0.0276761	0.905209
DOCK8	Macrophages M0	0.0123417	0.957656
IRF1	B cells naive	-0.631169	0.0026877
IRF1	T cells CD4 memory resting	-0.568831	0.00811513
IRF1	Plasma cells	-0.533766	0.0139252
IRF1	T cells CD4 naive	0.524433	0.0146629
IRF1	Mast cells activated	0.516351	0.016557
IRF1	T cells regulatory (Tregs)	0.47455	0.0297333
IRF1	B cells memory	0.367562	0.101169
IRF1	Macrophages M0	-0.354011	0.115388
IRF1	Macrophages M1	0.351657	0.117999
IRF1	Macrophages M2	-0.331238	0.142442
IRF1	Mast cells resting	-0.29169	0.199507
IRF1	T cells CD8	0.265919	0.243978
IRF1	T cells gamma delta	0.265121	0.245449
IRF1	Monocytes	0.240338	0.293991
IRF1	NK cells resting	0.211769	0.35677
IRF1	Eosinophils	0.19717	0.391624
IRF1	Neutrophils	-0.118182	0.608752
IRF1	T cells CD4 memory activated	0.11531	0.618677
IRF1	NK cells activated	-0.0993085	0.668445
IRF1	T cells follicular helper	-0.0564812	0.807871
IRF1	Dendritic cells activated	0.00781763	0.973171
IRF1	Dendritic cells resting	-0.0010664	0.99634
MBOAT1	Dendritic cells resting	-0.523604	0.0148487
MBOAT1	Dendritic cells activated	-0.519872	0.0157088
MBOAT1	T cells CD4 naive	0.435181	0.0486468
MBOAT1	T cells gamma delta	0.342273	0.128825
MBOAT1	NK cells resting	0.332033	0.141429
MBOAT1	Monocytes	-0.331926	0.141565
MBOAT1	Plasma cells	-0.3	0.185966
MBOAT1	T cells CD4 memory resting	-0.292208	0.198091
MBOAT1	T cells CD4 memory activated	0.282086	0.215392
MBOAT1	T cells regulatory (Tregs)	-0.217546	0.343491
MBOAT1	Neutrophils	0.215584	0.346347
MBOAT1	B cells naive	-0.212987	0.352307
MBOAT1	B cells memory	0.175526	0.44663
MBOAT1	Mast cells resting	0.164786	0.475347
MBOAT1	T cells CD8	-0.156111	0.4992
MBOAT1	Macrophages M2	-0.128221	0.579648
MBOAT1	Macrophages M0	0.104579	0.65189
MBOAT1	Eosinophils	-0.0949871	0.682129
MBOAT1	NK cells activated	-0.0781444	0.73635
MBOAT1	Macrophages M1	-0.0586094	0.800769
MBOAT1	T cells follicular helper	-0.0564812	0.807871
MBOAT1	Mast cells activated	0.0535959	0.817522
MYO1F	Plasma cells	-0.618182	0.00344376
MYO1F	T cells CD4 memory resting	-0.558442	0.00957501
MYO1F	Macrophages M2	-0.533588	0.0127331
MYO1F	B cells naive	-0.527273	0.0153055
MYO1F	T cells CD8	0.474949	0.0295769
MYO1F	Macrophages M0	-0.461838	0.0350613
MYO1F	T cells gamma delta	0.426438	0.0538885
MYO1F	Mast cells activated	0.420924	0.0574103
MYO1F	T cells CD4 naive	0.397396	0.0744419
MYO1F	B cells memory	0.389286	0.0811133
MYO1F	Monocytes	0.324781	0.150865
MYO1F	Mast cells resting	-0.240549	0.293553
MYO1F	Eosinophils	0.232431	0.310639
MYO1F	NK cells activated	-0.206757	0.368528
MYO1F	T cells regulatory (Tregs)	0.180222	0.434365
MYO1F	Dendritic cells activated	-0.122476	0.596884
MYO1F	Macrophages M1	0.0917365	0.692486
MYO1F	NK cells resting	0.0705897	0.761086
MYO1F	Dendritic cells resting	-0.0703826	0.761768
MYO1F	T cells follicular helper	-0.0669085	0.773223
MYO1F	T cells CD4 memory activated	0.0482087	0.83561
MYO1F	Neutrophils	0.0285714	0.903443
NLRP1	T cells CD8	0.545067	0.01061
NLRP1	Mast cells activated	0.477134	0.0287326
NLRP1	Plasma cells	-0.472727	0.0318893
NLRP1	T cells CD4 memory resting	-0.437662	0.0485894
NLRP1	Macrophages M2	-0.42273	0.0562384
NLRP1	B cells naive	-0.385714	0.0851054
NLRP1	Eosinophils	0.381388	0.0880283
NLRP1	Mast cells resting	-0.373136	0.0957099
NLRP1	Macrophages M0	-0.372848	0.0959857
NLRP1	Monocytes	0.346216	0.124193
NLRP1	T cells gamma delta	0.302996	0.181837
NLRP1	B cells memory	0.256338	0.262021
NLRP1	T cells regulatory (Tregs)	0.245273	0.283885
NLRP1	T cells CD4 naive	0.244952	0.284534
NLRP1	NK cells activated	-0.221409	0.334776
NLRP1	Neutrophils	-0.202597	0.376752
NLRP1	T cells CD4 memory activated	-0.130945	0.571551
NLRP1	Dendritic cells resting	-0.0543866	0.814875
NLRP1	Dendritic cells activated	-0.0436484	0.850984
NLRP1	Macrophages M1	0.04332	0.852093
NLRP1	T cells follicular helper	0.0391024	0.866362
NLRP1	NK cells resting	-0.0026144	0.991026
NOD2	T cells CD4 memory resting	-0.662338	0.00141596
NOD2	T cells CD8	0.612539	0.00315871
NOD2	Plasma cells	-0.590909	0.00561613
NOD2	Macrophages M2	-0.568982	0.00710673
NOD2	Macrophages M0	-0.457941	0.0368364
NOD2	Eosinophils	0.451909	0.0397215
NOD2	B cells naive	-0.438961	0.0478683
NOD2	Mast cells activated	0.411774	0.0636386
NOD2	Monocytes	0.397532	0.0743341
NOD2	T cells gamma delta	0.367523	0.101209
NOD2	B cells memory	0.298047	0.189435
NOD2	T cells regulatory (Tregs)	0.229277	0.317435
NOD2	T cells CD4 naive	0.228666	0.318762
NOD2	NK cells activated	-0.179081	0.437329
NOD2	Neutrophils	-0.168831	0.462711
NOD2	T cells follicular helper	0.150327	0.515425
NOD2	Dendritic cells resting	-0.137566	0.552082
NOD2	Mast cells resting	-0.104175	0.653155
NOD2	T cells CD4 memory activated	0.0879483	0.704623
NOD2	Macrophages M1	0.0713506	0.758585
NOD2	Dendritic cells activated	0.0482087	0.83561
NOD2	NK cells resting	-0.0392165	0.865976
PIK3R1	T cells CD8	0.504055	0.0198123
PIK3R1	T cells CD4 memory resting	-0.336364	0.136187
PIK3R1	Neutrophils	-0.309091	0.172484
PIK3R1	Macrophages M1	-0.290499	0.201432
PIK3R1	NK cells resting	0.256215	0.262258
PIK3R1	Macrophages M2	-0.247093	0.280212
PIK3R1	Mast cells resting	-0.200773	0.38285
PIK3R1	Eosinophils	0.164069	0.477297
PIK3R1	Mast cells activated	0.129415	0.576095
PIK3R1	T cells gamma delta	-0.127651	0.581349
PIK3R1	Dendritic cells activated	0.122476	0.596884
PIK3R1	Monocytes	0.110425	0.633712
PIK3R1	T cells regulatory (Tregs)	0.0927771	0.689165
PIK3R1	T cells follicular helper	-0.0860252	0.710812
PIK3R1	T cells CD4 naive	0.0820851	0.723545
PIK3R1	Plasma cells	-0.0792208	0.732574
PIK3R1	NK cells activated	-0.0407002	0.860952
PIK3R1	B cells naive	-0.0181818	0.939286
PIK3R1	B cells memory	-0.0173788	0.940399
PIK3R1	Dendritic cells resting	0.0149296	0.948787
PIK3R1	Macrophages M0	-0.0116921	0.959883
PIK3R1	T cells CD4 memory activated	-0.0104235	0.964233
PTER	Neutrophils	0.461039	0.0368465
PTER	Mast cells resting	0.388288	0.0819635
PTER	NK cells resting	0.330726	0.143098
PTER	T cells gamma delta	-0.321232	0.15564
PTER	T cells CD8	-0.308254	0.173995
PTER	T cells follicular helper	-0.307605	0.17495
PTER	Macrophages M1	0.285402	0.209815
PTER	Eosinophils	-0.283522	0.212965
PTER	T cells CD4 memory activated	0.267102	0.241806
PTER	T cells CD4 naive	0.233877	0.307551
PTER	Macrophages M0	0.232543	0.310398
PTER	Monocytes	-0.229295	0.317395
PTER	Mast cells activated	-0.223534	0.330038
PTER	NK cells activated	-0.223037	0.331143
PTER	Plasma cells	-0.18961	0.408652
PTER	T cells regulatory (Tregs)	-0.162093	0.482689
PTER	Dendritic cells resting	-0.114105	0.622372
PTER	T cells CD4 memory resting	0.112987	0.624753
PTER	Dendritic cells activated	-0.0827366	0.721434
PTER	Macrophages M2	-0.0694532	0.764828
PTER	B cells naive	0.0311688	0.894508
PTER	B cells memory	-0.0043447	0.985088
